# Supplementary material for: Vitamin C‐Dependent Intergenerational Inheritance of Enhanced Endurance Performance Following Maternal Exercise
Source: Adv Sci (Weinh). 2025 Feb 8;12(13):2408912. doi: 10.1002/advs.202408912 (PMC11967756; doi:10.1002/advs.202408912)
Supplement: Supplementary file 2 — Supplemental Table 1 [file ADVS-12-2408912-s005.xlsx]

## Sheet: Sheet1
chr	pos	male of F1 Ex	male of F1 Con	diff	diff.se	stat	phi1	phi2	pval	fdr	Annotation	Dist.to.TSS	Nearest.PromoterID	Nearest.CGI	Dist.to.CGI	gene_id	gene_name	description
chr1	3145713	0.765882	0.614364	0.151518	0.0712367	2.12697	0.0215948	0.0101901	0.0334225	1	Intergenic	43698	ENSMUST00000082908	chr1-3531624-3531843-CpG:_27-CGI	385911	NA	NA	NA
chr1	3288323	0.667547	0.499615	0.167932	0.079328	2.11693	0.0124164	0.0188445	0.0342654	1	intron (ENSMUST00000070533, intron 2 of 2)	-71980	ENSMUST00000162897	chr1-3531624-3531843-CpG:_27-CGI	243301	ENSMUSG00000051951	Xkr4	X Kell blood group precursor related family member 4 [Source:MGI Symbol;Acc:MGI:3528744]
chr1	3339508	0.761179	0.910272	-0.149093	0.0675096	-2.20847	0.0155508	0.0209944	0.0272117	1	intron (ENSMUST00000070533, intron 2 of 2)	-123165	ENSMUST00000162897	chr1-3531624-3531843-CpG:_27-CGI	192116	ENSMUSG00000051951	Xkr4	X Kell blood group precursor related family member 4 [Source:MGI Symbol;Acc:MGI:3528744]
chr1	4136675	0.247121	0.396597	-0.149476	0.0668976	-2.2344	0.0294074	0.00793391	0.0254568	1	Intergenic	223638	ENSMUST00000027032	chr1-4491701-4493673-CpG:_165-CGI	355026	NA	NA	NA
chr1	4498926	0.282785	0.170266	0.112518	0.0569899	1.97436	0.0111196	0.00991966	0.0483412	1	Intergenic	-2514	ENSMUST00000027035	chr1-4496947-4497608-CpG:_47-CGI	-1319	NA	NA	NA
chr1	4522942	0.940758	0.833068	0.10769	0.0466856	2.3067	0.012385	0.0122647	0.0210716	1	Intergenic	-6074	ENSMUST00000180019	chr1-4496947-4497608-CpG:_47-CGI	-25335	NA	NA	NA
chr1	4523036	0.943353	0.78863	0.154723	0.0638672	2.42257	0.0358283	0.0171665	0.015411	1	Intergenic	-5980	ENSMUST00000180019	chr1-4496947-4497608-CpG:_47-CGI	-25429	NA	NA	NA
chr1	4526247	0.685665	0.892725	-0.20706	0.064623	-3.20412	0.0159538	0.0198981	0.00135477	1	Intergenic	-2769	ENSMUST00000180019	chr1-4496947-4497608-CpG:_47-CGI	-28640	NA	NA	NA
chr1	4595265	0.278023	0.484512	-0.206489	0.0917328	-2.25098	0.0152785	0.0423466	0.0243868	1	Intergenic	66249	ENSMUST00000180019	chr1-4571641-4572075-CpG:_44-CGI	-23191	NA	NA	NA
chr1	4688717	0.839607	0.612153	0.227454	0.0856341	2.65611	0.0494182	0.0117072	0.00790476	1	exon (ENSMUST00000182774, exon 1 of 1)	685	ENSMUST00000182774	chr1-4689184-4689397-CpG:_24-CGI	467	ENSMUSG00000098104	Gm6085	predicted gene 6085 [Source:MGI Symbol;Acc:MGI:3646770]
chr1	4819577	0.899642	0.794167	0.105475	0.0516225	2.04321	0.0153492	0.0118558	0.0410321	1	intron (ENSMUST00000027036, intron 2 of 8)	11341	ENSMUST00000131119	chr1-4807559-4808103-CpG:_73-CGI	-11475	ENSMUSG00000025903	Lypla1	lysophospholipase 1 [Source:MGI Symbol;Acc:MGI:1344588]
chr1	4819583	0.953821	0.838607	0.115214	0.0393082	2.93104	0.0162059	0.00899432	0.0033783	1	intron (ENSMUST00000027036, intron 2 of 8)	11347	ENSMUST00000131119	chr1-4807559-4808103-CpG:_73-CGI	-11481	ENSMUSG00000025903	Lypla1	lysophospholipase 1 [Source:MGI Symbol;Acc:MGI:1344588]
chr1	4880434	0.786619	0.97741	-0.190791	0.0649194	-2.9389	0.0153682	0.0153961	0.00329384	1	exon (ENSMUST00000078030, exon 1 of 1)	234	ENSMUST00000078030	chr1-4857465-4858372-CpG:_83-CGI	-22063	ENSMUSG00000062588	Gm6104	predicted gene 6104 [Source:MGI Symbol;Acc:MGI:3648587]
chr1	5082862	0.742965	0.632487	0.110478	0.0485156	2.27716	0.00858409	0.0079601	0.0227766	1	promoter-TSS (ENSMUST00000044369)	-310	ENSMUST00000044369	chr1-5083039-5083536-CpG:_49-CGI	177	ENSMUSG00000033793	Atp6v1h	ATPase, H+ transporting, lysosomal V1 subunit H [Source:MGI Symbol;Acc:MGI:1914864]
chr1	5227920	0.339168	0.468077	-0.128908	0.0649876	-1.98358	0.0126063	0.0137901	0.0473027	1	Intergenic	144748	ENSMUST00000044369	chr1-5083039-5083536-CpG:_49-CGI	-144385	NA	NA	NA
chr1	5380614	0.812349	0.965594	-0.153245	0.0745745	-2.05492	0.0456848	0.0225913	0.0398866	1	Intergenic	-207878	ENSMUST00000160777	chr1-5083039-5083536-CpG:_49-CGI	-297079	NA	NA	NA
chr1	5916546	0.290292	0.460501	-0.170209	0.0803545	-2.11823	0.0143252	0.0212127	0.0341556	1	exon (ENSMUST00000044180, exon 1 of 1)	851	ENSMUST00000044180	chr1-5916428-5917474-CpG:_85-CGI	0	ENSMUSG00000033774	Npbwr1	neuropeptides B/W receptor 1 [Source:MGI Symbol;Acc:MGI:891989]
chr1	6467084	0.937958	0.777391	0.160567	0.056798	2.82698	0.0169294	0.0117841	0.00469886	1	Intergenic	-20146	ENSMUST00000140079	chr1-6441200-6441612-CpG:_36-CGI	-25473	NA	NA	NA
chr1	7090694	0.720641	0.546354	0.174286	0.0725082	2.40368	0.0155892	0.0165986	0.0162311	1	intron (ENSMUST00000182823, intron 1 of 1)	1529	ENSMUST00000182823	chr1-7088491-7089271-CpG:_85-CGI	-1424	ENSMUSG00000051285	Pcmtd1	protein-L-isoaspartate (D-aspartate) O-methyltransferase domain containing 1 [Source:MGI Symbol;Acc:MGI:2441773]
chr1	7206458	0.129966	0.0252051	0.104761	0.0385463	2.7178	0.0201151	0.00748734	0.00657168	1	Intergenic	28720	ENSMUST00000029124	chr1-7088491-7089271-CpG:_85-CGI	-117188	NA	NA	NA
chr1	7210372	0.846808	0.658355	0.188453	0.0735882	2.56091	0.0155797	0.0127305	0.0104399	1	Intergenic	32634	ENSMUST00000029124	chr1-7088491-7089271-CpG:_85-CGI	-121102	NA	NA	NA
chr1	7298354	0.742361	0.595039	0.147322	0.0664491	2.21706	0.0136439	0.00982971	0.026619	1	Intergenic	32552	ENSMUST00000104056	chr1-7397746-7398594-CpG:_64-CGI	99392	NA	NA	NA
chr1	7397050	0.259793	0.132852	0.126941	0.0477337	2.65937	0.0104125	0.0083015	0.00782878	1	intron (ENSMUST00000181554, intron 1 of 2)	750	ENSMUST00000181554	chr1-7397746-7398594-CpG:_64-CGI	696	ENSMUSG00000097797	Gm26901	predicted gene, 26901 [Source:MGI Symbol;Acc:MGI:5477395]
chr1	7664180	0.834008	0.6905	0.143508	0.0711385	2.0173	0.0203443	0.0122436	0.0436644	1	Intergenic	-266380	ENSMUST00000181554	chr1-7397746-7398594-CpG:_64-CGI	-265587	NA	NA	NA
chr1	7664294	0.874518	0.745832	0.128686	0.0549398	2.34232	0.0137531	0.00998508	0.0191644	1	Intergenic	-266494	ENSMUST00000181554	chr1-7397746-7398594-CpG:_64-CGI	-265701	NA	NA	NA
chr1	7722432	0.71614	0.414553	0.301588	0.0914534	3.29772	0.0188273	0.0172408	0.000974734	1	Intergenic	-324632	ENSMUST00000181554	chr1-7397746-7398594-CpG:_64-CGI	-323839	NA	NA	NA
chr1	7928336	0.737232	0.899236	-0.162004	0.0714872	-2.26619	0.0150432	0.0124916	0.0234395	1	Intergenic	-530536	ENSMUST00000181554	chr1-7397746-7398594-CpG:_64-CGI	-529743	NA	NA	NA
chr1	8502072	0.704918	0.876333	-0.171415	0.0839976	-2.04071	0.0205822	0.0306569	0.0412793	1	intron (ENSMUST00000132064, intron 14 of 19)	-31553	ENSMUST00000115484	chr1-9299215-9300020-CpG:_61-CGI	797143	ENSMUSG00000025909	Sntg1	syntrophin, gamma 1 [Source:MGI Symbol;Acc:MGI:1918346]
chr1	8654025	0.926381	0.791463	0.134918	0.0601082	2.24459	0.0148434	0.0151036	0.0247944	1	intron (ENSMUST00000132064, intron 9 of 19)	-65302	ENSMUST00000103887	chr1-9299215-9300020-CpG:_61-CGI	645190	ENSMUSG00000025909	Sntg1	syntrophin, gamma 1 [Source:MGI Symbol;Acc:MGI:1918346]
chr1	8683770	0.56346	0.373351	0.19011	0.0910822	2.08723	0.0193007	0.0139563	0.0368673	1	intron (ENSMUST00000144593, intron 5 of 8)	-95047	ENSMUST00000103887	chr1-9299215-9300020-CpG:_61-CGI	615445	ENSMUSG00000025909	Sntg1	syntrophin, gamma 1 [Source:MGI Symbol;Acc:MGI:1918346]
chr1	9398715	0.650635	0.781964	-0.131329	0.0648857	-2.02401	0.0115536	0.0134536	0.0429696	1	Intergenic	-59954	ENSMUST00000083691	chr1-9299215-9300020-CpG:_61-CGI	-98696	NA	NA	NA
chr1	9454555	0.71824	0.92386	-0.20562	0.0628873	-3.26966	0.0133476	0.0152623	0.00107676	1	Intergenic	-4114	ENSMUST00000083691	chr1-9545269-9546268-CpG:_97-CGI	90714	NA	NA	NA
chr1	9548197	0.209539	0.323225	-0.113685	0.0542869	-2.09416	0.010876	0.00845211	0.036246	1	TTS (ENSMUST00000072079)	106	ENSMUST00000130927	chr1-9545269-9546268-CpG:_97-CGI	-1930	ENSMUSG00000061024	Rrs1	RRS1 ribosome biogenesis regulator homolog (S. cerevisiae) [Source:MGI Symbol;Acc:MGI:1929721]
chr1	9549037	0.553536	0.418045	0.135491	0.0549798	2.46438	0.0091238	0.0076878	0.013725	1	intron (ENSMUST00000144177, intron 1 of 13)	946	ENSMUST00000130927	chr1-9545269-9546268-CpG:_97-CGI	-2770	ENSMUSG00000025911	Adhfe1	alcohol dehydrogenase, iron containing, 1 [Source:MGI Symbol;Acc:MGI:1923437]
chr1	9554615	0.406176	0.538344	-0.132167	0.0672486	-1.96535	0.0112761	0.0112862	0.0493735	1	TTS (ENSMUST00000130927)	6524	ENSMUST00000130927	chr1-9545269-9546268-CpG:_97-CGI	-8348	ENSMUSG00000025911	Adhfe1	alcohol dehydrogenase, iron containing, 1 [Source:MGI Symbol;Acc:MGI:1923437]
chr1	9574546	0.645884	0.831507	-0.185623	0.0816107	-2.2745	0.0129178	0.0367578	0.0229361	1	promoter-TSS (ENSMUST00000121942)	-1	ENSMUST00000121942	chr1-9545269-9546268-CpG:_97-CGI	-28279	ENSMUSG00000081441	Gm6161	predicted gene 6161 [Source:MGI Symbol;Acc:MGI:3644104]
chr1	9601681	0.823475	0.662836	0.160639	0.0801441	2.00438	0.0365246	0.011522	0.0450295	1	exon (ENSMUST00000148585, exon 3 of 3)	483	ENSMUST00000088666	chr1-9545269-9546268-CpG:_97-CGI	-55414	ENSMUSG00000079671	2610203C22Rik	RIKEN cDNA 2610203C22 gene [Source:MGI Symbol;Acc:MGI:1919731]
chr1	9747368	0.298246	0.175394	0.122852	0.0608572	2.0187	0.0119488	0.0100679	0.0435186	1	promoter-TSS (ENSMUST00000181821)	-279	ENSMUST00000181821	chr1-9747560-9748645-CpG:_89-CGI	192	ENSMUSG00000097893	1700034P13Rik	RIKEN cDNA 1700034P13 gene [Source:MGI Symbol;Acc:MGI:1920581]
chr1	9783822	0.519521	0.405655	0.113865	0.0472633	2.40917	0.00773334	0.007158	0.0159889	1	intron (ENSMUST00000181358, intron 5 of 6)	-14307	ENSMUST00000166384	chr1-9797821-9798652-CpG:_95-CGI	13999	ENSMUSG00000097893	1700034P13Rik	RIKEN cDNA 1700034P13 gene [Source:MGI Symbol;Acc:MGI:1920581]
chr1	9784020	0.774413	0.660927	0.113486	0.0567954	1.99815	0.0109212	0.00937515	0.0457007	1	intron (ENSMUST00000181358, intron 5 of 6)	-14109	ENSMUST00000166384	chr1-9797821-9798652-CpG:_95-CGI	13801	ENSMUSG00000097893	1700034P13Rik	RIKEN cDNA 1700034P13 gene [Source:MGI Symbol;Acc:MGI:1920581]
chr1	9846247	0.588885	0.415699	0.173186	0.0722289	2.39774	0.017831	0.0109393	0.0164968	1	intron (ENSMUST00000168907, intron 2 of 17)	-2033	ENSMUST00000171265	chr1-9848165-9848530-CpG:_40-CGI	1918	ENSMUSG00000025915	Sgk3	serum/glucocorticoid regulated kinase 3 [Source:MGI Symbol;Acc:MGI:2182368]
chr1	10086041	0.829861	0.950888	-0.121027	0.0401078	-3.01753	0.0104624	0.0140023	0.00254844	1	intron (ENSMUST00000071087, intron 12 of 29)	-1705	ENSMUST00000123261	chr1-10039745-10040279-CpG:_60-CGI	-45763	ENSMUSG00000056763	Cspp1	centrosome and spindle pole associated protein 1 [Source:MGI Symbol;Acc:MGI:2681832]
chr1	10311562	0.557863	0.349208	0.208655	0.0977113	2.13542	0.0154985	0.0226262	0.0327264	1	Intergenic	-78893	ENSMUST00000088615	chr1-10232143-10233428-CpG:_136-CGI	-78135	NA	NA	NA
chr1	10311563	0.527447	0.372043	0.155404	0.0783515	1.98342	0.0125111	0.0128851	0.0473201	1	Intergenic	-78894	ENSMUST00000088615	chr1-10232143-10233428-CpG:_136-CGI	-78136	NA	NA	NA
chr1	10311612	0.798473	0.617087	0.181385	0.0762904	2.37757	0.0172739	0.0126903	0.0174273	1	Intergenic	-78943	ENSMUST00000088615	chr1-10232143-10233428-CpG:_136-CGI	-78185	NA	NA	NA
chr1	10348907	0.177792	0.334306	-0.156514	0.0702953	-2.22653	0.014104	0.014506	0.0259789	1	intron (ENSMUST00000153695, intron 7 of 9)	-116238	ENSMUST00000088615	chr1-10232143-10233428-CpG:_136-CGI	-115480	ENSMUSG00000042501	Cpa6	carboxypeptidase A6 [Source:MGI Symbol;Acc:MGI:3045348]
chr1	10805547	0.881884	0.771553	0.110331	0.0528567	2.08737	0.011473	0.0134861	0.0368551	1	Intergenic	-85603	ENSMUST00000153695	chr1-10805299-10805885-CpG:_45-CGI	0	NA	NA	NA
chr1	10805866	0.970133	0.847664	0.122469	0.0365722	3.3487	0.0203722	0.00877132	0.000811928	1	Intergenic	-85922	ENSMUST00000153695	chr1-10805299-10805885-CpG:_45-CGI	0	NA	NA	NA
chr1	10805943	0.958707	0.843537	0.115171	0.0525953	2.18976	0.0157222	0.0221806	0.0285419	1	Intergenic	-85999	ENSMUST00000153695	chr1-10805299-10805885-CpG:_45-CGI	-59	NA	NA	NA
chr1	10853303	0.698233	0.813531	-0.115298	0.0518431	-2.22398	0.0115342	0.0082985	0.0261499	1	Intergenic	-68366	ENSMUST00000157960	chr1-10805299-10805885-CpG:_45-CGI	-47419	NA	NA	NA
chr1	10869327	0.693779	0.832772	-0.138993	0.05509	-2.52301	0.0115447	0.00932097	0.0116356	1	Intergenic	-52342	ENSMUST00000157960	chr1-10805299-10805885-CpG:_45-CGI	-63443	NA	NA	NA
chr1	11001191	0.960398	0.858039	0.102358	0.0491448	2.08279	0.0259049	0.0120932	0.0372701	1	intron (ENSMUST00000027056, intron 1 of 39)	7727	ENSMUST00000027056	chr1-10993486-10994005-CpG:_56-CGI	-7187	ENSMUSG00000048960	Prex2	phosphatidylinositol-3,4,5-trisphosphate-dependent Rac exchange factor 2 [Source:MGI Symbol;Acc:MGI:1923385]
chr1	11223841	0.741013	0.924053	-0.18304	0.0603929	-3.03082	0.0149806	0.0165968	0.00243891	1	intron (ENSMUST00000027056, intron 34 of 39)	-89604	ENSMUST00000104130	chr1-11414060-11414465-CpG:_44-CGI	190219	ENSMUSG00000048960	Prex2	phosphatidylinositol-3,4,5-trisphosphate-dependent Rac exchange factor 2 [Source:MGI Symbol;Acc:MGI:1923385]
chr1	11233825	0.862847	0.971765	-0.108918	0.0527227	-2.06587	0.0197271	0.0133284	0.0388404	1	intron (ENSMUST00000027056, intron 35 of 39)	-99588	ENSMUST00000104130	chr1-11414060-11414465-CpG:_44-CGI	180235	ENSMUSG00000048960	Prex2	phosphatidylinositol-3,4,5-trisphosphate-dependent Rac exchange factor 2 [Source:MGI Symbol;Acc:MGI:1923385]
chr1	11277858	0.340172	0.510336	-0.170164	0.0789536	-2.15524	0.0166433	0.0107917	0.031143	1	intron (ENSMUST00000027056, intron 37 of 39)	-136246	ENSMUST00000171690	chr1-11414060-11414465-CpG:_44-CGI	136202	ENSMUSG00000048960	Prex2	phosphatidylinositol-3,4,5-trisphosphate-dependent Rac exchange factor 2 [Source:MGI Symbol;Acc:MGI:1923385]
chr1	11330530	0.456209	0.31685	0.139359	0.0671766	2.07452	0.0152201	0.0108745	0.0380314	1	Intergenic	-83574	ENSMUST00000171690	chr1-11414060-11414465-CpG:_44-CGI	83530	NA	NA	NA
chr1	11395793	0.571479	0.447255	0.124224	0.0504649	2.4616	0.00863368	0.00674152	0.0138321	1	Intergenic	-18311	ENSMUST00000171690	chr1-11414060-11414465-CpG:_44-CGI	18267	NA	NA	NA
chr1	11763044	0.231091	0.482824	-0.251733	0.0810198	-3.10706	0.0159827	0.0116539	0.00188958	1	intron (ENSMUST00000137824, intron 8 of 13)	244374	ENSMUST00000141339	chr1-11414060-11414465-CpG:_44-CGI	-348580	ENSMUSG00000057715	A830018L16Rik	RIKEN cDNA A830018L16 gene [Source:MGI Symbol;Acc:MGI:2444149]
chr1	11763063	0.178551	0.383845	-0.205294	0.0780453	-2.63045	0.0160261	0.0121343	0.00852724	1	intron (ENSMUST00000137824, intron 8 of 13)	244393	ENSMUST00000141339	chr1-11414060-11414465-CpG:_44-CGI	-348599	ENSMUSG00000057715	A830018L16Rik	RIKEN cDNA A830018L16 gene [Source:MGI Symbol;Acc:MGI:2444149]
chr1	12565537	0.861481	0.991324	-0.129843	0.0463501	-2.80136	0.0156739	0.0184992	0.00508885	1	promoter-TSS (ENSMUST00000181461)	-39	ENSMUST00000181461	chr1-12990718-12991200-CpG:_34-CGI	425181	ENSMUSG00000097628	Gm2383	predicted gene 2383 [Source:MGI Symbol;Acc:MGI:3780551]
chr1	12808494	0.664668	0.800203	-0.135535	0.0579703	-2.338	0.0130346	0.0132233	0.0193871	1	intron (ENSMUST00000088585, intron 7 of 21)	89950	ENSMUST00000088585	chr1-12990718-12991200-CpG:_34-CGI	182224	ENSMUSG00000016918	Sulf1	sulfatase 1 [Source:MGI Symbol;Acc:MGI:2138563]
chr1	12835503	0.661158	0.4978	0.163358	0.0664725	2.45753	0.0149434	0.0116247	0.0139897	1	intron (ENSMUST00000088585, intron 12 of 21)	89539	ENSMUST00000133201	chr1-12990718-12991200-CpG:_34-CGI	155215	ENSMUSG00000016918	Sulf1	sulfatase 1 [Source:MGI Symbol;Acc:MGI:2138563]
chr1	12872035	0.552087	0.414887	0.1372	0.0682412	2.01052	0.0178377	0.0118765	0.0443764	1	3' UTR (ENSMUST00000115402, exon 8 of 8)	53007	ENSMUST00000133201	chr1-12990718-12991200-CpG:_34-CGI	118683	ENSMUSG00000025938	Slco5a1	solute carrier organic anion transporter family, member 5A1 [Source:MGI Symbol;Acc:MGI:2443431]
chr1	12875692	0.199469	0.0752427	0.124226	0.0502337	2.47296	0.0183037	0.0104536	0.0134	1	intron (ENSMUST00000115402, intron 7 of 7)	49350	ENSMUST00000133201	chr1-12990718-12991200-CpG:_34-CGI	115026	ENSMUSG00000025938	Slco5a1	solute carrier organic anion transporter family, member 5A1 [Source:MGI Symbol;Acc:MGI:2443431]
chr1	13062343	0.568172	0.687888	-0.119715	0.0531953	-2.25049	0.0103312	0.00920127	0.0244179	1	TTS (ENSMUST00000059065)	325	ENSMUST00000059065	chr1-13126298-13126669-CpG:_30-CGI	63955	ENSMUSG00000069620	Gm5250	predicted gene 5250 [Source:MGI Symbol;Acc:MGI:3647667]
chr1	13076813	0.864062	0.71475	0.149312	0.0702292	2.12606	0.0135513	0.0154815	0.0334981	1	Intergenic	14795	ENSMUST00000059065	chr1-13126298-13126669-CpG:_30-CGI	49485	NA	NA	NA
chr1	13077369	0.430224	0.604001	-0.173777	0.0826289	-2.1031	0.020463	0.0125188	0.0354569	1	Intergenic	15351	ENSMUST00000059065	chr1-13126298-13126669-CpG:_30-CGI	48929	NA	NA	NA
chr1	13105278	0.776918	0.578848	0.198069	0.0676485	2.92792	0.028104	0.00906463	0.00341239	1	Intergenic	21884	ENSMUST00000047577	chr1-13126298-13126669-CpG:_30-CGI	21020	NA	NA	NA
chr1	13106172	0.83478	0.936285	-0.101505	0.0498208	-2.0374	0.0166674	0.0221763	0.0416098	1	Intergenic	20990	ENSMUST00000047577	chr1-13126298-13126669-CpG:_30-CGI	20126	NA	NA	NA
chr1	13118220	0.888912	0.7284	0.160512	0.0634702	2.52894	0.0269609	0.0104161	0.0114408	1	intron (ENSMUST00000047577, intron 6 of 7)	8942	ENSMUST00000047577	chr1-13126298-13126669-CpG:_30-CGI	8078	ENSMUSG00000042414	Prdm14	PR domain containing 14 [Source:MGI Symbol;Acc:MGI:3588194]
chr1	13143170	0.929296	0.742646	0.18665	0.0592815	3.14853	0.0143357	0.0140052	0.00164093	1	intron (ENSMUST00000068304, intron 21 of 21)	5336	ENSMUST00000146784	chr1-13126298-13126669-CpG:_30-CGI	-16502	ENSMUSG00000005886	Ncoa2	nuclear receptor coactivator 2 [Source:MGI Symbol;Acc:MGI:1276533]
chr1	13146281	0.935277	0.820791	0.114486	0.0490318	2.33493	0.0303611	0.0102109	0.0195472	1	TTS (ENSMUST00000146784)	2225	ENSMUST00000146784	chr1-13126298-13126669-CpG:_30-CGI	-19613	ENSMUSG00000005886	Ncoa2	nuclear receptor coactivator 2 [Source:MGI Symbol;Acc:MGI:1276533]
chr1	13199365	0.665895	0.808865	-0.14297	0.0717101	-1.99371	0.016453	0.0247491	0.0461833	1	intron (ENSMUST00000068304, intron 4 of 21)	-48348	ENSMUST00000133232	chr1-13126298-13126669-CpG:_30-CGI	-72697	ENSMUSG00000005886	Ncoa2	nuclear receptor coactivator 2 [Source:MGI Symbol;Acc:MGI:1276533]
chr1	13428390	0.61827	0.476389	0.14188	0.0648619	2.18742	0.0120035	0.0138531	0.028712	1	Intergenic	-54308	ENSMUST00000068304	chr1-13372746-13374794-CpG:_188-CGI	-53597	NA	NA	NA
chr1	13436689	0.624419	0.755421	-0.131002	0.0666784	-1.96468	0.0115474	0.0129562	0.0494515	1	Intergenic	-62607	ENSMUST00000068304	chr1-13372746-13374794-CpG:_188-CGI	-61896	NA	NA	NA
chr1	13458059	0.697093	0.916223	-0.21913	0.0706595	-3.1012	0.0238382	0.019157	0.00192735	1	Intergenic	-83977	ENSMUST00000068304	chr1-13372746-13374794-CpG:_188-CGI	-83266	NA	NA	NA
chr1	13470461	0.946637	0.807992	0.138645	0.060058	2.30852	0.0148754	0.0196362	0.0209701	1	Intergenic	-96379	ENSMUST00000068304	chr1-13372746-13374794-CpG:_188-CGI	-95668	NA	NA	NA
chr1	13500654	0.544259	0.404492	0.139767	0.0669671	2.0871	0.018205	0.00934029	0.0368792	1	Intergenic	89209	ENSMUST00000027068	chr1-13589162-13590177-CpG:_101-CGI	88508	NA	NA	NA
chr1	13786190	0.917499	0.792036	0.125463	0.0513497	2.44331	0.0103366	0.0180389	0.0145534	1	exon (ENSMUST00000180415, exon 1 of 1)	688	ENSMUST00000180415	chr1-13660231-13660732-CpG:_49-CGI	-125459	ENSMUSG00000097711	Gm5523	predicted pseudogene 5523 [Source:MGI Symbol;Acc:MGI:3649089]
chr1	14001026	0.707439	0.843535	-0.136096	0.0664135	-2.04923	0.0136767	0.012106	0.0404401	1	Intergenic	68649	ENSMUST00000158733	chr1-14309747-14310036-CpG:_35-CGI	308721	NA	NA	NA
chr1	14294195	0.702431	0.864735	-0.162304	0.0694702	-2.33632	0.0137159	0.0114604	0.0194747	1	intron (ENSMUST00000168081, intron 2 of 16)	-10865	ENSMUST00000080664	chr1-14309747-14310036-CpG:_35-CGI	15552	ENSMUSG00000025932	Eya1	eyes absent 1 homolog (Drosophila) [Source:MGI Symbol;Acc:MGI:109344]
chr1	14507076	0.159552	0.282778	-0.123226	0.0539511	-2.28403	0.0139584	0.00947428	0.0223698	1	Intergenic	-196877	ENSMUST00000027066	chr1-14506541-14507148-CpG:_48-CGI	0	NA	NA	NA
chr1	14507148	0.0167396	0.122472	-0.105732	0.0344033	-3.07332	0.0125738	0.0133832	0.0021169	1	Intergenic	-196949	ENSMUST00000027066	chr1-14506541-14507148-CpG:_48-CGI	-1	NA	NA	NA
chr1	14636291	0.5748	0.789537	-0.214737	0.0846679	-2.53623	0.0146592	0.0142526	0.0112053	1	Intergenic	-119162	ENSMUST00000067599	chr1-14755151-14755803-CpG:_68-CGI	118860	NA	NA	NA
chr1	14966162	0.807333	0.92982	-0.122487	0.0624557	-1.96117	0.0171664	0.0148359	0.0498588	1	Intergenic	-47301	ENSMUST00000041447	chr1-14755151-14755803-CpG:_68-CGI	-210360	NA	NA	NA
chr1	15269871	0.584015	0.917925	-0.33391	0.0753611	-4.4308	0.016015	0.0174736	9.38842e-06	0.259996	promoter-TSS (ENSMUST00000086739)	-75	ENSMUST00000086739	chr1-15286418-15287178-CpG:_87-CGI	16547	ENSMUSG00000073737	Gm10566	predicted gene 10566 [Source:MGI Symbol;Acc:MGI:3642220]
chr1	15289019	0.903633	0.783338	0.120295	0.0495052	2.42994	0.012072	0.0100427	0.0151012	1	intron (ENSMUST00000175681, intron 1 of 2)	1761	ENSMUST00000175681	chr1-15286418-15287178-CpG:_87-CGI	-1842	ENSMUSG00000092083	Kcnb2	potassium voltage gated channel, Shab-related subfamily, member 2 [Source:MGI Symbol;Acc:MGI:99632]
chr1	15788574	0.894292	0.610268	0.284024	0.0782307	3.63059	0.0212966	0.0160894	0.000282777	0.818641	Intergenic	-17083	ENSMUST00000027057	chr1-15805591-15806108-CpG:_60-CGI	17017	NA	NA	NA
chr1	15805288	0.392595	0.281743	0.110853	0.0543199	2.04074	0.0109854	0.00865759	0.0412769	1	promoter-TSS (ENSMUST00000027057)	-369	ENSMUST00000027057	chr1-15805591-15806108-CpG:_60-CGI	303	ENSMUSG00000025925	Terf1	telomeric repeat binding factor 1 [Source:MGI Symbol;Acc:MGI:109634]
chr1	16102776	0.991806	0.877714	0.114092	0.049748	2.2934	0.0223588	0.025747	0.0218249	1	promoter-TSS (ENSMUST00000151017)	71	ENSMUST00000151017	chr1-16104765-16106291-CpG:_169-CGI	1989	ENSMUSG00000043716	Rpl7	ribosomal protein L7 [Source:MGI Symbol;Acc:MGI:98073]
chr1	16102803	0.950445	0.819977	0.130468	0.061592	2.11826	0.016637	0.0165922	0.0341527	1	promoter-TSS (ENSMUST00000151017)	44	ENSMUST00000151017	chr1-16104765-16106291-CpG:_169-CGI	1962	ENSMUSG00000043716	Rpl7	ribosomal protein L7 [Source:MGI Symbol;Acc:MGI:98073]
chr1	16103261	0.84701	0.670247	0.176763	0.0865714	2.04181	0.016415	0.0443554	0.04117	1	promoter-TSS (ENSMUST00000151017)	-414	ENSMUST00000151017	chr1-16104765-16106291-CpG:_169-CGI	1504	ENSMUSG00000043716	Rpl7	ribosomal protein L7 [Source:MGI Symbol;Acc:MGI:98073]
chr1	16103569	0.208724	0.104696	0.104029	0.0482558	2.15577	0.0181741	0.00755873	0.0311013	1	promoter-TSS (ENSMUST00000151017)	657	ENSMUST00000149566	chr1-16104765-16106291-CpG:_169-CGI	1196	ENSMUSG00000043716	Rpl7	ribosomal protein L7 [Source:MGI Symbol;Acc:MGI:98073]
chr1	16229032	0.569636	0.773425	-0.203789	0.0895012	-2.27694	0.0228063	0.0120349	0.0227895	1	3' UTR (ENSMUST00000054668, exon 15 of 15)	-24559	ENSMUST00000160446	chr1-16104765-16106291-CpG:_169-CGI	-122742	ENSMUSG00000025920	Stau2	staufen (RNA binding protein) homolog 2 (Drosophila) [Source:MGI Symbol;Acc:MGI:1352508]
chr1	16501846	0.973981	0.822314	0.151667	0.0495105	3.06332	0.0213013	0.0163433	0.00218893	1	intron (ENSMUST00000149320, intron 2 of 12)	17364	ENSMUST00000159558	chr1-16519743-16520093-CpG:_45-CGI	17897	ENSMUSG00000025920	Stau2	staufen (RNA binding protein) homolog 2 (Drosophila) [Source:MGI Symbol;Acc:MGI:1352508]
chr1	16501858	0.981849	0.863694	0.118154	0.0407992	2.89599	0.0164086	0.0125023	0.00377962	1	intron (ENSMUST00000149320, intron 2 of 12)	17352	ENSMUST00000159558	chr1-16519743-16520093-CpG:_45-CGI	17885	ENSMUSG00000025920	Stau2	staufen (RNA binding protein) homolog 2 (Drosophila) [Source:MGI Symbol;Acc:MGI:1352508]
chr1	16666053	0.529529	0.299383	0.230146	0.082938	2.77492	0.0143665	0.0130243	0.0055216	1	TTS (ENSMUST00000176451)	818	ENSMUST00000176451	chr1-16665146-16665626-CpG:_56-CGI	-428	ENSMUSG00000025940	Tmem70	transmembrane protein 70 [Source:MGI Symbol;Acc:MGI:1915068]
chr1	16746586	0.749326	0.921453	-0.172127	0.0738006	-2.33232	0.0218756	0.0139099	0.0196838	1	Intergenic	23551	ENSMUST00000071842	chr1-16665146-16665626-CpG:_56-CGI	-80961	NA	NA	NA
chr1	17091783	0.788307	0.889151	-0.100844	0.0513201	-1.96499	0.0134142	0.0155855	0.0494152	1	exon (ENSMUST00000038382, exon 2 of 5)	6105	ENSMUST00000038382	chr1-17091517-17091971-CpG:_35-CGI	0	ENSMUSG00000042686	Jph1	junctophilin 1 [Source:MGI Symbol;Acc:MGI:1891495]
chr1	17429209	0.319328	0.504298	-0.18497	0.0920881	-2.00862	0.0432054	0.0166743	0.0445777	1	Intergenic	-90791	ENSMUST00000158909	chr1-17145467-17145795-CpG:_23-CGI	-283415	NA	NA	NA
chr1	17939917	0.873865	0.738482	0.135383	0.0619063	2.18691	0.0152594	0.0107003	0.0287494	1	Intergenic	197133	ENSMUST00000115340	chr1-18058035-18058896-CpG:_91-CGI	118118	NA	NA	NA
chr1	17981033	0.708277	0.548174	0.160103	0.0754052	2.12323	0.0133456	0.0126311	0.0337343	1	Intergenic	156017	ENSMUST00000115340	chr1-18058035-18058896-CpG:_91-CGI	77002	NA	NA	NA
chr1	18214372	0.722089	0.539934	0.182155	0.089343	2.03883	0.0148992	0.0136056	0.0414671	1	intron (ENSMUST00000126871, intron 1 of 1)	9191	ENSMUST00000126871	chr1-18058035-18058896-CpG:_91-CGI	-155477	ENSMUSG00000070977	Defb44-ps	defensin beta 44, pseudogene [Source:MGI Symbol;Acc:MGI:3646526]
chr1	18288979	0.636947	0.774175	-0.137228	0.0614409	-2.23349	0.0135159	0.00983698	0.0255163	1	Intergenic	-23842	ENSMUST00000088463	chr1-18058035-18058896-CpG:_91-CGI	-230084	NA	NA	NA
chr1	19642269	0.543733	0.709492	-0.165758	0.0755582	-2.19378	0.0132671	0.0227931	0.0282511	1	Intergenic	-128351	ENSMUST00000122719	chr1-19236612-19236850-CpG:_19-CGI	-405420	NA	NA	NA
chr1	20450019	0.59039	0.374137	0.216253	0.0909185	2.37854	0.0217619	0.0141048	0.0173815	1	intron (ENSMUST00000088448, intron 36 of 66)	-5108	ENSMUST00000093665	chr1-20819888-20820297-CpG:_45-CGI	369869	ENSMUSG00000043760	Pkhd1	polycystic kidney and hepatic disease 1 [Source:MGI Symbol;Acc:MGI:2155808]
chr1	20744149	0.655626	0.395209	0.260417	0.0842092	3.0925	0.01477	0.0157114	0.00198479	1	Intergenic	13245	ENSMUST00000027061	chr1-20819888-20820297-CpG:_45-CGI	75739	NA	NA	NA
chr1	20759884	0.600232	0.784076	-0.183845	0.0684939	-2.68411	0.0133069	0.0105048	0.00727242	1	Intergenic	24385	ENSMUST00000039046	chr1-20819888-20820297-CpG:_45-CGI	60004	NA	NA	NA
chr1	20761261	0.915066	0.77112	0.143946	0.0705516	2.04029	0.0131094	0.0373326	0.0413214	1	Intergenic	23008	ENSMUST00000039046	chr1-20819888-20820297-CpG:_45-CGI	58627	NA	NA	NA
chr1	20908674	0.752055	0.609507	0.142548	0.0600155	2.37518	0.0108019	0.0115381	0.0175403	1	intron (ENSMUST00000068880, intron 1 of 2)	6865	ENSMUST00000104126	chr1-20890434-20890811-CpG:_33-CGI	-17864	ENSMUSG00000025931	Paqr8	progestin and adipoQ receptor family member VIII [Source:MGI Symbol;Acc:MGI:1921479]
chr1	20915432	0.822826	0.991266	-0.168441	0.0562206	-2.99607	0.0190713	0.018531	0.00273488	1	TTS (ENSMUST00000104126)	107	ENSMUST00000104126	chr1-20935285-20935502-CpG:_15-CGI	19853	ENSMUSG00000077314	Gm24171	predicted gene, 24171 [Source:MGI Symbol;Acc:MGI:5453948]
chr1	20940267	0.570132	0.437194	0.132937	0.062376	2.13123	0.0110549	0.014691	0.0330706	1	Intergenic	-11358	ENSMUST00000160782	chr1-20935285-20935502-CpG:_15-CGI	-4766	NA	NA	NA
chr1	21009573	0.175204	0.360959	-0.185755	0.070902	-2.61988	0.0129973	0.0122138	0.00879611	1	intron (ENSMUST00000037998, intron 4 of 10)	57886	ENSMUST00000038447	chr1-20951662-20951890-CpG:_20-CGI	-57684	ENSMUSG00000041779	Tram2	translocating chain-associating membrane protein 2 [Source:MGI Symbol;Acc:MGI:1924817]
chr1	21080638	0.87916	0.775872	0.103289	0.0483587	2.13588	0.0136112	0.00951529	0.032689	1	Intergenic	-1410	ENSMUST00000037998	chr1-21078869-21079694-CpG:_72-CGI	-945	NA	NA	NA
chr1	21206126	0.848781	0.748213	0.100567	0.0464723	2.16403	0.0109192	0.00890308	0.030462	1	Intergenic	-12448	ENSMUST00000027065	chr1-21078869-21079694-CpG:_72-CGI	-126433	NA	NA	NA
chr1	21213889	0.251458	0.385087	-0.133629	0.0679358	-1.96699	0.0112068	0.0160539	0.0491847	1	Intergenic	-4685	ENSMUST00000027065	chr1-21078869-21079694-CpG:_72-CGI	-134196	NA	NA	NA
chr1	21260255	0.937183	0.830174	0.107008	0.0440183	2.431	0.0141453	0.00983497	0.0150573	1	intron (ENSMUST00000121676, intron 6 of 7)	-12082	ENSMUST00000178379	chr1-21078869-21079694-CpG:_72-CGI	-180562	ENSMUSG00000025934	Gsta3	glutathione S-transferase, alpha 3 [Source:MGI Symbol;Acc:MGI:95856]
chr1	21260267	0.924445	0.798612	0.125833	0.0491529	2.56003	0.0135884	0.0103805	0.0104663	1	intron (ENSMUST00000121676, intron 6 of 7)	-12070	ENSMUST00000178379	chr1-21078869-21079694-CpG:_72-CGI	-180574	ENSMUSG00000025934	Gsta3	glutathione S-transferase, alpha 3 [Source:MGI Symbol;Acc:MGI:95856]
chr1	21333552	0.903814	0.772461	0.131352	0.0563737	2.33003	0.0145858	0.0116619	0.0198046	1	Intergenic	-16088	ENSMUST00000088407	chr1-21078869-21079694-CpG:_72-CGI	-253859	NA	NA	NA
chr1	21333997	0.916645	0.762271	0.154374	0.0581915	2.65287	0.0134873	0.0118555	0.00798107	1	Intergenic	-15643	ENSMUST00000088407	chr1-21078869-21079694-CpG:_72-CGI	-254304	NA	NA	NA
chr1	21382647	0.782109	0.633189	0.14892	0.0707785	2.10403	0.0160555	0.0113244	0.0353759	1	promoter-TSS (ENSMUST00000147615)	-908	ENSMUST00000147615	chr1-21078869-21079694-CpG:_72-CGI	-302954	ENSMUSG00000085079	Khdc1b	KH domain containing 1B [Source:MGI Symbol;Acc:MGI:2138477]
chr1	21983356	0.761347	0.902358	-0.141011	0.0618614	-2.27946	0.0130704	0.0158638	0.0226395	1	Intergenic	-21415	ENSMUST00000115300	chr1-21961003-21962124-CpG:_99-CGI	-21233	NA	NA	NA
chr1	22030462	0.835252	0.97533	-0.140078	0.0595698	-2.35149	0.0247087	0.0157555	0.0186985	1	Intergenic	-68521	ENSMUST00000115300	chr1-21961003-21962124-CpG:_99-CGI	-68339	NA	NA	NA
chr1	22756565	0.621025	0.783269	-0.162244	0.0827377	-1.96094	0.016304	0.021272	0.0498859	1	intron (ENSMUST00000097810, intron 1 of 35)	15802	ENSMUST00000180414	chr1-22805682-22806364-CpG:_62-CGI	49117	ENSMUSG00000041670	Rims1	regulating synaptic membrane exocytosis 1 [Source:MGI Symbol;Acc:MGI:2152971]
chr1	23188524	0.670442	0.506996	0.163446	0.0805123	2.03008	0.0126627	0.0173511	0.0423489	1	Intergenic	-56686	ENSMUST00000158928	chr1-23256018-23257054-CpG:_114-CGI	67494	NA	NA	NA
chr1	23479934	0.72039	0.536127	0.184262	0.0622548	2.95981	0.0121882	0.00880953	0.00307829	1	exon (ENSMUST00000180769, exon 1 of 1)	396	ENSMUST00000180769	chr1-23382681-23383400-CpG:_83-CGI	-96535	ENSMUSG00000097920	Gm7784	predicted gene 7784 [Source:MGI Symbol;Acc:MGI:3645448]
chr1	23705870	0.185097	0.309248	-0.124151	0.0611374	-2.03069	0.0214345	0.0106559	0.0422864	1	Intergenic	-55882	ENSMUST00000144602	chr1-23761822-23763204-CpG:_131-CGI	55952	NA	NA	NA
chr1	23915747	0.733063	0.62203	0.111033	0.0510605	2.17453	0.010031	0.00777917	0.0296654	1	intron (ENSMUST00000027339, intron 1 of 9)	-6012	ENSMUST00000149737	chr1-23921719-23922554-CpG:_76-CGI	5972	ENSMUSG00000026155	Smap1	small ArfGAP 1 [Source:MGI Symbol;Acc:MGI:2138261]
chr1	23959785	0.605036	0.423021	0.182015	0.0698034	2.60754	0.0146538	0.0110056	0.00911957	1	Intergenic	-37469	ENSMUST00000027339	chr1-23921719-23922554-CpG:_76-CGI	-37232	NA	NA	NA
chr1	24245671	0.887325	0.775992	0.111333	0.0540949	2.05811	0.0153145	0.0127985	0.03958	1	intron (ENSMUST00000088349, intron 31 of 31)	16155	ENSMUST00000147902	chr1-24099641-24100556-CpG:_108-CGI	-145116	ENSMUSG00000026147	Col9a1	collagen, type IX, alpha 1 [Source:MGI Symbol;Acc:MGI:88465]
chr1	24245917	0.244471	0.411171	-0.1667	0.0707696	-2.35553	0.0141242	0.010073	0.0184963	1	intron (ENSMUST00000088349, intron 31 of 31)	16401	ENSMUST00000147902	chr1-24099641-24100556-CpG:_108-CGI	-145362	ENSMUSG00000026147	Col9a1	collagen, type IX, alpha 1 [Source:MGI Symbol;Acc:MGI:88465]
chr1	24303161	0.855907	0.716272	0.139635	0.0705797	1.9784	0.0139686	0.014034	0.0478832	1	intron (ENSMUST00000115244, intron 37 of 50)	73645	ENSMUST00000147902	chr1-24099641-24100556-CpG:_108-CGI	-202606	ENSMUSG00000026141	Col19a1	collagen, type XIX, alpha 1 [Source:MGI Symbol;Acc:MGI:1095415]
chr1	24327355	0.833848	0.670795	0.163053	0.0790322	2.06312	0.02581	0.0121231	0.0391011	1	intron (ENSMUST00000115244, intron 20 of 50)	97839	ENSMUST00000147902	chr1-24099641-24100556-CpG:_108-CGI	-226800	ENSMUSG00000026141	Col19a1	collagen, type XIX, alpha 1 [Source:MGI Symbol;Acc:MGI:1095415]
chr1	24367956	0.565027	0.428149	0.136878	0.0682645	2.00511	0.0118171	0.0130615	0.0449513	1	intron (ENSMUST00000115244, intron 16 of 50)	84788	ENSMUST00000144297	chr1-24586521-24587177-CpG:_71-CGI	218565	ENSMUSG00000026141	Col19a1	collagen, type XIX, alpha 1 [Source:MGI Symbol;Acc:MGI:1095415]
chr1	24542564	0.539081	0.721309	-0.182228	0.0822957	-2.2143	0.0223626	0.0129548	0.026808	1	intron (ENSMUST00000115244, intron 4 of 50)	6412	ENSMUST00000104275	chr1-24586521-24587177-CpG:_71-CGI	43957	ENSMUSG00000026141	Col19a1	collagen, type XIX, alpha 1 [Source:MGI Symbol;Acc:MGI:1095415]
chr1	24677953	0.563751	0.42016	0.143591	0.0704947	2.03691	0.0120064	0.0104023	0.0416591	1	promoter-TSS (ENSMUST00000095062)	-590	ENSMUST00000095062	chr1-24678516-24679083-CpG:_54-CGI	563	ENSMUSG00000073725	Lmbrd1	LMBR1 domain containing 1 [Source:MGI Symbol;Acc:MGI:1915671]
chr1	25229457	0.532464	0.225468	0.306996	0.0853702	3.59606	0.014607	0.0120472	0.000323073	0.852627	promoter-TSS (ENSMUST00000126626)	-358	ENSMUST00000153568	chr1-24678516-24679083-CpG:_54-CGI	-550375	ENSMUSG00000033569	Adgrb3	adhesion G protein-coupled receptor B3 [Source:MGI Symbol;Acc:MGI:2441837]
chr1	25826748	0.801759	0.658965	0.142793	0.0666885	2.14119	0.0140172	0.0113725	0.0322584	1	promoter-TSS (ENSMUST00000146592)	11	ENSMUST00000041838	chr1-25829845-25830680-CpG:_75-CGI	3097	ENSMUSG00000033569	Adgrb3	adhesion G protein-coupled receptor B3 [Source:MGI Symbol;Acc:MGI:2441837]
chr1	25828864	0.79315	0.624003	0.169146	0.0609007	2.77741	0.019211	0.00953957	0.0054794	1	intron (ENSMUST00000135518, intron 1 of 31)	646	ENSMUST00000135518	chr1-25829845-25830680-CpG:_75-CGI	981	ENSMUSG00000033569	Adgrb3	adhesion G protein-coupled receptor B3 [Source:MGI Symbol;Acc:MGI:2441837]
chr1	27073476	0.992835	0.886529	0.106306	0.0384761	2.76292	0.0228462	0.0118107	0.00572869	1	Intergenic	-114256	ENSMUST00000179494	chr1-25829845-25830680-CpG:_75-CGI	-1242797	NA	NA	NA
chr1	27584100	0.673374	0.490536	0.182838	0.0930687	1.96455	0.0287749	0.0118555	0.0494664	1	Intergenic	-624880	ENSMUST00000179494	chr1-25829845-25830680-CpG:_75-CGI	-1753421	NA	NA	NA
chr1	29485374	0.589637	0.394037	0.195601	0.0884645	2.21106	0.029509	0.0135751	0.0270316	1	Intergenic	-124005	ENSMUST00000116741	chr1-30873108-30874026-CpG:_137-CGI	1387734	NA	NA	NA
chr1	29485597	0.654474	0.797784	-0.14331	0.0678402	-2.11246	0.0140124	0.011901	0.0346466	1	Intergenic	-124228	ENSMUST00000116741	chr1-30873108-30874026-CpG:_137-CGI	1387511	NA	NA	NA
chr1	29737216	0.923052	0.788333	0.134719	0.065847	2.04594	0.0200122	0.015332	0.0407625	1	Intergenic	-248717	ENSMUST00000178702	chr1-30873108-30874026-CpG:_137-CGI	1135892	NA	NA	NA
chr1	29737311	0.546257	0.732934	-0.186677	0.0821061	-2.27361	0.0184857	0.014103	0.0229897	1	Intergenic	-248622	ENSMUST00000178702	chr1-30873108-30874026-CpG:_137-CGI	1135797	NA	NA	NA
chr1	30700705	0.503396	0.382562	0.120834	0.0566276	2.13384	0.0105896	0.00732735	0.0328555	1	Intergenic	19255	ENSMUST00000065469	chr1-30873108-30874026-CpG:_137-CGI	172403	NA	NA	NA
chr1	30700888	0.523712	0.286542	0.23717	0.1019	2.32748	0.0509059	0.0127008	0.01994	1	Intergenic	19072	ENSMUST00000065469	chr1-30873108-30874026-CpG:_137-CGI	172220	NA	NA	NA
chr1	30908787	0.679625	0.499891	0.179733	0.0803143	2.23787	0.011593	0.0219399	0.0252294	1	Intergenic	35516	ENSMUST00000130934	chr1-30873108-30874026-CpG:_137-CGI	-34762	NA	NA	NA
chr1	31362780	0.575216	0.75176	-0.176544	0.0669847	-2.63559	0.0117546	0.0100761	0.00839913	1	Intergenic	75836	ENSMUST00000178167	chr1-30948826-30950216-CpG:_145-CGI	-412565	NA	NA	NA
chr1	31932128	0.773034	0.923377	-0.150343	0.0607136	-2.47626	0.0167203	0.0142518	0.0132766	1	Intergenic	196073	ENSMUST00000117896	chr1-32172540-32173046-CpG:_50-CGI	240412	NA	NA	NA
chr1	32964993	0.729758	0.898662	-0.168904	0.0597586	-2.82643	0.0162966	0.0115653	0.00470695	1	Intergenic	-226999	ENSMUST00000158125	chr1-33669553-33670569-CpG:_73-CGI	704560	NA	NA	NA
chr1	33022735	0.525314	0.705177	-0.179864	0.0870968	-2.0651	0.0167425	0.0168471	0.0389135	1	Intergenic	-169257	ENSMUST00000158125	chr1-33669553-33670569-CpG:_73-CGI	646818	NA	NA	NA
chr1	33060215	0.6648	0.805857	-0.141057	0.0632394	-2.23052	0.0148216	0.00928048	0.0257126	1	Intergenic	-131777	ENSMUST00000158125	chr1-33669553-33670569-CpG:_73-CGI	609338	NA	NA	NA
chr1	33296266	0.721534	0.846682	-0.125148	0.0614307	-2.03722	0.0132393	0.0100513	0.0416276	1	Intergenic	2591	ENSMUST00000083289	chr1-33669553-33670569-CpG:_73-CGI	373287	NA	NA	NA
chr1	33627735	0.769077	0.89207	-0.122993	0.0605731	-2.03049	0.0151552	0.0114981	0.0423072	1	intron (ENSMUST00000027312, intron 7 of 13)	42050	ENSMUST00000027312	chr1-33669553-33670569-CpG:_73-CGI	41818	ENSMUSG00000026134	Prim2	DNA primase, p58 subunit [Source:MGI Symbol;Acc:MGI:97758]
chr1	33655733	0.851636	0.7313	0.120336	0.0581904	2.06797	0.0137963	0.0111361	0.038643	1	intron (ENSMUST00000027312, intron 5 of 13)	14052	ENSMUST00000027312	chr1-33669553-33670569-CpG:_73-CGI	13820	ENSMUSG00000026134	Prim2	DNA primase, p58 subunit [Source:MGI Symbol;Acc:MGI:97758]
chr1	33727439	0.965603	0.795449	0.170155	0.0552857	3.07774	0.0145233	0.0144599	0.00208579	1	TTS (ENSMUST00000140354)	7032	ENSMUST00000115174	chr1-33719825-33720450-CpG:_91-CGI	-6990	ENSMUSG00000004768	Rab23	RAB23, member RAS oncogene family [Source:MGI Symbol;Acc:MGI:99833]
chr1	33741666	0.714594	0.846614	-0.13202	0.0594539	-2.22054	0.0118262	0.0116915	0.0263821	1	TTS (ENSMUST00000115174)	3530	ENSMUST00000132066	chr1-33757611-33757949-CpG:_44-CGI	15945	ENSMUSG00000004768	Rab23	RAB23, member RAS oncogene family [Source:MGI Symbol;Acc:MGI:99833]
chr1	33742777	0.837878	0.731681	0.106197	0.0454131	2.33847	0.012693	0.00756996	0.0193628	1	TTS (ENSMUST00000088287)	4641	ENSMUST00000132066	chr1-33757611-33757949-CpG:_44-CGI	14834	ENSMUSG00000004768	Rab23	RAB23, member RAS oncogene family [Source:MGI Symbol;Acc:MGI:99833]
chr1	33754980	0.400718	0.546391	-0.145674	0.0643826	-2.26262	0.0118103	0.0121632	0.0236589	1	intron (ENSMUST00000044691, intron 1 of 2)	2813	ENSMUST00000044691	chr1-33757611-33757949-CpG:_44-CGI	2631	ENSMUSG00000042215	Bag2	BCL2-associated athanogene 2 [Source:MGI Symbol;Acc:MGI:1891254]
chr1	33755043	0.287298	0.472389	-0.185091	0.079772	-2.32026	0.0258169	0.0104022	0.0203271	1	intron (ENSMUST00000044691, intron 1 of 2)	2750	ENSMUST00000044691	chr1-33757611-33757949-CpG:_44-CGI	2568	ENSMUSG00000042215	Bag2	BCL2-associated athanogene 2 [Source:MGI Symbol;Acc:MGI:1891254]
chr1	33755063	0.445599	0.654406	-0.208807	0.0922164	-2.26431	0.0283513	0.0137753	0.0235548	1	intron (ENSMUST00000044691, intron 1 of 2)	2730	ENSMUST00000044691	chr1-33757611-33757949-CpG:_44-CGI	2548	ENSMUSG00000042215	Bag2	BCL2-associated athanogene 2 [Source:MGI Symbol;Acc:MGI:1891254]
chr1	33755183	0.380507	0.532245	-0.151737	0.0772352	-1.96461	0.012683	0.0177241	0.0494589	1	intron (ENSMUST00000044691, intron 1 of 2)	2610	ENSMUST00000044691	chr1-33757611-33757949-CpG:_44-CGI	2428	ENSMUSG00000042215	Bag2	BCL2-associated athanogene 2 [Source:MGI Symbol;Acc:MGI:1891254]
chr1	33756011	0.742613	0.63322	0.109393	0.0467736	2.33878	0.00929491	0.00674152	0.0193468	1	intron (ENSMUST00000044691, intron 1 of 2)	1782	ENSMUST00000044691	chr1-33757611-33757949-CpG:_44-CGI	1600	ENSMUSG00000042215	Bag2	BCL2-associated athanogene 2 [Source:MGI Symbol;Acc:MGI:1891254]
chr1	33803214	0.525131	0.667264	-0.142133	0.0566776	-2.50775	0.00955456	0.00995191	0.0121503	1	TTS (ENSMUST00000143591)	-2448	ENSMUST00000140163	chr1-33814130-33814690-CpG:_62-CGI	10916	ENSMUSG00000042197	Zfp451	zinc finger protein 451 [Source:MGI Symbol;Acc:MGI:2137896]
chr1	33903410	0.835528	0.683217	0.152311	0.0607183	2.50849	0.0199502	0.010445	0.0121247	1	intron (ENSMUST00000129464, intron 1 of 2)	4379	ENSMUST00000129464	chr1-33906988-33907242-CpG:_20-CGI	3578	ENSMUSG00000042182	Bend6	BEN domain containing 6 [Source:MGI Symbol;Acc:MGI:2444572]
chr1	33914785	0.911447	0.786086	0.125361	0.0429152	2.92113	0.0105409	0.00989242	0.00348768	1	intron (ENSMUST00000182513, intron 2 of 36)	6561	ENSMUST00000183034	chr1-33908265-33908468-CpG:_16-CGI	-6318	ENSMUSG00000026131	Dst	dystonin [Source:MGI Symbol;Acc:MGI:104627]
chr1	33927104	0.873709	0.765009	0.108701	0.0485766	2.23772	0.0109153	0.00912633	0.0252392	1	intron (ENSMUST00000182513, intron 2 of 36)	18880	ENSMUST00000183034	chr1-33908265-33908468-CpG:_16-CGI	-18637	ENSMUSG00000026131	Dst	dystonin [Source:MGI Symbol;Acc:MGI:104627]
chr1	33927324	0.744098	0.526843	0.217255	0.0964069	2.25352	0.0485356	0.0123772	0.0242266	1	intron (ENSMUST00000182513, intron 2 of 36)	19100	ENSMUST00000183034	chr1-33908265-33908468-CpG:_16-CGI	-18857	ENSMUSG00000026131	Dst	dystonin [Source:MGI Symbol;Acc:MGI:104627]
chr1	33943960	0.932662	0.727775	0.204887	0.0618823	3.31092	0.0219827	0.0122686	0.000929902	1	intron (ENSMUST00000182513, intron 2 of 36)	35736	ENSMUST00000183034	chr1-33908265-33908468-CpG:_16-CGI	-35493	ENSMUSG00000026131	Dst	dystonin [Source:MGI Symbol;Acc:MGI:104627]
chr1	33945269	0.809225	0.677854	0.131371	0.0637915	2.05938	0.0287665	0.00990846	0.0394574	1	intron (ENSMUST00000182513, intron 2 of 36)	36232	ENSMUST00000122557	chr1-33908265-33908468-CpG:_16-CGI	-36802	ENSMUSG00000026131	Dst	dystonin [Source:MGI Symbol;Acc:MGI:104627]
chr1	33970483	0.720365	0.556189	0.164175	0.0754693	2.17539	0.0125071	0.012943	0.0296007	1	intron (ENSMUST00000182513, intron 3 of 36)	11018	ENSMUST00000122557	chr1-34006046-34006248-CpG:_18-CGI	35563	ENSMUSG00000026131	Dst	dystonin [Source:MGI Symbol;Acc:MGI:104627]
chr1	33993251	0.618837	0.799726	-0.180889	0.0857578	-2.1093	0.0153105	0.0226801	0.0349184	1	intron (ENSMUST00000182513, intron 3 of 36)	-11750	ENSMUST00000122557	chr1-34006046-34006248-CpG:_18-CGI	12795	ENSMUSG00000026131	Dst	dystonin [Source:MGI Symbol;Acc:MGI:104627]
chr1	34020550	0.468495	0.29103	0.177465	0.0648149	2.73802	0.012393	0.0129946	0.00618099	1	intron (ENSMUST00000097785, intron 1 of 97)	8726	ENSMUST00000097785	chr1-34011484-34011861-CpG:_52-CGI	-8690	ENSMUSG00000026131	Dst	dystonin [Source:MGI Symbol;Acc:MGI:104627]
chr1	34065656	0.757363	0.623714	0.133649	0.0618113	2.16221	0.0102605	0.0148377	0.0306017	1	intron (ENSMUST00000097785, intron 1 of 97)	-23635	ENSMUST00000182410	chr1-34011484-34011861-CpG:_52-CGI	-53796	ENSMUSG00000026131	Dst	dystonin [Source:MGI Symbol;Acc:MGI:104627]
chr1	34070306	0.940988	0.816733	0.124255	0.0546617	2.27317	0.0193784	0.012407	0.0230162	1	intron (ENSMUST00000097785, intron 1 of 97)	-18985	ENSMUST00000182410	chr1-34011484-34011861-CpG:_52-CGI	-58446	ENSMUSG00000026131	Dst	dystonin [Source:MGI Symbol;Acc:MGI:104627]
chr1	34071615	0.622921	0.792122	-0.1692	0.0773618	-2.18713	0.0171849	0.0121703	0.0287331	1	intron (ENSMUST00000097785, intron 1 of 97)	-17676	ENSMUST00000182410	chr1-34011484-34011861-CpG:_52-CGI	-59755	ENSMUSG00000026131	Dst	dystonin [Source:MGI Symbol;Acc:MGI:104627]
chr1	34077327	0.21181	0.459437	-0.247627	0.0675109	-3.66796	0.0122989	0.0133093	0.000244496	0.783194	intron (ENSMUST00000097785, intron 1 of 97)	-11964	ENSMUST00000182410	chr1-34011484-34011861-CpG:_52-CGI	-65467	ENSMUSG00000026131	Dst	dystonin [Source:MGI Symbol;Acc:MGI:104627]
chr1	34077342	0.169184	0.334181	-0.164997	0.0675727	-2.44176	0.0130682	0.0141464	0.0146157	1	intron (ENSMUST00000097785, intron 1 of 97)	-11949	ENSMUST00000182410	chr1-34011484-34011861-CpG:_52-CGI	-65482	ENSMUSG00000026131	Dst	dystonin [Source:MGI Symbol;Acc:MGI:104627]
chr1	34107000	0.742042	0.845967	-0.103925	0.0506387	-2.05228	0.0106404	0.0168253	0.0401425	1	intron (ENSMUST00000182410, intron 1 of 3)	-14249	ENSMUST00000183006	chr1-34177942-34178193-CpG:_25-CGI	70942	ENSMUSG00000026131	Dst	dystonin [Source:MGI Symbol;Acc:MGI:104627]
chr1	34128146	0.672436	0.77379	-0.101354	0.047672	-2.12606	0.00817142	0.00934606	0.0334979	1	intron (ENSMUST00000183006, intron 1 of 4)	6897	ENSMUST00000183006	chr1-34177942-34178193-CpG:_25-CGI	49796	ENSMUSG00000026131	Dst	dystonin [Source:MGI Symbol;Acc:MGI:104627]
chr1	34139682	0.6102	0.436606	0.173594	0.0754092	2.30203	0.0135214	0.0149691	0.0213335	1	intron (ENSMUST00000182513, intron 9 of 36)	18433	ENSMUST00000183006	chr1-34177942-34178193-CpG:_25-CGI	38260	ENSMUSG00000026131	Dst	dystonin [Source:MGI Symbol;Acc:MGI:104627]
chr1	34140369	0.381196	0.263471	0.117725	0.0554213	2.12419	0.0121989	0.00859504	0.0336546	1	intron (ENSMUST00000182513, intron 9 of 36)	19120	ENSMUST00000183006	chr1-34177942-34178193-CpG:_25-CGI	37573	ENSMUSG00000026131	Dst	dystonin [Source:MGI Symbol;Acc:MGI:104627]
chr1	34218130	0.787836	0.906263	-0.118427	0.0600699	-1.97149	0.0157407	0.0131105	0.0486681	1	intron (ENSMUST00000183034, intron 55 of 102)	-18465	ENSMUST00000182403	chr1-34177942-34178193-CpG:_25-CGI	-39938	ENSMUSG00000026131	Dst	dystonin [Source:MGI Symbol;Acc:MGI:104627]
chr1	34368052	0.961089	0.797046	0.164043	0.057034	2.87623	0.0192872	0.0193191	0.00402455	1	Intergenic	71619	ENSMUST00000042493	chr1-34439241-34440138-CpG:_64-CGI	71189	NA	NA	NA
chr1	34438399	0.594867	0.77168	-0.176813	0.0742077	-2.38267	0.0153804	0.0170948	0.0171874	1	intron (ENSMUST00000042493, intron 3 of 4)	1272	ENSMUST00000042493	chr1-34439241-34440138-CpG:_64-CGI	842	ENSMUSG00000042111	Ccdc115	coiled-coil domain containing 115 [Source:MGI Symbol;Acc:MGI:1916918]
chr1	34438563	0.550377	0.872821	-0.322443	0.0774055	-4.16564	0.0159185	0.0136537	3.10481e-05	0.397402	intron (ENSMUST00000042493, intron 3 of 4)	1108	ENSMUST00000042493	chr1-34439241-34440138-CpG:_64-CGI	678	ENSMUSG00000042111	Ccdc115	coiled-coil domain containing 115 [Source:MGI Symbol;Acc:MGI:1916918]
chr1	34440482	0.614904	0.427179	0.187725	0.0815751	2.30125	0.0139827	0.0167775	0.0213774	1	promoter-TSS (ENSMUST00000042493)	442	ENSMUST00000136770	chr1-34439241-34440138-CpG:_64-CGI	-345	ENSMUSG00000042111	Ccdc115	coiled-coil domain containing 115 [Source:MGI Symbol;Acc:MGI:1916918]
chr1	34468009	0.830211	0.693248	0.136963	0.0513532	2.66709	0.0116607	0.00825506	0.00765113	1	intron (ENSMUST00000027302, intron 5 of 14)	8264	ENSMUST00000027302	chr1-34472754-34472966-CpG:_19-CGI	4745	ENSMUSG00000026126	Ptpn18	protein tyrosine phosphatase, non-receptor type 18 [Source:MGI Symbol;Acc:MGI:108410]
chr1	34485668	0.078783	0.221864	-0.143081	0.0579098	-2.47076	0.0130284	0.0239845	0.0134827	1	Intergenic	-12761	ENSMUST00000027299	chr1-34472754-34472966-CpG:_19-CGI	-12703	NA	NA	NA
chr1	34499317	0.740552	0.859481	-0.118928	0.0497049	-2.39269	0.0105826	0.0087254	0.0167254	1	exon (ENSMUST00000027299, exon 2 of 5)	888	ENSMUST00000027299	chr1-34472754-34472966-CpG:_19-CGI	-26352	ENSMUSG00000026125	Prss39	protease, serine 39 [Source:MGI Symbol;Acc:MGI:1270856]
chr1	34499370	0.56647	0.707043	-0.140573	0.0712067	-1.97416	0.0178988	0.00943417	0.048364	1	exon (ENSMUST00000027299, exon 2 of 5)	941	ENSMUST00000027299	chr1-34472754-34472966-CpG:_19-CGI	-26405	ENSMUSG00000026125	Prss39	protease, serine 39 [Source:MGI Symbol;Acc:MGI:1270856]
chr1	34517245	0.712949	0.814648	-0.101699	0.0498699	-2.03929	0.0102379	0.00952527	0.0414211	1	Intergenic	-18402	ENSMUST00000027298	chr1-34472754-34472966-CpG:_19-CGI	-44280	NA	NA	NA
chr1	34560163	0.922703	0.820852	0.101851	0.0448515	2.27085	0.0110849	0.0132672	0.0231558	1	intron (ENSMUST00000115071, intron 1 of 4)	756	ENSMUST00000047840	chr1-34579529-34579840-CpG:_42-CGI	19366	ENSMUSG00000037529	Prss40	protease, serine 40 [Source:MGI Symbol;Acc:MGI:1270857]
chr1	34662092	0.867367	0.760832	0.106535	0.0499433	2.13312	0.0146177	0.00866611	0.0329149	1	Intergenic	-16095	ENSMUST00000159747	chr1-34678070-34678419-CpG:_37-CGI	15978	NA	NA	NA
chr1	34859903	0.40615	0.565013	-0.158863	0.0742127	-2.14065	0.015727	0.0125709	0.0323024	1	intron (ENSMUST00000152654, intron 1 of 3)	8067	ENSMUST00000152654	chr1-34849895-34850178-CpG:_33-CGI	-9726	ENSMUSG00000026123	Plekhb2	pleckstrin homology domain containing, family B (evectins) member 2 [Source:MGI Symbol;Acc:MGI:2385825]
chr1	34894131	0.263448	0.127528	0.13592	0.061956	2.19381	0.0144745	0.0105713	0.0282493	1	Intergenic	42295	ENSMUST00000152654	chr1-34930034-34930639-CpG:_47-CGI	35903	NA	NA	NA
chr1	34929718	0.806975	0.943074	-0.136099	0.0598756	-2.27303	0.0216053	0.0117959	0.0230246	1	Intergenic	77882	ENSMUST00000152654	chr1-34930034-34930639-CpG:_47-CGI	316	NA	NA	NA
chr1	34929800	0.752852	0.90203	-0.149179	0.0671353	-2.22206	0.0205814	0.0116637	0.0262792	1	Intergenic	77964	ENSMUST00000152654	chr1-34930034-34930639-CpG:_47-CGI	234	NA	NA	NA
chr1	34929927	0.955756	0.827182	0.128574	0.0529344	2.42893	0.0148363	0.0126717	0.0151436	1	Intergenic	78091	ENSMUST00000152654	chr1-34930034-34930639-CpG:_47-CGI	107	NA	NA	NA
chr1	34930111	0.80446	0.930084	-0.125624	0.0606883	-2.06998	0.0139551	0.0221307	0.0384542	1	Intergenic	78275	ENSMUST00000152654	chr1-34930034-34930639-CpG:_47-CGI	0	NA	NA	NA
chr1	35206326	0.796828	0.936383	-0.139554	0.0587542	-2.37522	0.0163457	0.011125	0.0175384	1	Intergenic	-27243	ENSMUST00000104043	chr1-34930034-34930639-CpG:_47-CGI	-275688	NA	NA	NA
chr1	35465385	0.549136	0.36161	0.187525	0.0693437	2.70429	0.0140343	0.016589	0.00684505	1	Intergenic	-286302	ENSMUST00000104043	chr1-34930034-34930639-CpG:_47-CGI	-534747	NA	NA	NA
chr1	35822321	0.5286	0.664247	-0.135647	0.0662184	-2.04848	0.0190234	0.00855407	0.0405128	1	Intergenic	60720	ENSMUST00000082667	chr1-36068460-36069216-CpG:_81-CGI	246139	NA	NA	NA
chr1	35825394	0.86928	0.617281	0.251999	0.0740047	3.40517	0.0180078	0.0213001	0.00066122	1	Intergenic	63793	ENSMUST00000082667	chr1-36068460-36069216-CpG:_81-CGI	243066	NA	NA	NA
chr1	35839632	0.599556	0.746797	-0.147242	0.0700553	-2.10179	0.0130656	0.0136628	0.0355717	1	Intergenic	78031	ENSMUST00000082667	chr1-36068460-36069216-CpG:_81-CGI	228828	NA	NA	NA
chr1	35848283	0.594926	0.712559	-0.117632	0.0578317	-2.03405	0.00975871	0.0121279	0.0419467	1	Intergenic	86682	ENSMUST00000082667	chr1-36068460-36069216-CpG:_81-CGI	220177	NA	NA	NA
chr1	35850974	0.893093	0.782536	0.110557	0.0508139	2.17572	0.0216027	0.00919994	0.0295764	1	Intergenic	89373	ENSMUST00000082667	chr1-36068460-36069216-CpG:_81-CGI	217486	NA	NA	NA
chr1	35865475	0.822958	0.716444	0.106514	0.0426903	2.49504	0.00826173	0.00760595	0.0125942	1	Intergenic	103874	ENSMUST00000082667	chr1-36068460-36069216-CpG:_81-CGI	202985	NA	NA	NA
chr1	35866173	0.937743	0.77755	0.160193	0.0471687	3.39617	0.0121304	0.0106513	0.000683356	1	Intergenic	104572	ENSMUST00000082667	chr1-36068460-36069216-CpG:_81-CGI	202287	NA	NA	NA
chr1	35951790	0.932713	0.817305	0.115408	0.0444674	2.59535	0.0212054	0.0120477	0.0094495	1	Intergenic	-116609	ENSMUST00000088174	chr1-36068460-36069216-CpG:_81-CGI	116670	NA	NA	NA
chr1	35962272	0.720607	0.586475	0.134132	0.0623719	2.15052	0.0110332	0.00909011	0.0315141	1	Intergenic	-106127	ENSMUST00000088174	chr1-36068460-36069216-CpG:_81-CGI	106188	NA	NA	NA
chr1	35986340	0.871424	0.745037	0.126386	0.0601007	2.10291	0.0142208	0.0141539	0.0354735	1	Intergenic	-82059	ENSMUST00000088174	chr1-36068460-36069216-CpG:_81-CGI	82120	NA	NA	NA
chr1	36019469	0.80817	0.928954	-0.120784	0.0582116	-2.07491	0.0163208	0.0117562	0.0379945	1	Intergenic	-48930	ENSMUST00000088174	chr1-36068460-36069216-CpG:_81-CGI	48991	NA	NA	NA
chr1	36030770	0.122091	0.00880514	0.113286	0.0373722	3.03129	0.016495	0.0134205	0.00243513	1	Intergenic	-37629	ENSMUST00000088174	chr1-36068460-36069216-CpG:_81-CGI	37690	NA	NA	NA
chr1	36061489	0.825921	0.695423	0.130499	0.066275	1.96905	0.0173835	0.0103499	0.0489476	1	Intergenic	-6910	ENSMUST00000088174	chr1-36068460-36069216-CpG:_81-CGI	6971	NA	NA	NA
chr1	36062648	0.80717	0.926527	-0.119357	0.0468656	-2.54679	0.0135594	0.00942117	0.0108718	1	Intergenic	-5751	ENSMUST00000088174	chr1-36068460-36069216-CpG:_81-CGI	5812	NA	NA	NA
chr1	36067634	0.470902	0.62425	-0.153347	0.0760747	-2.01575	0.0177473	0.0108725	0.0438265	1	promoter-TSS (ENSMUST00000088174)	-765	ENSMUST00000088174	chr1-36068460-36069216-CpG:_81-CGI	826	ENSMUSG00000045216	Hs6st1	heparan sulfate 6-O-sulfotransferase 1 [Source:MGI Symbol;Acc:MGI:1354958]
chr1	36072341	0.82806	0.716696	0.111363	0.0563076	1.97777	0.0171863	0.00858671	0.0479547	1	intron (ENSMUST00000088174, intron 1 of 1)	3942	ENSMUST00000088174	chr1-36068460-36069216-CpG:_81-CGI	-3126	ENSMUSG00000045216	Hs6st1	heparan sulfate 6-O-sulfotransferase 1 [Source:MGI Symbol;Acc:MGI:1354958]
chr1	36072690	0.739728	0.907551	-0.167823	0.0759282	-2.21028	0.0300859	0.0107116	0.0270856	1	intron (ENSMUST00000088174, intron 1 of 1)	4291	ENSMUST00000088174	chr1-36068460-36069216-CpG:_81-CGI	-3475	ENSMUSG00000045216	Hs6st1	heparan sulfate 6-O-sulfotransferase 1 [Source:MGI Symbol;Acc:MGI:1354958]
chr1	36073006	0.484018	0.299121	0.184897	0.0594028	3.1126	0.0102082	0.00855576	0.00185449	1	intron (ENSMUST00000088174, intron 1 of 1)	4607	ENSMUST00000088174	chr1-36068460-36069216-CpG:_81-CGI	-3791	ENSMUSG00000045216	Hs6st1	heparan sulfate 6-O-sulfotransferase 1 [Source:MGI Symbol;Acc:MGI:1354958]
chr1	36269499	0.12384	0.246183	-0.122343	0.055644	-2.19868	0.0108518	0.0193179	0.027901	1	exon (ENSMUST00000056946, exon 2 of 4)	3925	ENSMUST00000056946	chr1-36269231-36269697-CpG:_48-CGI	0	ENSMUSG00000047180	Neurl3	neuralized homolog 3 homolog (Drosophila) [Source:MGI Symbol;Acc:MGI:2429944]
chr1	36269771	0.453683	0.316626	0.137057	0.059799	2.29196	0.0118499	0.0101516	0.0219082	1	intron (ENSMUST00000056946, intron 1 of 3)	3653	ENSMUST00000056946	chr1-36269231-36269697-CpG:_48-CGI	-75	ENSMUSG00000047180	Neurl3	neuralized homolog 3 homolog (Drosophila) [Source:MGI Symbol;Acc:MGI:2429944]
chr1	36303013	0.433148	0.625361	-0.192214	0.0892727	-2.15311	0.0178715	0.0116527	0.0313103	1	Intergenic	-4719	ENSMUST00000126413	chr1-36307616-36308213-CpG:_61-CGI	4603	NA	NA	NA
chr1	36306405	0.53191	0.689294	-0.157384	0.0625629	-2.51561	0.0105421	0.0109364	0.0118825	1	Intergenic	-1327	ENSMUST00000126413	chr1-36307616-36308213-CpG:_61-CGI	1211	NA	NA	NA
chr1	36308966	0.459986	0.688572	-0.228586	0.0811982	-2.81517	0.0148688	0.0245919	0.00487518	1	intron (ENSMUST00000115029, intron 1 of 3)	1188	ENSMUST00000140218	chr1-36307616-36308213-CpG:_61-CGI	-754	ENSMUSG00000037447	Arid5a	AT rich interactive domain 5A (MRF1-like) [Source:MGI Symbol;Acc:MGI:2443039]
chr1	36315591	0.86592	0.762262	0.103658	0.050822	2.03963	0.0207029	0.00957264	0.041387	1	promoter-TSS (ENSMUST00000147123)	-400	ENSMUST00000147123	chr1-36307616-36308213-CpG:_61-CGI	-7379	ENSMUSG00000037447	Arid5a	AT rich interactive domain 5A (MRF1-like) [Source:MGI Symbol;Acc:MGI:2443039]
chr1	36316261	0.911786	0.773477	0.138309	0.0529177	2.61366	0.0172546	0.0144475	0.00895777	1	promoter-TSS (ENSMUST00000141121)	270	ENSMUST00000147123	chr1-36307616-36308213-CpG:_61-CGI	-8049	ENSMUSG00000037447	Arid5a	AT rich interactive domain 5A (MRF1-like) [Source:MGI Symbol;Acc:MGI:2443039]
chr1	36316467	0.843987	0.967633	-0.123646	0.0510173	-2.4236	0.0178102	0.0199814	0.0153675	1	promoter-TSS (ENSMUST00000141121)	476	ENSMUST00000147123	chr1-36307616-36308213-CpG:_61-CGI	-8255	ENSMUSG00000037447	Arid5a	AT rich interactive domain 5A (MRF1-like) [Source:MGI Symbol;Acc:MGI:2443039]
chr1	36316501	0.955116	0.812875	0.142241	0.0516831	2.75218	0.0232388	0.0114923	0.00592004	1	promoter-TSS (ENSMUST00000141121)	510	ENSMUST00000147123	chr1-36307616-36308213-CpG:_61-CGI	-8289	ENSMUSG00000037447	Arid5a	AT rich interactive domain 5A (MRF1-like) [Source:MGI Symbol;Acc:MGI:2443039]
chr1	36324052	0.20685	0.370488	-0.163638	0.0780529	-2.09651	0.0126497	0.0257286	0.0360372	1	TTS (ENSMUST00000137906)	7026	ENSMUST00000141121	chr1-36307616-36308213-CpG:_61-CGI	-15840	ENSMUSG00000037447	Arid5a	AT rich interactive domain 5A (MRF1-like) [Source:MGI Symbol;Acc:MGI:2443039]
chr1	36454119	0.880172	0.737853	0.142319	0.0716187	1.98718	0.0499407	0.010989	0.0469029	1	Intergenic	-8849	ENSMUST00000115011	chr1-36444875-36445308-CpG:_44-CGI	-8812	NA	NA	NA
chr1	36462456	0.507938	0.296796	0.211143	0.0946075	2.23178	0.0175142	0.0261897	0.0256298	1	Intergenic	-9163	ENSMUST00000153128	chr1-36471266-36472155-CpG:_72-CGI	8810	NA	NA	NA
chr1	36472662	0.801449	0.614	0.187449	0.0616473	3.04067	0.0151935	0.011093	0.00236051	1	exon (ENSMUST00000153128, exon 1 of 7)	1043	ENSMUST00000153128	chr1-36471266-36472155-CpG:_72-CGI	-508	ENSMUSG00000037408	Cnnm4	cyclin M4 [Source:MGI Symbol;Acc:MGI:2151060]
chr1	36473609	0.749995	0.646992	0.103003	0.051769	1.98966	0.00989934	0.00831436	0.0466289	1	intron (ENSMUST00000153128, intron 1 of 6)	1990	ENSMUST00000153128	chr1-36471266-36472155-CpG:_72-CGI	-1455	ENSMUSG00000037408	Cnnm4	cyclin M4 [Source:MGI Symbol;Acc:MGI:2151060]
chr1	36474124	0.768966	0.623904	0.145062	0.0708462	2.04757	0.0150882	0.0118651	0.0406026	1	intron (ENSMUST00000153128, intron 1 of 6)	2505	ENSMUST00000153128	chr1-36471266-36472155-CpG:_72-CGI	-1970	ENSMUSG00000037408	Cnnm4	cyclin M4 [Source:MGI Symbol;Acc:MGI:2151060]
chr1	36546420	0.725555	0.875092	-0.149537	0.0502096	-2.97826	0.0129382	0.00820934	0.00289888	1	intron (ENSMUST00000001172, intron 1 of 3)	780	ENSMUST00000001172	chr1-36546910-36547290-CpG:_38-CGI	490	ENSMUSG00000079610	Ankrd39	ankyrin repeat domain 39 [Source:MGI Symbol;Acc:MGI:1914816]
chr1	36548560	0.307718	0.443284	-0.135566	0.0494607	-2.74088	0.00820042	0.00762337	0.00612747	1	TTS (ENSMUST00000114990)	-1360	ENSMUST00000001172	chr1-36546910-36547290-CpG:_38-CGI	-1271	ENSMUSG00000026121	Sema4c	sema domain, immunoglobulin domain (Ig), transmembrane domain (TM) and short cytoplasmic domain, (semaphorin) 4C [Source:MGI Symbol;Acc:MGI:109252]
chr1	36556698	0.14414	0.0159514	0.128188	0.0507084	2.52795	0.0200816	0.0146407	0.0114732	1	intron (ENSMUST00000114992, intron 1 of 14)	827	ENSMUST00000114990	chr1-36556807-36558424-CpG:_139-CGI	109	ENSMUSG00000026121	Sema4c	sema domain, immunoglobulin domain (Ig), transmembrane domain (TM) and short cytoplasmic domain, (semaphorin) 4C [Source:MGI Symbol;Acc:MGI:109252]
chr1	36592996	0.951561	0.832599	0.118962	0.055142	2.15738	0.0140855	0.0296648	0.0309761	1	intron (ENSMUST00000142789, intron 2 of 5)	335	ENSMUST00000128412	chr1-36556807-36558424-CpG:_139-CGI	-34573	ENSMUSG00000046337	Fam178b	family with sequence similarity 178, member B [Source:MGI Symbol;Acc:MGI:3026913]
chr1	36602120	0.352481	0.486586	-0.134105	0.067455	-1.98806	0.0112069	0.0134901	0.0468049	1	TTS (ENSMUST00000161062)	319	ENSMUST00000161062	chr1-36556807-36558424-CpG:_139-CGI	-43697	ENSMUSG00000089906	Gm6428	predicted pseudogene 6428 [Source:MGI Symbol;Acc:MGI:3649065]
chr1	36640614	0.464819	0.671965	-0.207146	0.0845749	-2.44926	0.0137228	0.0178838	0.014315	1	intron (ENSMUST00000170295, intron 4 of 14)	-23350	ENSMUST00000104746	chr1-36683084-36683438-CpG:_32-CGI	42470	ENSMUSG00000046337	Fam178b	family with sequence similarity 178, member B [Source:MGI Symbol;Acc:MGI:3026913]
chr1	36683195	0.845017	0.95502	-0.110003	0.0531476	-2.06976	0.0178907	0.0304586	0.0384747	1	promoter-TSS (ENSMUST00000114981)	-13	ENSMUST00000114981	chr1-36683084-36683438-CpG:_32-CGI	0	ENSMUSG00000046337	Fam178b	family with sequence similarity 178, member B [Source:MGI Symbol;Acc:MGI:3026913]
chr1	36683240	0.883894	0.763073	0.120822	0.0607643	1.98837	0.0194147	0.0151581	0.0467711	1	promoter-TSS (ENSMUST00000114981)	-58	ENSMUST00000114981	chr1-36683084-36683438-CpG:_32-CGI	0	ENSMUSG00000046337	Fam178b	family with sequence similarity 178, member B [Source:MGI Symbol;Acc:MGI:3026913]
chr1	36691034	0.722428	0.582435	0.139994	0.0700778	1.99769	0.0137495	0.00984814	0.0457502	1	promoter-TSS (ENSMUST00000081180)	-452	ENSMUST00000081180	chr1-36691322-36691869-CpG:_58-CGI	288	ENSMUSG00000061518	Cox5b	cytochrome c oxidase subunit Vb [Source:MGI Symbol;Acc:MGI:88475]
chr1	36759198	0.565797	0.373058	0.192738	0.0776683	2.48156	0.0162991	0.0159068	0.0130809	1	Intergenic	-2662	ENSMUST00000027291	chr1-36770808-36771193-CpG:_44-CGI	11610	NA	NA	NA
chr1	36767929	0.826113	0.6855	0.140613	0.0576953	2.43717	0.0120554	0.00963462	0.0148026	1	intron (ENSMUST00000027291, intron 1 of 12)	-2056	ENSMUST00000180475	chr1-36770808-36771193-CpG:_44-CGI	2879	ENSMUSG00000026117	Zap70	zeta-chain (TCR) associated protein kinase [Source:MGI Symbol;Acc:MGI:99613]
chr1	36770858	0.452763	0.282565	0.170197	0.0799561	2.12864	0.0124111	0.0244609	0.0332844	1	exon (ENSMUST00000027291, exon 2 of 13)	-4985	ENSMUST00000180475	chr1-36770808-36771193-CpG:_44-CGI	0	ENSMUSG00000026117	Zap70	zeta-chain (TCR) associated protein kinase [Source:MGI Symbol;Acc:MGI:99613]
chr1	36781319	0.555909	0.783867	-0.227958	0.0774149	-2.94462	0.0147088	0.0179329	0.00323349	1	intron (ENSMUST00000027291, intron 11 of 12)	-15446	ENSMUST00000180475	chr1-36779084-36779320-CpG:_18-CGI	-2000	ENSMUSG00000026117	Zap70	zeta-chain (TCR) associated protein kinase [Source:MGI Symbol;Acc:MGI:99613]
chr1	36831512	0.197323	0.298896	-0.101573	0.0505113	-2.01089	0.0117234	0.00798606	0.0443369	1	intron (ENSMUST00000027290, intron 11 of 40)	-65639	ENSMUST00000180475	chr1-36779084-36779320-CpG:_18-CGI	-52193	ENSMUSG00000026116	Tmem131	transmembrane protein 131 [Source:MGI Symbol;Acc:MGI:1927110]
chr1	36831692	0.760734	0.646545	0.114189	0.0569832	2.0039	0.0105433	0.00902652	0.0450804	1	intron (ENSMUST00000027290, intron 11 of 40)	-65819	ENSMUST00000180475	chr1-36779084-36779320-CpG:_18-CGI	-52373	ENSMUSG00000026116	Tmem131	transmembrane protein 131 [Source:MGI Symbol;Acc:MGI:1927110]
chr1	36854218	0.411006	0.602333	-0.191327	0.0689683	-2.77413	0.0121839	0.00940166	0.00553502	1	intron (ENSMUST00000027290, intron 5 of 40)	85308	ENSMUST00000027290	chr1-36779084-36779320-CpG:_18-CGI	-74899	ENSMUSG00000026116	Tmem131	transmembrane protein 131 [Source:MGI Symbol;Acc:MGI:1927110]
chr1	36854245	0.458974	0.613682	-0.154708	0.0663937	-2.33016	0.012972	0.00941394	0.0197976	1	intron (ENSMUST00000027290, intron 5 of 40)	85281	ENSMUST00000027290	chr1-36779084-36779320-CpG:_18-CGI	-74926	ENSMUSG00000026116	Tmem131	transmembrane protein 131 [Source:MGI Symbol;Acc:MGI:1927110]
chr1	36854597	0.375745	0.630228	-0.254483	0.0686908	-3.70476	0.0109563	0.0196052	0.00021159	0.772593	intron (ENSMUST00000027290, intron 5 of 40)	84929	ENSMUST00000027290	chr1-36779084-36779320-CpG:_18-CGI	-75278	ENSMUSG00000026116	Tmem131	transmembrane protein 131 [Source:MGI Symbol;Acc:MGI:1927110]
chr1	36893305	0.793648	0.688592	0.105057	0.0456383	2.30194	0.00902937	0.00781603	0.0213384	1	intron (ENSMUST00000027290, intron 1 of 40)	46221	ENSMUST00000027290	chr1-36938841-36940122-CpG:_154-CGI	45536	ENSMUSG00000026116	Tmem131	transmembrane protein 131 [Source:MGI Symbol;Acc:MGI:1927110]
chr1	36976769	0.313285	0.503195	-0.18991	0.0699273	-2.71583	0.012709	0.0107332	0.00661103	1	Intergenic	-18343	ENSMUST00000116168	chr1-36938841-36940122-CpG:_154-CGI	-36648	NA	NA	NA
chr1	37135483	0.767473	0.556888	0.210585	0.0657993	3.20041	0.0119481	0.0104675	0.00137231	1	Intergenic	-18360	ENSMUST00000027289	chr1-37029247-37029486-CpG:_17-CGI	-105998	NA	NA	NA
chr1	37194942	0.815139	0.708955	0.106184	0.0494328	2.14805	0.0101209	0.00877755	0.0317099	1	Intergenic	-23393	ENSMUST00000134238	chr1-37299840-37300507-CpG:_62-CGI	104898	NA	NA	NA
chr1	37194949	0.717157	0.573367	0.14379	0.0638375	2.25244	0.016965	0.0110127	0.0242946	1	Intergenic	-23386	ENSMUST00000134238	chr1-37299840-37300507-CpG:_62-CGI	104891	NA	NA	NA
chr1	37212955	0.366317	0.524288	-0.157971	0.069076	-2.28691	0.0143802	0.0133016	0.0222009	1	Intergenic	-5380	ENSMUST00000134238	chr1-37299840-37300507-CpG:_62-CGI	86885	NA	NA	NA
chr1	37300647	0.524322	0.663068	-0.138746	0.0656787	-2.1125	0.0137797	0.00889812	0.034644	1	intron (ENSMUST00000140264, intron 1 of 24)	340	ENSMUST00000140264	chr1-37299840-37300507-CpG:_62-CGI	-141	ENSMUSG00000026113	Inpp4a	inositol polyphosphate-4-phosphatase, type I [Source:MGI Symbol;Acc:MGI:1931123]
chr1	37341952	0.276445	0.433593	-0.157147	0.0534203	-2.94172	0.00768919	0.0129931	0.00326398	1	intron (ENSMUST00000140264, intron 1 of 24)	-7781	ENSMUST00000141402	chr1-37299840-37300507-CpG:_62-CGI	-41446	ENSMUSG00000026113	Inpp4a	inositol polyphosphate-4-phosphatase, type I [Source:MGI Symbol;Acc:MGI:1931123]
chr1	37427838	0.885291	0.711456	0.173835	0.0592905	2.93191	0.0142227	0.010658	0.00336882	1	intron (ENSMUST00000027286, intron 2 of 2)	2264	ENSMUST00000027286	chr1-37429777-37430415-CpG:_67-CGI	1939	ENSMUSG00000026112	Coa5	cytochrome C oxidase assembly factor 5 [Source:MGI Symbol;Acc:MGI:1923428]
chr1	37460041	0.604534	0.777019	-0.172485	0.0705376	-2.44529	0.0122092	0.0245827	0.0144735	1	intron (ENSMUST00000143636, intron 5 of 12)	28698	ENSMUST00000134184	chr1-37429777-37430415-CpG:_67-CGI	-29627	ENSMUSG00000026110	Mgat4a	mannoside acetylglucosaminyltransferase 4, isoenzyme A [Source:MGI Symbol;Acc:MGI:2662992]
chr1	37479202	0.203273	0.367327	-0.164054	0.0637055	-2.5752	0.014508	0.0127912	0.0100182	1	intron (ENSMUST00000143636, intron 2 of 12)	9779	ENSMUST00000151866	chr1-37429777-37430415-CpG:_67-CGI	-48788	ENSMUSG00000026110	Mgat4a	mannoside acetylglucosaminyltransferase 4, isoenzyme A [Source:MGI Symbol;Acc:MGI:2662992]
chr1	37491486	0.898731	0.75749	0.141241	0.0662803	2.13096	0.0189693	0.0134489	0.0330924	1	intron (ENSMUST00000148047, intron 1 of 4)	-2505	ENSMUST00000151866	chr1-37540315-37540920-CpG:_56-CGI	48829	ENSMUSG00000026110	Mgat4a	mannoside acetylglucosaminyltransferase 4, isoenzyme A [Source:MGI Symbol;Acc:MGI:2662992]
chr1	37492105	0.650278	0.440502	0.209776	0.0683236	3.07033	0.0113264	0.0101534	0.00213822	1	intron (ENSMUST00000148047, intron 1 of 4)	-3124	ENSMUST00000151866	chr1-37540315-37540920-CpG:_56-CGI	48210	ENSMUSG00000026110	Mgat4a	mannoside acetylglucosaminyltransferase 4, isoenzyme A [Source:MGI Symbol;Acc:MGI:2662992]
chr1	37539476	0.766973	0.643955	0.123018	0.0560896	2.19324	0.013314	0.013197	0.0282898	1	intron (ENSMUST00000151952, intron 1 of 15)	1539	ENSMUST00000151952	chr1-37540315-37540920-CpG:_56-CGI	839	ENSMUSG00000026110	Mgat4a	mannoside acetylglucosaminyltransferase 4, isoenzyme A [Source:MGI Symbol;Acc:MGI:2662992]
chr1	37539692	0.903037	0.798105	0.104931	0.0497889	2.10753	0.0135129	0.0110224	0.0350719	1	intron (ENSMUST00000151952, intron 1 of 15)	1323	ENSMUST00000151952	chr1-37540315-37540920-CpG:_56-CGI	623	ENSMUSG00000026110	Mgat4a	mannoside acetylglucosaminyltransferase 4, isoenzyme A [Source:MGI Symbol;Acc:MGI:2662992]
chr1	37586285	0.284135	0.461246	-0.17711	0.0839613	-2.10943	0.0196217	0.0143894	0.0349075	1	Intergenic	-27973	ENSMUST00000160659	chr1-37540315-37540920-CpG:_56-CGI	-45366	NA	NA	NA
chr1	37586476	0.401997	0.55681	-0.154813	0.0704345	-2.19797	0.0124932	0.00981649	0.0279513	1	Intergenic	-27782	ENSMUST00000160659	chr1-37540315-37540920-CpG:_56-CGI	-45557	NA	NA	NA
chr1	37718432	0.850233	0.589707	0.260526	0.0796958	3.26901	0.0192143	0.012812	0.00107926	1	intron (ENSMUST00000160589, intron 1 of 3)	1362	ENSMUST00000160589	chr1-37719313-37720128-CpG:_88-CGI	881	ENSMUSG00000026090	2010300C02Rik	RIKEN cDNA 2010300C02 gene [Source:MGI Symbol;Acc:MGI:1919347]
chr1	37719288	0.169487	0.0491429	0.120344	0.0434703	2.76842	0.0129061	0.0106597	0.00563288	1	intron (ENSMUST00000160589, intron 1 of 3)	506	ENSMUST00000160589	chr1-37719313-37720128-CpG:_88-CGI	25	ENSMUSG00000026090	2010300C02Rik	RIKEN cDNA 2010300C02 gene [Source:MGI Symbol;Acc:MGI:1919347]
chr1	37720086	0.109692	0.00358978	0.106103	0.0522775	2.0296	0.04169	0.0180624	0.0423969	1	promoter-TSS (ENSMUST00000160589)	-2	ENSMUST00000162875	chr1-37719313-37720128-CpG:_88-CGI	0	ENSMUSG00000026090	2010300C02Rik	RIKEN cDNA 2010300C02 gene [Source:MGI Symbol;Acc:MGI:1919347]
chr1	37903533	0.181681	0.300728	-0.119047	0.0477812	-2.49151	0.00791135	0.011311	0.0127202	1	Intergenic	6278	ENSMUST00000162513	chr1-37890362-37890782-CpG:_38-CGI	-12752	NA	NA	NA
chr1	37903538	0.397767	0.561214	-0.163447	0.0748083	-2.18488	0.00940467	0.0306153	0.0288978	1	Intergenic	6283	ENSMUST00000162513	chr1-37890362-37890782-CpG:_38-CGI	-12757	NA	NA	NA
chr1	37923020	0.637988	0.502806	0.135182	0.0648638	2.08409	0.00958738	0.0172734	0.0371522	1	Intergenic	-6528	ENSMUST00000078307	chr1-37890362-37890782-CpG:_38-CGI	-32239	NA	NA	NA
chr1	37923512	0.29122	0.440551	-0.149331	0.0703102	-2.12389	0.0126999	0.0117518	0.0336795	1	Intergenic	-7020	ENSMUST00000078307	chr1-37890362-37890782-CpG:_38-CGI	-32731	NA	NA	NA
chr1	37923538	0.432805	0.585915	-0.153111	0.0764111	-2.00377	0.0188745	0.0109613	0.0450942	1	Intergenic	-7046	ENSMUST00000078307	chr1-37890362-37890782-CpG:_38-CGI	-32757	NA	NA	NA
chr1	37985953	0.283269	0.414578	-0.131309	0.0624478	-2.1027	0.0113351	0.0105461	0.0354918	1	3' UTR (ENSMUST00000162031, exon 5 of 5)	10704	ENSMUST00000162472	chr1-37996946-37997459-CpG:_41-CGI	10993	ENSMUSG00000058407	Txndc9	thioredoxin domain containing 9 [Source:MGI Symbol;Acc:MGI:2138153]
chr1	37985967	0.54422	0.693244	-0.149025	0.0681304	-2.18735	0.0164671	0.00902619	0.0287173	1	3' UTR (ENSMUST00000162031, exon 5 of 5)	10690	ENSMUST00000162472	chr1-37996946-37997459-CpG:_41-CGI	10979	ENSMUSG00000058407	Txndc9	thioredoxin domain containing 9 [Source:MGI Symbol;Acc:MGI:2138153]
chr1	38001052	0.713414	0.825162	-0.111748	0.0504393	-2.2155	0.0105867	0.00861644	0.0267255	1	intron (ENSMUST00000027252, intron 1 of 23)	3043	ENSMUST00000027252	chr1-37997823-37998675-CpG:_101-CGI	-2378	ENSMUSG00000026083	Eif5b	eukaryotic translation initiation factor 5B [Source:MGI Symbol;Acc:MGI:2441772]
chr1	38133299	0.799621	0.615757	0.183865	0.0684147	2.6875	0.0126413	0.0112854	0.00719883	1	Intergenic	-3638	ENSMUST00000027251	chr1-38129048-38130208-CpG:_167-CGI	-3092	NA	NA	NA
chr1	38154094	0.780742	0.586913	0.19383	0.0783853	2.47279	0.016371	0.011134	0.0134065	1	Intergenic	-24433	ENSMUST00000027251	chr1-38129048-38130208-CpG:_167-CGI	-23887	NA	NA	NA
chr1	38154319	0.335407	0.512558	-0.177151	0.0851443	-2.0806	0.020431	0.0137581	0.0374708	1	Intergenic	-24658	ENSMUST00000027251	chr1-38129048-38130208-CpG:_167-CGI	-24112	NA	NA	NA
chr1	38210523	0.646543	0.511564	0.134979	0.0686916	1.96501	0.0110414	0.0129713	0.0494134	1	exon (ENSMUST00000142875, exon 13 of 22)	-13081	ENSMUST00000136641	chr1-38210065-38210345-CpG:_26-CGI	-179	ENSMUSG00000037138	Aff3	AF4/FMR2 family, member 3 [Source:MGI Symbol;Acc:MGI:106927]
chr1	38242720	0.347473	0.232859	0.114614	0.0575341	1.99211	0.0113655	0.00916481	0.0463593	1	intron (ENSMUST00000127620, intron 3 of 3)	3021	ENSMUST00000133299	chr1-38210065-38210345-CpG:_26-CGI	-32376	ENSMUSG00000085391	Gm16150	predicted gene 16150 [Source:MGI Symbol;Acc:MGI:3801827]
chr1	38442504	0.7992	0.900007	-0.100807	0.0495103	-2.03609	0.0113603	0.0155409	0.0417416	1	intron (ENSMUST00000039827, intron 5 of 22)	53676	ENSMUST00000131663	chr1-38626793-38628084-CpG:_94-CGI	184289	ENSMUSG00000037138	Aff3	AF4/FMR2 family, member 3 [Source:MGI Symbol;Acc:MGI:106927]
chr1	38582261	0.847161	0.69743	0.149731	0.0603989	2.47903	0.0125153	0.0160534	0.0131739	1	intron (ENSMUST00000142875, intron 1 of 21)	44923	ENSMUST00000095027	chr1-38626793-38628084-CpG:_94-CGI	44532	ENSMUSG00000037138	Aff3	AF4/FMR2 family, member 3 [Source:MGI Symbol;Acc:MGI:106927]
chr1	38629439	0.212425	0.457134	-0.244709	0.0837774	-2.92094	0.0159463	0.0158547	0.00348979	1	intron (ENSMUST00000039827, intron 1 of 22)	-2239	ENSMUST00000142875	chr1-38626793-38628084-CpG:_94-CGI	-1356	ENSMUSG00000037138	Aff3	AF4/FMR2 family, member 3 [Source:MGI Symbol;Acc:MGI:106927]
chr1	38664334	0.654236	0.827603	-0.173367	0.0678379	-2.55561	0.0144074	0.0145645	0.0106001	1	intron (ENSMUST00000039827, intron 1 of 22)	620	ENSMUST00000027250	chr1-38626793-38628084-CpG:_94-CGI	-36251	ENSMUSG00000037138	Aff3	AF4/FMR2 family, member 3 [Source:MGI Symbol;Acc:MGI:106927]
chr1	38767543	0.381613	0.205898	0.175716	0.0718658	2.44505	0.0222248	0.0111532	0.0144831	1	Intergenic	53671	ENSMUST00000039612	chr1-38835801-38836776-CpG:_131-CGI	68258	NA	NA	NA
chr1	38800588	0.469306	0.667971	-0.198666	0.0993124	-2.00041	0.0334129	0.0282576	0.0454558	1	intron (ENSMUST00000147695, intron 11 of 11)	20626	ENSMUST00000039612	chr1-38835801-38836776-CpG:_131-CGI	35213	ENSMUSG00000048814	Lonrf2	LON peptidase N-terminal domain and ring finger 2 [Source:MGI Symbol;Acc:MGI:1920209]
chr1	38862047	0.723098	0.86602	-0.142921	0.0679976	-2.10186	0.0137503	0.0118111	0.0355654	1	Intergenic	-25958	ENSMUST00000147695	chr1-38835801-38836776-CpG:_131-CGI	-25272	NA	NA	NA
chr1	38887398	0.733886	0.89706	-0.163174	0.0643253	-2.5367	0.0138789	0.0183407	0.0111902	1	intron (ENSMUST00000027249, intron 2 of 6)	10761	ENSMUST00000027249	chr1-38897864-38898202-CpG:_46-CGI	10466	ENSMUSG00000026080	Chst10	carbohydrate sulfotransferase 10 [Source:MGI Symbol;Acc:MGI:2138283]
chr1	38984429	0.991585	0.869805	0.12178	0.0449538	2.70901	0.0225189	0.0122786	0.00674838	1	Intergenic	-3384	ENSMUST00000027247	chr1-38987499-38988052-CpG:_47-CGI	3070	NA	NA	NA
chr1	38988310	0.172465	0.0505199	0.121945	0.050166	2.43083	0.0143707	0.0142676	0.0150643	1	intron (ENSMUST00000027247, intron 1 of 5)	497	ENSMUST00000027247	chr1-38987499-38988052-CpG:_47-CGI	-259	ENSMUSG00000026078	Pdcl3	phosducin-like 3 [Source:MGI Symbol;Acc:MGI:1916083]
chr1	39106003	0.314317	0.435838	-0.121522	0.0576798	-2.10683	0.0145502	0.00865983	0.0351323	1	Intergenic	-87727	ENSMUST00000173050	chr1-39193418-39194435-CpG:_103-CGI	87415	NA	NA	NA
chr1	39340345	0.962058	0.856933	0.105125	0.0337312	3.11655	0.0108469	0.00919557	0.00182979	1	intron (ENSMUST00000056815, intron 16 of 20)	-1209	ENSMUST00000172825	chr1-39367434-39368617-CpG:_100-CGI	27089	ENSMUSG00000026077	Npas2	neuronal PAS domain protein 2 [Source:MGI Symbol;Acc:MGI:109232]
chr1	39345318	0.218343	0.407538	-0.189194	0.0701755	-2.69602	0.0224038	0.0105461	0.00701745	1	exon (ENSMUST00000172825, exon 2 of 2)	3764	ENSMUST00000172825	chr1-39367434-39368617-CpG:_100-CGI	22116	ENSMUSG00000026077	Npas2	neuronal PAS domain protein 2 [Source:MGI Symbol;Acc:MGI:109232]
chr1	39347760	0.519968	0.645959	-0.125991	0.0564386	-2.23236	0.00945056	0.00937403	0.0255915	1	intron (ENSMUST00000056815, intron 18 of 20)	6206	ENSMUST00000172825	chr1-39367434-39368617-CpG:_100-CGI	19674	ENSMUSG00000026077	Npas2	neuronal PAS domain protein 2 [Source:MGI Symbol;Acc:MGI:109232]
chr1	39393367	0.835563	0.954141	-0.118579	0.0490769	-2.41618	0.0129195	0.0165191	0.0156842	1	intron (ENSMUST00000054462, intron 6 of 19)	25517	ENSMUST00000086535	chr1-39367434-39368617-CpG:_100-CGI	-24751	ENSMUSG00000003134	Tbc1d8	TBC1 domain family, member 8 [Source:MGI Symbol;Acc:MGI:1927225]
chr1	39393570	0.6494	0.785649	-0.136249	0.063102	-2.15918	0.0121476	0.00998863	0.0308362	1	intron (ENSMUST00000054462, intron 6 of 19)	25720	ENSMUST00000086535	chr1-39367434-39368617-CpG:_100-CGI	-24954	ENSMUSG00000003134	Tbc1d8	TBC1 domain family, member 8 [Source:MGI Symbol;Acc:MGI:1927225]
chr1	39451241	0.438307	0.299519	0.138788	0.0563218	2.46419	0.01059	0.00941355	0.0137324	1	intron (ENSMUST00000054462, intron 1 of 19)	27505	ENSMUST00000054462	chr1-39478123-39478997-CpG:_81-CGI	26882	ENSMUSG00000003134	Tbc1d8	TBC1 domain family, member 8 [Source:MGI Symbol;Acc:MGI:1927225]
chr1	39453937	0.872442	0.768084	0.104358	0.0503423	2.07296	0.0134316	0.0105299	0.038176	1	intron (ENSMUST00000054462, intron 1 of 19)	24809	ENSMUST00000054462	chr1-39478123-39478997-CpG:_81-CGI	24186	ENSMUSG00000003134	Tbc1d8	TBC1 domain family, member 8 [Source:MGI Symbol;Acc:MGI:1927225]
chr1	39454128	0.258648	0.373396	-0.114748	0.0527987	-2.17332	0.0126095	0.00718411	0.0297566	1	intron (ENSMUST00000054462, intron 1 of 19)	24618	ENSMUST00000054462	chr1-39478123-39478997-CpG:_81-CGI	23995	ENSMUSG00000003134	Tbc1d8	TBC1 domain family, member 8 [Source:MGI Symbol;Acc:MGI:1927225]
chr1	39462460	0.932304	0.815457	0.116847	0.0506509	2.30691	0.0358034	0.0133429	0.0210601	1	intron (ENSMUST00000054462, intron 1 of 19)	16286	ENSMUST00000054462	chr1-39478123-39478997-CpG:_81-CGI	15663	ENSMUSG00000003134	Tbc1d8	TBC1 domain family, member 8 [Source:MGI Symbol;Acc:MGI:1927225]
chr1	39480955	0.909296	0.775301	0.133995	0.059804	2.24056	0.0240859	0.0105165	0.0250543	1	Intergenic	-2209	ENSMUST00000054462	chr1-39478123-39478997-CpG:_81-CGI	-1959	NA	NA	NA
chr1	39493311	0.671331	0.801971	-0.13064	0.0644129	-2.02816	0.0121648	0.0116571	0.0425437	1	Intergenic	-14565	ENSMUST00000054462	chr1-39478123-39478997-CpG:_81-CGI	-14315	NA	NA	NA
chr1	39598863	0.472632	0.331408	0.141224	0.0717626	1.96794	0.0229034	0.00974075	0.0490751	1	Intergenic	-21459	ENSMUST00000062525	chr1-39576525-39577527-CpG:_100-CGI	-21337	NA	NA	NA
chr1	39614925	0.368438	0.192261	0.176178	0.0741059	2.37738	0.0145335	0.011116	0.0174363	1	Intergenic	-35250	ENSMUST00000181841	chr1-39650441-39651282-CpG:_76-CGI	35516	NA	NA	NA
chr1	39615390	0.242401	0.370888	-0.128487	0.0623554	-2.06056	0.0131051	0.0090986	0.0393452	1	Intergenic	-34785	ENSMUST00000181841	chr1-39650441-39651282-CpG:_76-CGI	35051	NA	NA	NA
chr1	39615420	0.0585801	0.164871	-0.106291	0.0534061	-1.99023	0.0159526	0.018171	0.0465654	1	Intergenic	-34755	ENSMUST00000181841	chr1-39650441-39651282-CpG:_76-CGI	35021	NA	NA	NA
chr1	39641904	0.86432	0.974493	-0.110173	0.0449118	-2.4531	0.0165531	0.0118656	0.0141631	1	intron (ENSMUST00000053355, intron 2 of 3)	-8271	ENSMUST00000181841	chr1-39650441-39651282-CpG:_76-CGI	8537	ENSMUSG00000050967	Creg2	cellular repressor of E1A-stimulated genes 2 [Source:MGI Symbol;Acc:MGI:1928333]
chr1	39649807	0.292798	0.448211	-0.155413	0.0649751	-2.39188	0.014156	0.0109191	0.0167621	1	promoter-TSS (ENSMUST00000181841)	-368	ENSMUST00000181841	chr1-39650441-39651282-CpG:_76-CGI	634	ENSMUSG00000097083	D930019O06Rik	RIKEN cDNA D930019O06 [Source:MGI Symbol;Acc:MGI:3043219]
chr1	39896131	0.702857	0.908471	-0.205615	0.0723316	-2.84267	0.0309008	0.0110874	0.00447379	1	Intergenic	-4781	ENSMUST00000168431	chr1-39900472-39901459-CpG:_127-CGI	4341	NA	NA	NA
chr1	39903449	0.613563	0.43301	0.180553	0.0715872	2.52214	0.0133599	0.0106014	0.0116642	1	intron (ENSMUST00000168431, intron 2 of 30)	2537	ENSMUST00000163854	chr1-39900472-39901459-CpG:_127-CGI	-1991	ENSMUSG00000026074	Map4k4	mitogen-activated protein kinase kinase kinase kinase 4 [Source:MGI Symbol;Acc:MGI:1349394]
chr1	40057854	0.16362	0.0616724	0.101947	0.0519877	1.96099	0.0128188	0.0170871	0.0498806	1	Intergenic	-26913	ENSMUST00000027243	chr1-39900472-39901459-CpG:_127-CGI	-156396	NA	NA	NA
chr1	40271762	0.900775	0.770964	0.129811	0.0508373	2.55346	0.0314755	0.00754859	0.0106659	1	intron (ENSMUST00000114795, intron 1 of 10)	5177	ENSMUST00000114795	chr1-40266556-40266876-CpG:_30-CGI	-4887	ENSMUSG00000026072	Il1r1	interleukin 1 receptor, type I [Source:MGI Symbol;Acc:MGI:96545]
chr1	40355045	0.608556	0.715478	-0.106922	0.0545345	-1.96063	0.0136137	0.00700994	0.0499222	1	intron (ENSMUST00000095020, intron 8 of 10)	30419	ENSMUST00000095020	chr1-40325809-40326019-CpG:_17-CGI	-29027	ENSMUSG00000070942	Il1rl2	interleukin 1 receptor-like 2 [Source:MGI Symbol;Acc:MGI:1913107]
chr1	40359294	0.842624	0.7173	0.125324	0.0526233	2.38153	0.0123913	0.0151977	0.0172409	1	intron (ENSMUST00000095020, intron 9 of 10)	34668	ENSMUST00000095020	chr1-40325809-40326019-CpG:_17-CGI	-33276	ENSMUSG00000070942	Il1rl2	interleukin 1 receptor-like 2 [Source:MGI Symbol;Acc:MGI:1913107]
chr1	40498418	0.968566	0.819888	0.148678	0.0404678	3.67398	0.0147666	0.0105204	0.000238799	0.783046	exon (ENSMUST00000108044, exon 11 of 11)	-16943	ENSMUST00000027237	chr1-40325809-40326019-CpG:_17-CGI	-172400	ENSMUSG00000026070	Il18r1	interleukin 18 receptor 1 [Source:MGI Symbol;Acc:MGI:105383]
chr1	40580266	0.559922	0.334515	0.225406	0.0795311	2.83419	0.0153227	0.010753	0.00459418	1	promoter-TSS (ENSMUST00000027233)	40	ENSMUST00000027233	chr1-40681006-40682084-CpG:_111-CGI	100740	ENSMUSG00000026065	Slc9a4	solute carrier family 9 (sodium/hydrogen exchanger), member 4 [Source:MGI Symbol;Acc:MGI:105074]
chr1	40797749	0.399502	0.602526	-0.203025	0.0672173	-3.02042	0.0131548	0.00914014	0.00252421	1	Intergenic	-7063	ENSMUST00000131390	chr1-40790518-40790811-CpG:_28-CGI	-6939	NA	NA	NA
chr1	40901752	0.945402	0.834565	0.110837	0.0466212	2.3774	0.0144628	0.0114586	0.0174349	1	Intergenic	-37534	ENSMUST00000178542	chr1-40790518-40790811-CpG:_28-CGI	-110942	NA	NA	NA
chr1	41275023	0.172573	0.0703464	0.102227	0.0517388	1.97582	0.0140108	0.0127634	0.0481747	1	Intergenic	-410805	ENSMUST00000178542	chr1-40790518-40790811-CpG:_28-CGI	-484213	NA	NA	NA
chr1	41429222	0.791156	0.620354	0.170802	0.0704292	2.42516	0.0108416	0.0217096	0.0153016	1	Intergenic	-565004	ENSMUST00000178542	chr1-40790518-40790811-CpG:_28-CGI	-638412	NA	NA	NA
chr1	41677110	0.842852	0.716314	0.126538	0.0495397	2.55427	0.0113217	0.0117383	0.0106411	1	Intergenic	-552615	ENSMUST00000066196	chr1-42491684-42491938-CpG:_26-CGI	814574	NA	NA	NA
chr1	42589784	0.696097	0.565117	0.13098	0.0658073	1.99036	0.0121675	0.0108441	0.0465513	1	TTS (ENSMUST00000181660)	61894	ENSMUST00000176977	chr1-42684497-42685011-CpG:_40-CGI	94713	ENSMUSG00000060424	Pantr1	POU domain, class 3, transcription factor 3 adjacent noncoding transcript 1 [Source:MGI Symbol;Acc:MGI:1913547]
chr1	42651858	0.542883	0.677309	-0.134425	0.0667312	-2.01443	0.0127645	0.0107723	0.0439643	1	promoter-TSS (ENSMUST00000176977)	-180	ENSMUST00000176977	chr1-42684497-42685011-CpG:_40-CGI	32639	ENSMUSG00000060424	Pantr1	POU domain, class 3, transcription factor 3 adjacent noncoding transcript 1 [Source:MGI Symbol;Acc:MGI:1913547]
chr1	42713092	0.135786	0.0131785	0.122607	0.0439148	2.79193	0.0141113	0.0142911	0.00523948	1	intron (ENSMUST00000180589, intron 1 of 3)	361	ENSMUST00000180589	chr1-42696574-42698657-CpG:_158-CGI	-14436	ENSMUSG00000097063	Pantr2	POU domain, class 3, transcription factor 3 adjacent noncoding transcript 2 [Source:MGI Symbol;Acc:MGI:1913870]
chr1	42917887	0.248739	0.426654	-0.177914	0.0707039	-2.51633	0.0126637	0.0112285	0.0118585	1	Intergenic	-34984	ENSMUST00000179766	chr1-42952792-42953543-CpG:_53-CGI	34905	NA	NA	NA
chr1	43051945	0.941766	0.836198	0.105568	0.0513831	2.05452	0.0146092	0.0238621	0.0399251	1	exon (ENSMUST00000095014, exon 12 of 13)	15101	ENSMUST00000158463	chr1-43092247-43092816-CpG:_57-CGI	40302	ENSMUSG00000070939	Tgfbrap1	transforming growth factor, beta receptor associated protein 1 [Source:MGI Symbol;Acc:MGI:2447427]
chr1	43091754	0.450028	0.346622	0.103406	0.0475059	2.17669	0.00753058	0.00761823	0.0295034	1	promoter-TSS (ENSMUST00000039080)	-833	ENSMUST00000039080	chr1-43092247-43092816-CpG:_57-CGI	493	ENSMUSG00000041878	8430432A02Rik	RIKEN cDNA 8430432A02 gene [Source:MGI Symbol;Acc:MGI:1918774]
chr1	43093592	0.690178	0.521575	0.168602	0.0794427	2.12231	0.0139212	0.017991	0.0338115	1	exon (ENSMUST00000039080, exon 1 of 1)	1005	ENSMUST00000039080	chr1-43092247-43092816-CpG:_57-CGI	-777	ENSMUSG00000041878	8430432A02Rik	RIKEN cDNA 8430432A02 gene [Source:MGI Symbol;Acc:MGI:1918774]
chr1	43097849	0.651382	0.416936	0.234446	0.0892488	2.62688	0.0144681	0.0181363	0.0086172	1	promoter-TSS (ENSMUST00000010434)	772	ENSMUST00000095014	chr1-43098480-43098954-CpG:_46-CGI	631	ENSMUSG00000010290	AI597479	expressed sequence AI597479 [Source:MGI Symbol;Acc:MGI:2138299]
chr1	43111172	0.783489	0.908074	-0.124584	0.0621712	-2.00389	0.0262596	0.0105477	0.0450818	1	exon (ENSMUST00000010434, exon 3 of 4)	12463	ENSMUST00000010434	chr1-43098480-43098954-CpG:_46-CGI	-12219	ENSMUSG00000010290	AI597479	expressed sequence AI597479 [Source:MGI Symbol;Acc:MGI:2138299]
chr1	43226002	0.300624	0.181206	0.119418	0.0581718	2.05286	0.0119042	0.0132417	0.0400864	1	Intergenic	36847	ENSMUST00000178557	chr1-43163728-43164080-CpG:_42-CGI	-61923	NA	NA	NA
chr1	43235009	0.742041	0.581413	0.160628	0.0675217	2.37891	0.0120555	0.0107686	0.0173639	1	Intergenic	45854	ENSMUST00000178557	chr1-43163728-43164080-CpG:_42-CGI	-70930	NA	NA	NA
chr1	43270996	0.959194	0.78052	0.178675	0.067571	2.64425	0.028484	0.0342307	0.0081872	1	Intergenic	81841	ENSMUST00000178557	chr1-43163728-43164080-CpG:_42-CGI	-106917	NA	NA	NA
chr1	43455170	0.601108	0.806786	-0.205678	0.0839395	-2.45031	0.0284757	0.0101169	0.0142734	1	intron (ENSMUST00000114744, intron 1 of 3)	-2102	ENSMUST00000124817	chr1-43445846-43446568-CpG:_67-CGI	-8603	ENSMUSG00000066877	Nck2	non-catalytic region of tyrosine kinase adaptor protein 2 [Source:MGI Symbol;Acc:MGI:1306821]
chr1	43511362	0.785103	0.904896	-0.119793	0.0451019	-2.65605	0.010325	0.00881515	0.00790613	1	intron (ENSMUST00000086421, intron 2 of 4)	54090	ENSMUST00000124817	chr1-43553864-43554185-CpG:_22-CGI	42502	ENSMUSG00000066877	Nck2	non-catalytic region of tyrosine kinase adaptor protein 2 [Source:MGI Symbol;Acc:MGI:1306821]
chr1	43638201	0.706165	0.871856	-0.165691	0.0695623	-2.38191	0.0162429	0.0152382	0.017223	1	Intergenic	-92400	ENSMUST00000027217	chr1-43553864-43554185-CpG:_22-CGI	-84017	NA	NA	NA
chr1	43681085	0.688207	0.871892	-0.183684	0.0858499	-2.1396	0.0386672	0.0127076	0.0323872	1	Intergenic	-49516	ENSMUST00000027217	chr1-43553864-43554185-CpG:_22-CGI	-126901	NA	NA	NA
chr1	43918816	0.820301	0.617453	0.202848	0.0838494	2.41919	0.0156076	0.0142441	0.015555	1	promoter-TSS (ENSMUST00000179961)	69	ENSMUST00000179961	chr1-43933652-43934550-CpG:_86-CGI	14836	ENSMUSG00000095757	Gm24180	predicted gene, 24180 [Source:MGI Symbol;Acc:MGI:5453957]
chr1	44120636	0.812955	0.689271	0.123684	0.0542196	2.28117	0.0112849	0.0109743	0.0225384	1	intron (ENSMUST00000129068, intron 1 of 1)	658	ENSMUST00000129068	chr1-44101935-44102758-CpG:_99-CGI	-17879	ENSMUSG00000041684	Bivm	basic, immunoglobulin-like variable motif containing [Source:MGI Symbol;Acc:MGI:2179809]
chr1	44212304	0.776506	0.909196	-0.13269	0.051311	-2.58599	0.0115974	0.0119517	0.00971011	1	exon (ENSMUST00000161563, exon 1 of 1)	143	ENSMUST00000161563	chr1-44147610-44148213-CpG:_58-CGI	-64092	ENSMUSG00000089703	Gm15833	predicted gene 15833 [Source:MGI Symbol;Acc:MGI:3801794]
chr1	44553265	0.482161	0.342798	0.139362	0.0619673	2.24897	0.0108812	0.0149763	0.0245146	1	5' UTR (ENSMUST00000161066, exon 2 of 4)	669	ENSMUST00000161066	chr1-44551578-44552491-CpG:_63-CGI	-775	ENSMUSG00000056870	Gulp1	GULP, engulfment adaptor PTB domain containing 1 [Source:MGI Symbol;Acc:MGI:1920407]
chr1	44553296	0.144693	0.0425108	0.102183	0.0402595	2.5381	0.0137286	0.0245347	0.0111457	1	5' UTR (ENSMUST00000161066, exon 2 of 4)	700	ENSMUST00000161066	chr1-44551578-44552491-CpG:_63-CGI	-806	ENSMUSG00000056870	Gulp1	GULP, engulfment adaptor PTB domain containing 1 [Source:MGI Symbol;Acc:MGI:1920407]
chr1	45146681	0.545873	0.388016	0.157857	0.079213	1.99281	0.0186536	0.010393	0.0462819	1	Intergenic	-164856	ENSMUST00000087883	chr1-44551578-44552491-CpG:_63-CGI	-594191	NA	NA	NA
chr1	45519829	0.933723	0.815556	0.118167	0.0498599	2.36998	0.0180607	0.0116194	0.0177889	1	Intergenic	-16548	ENSMUST00000134681	chr1-45795375-45795757-CpG:_47-CGI	275546	NA	NA	NA
chr1	45520172	0.96049	0.797406	0.163084	0.0529349	3.08084	0.0256182	0.0126474	0.00206418	1	Intergenic	-16891	ENSMUST00000134681	chr1-45795375-45795757-CpG:_47-CGI	275203	NA	NA	NA
chr1	45857530	0.911377	0.761366	0.150011	0.0645006	2.32573	0.0154715	0.0129976	0.0200329	1	exon (ENSMUST00000167878, exon 1 of 1)	223	ENSMUST00000153604	chr1-45795375-45795757-CpG:_47-CGI	-61774	ENSMUSG00000084817	Gm5526	predicted pseudogene 5526 [Source:MGI Symbol;Acc:MGI:3643066]
chr1	45890122	0.949208	0.801539	0.14767	0.0596985	2.47359	0.0158126	0.0138941	0.0133761	1	promoter-TSS (ENSMUST00000183590)	-45	ENSMUST00000183590	chr1-45795375-45795757-CpG:_47-CGI	-94366	ENSMUSG00000098549	Gm5269	predicted gene 5269 [Source:MGI Symbol;Acc:MGI:3646793]
chr1	46135774	0.779089	0.603242	0.175847	0.0852218	2.06341	0.0152392	0.0149049	0.0390739	1	intron (ENSMUST00000069293, intron 17 of 65)	69037	ENSMUST00000069293	chr1-46425460-46425706-CpG:_20-CGI	289686	ENSMUSG00000041144	Dnah7b	dynein, axonemal, heavy chain 7B [Source:MGI Symbol;Acc:MGI:2684953]
chr1	46414615	0.713844	0.577286	0.136559	0.0584014	2.33828	0.0150248	0.00790571	0.0193728	1	Intergenic	40419	ENSMUST00000093689	chr1-46425460-46425706-CpG:_20-CGI	10845	NA	NA	NA
chr1	46580517	0.172981	0.302752	-0.129771	0.0481043	-2.6977	0.00861405	0.0106431	0.00698199	1	Intergenic	-28443	ENSMUST00000178395	chr1-46425460-46425706-CpG:_20-CGI	-154812	NA	NA	NA
chr1	46650176	0.600962	0.732757	-0.131795	0.0605239	-2.17756	0.0127002	0.0102739	0.0294387	1	Intergenic	41216	ENSMUST00000178395	chr1-46852696-46854053-CpG:_168-CGI	202520	NA	NA	NA
chr1	47076547	0.785966	0.670506	0.11546	0.0530019	2.17841	0.0105815	0.00876943	0.0293755	1	Intergenic	-222502	ENSMUST00000027131	chr1-46852696-46854053-CpG:_168-CGI	-222495	NA	NA	NA
chr1	47929805	0.721263	0.882781	-0.161518	0.0648824	-2.48939	0.0134076	0.014762	0.0127962	1	Intergenic	-178238	ENSMUST00000157392	chr1-46852696-46854053-CpG:_168-CGI	-1075753	NA	NA	NA
chr1	48882303	0.644754	0.801278	-0.156524	0.0637408	-2.45563	0.0122453	0.0148853	0.0140637	1	exon (ENSMUST00000181115, exon 1 of 1)	591	ENSMUST00000181115	chr1-46852696-46854053-CpG:_168-CGI	-2028251	ENSMUSG00000097883	Gm8357	predicted gene 8357 [Source:MGI Symbol;Acc:MGI:3645186]
chr1	49934706	0.989608	0.881451	0.108157	0.0511136	2.11601	0.0219227	0.0259708	0.0343439	1	Intergenic	287813	ENSMUST00000184689	chr1-50927047-50928062-CpG:_77-CGI	992341	NA	NA	NA
chr1	51347670	0.829035	0.973533	-0.144498	0.0542525	-2.66344	0.0277709	0.0122213	0.00773467	1	Intergenic	58545	ENSMUST00000051572	chr1-51478159-51478621-CpG:_48-CGI	130489	NA	NA	NA
chr1	51347941	0.914829	0.786057	0.128773	0.0581751	2.21353	0.0318026	0.0102051	0.0268609	1	Intergenic	58816	ENSMUST00000051572	chr1-51478159-51478621-CpG:_48-CGI	130218	NA	NA	NA
chr1	51387035	0.692379	0.517438	0.174941	0.0852204	2.0528	0.0133292	0.0128524	0.0400918	1	Intergenic	91363	ENSMUST00000027279	chr1-51478159-51478621-CpG:_48-CGI	91124	NA	NA	NA
chr1	51458638	0.946846	0.84564	0.101206	0.0494809	2.04535	0.0162374	0.0157167	0.0408199	1	Intergenic	19760	ENSMUST00000027279	chr1-51478159-51478621-CpG:_48-CGI	19521	NA	NA	NA
chr1	51459473	0.532485	0.330095	0.202391	0.0799127	2.53265	0.0234541	0.0107128	0.0113205	1	Intergenic	18925	ENSMUST00000027279	chr1-51478159-51478621-CpG:_48-CGI	18686	NA	NA	NA
chr1	51463297	0.798335	0.670663	0.127671	0.0486783	2.62275	0.00875308	0.0103576	0.00872228	1	Intergenic	15101	ENSMUST00000027279	chr1-51478159-51478621-CpG:_48-CGI	14862	NA	NA	NA
chr1	51536610	0.761353	0.627528	0.133824	0.0680038	1.96789	0.016574	0.0112419	0.0490803	1	Intergenic	-58212	ENSMUST00000027279	chr1-51478159-51478621-CpG:_48-CGI	-57990	NA	NA	NA
chr1	51595340	0.880876	0.993958	-0.113082	0.0438115	-2.58109	0.0141802	0.0191567	0.00984885	1	Intergenic	-116942	ENSMUST00000027279	chr1-51478159-51478621-CpG:_48-CGI	-116720	NA	NA	NA
chr1	51625032	0.781198	0.647912	0.133287	0.0604358	2.20542	0.0142171	0.0153492	0.0274244	1	Intergenic	139437	ENSMUST00000145367	chr1-51478159-51478621-CpG:_48-CGI	-146412	NA	NA	NA
chr1	51747011	0.678428	0.567633	0.110795	0.05377	2.06054	0.00922895	0.010549	0.0393467	1	Intergenic	17458	ENSMUST00000145367	chr1-51915183-51916194-CpG:_110-CGI	168172	NA	NA	NA
chr1	51852567	0.187626	0.4053	-0.217675	0.0706183	-3.08241	0.0114913	0.0162889	0.00205331	1	intron (ENSMUST00000114537, intron 3 of 28)	-1462	ENSMUST00000123299	chr1-51915183-51916194-CpG:_110-CGI	62616	ENSMUSG00000018417	Myo1b	myosin IB [Source:MGI Symbol;Acc:MGI:107752]
chr1	51861063	0.532899	0.344883	0.188017	0.077105	2.43845	0.0138213	0.0260401	0.0147504	1	intron (ENSMUST00000114537, intron 3 of 28)	-9958	ENSMUST00000123299	chr1-51915183-51916194-CpG:_110-CGI	54120	ENSMUSG00000018417	Myo1b	myosin IB [Source:MGI Symbol;Acc:MGI:107752]
chr1	51883129	0.974027	0.87305	0.100977	0.0382534	2.6397	0.027251	0.0111436	0.00829805	1	exon (ENSMUST00000046390, exon 2 of 30)	13171	ENSMUST00000144694	chr1-51915183-51916194-CpG:_110-CGI	32054	ENSMUSG00000018417	Myo1b	myosin IB [Source:MGI Symbol;Acc:MGI:107752]
chr1	51896052	0.360192	0.1862	0.173992	0.0556543	3.12631	0.0107819	0.0131913	0.00177017	1	5' UTR (ENSMUST00000144694, exon 1 of 10)	248	ENSMUST00000144694	chr1-51915183-51916194-CpG:_110-CGI	19131	ENSMUSG00000018417	Myo1b	myosin IB [Source:MGI Symbol;Acc:MGI:107752]
chr1	51896189	0.461709	0.586015	-0.124306	0.0593105	-2.09585	0.0116962	0.0087952	0.0360955	1	5' UTR (ENSMUST00000144694, exon 1 of 10)	111	ENSMUST00000144694	chr1-51915183-51916194-CpG:_110-CGI	18994	ENSMUSG00000018417	Myo1b	myosin IB [Source:MGI Symbol;Acc:MGI:107752]
chr1	51896675	0.940201	0.80072	0.139481	0.0529809	2.63266	0.0200337	0.0110236	0.00847188	1	promoter-TSS (ENSMUST00000144694)	-375	ENSMUST00000144694	chr1-51915183-51916194-CpG:_110-CGI	18508	ENSMUSG00000018417	Myo1b	myosin IB [Source:MGI Symbol;Acc:MGI:107752]
chr1	51922856	0.23203	0.130955	0.101074	0.0474438	2.1304	0.00980343	0.0105455	0.0331387	1	Intergenic	-6786	ENSMUST00000046390	chr1-51915183-51916194-CpG:_110-CGI	-6663	NA	NA	NA
chr1	52100412	0.629623	0.772913	-0.14329	0.0638806	-2.24309	0.0114173	0.0104105	0.0248909	1	exon (ENSMUST00000027277, exon 17 of 24)	-9347	ENSMUST00000105087	chr1-52113708-52113995-CpG:_31-CGI	13296	ENSMUSG00000062939	Stat4	signal transducer and activator of transcription 4 [Source:MGI Symbol;Acc:MGI:103062]
chr1	52100501	0.690022	0.584787	0.105234	0.051742	2.03383	0.00872351	0.0094511	0.0419689	1	intron (ENSMUST00000168302, intron 18 of 24)	-9436	ENSMUST00000105087	chr1-52113708-52113995-CpG:_31-CGI	13207	ENSMUSG00000062939	Stat4	signal transducer and activator of transcription 4 [Source:MGI Symbol;Acc:MGI:103062]
chr1	52150580	0.571666	0.71643	-0.144764	0.0668475	-2.16559	0.0149374	0.0105406	0.0303429	1	intron (ENSMUST00000070968, intron 18 of 24)	18394	ENSMUST00000136654	chr1-52119293-52119737-CpG:_39-CGI	-30844	ENSMUSG00000026104	Stat1	signal transducer and activator of transcription 1 [Source:MGI Symbol;Acc:MGI:103063]
chr1	52303033	0.641281	0.820247	-0.178966	0.0680167	-2.63121	0.0140868	0.0099203	0.00850817	1	Intergenic	-69802	ENSMUST00000114510	chr1-52232207-52233503-CpG:_120-CGI	-69531	NA	NA	NA
chr1	52354228	0.584573	0.71431	-0.129738	0.0546594	-2.37357	0.0105815	0.00876938	0.0176171	1	Intergenic	90315	ENSMUST00000083258	chr1-52232207-52233503-CpG:_120-CGI	-120726	NA	NA	NA
chr1	52582137	0.620174	0.785828	-0.165654	0.0840359	-1.97123	0.0197238	0.012987	0.0486975	1	Intergenic	-48567	ENSMUST00000165859	chr1-52630541-52630942-CpG:_44-CGI	48404	NA	NA	NA
chr1	52631409	0.232767	0.113084	0.119683	0.0503753	2.37582	0.0125887	0.00933846	0.01751	1	intron (ENSMUST00000165859, intron 1 of 8)	705	ENSMUST00000165859	chr1-52630541-52630942-CpG:_44-CGI	-468	ENSMUSG00000043015	Tmem194b	transmembrane protein 194B [Source:MGI Symbol;Acc:MGI:2444113]
chr1	52845971	0.695064	0.498636	0.196428	0.0801432	2.45096	0.0134744	0.0114927	0.0142475	1	intron (ENSMUST00000161125, intron 1 of 6)	926	ENSMUST00000044478	chr1-52817206-52817862-CpG:_59-CGI	-28110	ENSMUSG00000041426	Hibch	3-hydroxyisobutyryl-Coenzyme A hydrolase [Source:MGI Symbol;Acc:MGI:1923792]
chr1	52846692	0.864274	0.727043	0.137231	0.0552713	2.48287	0.0168519	0.0121868	0.0130329	1	intron (ENSMUST00000161125, intron 1 of 6)	1647	ENSMUST00000044478	chr1-52817206-52817862-CpG:_59-CGI	-28831	ENSMUSG00000041426	Hibch	3-hydroxyisobutyryl-Coenzyme A hydrolase [Source:MGI Symbol;Acc:MGI:1923792]
chr1	52953364	0.256969	0.147262	0.109707	0.0414841	2.64457	0.00861024	0.00785086	0.00817957	1	promoter-TSS (ENSMUST00000050567)	-15	ENSMUST00000114492	chr1-52952626-52952957-CpG:_28-CGI	-408	ENSMUSG00000043629	1700019D03Rik	RIKEN cDNA 1700019D03 gene [Source:MGI Symbol;Acc:MGI:1914330]
chr1	52965688	0.481016	0.691506	-0.21049	0.0859796	-2.44814	0.0167412	0.0114674	0.0143595	1	Intergenic	-2429	ENSMUST00000114493	chr1-52952626-52952957-CpG:_28-CGI	-12732	NA	NA	NA
chr1	53191609	0.860557	0.753247	0.10731	0.0503874	2.1297	0.00856069	0.0174778	0.0331964	1	intron (ENSMUST00000027267, intron 12 of 12)	-3993	ENSMUST00000072235	chr1-53296788-53297379-CpG:_63-CGI	105179	ENSMUSG00000026098	Pms1	postmeiotic segregation increased 1 (S. cerevisiae) [Source:MGI Symbol;Acc:MGI:1202302]
chr1	53247248	0.581282	0.763479	-0.182196	0.0658201	-2.7681	0.0134361	0.00923463	0.00563845	1	intron (ENSMUST00000027267, intron 5 of 12)	35159	ENSMUST00000133358	chr1-53296788-53297379-CpG:_63-CGI	49540	ENSMUSG00000026098	Pms1	postmeiotic segregation increased 1 (S. cerevisiae) [Source:MGI Symbol;Acc:MGI:1202302]
chr1	53264532	0.572283	0.69253	-0.120247	0.0569221	-2.11247	0.0131572	0.00771884	0.0346458	1	exon (ENSMUST00000142922, exon 5 of 5)	17875	ENSMUST00000133358	chr1-53296788-53297379-CpG:_63-CGI	32256	ENSMUSG00000026098	Pms1	postmeiotic segregation increased 1 (S. cerevisiae) [Source:MGI Symbol;Acc:MGI:1202302]
chr1	53387152	0.259426	0.421319	-0.161893	0.0711263	-2.27613	0.0122895	0.0118206	0.0228383	1	Intergenic	-34401	ENSMUST00000027264	chr1-53352464-53352777-CpG:_33-CGI	-34376	NA	NA	NA
chr1	53433610	0.73035	0.87198	-0.14163	0.0578036	-2.45019	0.0145646	0.0147144	0.014278	1	intron (ENSMUST00000094964, intron 57 of 65)	9784	ENSMUST00000174916	chr1-53352464-53352777-CpG:_33-CGI	-80834	ENSMUSG00000096141	Dnah7a	dynein, axonemal, heavy chain 7A [Source:MGI Symbol;Acc:MGI:2685838]
chr1	53549203	0.523653	0.711337	-0.187684	0.0849134	-2.2103	0.0162111	0.0123695	0.0270844	1	intron (ENSMUST00000094964, intron 28 of 65)	-105809	ENSMUST00000174916	chr1-53706523-53706879-CpG:_29-CGI	157320	ENSMUSG00000096141	Dnah7a	dynein, axonemal, heavy chain 7A [Source:MGI Symbol;Acc:MGI:2685838]
chr1	54628071	0.929457	0.664053	0.265403	0.0686508	3.86599	0.0195475	0.0150524	0.000110639	0.606883	Intergenic	29615	ENSMUST00000178156	chr1-54557255-54557805-CpG:_49-CGI	-70267	NA	NA	NA
chr1	54798475	0.811377	0.686961	0.124416	0.0487553	2.55184	0.00881246	0.00958831	0.0107154	1	intron (ENSMUST00000178935, intron 2 of 10)	14967	ENSMUST00000178905	chr1-54925725-54926617-CpG:_106-CGI	127250	ENSMUSG00000052331	Ankrd44	ankyrin repeat domain 44 [Source:MGI Symbol;Acc:MGI:3045243]
chr1	54833184	0.766135	0.900285	-0.13415	0.052871	-2.5373	0.0117427	0.0159749	0.011171	1	intron (ENSMUST00000178935, intron 1 of 10)	-19742	ENSMUST00000178905	chr1-54925725-54926617-CpG:_106-CGI	92541	ENSMUSG00000052331	Ankrd44	ankyrin repeat domain 44 [Source:MGI Symbol;Acc:MGI:3045243]
chr1	54923883	0.932099	0.795359	0.13674	0.0541508	2.52517	0.0156309	0.0108157	0.0115642	1	intron (ENSMUST00000178935, intron 1 of 10)	2470	ENSMUST00000178935	chr1-54925725-54926617-CpG:_106-CGI	1842	ENSMUSG00000052331	Ankrd44	ankyrin repeat domain 44 [Source:MGI Symbol;Acc:MGI:3045243]
chr1	54924600	0.569243	0.720289	-0.151046	0.0768129	-1.96641	0.0153162	0.0144874	0.0492511	1	intron (ENSMUST00000178935, intron 1 of 10)	1753	ENSMUST00000178935	chr1-54925725-54926617-CpG:_106-CGI	1125	ENSMUSG00000052331	Ankrd44	ankyrin repeat domain 44 [Source:MGI Symbol;Acc:MGI:3045243]
chr1	54924961	0.248439	0.368624	-0.120186	0.0585166	-2.05388	0.015349	0.00829394	0.0399878	1	intron (ENSMUST00000178935, intron 1 of 10)	1392	ENSMUST00000178935	chr1-54925725-54926617-CpG:_106-CGI	764	ENSMUSG00000052331	Ankrd44	ankyrin repeat domain 44 [Source:MGI Symbol;Acc:MGI:3045243]
chr1	54925064	0.526903	0.694119	-0.167217	0.0844141	-1.98091	0.0150604	0.0118034	0.0476016	1	intron (ENSMUST00000178935, intron 1 of 10)	1289	ENSMUST00000178935	chr1-54925725-54926617-CpG:_106-CGI	661	ENSMUSG00000052331	Ankrd44	ankyrin repeat domain 44 [Source:MGI Symbol;Acc:MGI:3045243]
chr1	55051971	0.816156	0.654781	0.161374	0.0712753	2.2641	0.0169674	0.0131365	0.0235679	1	promoter-TSS (ENSMUST00000027125)	-798	ENSMUST00000087617	chr1-55052507-55053297-CpG:_90-CGI	536	ENSMUSG00000025981	Coq10b	coenzyme Q10 homolog B (S. cerevisiae) [Source:MGI Symbol;Acc:MGI:1915126]
chr1	55055603	0.767244	0.634155	0.133088	0.0595878	2.23348	0.0105011	0.0113521	0.0255172	1	intron (ENSMUST00000087617, intron 1 of 3)	2834	ENSMUST00000027125	chr1-55052507-55053297-CpG:_90-CGI	-2307	ENSMUSG00000025981	Coq10b	coenzyme Q10 homolog B (S. cerevisiae) [Source:MGI Symbol;Acc:MGI:1915126]
chr1	55066963	0.905111	0.779152	0.125959	0.0577113	2.18258	0.0170871	0.0107943	0.0290669	1	intron (ENSMUST00000087617, intron 2 of 3)	14194	ENSMUST00000027125	chr1-55052507-55053297-CpG:_90-CGI	-13667	ENSMUSG00000025981	Coq10b	coenzyme Q10 homolog B (S. cerevisiae) [Source:MGI Symbol;Acc:MGI:1915126]
chr1	55107403	0.624307	0.813802	-0.189495	0.0728711	-2.60042	0.0122712	0.0225302	0.00931111	1	Intergenic	19090	ENSMUST00000134628	chr1-55087410-55088640-CpG:_125-CGI	-18764	NA	NA	NA
chr1	55127530	0.663765	0.804174	-0.140409	0.0667107	-2.10474	0.0130727	0.0110597	0.0353138	1	exon (ENSMUST00000160730, exon 1 of 1)	234	ENSMUST00000160730	chr1-55131057-55131773-CpG:_74-CGI	3527	ENSMUSG00000089670	Gm16581	predicted gene 16581 [Source:MGI Symbol;Acc:MGI:4415001]
chr1	55187093	0.502123	0.268565	0.233558	0.085273	2.73895	0.024325	0.0260652	0.0061636	1	intron (ENSMUST00000132055, intron 6 of 7)	19395	ENSMUST00000133294	chr1-55236985-55237816-CpG:_93-CGI	49892	ENSMUSG00000025978	Rftn2	raftlin family member 2 [Source:MGI Symbol;Acc:MGI:1921263]
chr1	55187104	0.847856	0.64415	0.203707	0.0577569	3.52696	0.0171628	0.00939004	0.000420353	0.931666	intron (ENSMUST00000132055, intron 6 of 7)	19384	ENSMUST00000133294	chr1-55236985-55237816-CpG:_93-CGI	49881	ENSMUSG00000025978	Rftn2	raftlin family member 2 [Source:MGI Symbol;Acc:MGI:1921263]
chr1	55363191	0.335125	0.182616	0.152508	0.0658429	2.31625	0.017177	0.0101138	0.0205449	1	promoter-TSS (ENSMUST00000161472)	127	ENSMUST00000087585	chr1-55362481-55363657-CpG:_115-CGI	0	ENSMUSG00000025977	Boll	bol, boule-like (Drosophila) [Source:MGI Symbol;Acc:MGI:1922638]
chr1	56850248	0.757308	0.921679	-0.164372	0.0624392	-2.63251	0.0172042	0.0130121	0.00847574	1	exon (ENSMUST00000114415, exon 8 of 11)	119591	ENSMUST00000176759	chr1-56969619-56969873-CpG:_28-CGI	119371	ENSMUSG00000038331	Satb2	special AT-rich sequence binding protein 2 [Source:MGI Symbol;Acc:MGI:2679336]
chr1	56975829	0.391152	0.242015	0.149136	0.0664332	2.2449	0.0110036	0.0242354	0.0247742	1	TTS (ENSMUST00000135238)	2820	ENSMUST00000177282	chr1-56977104-56977392-CpG:_25-CGI	1275	ENSMUSG00000087022	9130024F11Rik	RIKEN cDNA 9130024F11 gene [Source:MGI Symbol;Acc:MGI:1926150]
chr1	56975916	0.297707	0.153862	0.143846	0.0642488	2.23889	0.0167134	0.0170041	0.0251633	1	TTS (ENSMUST00000135238)	2733	ENSMUST00000177282	chr1-56977104-56977392-CpG:_25-CGI	1188	ENSMUSG00000087022	9130024F11Rik	RIKEN cDNA 9130024F11 gene [Source:MGI Symbol;Acc:MGI:1926150]
chr1	56984643	0.120316	0.226171	-0.105855	0.0516595	-2.04908	0.0109327	0.0112277	0.0404539	1	Intergenic	-5994	ENSMUST00000177282	chr1-56977104-56977392-CpG:_25-CGI	-7252	NA	NA	NA
chr1	57040485	0.414229	0.658486	-0.244257	0.062996	-3.87734	0.0118301	0.00937435	0.000105603	0.606883	Intergenic	-41211	ENSMUST00000179712	chr1-56977104-56977392-CpG:_25-CGI	-63094	NA	NA	NA
chr1	57205575	0.40145	0.300544	0.100906	0.0493556	2.04447	0.00785072	0.0100699	0.0409071	1	Intergenic	171928	ENSMUST00000181949	chr1-57377474-57378019-CpG:_67-CGI	171899	NA	NA	NA
chr1	57333530	0.605966	0.404796	0.20117	0.0695862	2.89095	0.0128412	0.010574	0.00384077	1	Intergenic	43973	ENSMUST00000181949	chr1-57377474-57378019-CpG:_67-CGI	43944	NA	NA	NA
chr1	57379379	0.953581	0.837598	0.115983	0.0532236	2.17918	0.0146437	0.0120661	0.0293186	1	intron (ENSMUST00000042734, intron 1 of 1)	1760	ENSMUST00000042734	chr1-57377474-57378019-CpG:_67-CGI	-1361	ENSMUSG00000038323	1700066M21Rik	RIKEN cDNA 1700066M21 gene [Source:MGI Symbol;Acc:MGI:1920717]
chr1	57564923	0.0908771	0.215473	-0.124596	0.05117	-2.43494	0.0122087	0.0121365	0.0148942	1	Intergenic	97054	ENSMUST00000157728	chr1-57406137-57407067-CpG:_74-CGI	-157857	NA	NA	NA
chr1	57564944	0.411254	0.5647	-0.153447	0.0773889	-1.9828	0.0152898	0.0165619	0.0473898	1	Intergenic	97075	ENSMUST00000157728	chr1-57406137-57407067-CpG:_74-CGI	-157878	NA	NA	NA
chr1	57693877	0.796199	0.909188	-0.112989	0.0541613	-2.08615	0.0132536	0.0112244	0.0369646	1	Intergenic	-80284	ENSMUST00000172287	chr1-57774698-57775632-CpG:_108-CGI	80821	NA	NA	NA
chr1	58140635	0.465174	0.586888	-0.121714	0.0569064	-2.13885	0.01537	0.00746647	0.0324474	1	intron (ENSMUST00000040999, intron 8 of 34)	14452	ENSMUST00000158650	chr1-57995863-57996253-CpG:_46-CGI	-144383	ENSMUSG00000064294	Aox3	aldehyde oxidase 3 [Source:MGI Symbol;Acc:MGI:1918974]
chr1	58156597	0.67204	0.480249	0.19179	0.0797724	2.40422	0.0136432	0.0115343	0.0162069	1	intron (ENSMUST00000040999, intron 16 of 34)	-1510	ENSMUST00000158650	chr1-57995863-57996253-CpG:_46-CGI	-160345	ENSMUSG00000064294	Aox3	aldehyde oxidase 3 [Source:MGI Symbol;Acc:MGI:1918974]
chr1	58166209	0.730246	0.850506	-0.12026	0.0527929	-2.27797	0.011107	0.0111108	0.0227287	1	intron (ENSMUST00000040999, intron 21 of 34)	-3414	ENSMUST00000160815	chr1-57995863-57996253-CpG:_46-CGI	-169957	ENSMUSG00000064294	Aox3	aldehyde oxidase 3 [Source:MGI Symbol;Acc:MGI:1918974]
chr1	58195803	0.17825	0.331901	-0.153651	0.0482964	-3.18142	0.0125195	0.00761746	0.00146557	1	intron (ENSMUST00000040999, intron 34 of 34)	-14593	ENSMUST00000040442	chr1-58392748-58393897-CpG:_95-CGI	196945	ENSMUSG00000064294	Aox3	aldehyde oxidase 3 [Source:MGI Symbol;Acc:MGI:1918974]
chr1	58196008	0.475815	0.632319	-0.156503	0.0692248	-2.2608	0.0117783	0.00979567	0.0237717	1	intron (ENSMUST00000040999, intron 34 of 34)	-14388	ENSMUST00000040442	chr1-58392748-58393897-CpG:_95-CGI	196740	ENSMUSG00000064294	Aox3	aldehyde oxidase 3 [Source:MGI Symbol;Acc:MGI:1918974]
chr1	58235518	0.863156	0.680631	0.182525	0.0760343	2.40056	0.0145396	0.0166056	0.01637	1	intron (ENSMUST00000040442, intron 12 of 34)	-5087	ENSMUST00000161926	chr1-58392748-58393897-CpG:_95-CGI	157230	ENSMUSG00000038242	Aox4	aldehyde oxidase 4 [Source:MGI Symbol;Acc:MGI:1919122]
chr1	58253543	0.665829	0.871392	-0.205563	0.0786234	-2.61452	0.0155057	0.0141581	0.00893516	1	TTS (ENSMUST00000161126)	12938	ENSMUST00000161926	chr1-58392748-58393897-CpG:_95-CGI	139205	ENSMUSG00000089822	Gm15759	predicted gene 15759 [Source:MGI Symbol;Acc:MGI:3783202]
chr1	58296156	0.898061	0.721424	0.176637	0.0604235	2.92331	0.0144489	0.0159604	0.00346326	1	intron (ENSMUST00000114366, intron 10 of 35)	17831	ENSMUST00000114366	chr1-58392748-58393897-CpG:_95-CGI	96592	ENSMUSG00000079554	Aox2	aldehyde oxidase 2 [Source:MGI Symbol;Acc:MGI:3529596]
chr1	58303595	0.464192	0.323046	0.141146	0.0699394	2.01812	0.0120576	0.0113608	0.0435792	1	exon (ENSMUST00000114366, exon 13 of 36)	12060	ENSMUST00000161126	chr1-58392748-58393897-CpG:_95-CGI	89153	ENSMUSG00000079554	Aox2	aldehyde oxidase 2 [Source:MGI Symbol;Acc:MGI:3529596]
chr1	58374442	0.677459	0.549077	0.128382	0.058698	2.18716	0.0105418	0.00959296	0.0287309	1	intron (ENSMUST00000114366, intron 34 of 35)	-18693	ENSMUST00000050552	chr1-58392748-58393897-CpG:_95-CGI	18306	ENSMUSG00000079554	Aox2	aldehyde oxidase 2 [Source:MGI Symbol;Acc:MGI:3529596]
chr1	58374470	0.905031	0.792092	0.112939	0.0440781	2.56225	0.0113177	0.011021	0.0103996	1	intron (ENSMUST00000114366, intron 34 of 35)	-18665	ENSMUST00000050552	chr1-58392748-58393897-CpG:_95-CGI	18278	ENSMUSG00000079554	Aox2	aldehyde oxidase 2 [Source:MGI Symbol;Acc:MGI:3529596]
chr1	58394255	0.200833	0.0753597	0.125474	0.0527575	2.37831	0.0176284	0.0143717	0.0173922	1	exon (ENSMUST00000050552, exon 2 of 12)	1120	ENSMUST00000050552	chr1-58392748-58393897-CpG:_95-CGI	-359	ENSMUSG00000051223	Bzw1	basic leucine zipper and W2 domains 1 [Source:MGI Symbol;Acc:MGI:1914132]
chr1	58585117	0.82008	0.706963	0.113118	0.0493035	2.29431	0.0103472	0.00843181	0.0217727	1	intron (ENSMUST00000160546, intron 1 of 4)	1073	ENSMUST00000038372	chr1-58585919-58586427-CpG:_40-CGI	802	ENSMUSG00000038174	Fam126b	family with sequence similarity 126, member B [Source:MGI Symbol;Acc:MGI:1098784]
chr1	58585365	0.295026	0.46088	-0.165854	0.0806552	-2.05634	0.0143273	0.0158467	0.0397499	1	intron (ENSMUST00000160546, intron 1 of 4)	825	ENSMUST00000038372	chr1-58585919-58586427-CpG:_40-CGI	554	ENSMUSG00000038174	Fam126b	family with sequence similarity 126, member B [Source:MGI Symbol;Acc:MGI:1098784]
chr1	58613817	0.683885	0.847263	-0.163378	0.0678709	-2.40719	0.0182535	0.0121214	0.0160758	1	Intergenic	27434	ENSMUST00000027193	chr1-58585919-58586427-CpG:_40-CGI	-27391	NA	NA	NA
chr1	58625378	0.555568	0.726035	-0.170467	0.074643	-2.28376	0.0144445	0.0108649	0.0223854	1	Intergenic	-21229	ENSMUST00000081455	chr1-58585919-58586427-CpG:_40-CGI	-38952	NA	NA	NA
chr1	58669591	0.726889	0.865333	-0.138443	0.0647749	-2.1373	0.0127101	0.0199708	0.0325739	1	intron (ENSMUST00000055313, intron 8 of 14)	22984	ENSMUST00000081455	chr1-58711442-58711764-CpG:_40-CGI	41851	ENSMUSG00000047528	Als2cr12	amyotrophic lateral sclerosis 2 (juvenile) chromosome region, candidate 12 (human) [Source:MGI Symbol;Acc:MGI:1918359]
chr1	58712852	0.120837	0.00458902	0.116248	0.0472889	2.45826	0.0193907	0.0177675	0.0139614	1	promoter-TSS (ENSMUST00000114309)	-441	ENSMUST00000114309	chr1-58713384-58713657-CpG:_21-CGI	532	ENSMUSG00000026031	Cflar	CASP8 and FADD-like apoptosis regulator [Source:MGI Symbol;Acc:MGI:1336166]
chr1	58802381	0.655471	0.490079	0.165392	0.0771244	2.14448	0.0172475	0.0121372	0.0319943	1	promoter-TSS (ENSMUST00000165549)	-120	ENSMUST00000165549	chr1-58795582-58795852-CpG:_28-CGI	-6530	ENSMUSG00000026029	Casp8	caspase 8 [Source:MGI Symbol;Acc:MGI:1261423]
chr1	58845515	0.957452	0.846954	0.110499	0.0482262	2.29126	0.014615	0.0126034	0.0219482	1	intron (ENSMUST00000027189, intron 8 of 8)	43014	ENSMUST00000165549	chr1-58795582-58795852-CpG:_28-CGI	-49664	ENSMUSG00000026029	Casp8	caspase 8 [Source:MGI Symbol;Acc:MGI:1261423]
chr1	58859993	0.272361	0.10041	0.17195	0.0679596	2.53019	0.0134667	0.019076	0.0114002	1	Intergenic	47218	ENSMUST00000172685	chr1-58795582-58795852-CpG:_28-CGI	-64142	NA	NA	NA
chr1	58860160	0.284751	0.107359	0.177392	0.0724901	2.44712	0.0175373	0.0126079	0.0144004	1	Intergenic	47051	ENSMUST00000172685	chr1-58795582-58795852-CpG:_28-CGI	-64309	NA	NA	NA
chr1	58955146	0.669507	0.79368	-0.124172	0.0541355	-2.29373	0.0163287	0.00830463	0.0218057	1	intron (ENSMUST00000173719, intron 1 of 1)	-8810	ENSMUST00000174120	chr1-58973210-58974117-CpG:_83-CGI	18064	ENSMUSG00000026028	Trak2	trafficking protein, kinesin binding 2 [Source:MGI Symbol;Acc:MGI:1918077]
chr1	58974545	0.532636	0.291555	0.241081	0.0774249	3.11375	0.0128152	0.013798	0.00184729	1	intron (ENSMUST00000123965, intron 1 of 2)	1024	ENSMUST00000147637	chr1-58973210-58974117-CpG:_83-CGI	-429	ENSMUSG00000026027	Stradb	STE20-related kinase adaptor beta [Source:MGI Symbol;Acc:MGI:2144047]
chr1	59121070	0.713106	0.612242	0.100865	0.0499674	2.01861	0.0081268	0.00921174	0.0435277	1	promoter-TSS (ENSMUST00000094917)	-975	ENSMUST00000094917	chr1-59119822-59120480-CpG:_68-CGI	-591	ENSMUSG00000038079	Tmem237	transmembrane protein 237 [Source:MGI Symbol;Acc:MGI:2138365]
chr1	59202383	0.938163	0.814235	0.123928	0.0528673	2.34413	0.0144489	0.0133976	0.0190716	1	intron (ENSMUST00000159166, intron 9 of 12)	34709	ENSMUST00000163058	chr1-59236919-59237493-CpG:_61-CGI	34536	ENSMUSG00000026024	Als2	amyotrophic lateral sclerosis 2 (juvenile) [Source:MGI Symbol;Acc:MGI:1921268]
chr1	59256460	0.696689	0.576103	0.120585	0.0589675	2.04495	0.00952131	0.0110077	0.0408601	1	promoter-TSS (ENSMUST00000162487)	-445	ENSMUST00000160662	chr1-59236919-59237493-CpG:_61-CGI	-18968	ENSMUSG00000026023	Cdk15	cyclin-dependent kinase 15 [Source:MGI Symbol;Acc:MGI:3583944]
chr1	59265542	0.512772	0.383115	0.129657	0.0491375	2.63865	0.00805863	0.00674152	0.00832378	1	intron (ENSMUST00000114248, intron 3 of 13)	8415	ENSMUST00000162487	chr1-59236919-59237493-CpG:_61-CGI	-28050	ENSMUSG00000026023	Cdk15	cyclin-dependent kinase 15 [Source:MGI Symbol;Acc:MGI:3583944]
chr1	59368138	0.659935	0.526247	0.133688	0.0681744	1.96097	0.0127709	0.00989467	0.0498828	1	Intergenic	69203	ENSMUST00000162906	chr1-59481951-59483937-CpG:_185-CGI	113813	NA	NA	NA
chr1	59376233	0.0736441	0.244936	-0.171292	0.0490584	-3.49159	0.0122004	0.00987254	0.00048016	0.958436	Intergenic	77298	ENSMUST00000162906	chr1-59481951-59483937-CpG:_185-CGI	105718	NA	NA	NA
chr1	59395267	0.763892	0.873996	-0.110105	0.0445402	-2.47203	0.0118507	0.00803146	0.0134348	1	Intergenic	-86879	ENSMUST00000114246	chr1-59481951-59483937-CpG:_185-CGI	86684	NA	NA	NA
chr1	59413004	0.295345	0.527766	-0.232421	0.0888019	-2.6173	0.0165059	0.0169838	0.00886295	1	Intergenic	-69142	ENSMUST00000114246	chr1-59481951-59483937-CpG:_185-CGI	68947	NA	NA	NA
chr1	59413007	0.522036	0.723189	-0.201154	0.0959961	-2.09543	0.0328649	0.0127879	0.0361325	1	Intergenic	-69139	ENSMUST00000114246	chr1-59481951-59483937-CpG:_185-CGI	68944	NA	NA	NA
chr1	59423332	0.447883	0.336335	0.111549	0.0540421	2.06411	0.00934905	0.00786907	0.0390074	1	Intergenic	-58814	ENSMUST00000114246	chr1-59481951-59483937-CpG:_185-CGI	58619	NA	NA	NA
chr1	59449061	0.423901	0.306784	0.117117	0.0573837	2.04094	0.012469	0.00758967	0.0412564	1	Intergenic	-33085	ENSMUST00000114246	chr1-59481951-59483937-CpG:_185-CGI	32890	NA	NA	NA
chr1	59449564	0.308416	0.125218	0.183198	0.0714163	2.56521	0.016407	0.0112575	0.0103113	1	Intergenic	-32582	ENSMUST00000114246	chr1-59481951-59483937-CpG:_185-CGI	32387	NA	NA	NA
chr1	59450564	0.804721	0.918637	-0.113917	0.0560504	-2.0324	0.0261608	0.00983926	0.0421136	1	Intergenic	-31582	ENSMUST00000114246	chr1-59481951-59483937-CpG:_185-CGI	31387	NA	NA	NA
chr1	59484299	0.307217	0.440619	-0.133402	0.0625811	-2.13167	0.0164422	0.00870852	0.0330342	1	exon (ENSMUST00000114246, exon 1 of 1)	2121	ENSMUST00000037105	chr1-59481951-59483937-CpG:_185-CGI	-363	ENSMUSG00000041075	Fzd7	frizzled homolog 7 (Drosophila) [Source:MGI Symbol;Acc:MGI:108570]
chr1	59485268	0.264253	0.158317	0.105936	0.0524761	2.01875	0.0105792	0.00901105	0.0435127	1	exon (ENSMUST00000114246, exon 1 of 1)	3090	ENSMUST00000037105	chr1-59481951-59483937-CpG:_185-CGI	-1332	ENSMUSG00000041075	Fzd7	frizzled homolog 7 (Drosophila) [Source:MGI Symbol;Acc:MGI:108570]
chr1	59496449	0.590442	0.804496	-0.214054	0.061382	-3.48724	0.0110625	0.0101126	0.000488038	0.958436	Intergenic	-3845	ENSMUST00000180778	chr1-59481951-59483937-CpG:_185-CGI	-12513	NA	NA	NA
chr1	59508730	0.13353	0.0251406	0.108389	0.0464874	2.33157	0.0205361	0.0234013	0.0197231	1	Intergenic	-7533	ENSMUST00000114243	chr1-59481951-59483937-CpG:_185-CGI	-24794	NA	NA	NA
chr1	59508853	0.147078	0.0449493	0.102129	0.0383326	2.66428	0.0109445	0.00897946	0.00771534	1	Intergenic	-7410	ENSMUST00000114243	chr1-59481951-59483937-CpG:_185-CGI	-24917	NA	NA	NA
chr1	59508990	0.223272	0.382052	-0.15878	0.080891	-1.96289	0.0147503	0.0205951	0.0496585	1	Intergenic	-7273	ENSMUST00000114243	chr1-59481951-59483937-CpG:_185-CGI	-25054	NA	NA	NA
chr1	59540726	0.574676	0.436182	0.138494	0.0653243	2.1201	0.0109054	0.00930214	0.0339979	1	intron (ENSMUST00000114243, intron 2 of 19)	24463	ENSMUST00000114243	chr1-59481951-59483937-CpG:_185-CGI	-56790	ENSMUSG00000047361	Gm973	predicted gene 973 [Source:MGI Symbol;Acc:MGI:2685819]
chr1	60016504	0.682423	0.543718	0.138705	0.0610231	2.27299	0.0121068	0.0137954	0.0230266	1	intron (ENSMUST00000027172, intron 3 of 10)	26582	ENSMUST00000027172	chr1-60042646-60043499-CpG:_81-CGI	26142	ENSMUSG00000026018	Ica1l	islet cell autoantigen 1-like [Source:MGI Symbol;Acc:MGI:1917625]
chr1	60018031	0.801997	0.611455	0.190543	0.0856622	2.22435	0.0142728	0.0235142	0.0261248	1	intron (ENSMUST00000027172, intron 3 of 10)	25055	ENSMUST00000027172	chr1-60042646-60043499-CpG:_81-CGI	24615	ENSMUSG00000026018	Ica1l	islet cell autoantigen 1-like [Source:MGI Symbol;Acc:MGI:1917625]
chr1	60158941	0.408576	0.273281	0.135295	0.0678048	1.99536	0.0114403	0.0113305	0.0460031	1	Intergenic	17494	ENSMUST00000132949	chr1-60180214-60180489-CpG:_30-CGI	21273	NA	NA	NA
chr1	60599069	0.824697	0.723659	0.101038	0.0508212	1.98811	0.0124126	0.0081041	0.0467998	1	Intergenic	-6361	ENSMUST00000118530	chr1-60566182-60567260-CpG:_139-CGI	-31810	NA	NA	NA
chr1	60852428	0.782332	0.65428	0.128052	0.0495392	2.58486	0.00978069	0.00844104	0.00974173	1	Intergenic	-34571	ENSMUST00000124816	chr1-60566182-60567260-CpG:_139-CGI	-285169	NA	NA	NA
chr1	60857508	0.763578	0.90271	-0.139132	0.0494275	-2.81487	0.0110113	0.00987784	0.00487972	1	Intergenic	-29491	ENSMUST00000124816	chr1-60566182-60567260-CpG:_139-CGI	-290249	NA	NA	NA
chr1	60857749	0.519874	0.394213	0.125662	0.0622875	2.01744	0.0102255	0.0128583	0.0436493	1	Intergenic	-29250	ENSMUST00000124816	chr1-60566182-60567260-CpG:_139-CGI	-290490	NA	NA	NA
chr1	60859965	0.727771	0.600864	0.126907	0.0526176	2.41187	0.0105838	0.00942611	0.015871	1	Intergenic	-27034	ENSMUST00000124816	chr1-60566182-60567260-CpG:_139-CGI	-292706	NA	NA	NA
chr1	61075872	0.960631	0.835073	0.125558	0.0417696	3.00596	0.0119156	0.0115816	0.00264743	1	exon (ENSMUST00000119156, exon 1 of 1)	199	ENSMUST00000119156	chr1-60566182-60567260-CpG:_139-CGI	-508613	ENSMUSG00000082804	Rpl17-ps1	ribosomal protein L17, pseudogene 1 [Source:MGI Symbol;Acc:MGI:3652107]
chr1	61139457	0.31397	0.17142	0.14255	0.0661781	2.15404	0.0198026	0.0125029	0.0312368	1	Intergenic	-15454	ENSMUST00000118999	chr1-61638736-61639406-CpG:_78-CGI	499279	NA	NA	NA
chr1	61139581	0.304443	0.490062	-0.18562	0.0584588	-3.17522	0.0103781	0.00927162	0.00149722	1	Intergenic	-15578	ENSMUST00000118999	chr1-61638736-61639406-CpG:_78-CGI	499155	NA	NA	NA
chr1	61181100	0.572362	0.431058	0.141304	0.0567244	2.49106	0.00967858	0.00775397	0.0127364	1	Intergenic	16141	ENSMUST00000120063	chr1-61638736-61639406-CpG:_78-CGI	457636	NA	NA	NA
chr1	61681116	0.857279	0.967113	-0.109834	0.0535663	-2.05043	0.0295386	0.0199976	0.0403221	1	intron (ENSMUST00000138768, intron 1 of 4)	41874	ENSMUST00000094906	chr1-61638736-61639406-CpG:_78-CGI	-41711	ENSMUSG00000052062	Pard3b	par-3 family cell polarity regulator beta [Source:MGI Symbol;Acc:MGI:1919301]
chr1	62564653	0.642504	0.479849	0.162655	0.0697629	2.33153	0.0123008	0.0111031	0.0197253	1	intron (ENSMUST00000075374, intron 21 of 22)	-65393	ENSMUST00000147177	chr1-62702838-62703748-CpG:_86-CGI	138185	ENSMUSG00000052062	Pard3b	par-3 family cell polarity regulator beta [Source:MGI Symbol;Acc:MGI:1919301]
chr1	62650541	0.622143	0.820225	-0.198082	0.0708463	-2.79594	0.0145633	0.0101687	0.00517489	1	Intergenic	7246	ENSMUST00000119592	chr1-62702838-62703748-CpG:_86-CGI	52297	NA	NA	NA
chr1	62660903	0.572992	0.763903	-0.19091	0.089292	-2.13804	0.0262291	0.0140694	0.0325131	1	promoter-TSS (ENSMUST00000118720)	65	ENSMUST00000118720	chr1-62702838-62703748-CpG:_86-CGI	41935	ENSMUSG00000084333	Gm11599	predicted gene 11599 [Source:MGI Symbol;Acc:MGI:3651840]
chr1	62660969	0.891543	0.774049	0.117494	0.0577984	2.03282	0.0273661	0.00993847	0.0420711	1	exon (ENSMUST00000118720, exon 1 of 1)	131	ENSMUST00000118720	chr1-62702838-62703748-CpG:_86-CGI	41869	ENSMUSG00000084333	Gm11599	predicted gene 11599 [Source:MGI Symbol;Acc:MGI:3651840]
chr1	62661647	0.934444	0.792913	0.141532	0.056712	2.49562	0.0280336	0.0164187	0.0125735	1	TTS (ENSMUST00000118720)	809	ENSMUST00000118720	chr1-62702838-62703748-CpG:_86-CGI	41191	ENSMUSG00000084333	Gm11599	predicted gene 11599 [Source:MGI Symbol;Acc:MGI:3651840]
chr1	62696952	0.369508	0.242145	0.127363	0.0548373	2.32257	0.00816447	0.0156221	0.0202023	1	Intergenic	-6332	ENSMUST00000102822	chr1-62702838-62703748-CpG:_86-CGI	5886	NA	NA	NA
chr1	62703966	0.199509	0.0779669	0.121543	0.0558309	2.17698	0.0135288	0.0116148	0.0294824	1	5' UTR (ENSMUST00000027112, exon 1 of 16)	265	ENSMUST00000027112	chr1-62702838-62703748-CpG:_86-CGI	-219	ENSMUSG00000025969	Nrp2	neuropilin 2 [Source:MGI Symbol;Acc:MGI:1100492]
chr1	62706119	0.166029	0.0639105	0.102118	0.0440401	2.31876	0.0126829	0.0104458	0.0204082	1	intron (ENSMUST00000126344, intron 1 of 2)	2418	ENSMUST00000027112	chr1-62705850-62707032-CpG:_88-CGI	0	ENSMUSG00000025969	Nrp2	neuropilin 2 [Source:MGI Symbol;Acc:MGI:1100492]
chr1	62724838	0.447943	0.323256	0.124687	0.0631326	1.975	0.0119061	0.0120883	0.048268	1	intron (ENSMUST00000126344, intron 2 of 2)	21137	ENSMUST00000027112	chr1-62705850-62707032-CpG:_88-CGI	-17807	ENSMUSG00000025969	Nrp2	neuropilin 2 [Source:MGI Symbol;Acc:MGI:1100492]
chr1	62736662	0.541734	0.386686	0.155048	0.0689484	2.24875	0.0147343	0.0105279	0.0245285	1	intron (ENSMUST00000126344, intron 2 of 2)	32961	ENSMUST00000027112	chr1-62705850-62707032-CpG:_88-CGI	-29631	ENSMUSG00000025969	Nrp2	neuropilin 2 [Source:MGI Symbol;Acc:MGI:1100492]
chr1	62737692	0.813627	0.93445	-0.120823	0.0467523	-2.58432	0.0122041	0.0105235	0.00975719	1	intron (ENSMUST00000126344, intron 2 of 2)	33991	ENSMUST00000027112	chr1-62705850-62707032-CpG:_88-CGI	-30661	ENSMUSG00000025969	Nrp2	neuropilin 2 [Source:MGI Symbol;Acc:MGI:1100492]
chr1	62767574	0.734144	0.619672	0.114471	0.0565975	2.02255	0.0124892	0.0108459	0.04312	1	intron (ENSMUST00000114155, intron 10 of 15)	63873	ENSMUST00000027112	chr1-62705850-62707032-CpG:_88-CGI	-60543	ENSMUSG00000025969	Nrp2	neuropilin 2 [Source:MGI Symbol;Acc:MGI:1100492]
chr1	62773682	0.877866	0.771526	0.10634	0.0393966	2.69922	0.00920796	0.00717568	0.00695016	1	intron (ENSMUST00000114155, intron 12 of 15)	69981	ENSMUST00000027112	chr1-62705850-62707032-CpG:_88-CGI	-66651	ENSMUSG00000025969	Nrp2	neuropilin 2 [Source:MGI Symbol;Acc:MGI:1100492]
chr1	62774161	0.529695	0.38695	0.142745	0.0709218	2.01271	0.0154779	0.0129147	0.0441451	1	intron (ENSMUST00000114155, intron 12 of 15)	70460	ENSMUST00000027112	chr1-62705850-62707032-CpG:_88-CGI	-67130	ENSMUSG00000025969	Nrp2	neuropilin 2 [Source:MGI Symbol;Acc:MGI:1100492]
chr1	62774272	0.566915	0.38893	0.177985	0.0695918	2.55756	0.0122263	0.0113092	0.010541	1	intron (ENSMUST00000114155, intron 12 of 15)	70571	ENSMUST00000027112	chr1-62705850-62707032-CpG:_88-CGI	-67241	ENSMUSG00000025969	Nrp2	neuropilin 2 [Source:MGI Symbol;Acc:MGI:1100492]
chr1	62774322	0.456653	0.221976	0.234677	0.0818562	2.86694	0.0146883	0.0118773	0.00414466	1	intron (ENSMUST00000114155, intron 12 of 15)	70621	ENSMUST00000027112	chr1-62705850-62707032-CpG:_88-CGI	-67291	ENSMUSG00000025969	Nrp2	neuropilin 2 [Source:MGI Symbol;Acc:MGI:1100492]
chr1	62774759	0.478069	0.638984	-0.160915	0.0789736	-2.03759	0.0162185	0.0116107	0.0415914	1	intron (ENSMUST00000114155, intron 12 of 15)	71058	ENSMUST00000027112	chr1-62705850-62707032-CpG:_88-CGI	-67728	ENSMUSG00000025969	Nrp2	neuropilin 2 [Source:MGI Symbol;Acc:MGI:1100492]
chr1	62775256	0.636237	0.425847	0.210389	0.106273	1.9797	0.0265201	0.0296848	0.0477376	1	intron (ENSMUST00000114155, intron 12 of 15)	71555	ENSMUST00000027112	chr1-62705850-62707032-CpG:_88-CGI	-68225	ENSMUSG00000025969	Nrp2	neuropilin 2 [Source:MGI Symbol;Acc:MGI:1100492]
chr1	62783422	0.790094	0.622096	0.167998	0.0656945	2.55725	0.0142538	0.0124772	0.0105503	1	exon (ENSMUST00000027112, exon 13 of 16)	79721	ENSMUST00000027112	chr1-62705850-62707032-CpG:_88-CGI	-76391	ENSMUSG00000025969	Nrp2	neuropilin 2 [Source:MGI Symbol;Acc:MGI:1100492]
chr1	62783428	0.607354	0.457488	0.149866	0.0725094	2.06685	0.0124917	0.014366	0.0387487	1	exon (ENSMUST00000027112, exon 13 of 16)	79727	ENSMUST00000027112	chr1-62705850-62707032-CpG:_88-CGI	-76397	ENSMUSG00000025969	Nrp2	neuropilin 2 [Source:MGI Symbol;Acc:MGI:1100492]
chr1	62783489	0.640135	0.479921	0.160214	0.0716122	2.23724	0.02086	0.00889569	0.0252705	1	exon (ENSMUST00000027112, exon 13 of 16)	79788	ENSMUST00000027112	chr1-62705850-62707032-CpG:_88-CGI	-76458	ENSMUSG00000025969	Nrp2	neuropilin 2 [Source:MGI Symbol;Acc:MGI:1100492]
chr1	62783745	0.731392	0.608097	0.123295	0.0437591	2.81758	0.00696753	0.00742318	0.00483871	1	intron (ENSMUST00000114155, intron 13 of 15)	80044	ENSMUST00000027112	chr1-62705850-62707032-CpG:_88-CGI	-76714	ENSMUSG00000025969	Nrp2	neuropilin 2 [Source:MGI Symbol;Acc:MGI:1100492]
chr1	62783985	0.624866	0.494215	0.130651	0.0614534	2.12601	0.0112806	0.00960275	0.0335023	1	intron (ENSMUST00000114155, intron 13 of 15)	80284	ENSMUST00000027112	chr1-62705850-62707032-CpG:_88-CGI	-76954	ENSMUSG00000025969	Nrp2	neuropilin 2 [Source:MGI Symbol;Acc:MGI:1100492]
chr1	62795869	0.575622	0.430887	0.144735	0.0609835	2.37334	0.0104759	0.00891997	0.0176278	1	exon (ENSMUST00000027112, exon 16 of 16)	92168	ENSMUST00000027112	chr1-62705850-62707032-CpG:_88-CGI	-88838	ENSMUSG00000025969	Nrp2	neuropilin 2 [Source:MGI Symbol;Acc:MGI:1100492]
chr1	62799781	0.927442	0.761083	0.166359	0.0658675	2.52566	0.0170076	0.0168874	0.0115481	1	intron (ENSMUST00000075144, intron 15 of 15)	96080	ENSMUST00000027112	chr1-62705850-62707032-CpG:_88-CGI	-92750	ENSMUSG00000025969	Nrp2	neuropilin 2 [Source:MGI Symbol;Acc:MGI:1100492]
chr1	62950696	0.499926	0.612476	-0.11255	0.0553393	-2.03382	0.00980997	0.00735288	0.04197	1	Intergenic	-82009	ENSMUST00000158328	chr1-63113485-63114349-CpG:_77-CGI	162789	NA	NA	NA
chr1	62966931	0.417499	0.65961	-0.242111	0.0807666	-2.99767	0.0127889	0.0197407	0.00272053	1	intron (ENSMUST00000133236, intron 11 of 12)	-65774	ENSMUST00000158328	chr1-63113485-63114349-CpG:_77-CGI	146554	ENSMUSG00000040865	Ino80d	INO80 complex subunit D [Source:MGI Symbol;Acc:MGI:3027003]
chr1	62967971	0.796787	0.669894	0.126892	0.0528434	2.40129	0.0191333	0.00767929	0.0163372	1	intron (ENSMUST00000133236, intron 11 of 12)	-64734	ENSMUST00000158328	chr1-63113485-63114349-CpG:_77-CGI	145514	ENSMUSG00000040865	Ino80d	INO80 complex subunit D [Source:MGI Symbol;Acc:MGI:3027003]
chr1	62984464	0.665545	0.499473	0.166072	0.0707405	2.34762	0.0148254	0.00978555	0.0188936	1	intron (ENSMUST00000133236, intron 9 of 12)	-48241	ENSMUST00000158328	chr1-63113485-63114349-CpG:_77-CGI	129021	ENSMUSG00000040865	Ino80d	INO80 complex subunit D [Source:MGI Symbol;Acc:MGI:3027003]
chr1	62984840	0.465497	0.274837	0.190661	0.0629877	3.02695	0.0161204	0.00819057	0.00247035	1	intron (ENSMUST00000133236, intron 9 of 12)	-47865	ENSMUST00000158328	chr1-63113485-63114349-CpG:_77-CGI	128645	ENSMUSG00000040865	Ino80d	INO80 complex subunit D [Source:MGI Symbol;Acc:MGI:3027003]
chr1	63110556	0.319151	0.174655	0.144497	0.0592226	2.43989	0.0143523	0.0101779	0.0146919	1	intron (ENSMUST00000165066, intron 1 of 11)	3698	ENSMUST00000153992	chr1-63113485-63114349-CpG:_77-CGI	2929	ENSMUSG00000040865	Ino80d	INO80 complex subunit D [Source:MGI Symbol;Acc:MGI:3027003]
chr1	63110626	0.679285	0.440523	0.238762	0.0861215	2.77239	0.0180319	0.0157159	0.00556471	1	intron (ENSMUST00000165066, intron 1 of 11)	3628	ENSMUST00000153992	chr1-63113485-63114349-CpG:_77-CGI	2859	ENSMUSG00000040865	Ino80d	INO80 complex subunit D [Source:MGI Symbol;Acc:MGI:3027003]
chr1	63114968	0.0374964	0.180871	-0.143375	0.0432804	-3.3127	0.0150731	0.0109763	0.000924009	1	promoter-TSS (ENSMUST00000097718)	-302	ENSMUST00000097718	chr1-63113485-63114349-CpG:_77-CGI	-620	ENSMUSG00000040865	Ino80d	INO80 complex subunit D [Source:MGI Symbol;Acc:MGI:3027003]
chr1	63119933	0.919432	0.784418	0.135014	0.0552548	2.44348	0.0125634	0.0155408	0.0145465	1	intron (ENSMUST00000138611, intron 1 of 3)	-5267	ENSMUST00000097718	chr1-63113485-63114349-CpG:_77-CGI	-5585	ENSMUSG00000084799	Ino80dos	INO80 complex subunit D, opposite strand [Source:MGI Symbol;Acc:MGI:3651861]
chr1	63177856	0.0489389	0.203083	-0.154144	0.0441295	-3.493	0.0127049	0.0100768	0.000477624	0.958436	promoter-TSS (ENSMUST00000082678)	-126	ENSMUST00000184516	chr1-63176547-63177427-CpG:_78-CGI	-430	ENSMUSG00000064612	Gm26457	predicted gene, 26457 [Source:MGI Symbol;Acc:MGI:5456234]
chr1	63190931	0.202283	0.317812	-0.115528	0.0562974	-2.05211	0.0189066	0.00827883	0.0401588	1	intron (ENSMUST00000050536, intron 2 of 2)	-7099	ENSMUST00000175328	chr1-63176547-63177427-CpG:_78-CGI	-13505	ENSMUSG00000046856	Gpr1	G protein-coupled receptor 1 [Source:MGI Symbol;Acc:MGI:2385324]
chr1	63190952	0.195371	0.297756	-0.102384	0.0501379	-2.04205	0.0124804	0.00855108	0.0411461	1	intron (ENSMUST00000050536, intron 2 of 2)	-7078	ENSMUST00000175328	chr1-63176547-63177427-CpG:_78-CGI	-13526	ENSMUSG00000046856	Gpr1	G protein-coupled receptor 1 [Source:MGI Symbol;Acc:MGI:2385324]
chr1	63248366	0.183729	0.0512714	0.132457	0.057377	2.30854	0.0139414	0.050598	0.0209691	1	Intergenic	24748	ENSMUST00000153049	chr1-63248289-63248615-CpG:_44-CGI	0	NA	NA	NA
chr1	63953805	0.0591073	0.171997	-0.112889	0.0500646	-2.25488	0.0116507	0.0197494	0.0241411	1	Intergenic	-10921	ENSMUST00000133244	chr1-64121613-64122142-CpG:_56-CGI	167808	NA	NA	NA
chr1	64084822	0.270218	0.377619	-0.1074	0.0528385	-2.03262	0.00869622	0.0117419	0.0420914	1	intron (ENSMUST00000149820, intron 3 of 3)	6169	ENSMUST00000149820	chr1-64121613-64122142-CpG:_56-CGI	36791	ENSMUSG00000086836	Gm13748	predicted gene 13748 [Source:MGI Symbol;Acc:MGI:3702115]
chr1	64445842	0.881794	0.739302	0.142492	0.0606682	2.3487	0.0208108	0.0105462	0.0188388	1	Intergenic	49509	ENSMUST00000175487	chr1-64532367-64533738-CpG:_131-CGI	86525	NA	NA	NA
chr1	64488431	0.803553	0.943769	-0.140216	0.0566241	-2.47626	0.015974	0.0117476	0.0132768	1	Intergenic	-44372	ENSMUST00000087366	chr1-64532367-64533738-CpG:_131-CGI	43936	NA	NA	NA
chr1	64531838	0.180299	0.0513217	0.128977	0.0561959	2.29514	0.0154269	0.0152591	0.0217251	1	promoter-TSS (ENSMUST00000087366)	-965	ENSMUST00000087366	chr1-64532367-64533738-CpG:_131-CGI	529	ENSMUSG00000025958	Creb1	cAMP responsive element binding protein 1 [Source:MGI Symbol;Acc:MGI:88494]
chr1	64701072	0.752552	0.566877	0.185676	0.0791313	2.34642	0.014908	0.0129949	0.0189546	1	intron (ENSMUST00000114077, intron 3 of 10)	9728	ENSMUST00000094898	chr1-64690534-64691585-CpG:_108-CGI	-9488	ENSMUSG00000070871	Ccnyl1	cyclin Y-like 1 [Source:MGI Symbol;Acc:MGI:2138614]
chr1	64715906	0.690314	0.808745	-0.118431	0.0579856	-2.04241	0.0103924	0.0157822	0.0411106	1	intron (ENSMUST00000114077, intron 8 of 10)	21843	ENSMUST00000063982	chr1-64734847-64737979-CpG:_241-CGI	18941	ENSMUSG00000070871	Ccnyl1	cyclin Y-like 1 [Source:MGI Symbol;Acc:MGI:2138614]
chr1	64743947	0.820406	0.624803	0.195603	0.0827603	2.36349	0.0220238	0.0125859	0.0181038	1	Intergenic	-6198	ENSMUST00000116133	chr1-64734847-64737979-CpG:_241-CGI	-5969	NA	NA	NA
chr1	64788338	0.536769	0.379222	0.157547	0.0798509	1.97301	0.0186527	0.0132841	0.0484939	1	TTS (ENSMUST00000097713)	-50589	ENSMUST00000116133	chr1-64734847-64737979-CpG:_241-CGI	-50360	ENSMUSG00000051344	Plekhm3	pleckstrin homology domain containing, family M, member 3 [Source:MGI Symbol;Acc:MGI:2443627]
chr1	64792186	0.213822	0.486752	-0.27293	0.0771873	-3.53595	0.0177239	0.0112253	0.000406312	0.921195	3' UTR (ENSMUST00000097713, exon 8 of 8)	-54437	ENSMUST00000116133	chr1-64734847-64737979-CpG:_241-CGI	-54208	ENSMUSG00000051344	Plekhm3	pleckstrin homology domain containing, family M, member 3 [Source:MGI Symbol;Acc:MGI:2443627]
chr1	64982242	0.393656	0.51188	-0.118224	0.0559286	-2.11384	0.0140813	0.00674152	0.0345291	1	Intergenic	12361	ENSMUST00000120360	chr1-64994405-64994627-CpG:_21-CGI	12163	NA	NA	NA
chr1	64994343	0.821734	0.94708	-0.125346	0.0558905	-2.2427	0.0238439	0.0175838	0.0249161	1	exon (ENSMUST00000120360, exon 1 of 1)	260	ENSMUST00000120360	chr1-64994405-64994627-CpG:_21-CGI	62	ENSMUSG00000084416	Rpl10a-ps1	ribosomal protein L10A, pseudogene 1 [Source:MGI Symbol;Acc:MGI:3705885]
chr1	64998851	0.757812	0.610162	0.14765	0.0690858	2.13719	0.0158574	0.0119843	0.0325824	1	Intergenic	2610	ENSMUST00000104283	chr1-64994405-64994627-CpG:_21-CGI	-4225	NA	NA	NA
chr1	64998915	0.445949	0.601355	-0.155405	0.0754167	-2.06062	0.0165545	0.0104534	0.0393391	1	Intergenic	2546	ENSMUST00000104283	chr1-64994405-64994627-CpG:_21-CGI	-4289	NA	NA	NA
chr1	65103732	0.38496	0.517397	-0.132436	0.066087	-2.00397	0.0113917	0.0095224	0.0450732	1	promoter-TSS (ENSMUST00000154012)	-360	ENSMUST00000061497	chr1-65178904-65179373-CpG:_38-CGI	75172	ENSMUSG00000044429	Cryga	crystallin, gamma A [Source:MGI Symbol;Acc:MGI:88521]
chr1	65170129	0.830684	0.718045	0.112639	0.0434443	2.59271	0.0111116	0.00674152	0.00952228	1	intron (ENSMUST00000149310, intron 3 of 3)	5434	ENSMUST00000149310	chr1-65178904-65179373-CpG:_38-CGI	8775	ENSMUSG00000025950	Idh1	isocitrate dehydrogenase 1 (NADP+), soluble [Source:MGI Symbol;Acc:MGI:96413]
chr1	65388567	0.28427	0.387749	-0.103479	0.0524036	-1.97465	0.00910324	0.0103593	0.0483078	1	exon (ENSMUST00000027083, exon 13 of 13)	77311	ENSMUST00000027083	chr1-65186379-65187053-CpG:_59-CGI	-201515	ENSMUSG00000025946	Pth2r	parathyroid hormone 2 receptor [Source:MGI Symbol;Acc:MGI:2180917]
chr1	65407658	0.364426	0.520923	-0.156496	0.0757984	-2.06464	0.0212925	0.00998901	0.0389572	1	Intergenic	96402	ENSMUST00000027083	chr1-65186379-65187053-CpG:_59-CGI	-220606	NA	NA	NA
chr1	66063069	0.930774	0.801538	0.129237	0.0533899	2.42062	0.0167419	0.0109001	0.0154942	1	exon (ENSMUST00000118496, exon 1 of 1)	105	ENSMUST00000118496	chr1-66175311-66175645-CpG:_29-CGI	112242	ENSMUSG00000083289	Gm8812	predicted gene 8812 [Source:MGI Symbol;Acc:MGI:3643091]
chr1	66173864	0.444014	0.164861	0.279154	0.0845941	3.29992	0.0159617	0.0314631	0.000967119	1	Intergenic	-1408	ENSMUST00000156636	chr1-66175311-66175645-CpG:_29-CGI	1447	NA	NA	NA
chr1	66407720	0.630935	0.466873	0.164062	0.052878	3.10265	0.00860194	0.00827085	0.00191797	1	exon (ENSMUST00000127388, exon 4 of 4)	-7540	ENSMUST00000133522	chr1-66468022-66468623-CpG:_68-CGI	60302	ENSMUSG00000015222	Map2	microtubule-associated protein 2 [Source:MGI Symbol;Acc:MGI:97175]
chr1	66845291	0.82235	0.925375	-0.103025	0.0511869	-2.01273	0.0144315	0.0112826	0.0441431	1	TTS (ENSMUST00000139208)	4310	ENSMUST00000121857	chr1-66862839-66863146-CpG:_31-CGI	17548	ENSMUSG00000026003	Acadl	acyl-Coenzyme A dehydrogenase, long-chain [Source:MGI Symbol;Acc:MGI:87866]
chr1	66864551	0.861718	0.690337	0.171382	0.059607	2.87519	0.0116761	0.0110838	0.0040378	1	Intergenic	-1275	ENSMUST00000027153	chr1-66862839-66863146-CpG:_31-CGI	-1406	NA	NA	NA
chr1	66900785	0.746097	0.905171	-0.159074	0.0550115	-2.89164	0.0122527	0.0113251	0.00383232	1	Intergenic	33989	ENSMUST00000104140	chr1-66862839-66863146-CpG:_31-CGI	-37640	NA	NA	NA
chr1	66922867	0.681454	0.549188	0.132267	0.0670815	1.97173	0.0117326	0.0203313	0.0486407	1	Intergenic	12465	ENSMUST00000120415	chr1-66862839-66863146-CpG:_31-CGI	-59722	NA	NA	NA
chr1	69131230	0.710638	0.877764	-0.167125	0.0776887	-2.15122	0.0166061	0.0277522	0.0314592	1	promoter-TSS (ENSMUST00000122454)	68	ENSMUST00000122454	chr1-69107034-69108055-CpG:_91-CGI	-23176	ENSMUSG00000084332	Gm8840	predicted gene 8840 [Source:MGI Symbol;Acc:MGI:3647579]
chr1	69376978	0.889767	0.992962	-0.103196	0.0369476	-2.79303	0.0127344	0.0188441	0.00522171	1	Intergenic	-245680	ENSMUST00000122454	chr1-69376995-69377218-CpG:_16-CGI	17	NA	NA	NA
chr1	69488885	0.758292	0.43966	0.318632	0.0797297	3.9964	0.0135408	0.0129054	6.43124e-05	0.530946	Intergenic	197074	ENSMUST00000027146	chr1-69377803-69378045-CpG:_20-CGI	-110841	NA	NA	NA
chr1	69759647	0.477339	0.377192	0.100147	0.0510279	1.96259	0.0100454	0.00674152	0.0496942	1	Intergenic	-67340	ENSMUST00000161131	chr1-69826863-69827202-CpG:_35-CGI	67216	NA	NA	NA
chr1	69826664	0.414616	0.702162	-0.287545	0.085168	-3.37621	0.022152	0.0169551	0.000734923	1	promoter-TSS (ENSMUST00000113940)	-323	ENSMUST00000161131	chr1-69826863-69827202-CpG:_35-CGI	199	ENSMUSG00000053153	Spag16	sperm associated antigen 16 [Source:MGI Symbol;Acc:MGI:1913972]
chr1	69826676	0.179084	0.364365	-0.185281	0.0864216	-2.14391	0.0353072	0.0247807	0.0320398	1	promoter-TSS (ENSMUST00000113940)	-311	ENSMUST00000161131	chr1-69826863-69827202-CpG:_35-CGI	187	ENSMUSG00000053153	Spag16	sperm associated antigen 16 [Source:MGI Symbol;Acc:MGI:1913972]
chr1	69833693	0.418015	0.700259	-0.282244	0.0991775	-2.84584	0.0384451	0.0148646	0.0044294	1	intron (ENSMUST00000065425, intron 1 of 16)	6702	ENSMUST00000113940	chr1-69826863-69827202-CpG:_35-CGI	-6492	ENSMUSG00000053153	Spag16	sperm associated antigen 16 [Source:MGI Symbol;Acc:MGI:1913972]
chr1	70068019	0.764071	0.57845	0.185621	0.0738231	2.5144	0.0130753	0.0112198	0.0119235	1	intron (ENSMUST00000161310, intron 2 of 7)	-112891	ENSMUST00000116874	chr1-69826863-69827202-CpG:_35-CGI	-240818	ENSMUSG00000053153	Spag16	sperm associated antigen 16 [Source:MGI Symbol;Acc:MGI:1913972]
chr1	70270371	0.382361	0.259256	0.123105	0.0500381	2.46023	0.00911475	0.00704807	0.0138847	1	intron (ENSMUST00000161310, intron 3 of 7)	-315243	ENSMUST00000116874	chr1-69826863-69827202-CpG:_35-CGI	-443170	ENSMUSG00000053153	Spag16	sperm associated antigen 16 [Source:MGI Symbol;Acc:MGI:1913972]
chr1	71035687	0.660915	0.78289	-0.121975	0.0510265	-2.39043	0.00994318	0.00880063	0.0168287	1	intron (ENSMUST00000027393, intron 9 of 10)	4342	ENSMUST00000159588	chr1-71102404-71103220-CpG:_72-CGI	66717	ENSMUSG00000026196	Bard1	BRCA1 associated RING domain 1 [Source:MGI Symbol;Acc:MGI:1328361]
chr1	71036854	0.759142	0.919418	-0.160276	0.0603935	-2.65387	0.013812	0.0274815	0.00795754	1	intron (ENSMUST00000027393, intron 9 of 10)	3175	ENSMUST00000159588	chr1-71102404-71103220-CpG:_72-CGI	65550	ENSMUSG00000026196	Bard1	BRCA1 associated RING domain 1 [Source:MGI Symbol;Acc:MGI:1328361]
chr1	71045636	0.865166	0.687172	0.177994	0.0604982	2.94213	0.012628	0.0104985	0.00325959	1	intron (ENSMUST00000027393, intron 9 of 10)	-5607	ENSMUST00000159588	chr1-71102404-71103220-CpG:_72-CGI	56768	ENSMUSG00000026196	Bard1	BRCA1 associated RING domain 1 [Source:MGI Symbol;Acc:MGI:1328361]
chr1	71227889	0.399033	0.542589	-0.143556	0.0681028	-2.10793	0.0113083	0.011296	0.0350368	1	Intergenic	-124744	ENSMUST00000027393	chr1-71102404-71103220-CpG:_72-CGI	-124670	NA	NA	NA
chr1	71468247	0.744723	0.534089	0.210634	0.0829838	2.53826	0.0117956	0.0282813	0.0111407	1	Intergenic	-53338	ENSMUST00000087268	chr1-71556948-71557367-CpG:_40-CGI	88701	NA	NA	NA
chr1	71494200	0.945474	0.820444	0.12503	0.053925	2.31859	0.0167628	0.0124893	0.0204174	1	Intergenic	-62949	ENSMUST00000027384	chr1-71556948-71557367-CpG:_40-CGI	62748	NA	NA	NA
chr1	71650754	0.579708	0.763051	-0.183343	0.0794418	-2.30789	0.015376	0.0113766	0.021005	1	intron (ENSMUST00000055226, intron 2 of 45)	-2082	ENSMUST00000097699	chr1-71652697-71653358-CpG:_58-CGI	1943	ENSMUSG00000026193	Fn1	fibronectin 1 [Source:MGI Symbol;Acc:MGI:95566]
chr1	71897332	0.485542	0.317804	0.167738	0.0784541	2.13804	0.0143628	0.0172054	0.0325135	1	Intergenic	-106955	ENSMUST00000076314	chr1-71652697-71653358-CpG:_58-CGI	-243975	NA	NA	NA
chr1	71897346	0.318395	0.156335	0.16206	0.0688287	2.35454	0.014245	0.0126899	0.0185458	1	Intergenic	-106941	ENSMUST00000076314	chr1-71652697-71653358-CpG:_58-CGI	-243989	NA	NA	NA
chr1	71913541	0.830949	0.704384	0.126565	0.0644098	1.965	0.0162341	0.019368	0.0494143	1	Intergenic	-90746	ENSMUST00000076314	chr1-71652697-71653358-CpG:_58-CGI	-260184	NA	NA	NA
chr1	72124001	0.213176	0.334988	-0.121812	0.0543364	-2.24181	0.0100018	0.00923289	0.0249739	1	Intergenic	88305	ENSMUST00000048860	chr1-72211749-72212422-CpG:_65-CGI	87748	NA	NA	NA
chr1	72227006	0.62206	0.783587	-0.161526	0.0777018	-2.0788	0.0211605	0.0149888	0.037636	1	TTS (ENSMUST00000178786)	767	ENSMUST00000178786	chr1-72225934-72226218-CpG:_31-CGI	-789	ENSMUSG00000094655	Gm25360	predicted gene, 25360 [Source:MGI Symbol;Acc:MGI:5455137]
chr1	72256433	0.575191	0.452547	0.122644	0.055346	2.21596	0.0084973	0.0111745	0.0266944	1	intron (ENSMUST00000180722, intron 1 of 3)	1426	ENSMUST00000179876	chr1-72254745-72254986-CpG:_25-CGI	-1448	ENSMUSG00000097131	D230017M19Rik	RIKEN cDNA D230017M19 gene [Source:MGI Symbol;Acc:MGI:2445071]
chr1	72309805	0.256737	0.409566	-0.152829	0.0709799	-2.15313	0.0135109	0.0105481	0.0313082	1	intron (ENSMUST00000027379, intron 1 of 20)	2385	ENSMUST00000027379	chr1-72254745-72254986-CpG:_25-CGI	-54820	ENSMUSG00000026187	Xrcc5	X-ray repair complementing defective repair in Chinese hamster cells 5 [Source:MGI Symbol;Acc:MGI:104517]
chr1	72428814	0.759273	0.874332	-0.115059	0.0567562	-2.02725	0.0174478	0.00951374	0.042637	1	exon (ENSMUST00000047786, exon 4 of 4)	-30684	ENSMUST00000146593	chr1-72536152-72536389-CpG:_22-CGI	107338	ENSMUSG00000039372	2023-03-04	membrane-associated ring finger (C3HC4) 4 [Source:MGI Symbol;Acc:MGI:2683550]
chr1	72714742	0.264979	0.419867	-0.154888	0.0738152	-2.09832	0.0135327	0.0108126	0.0358771	1	TTS (ENSMUST00000059980)	3483	ENSMUST00000059980	chr1-72710861-72711718-CpG:_72-CGI	-3025	ENSMUSG00000046330	Rpl37a	ribosomal protein L37a [Source:MGI Symbol;Acc:MGI:98068]
chr1	72741584	0.831202	0.727488	0.103714	0.0504186	2.05706	0.00857007	0.0137469	0.0396804	1	Intergenic	30325	ENSMUST00000059980	chr1-72710861-72711718-CpG:_72-CGI	-29867	NA	NA	NA
chr1	72751710	0.57477	0.704882	-0.130112	0.0634827	-2.04956	0.0133083	0.00847216	0.040407	1	Intergenic	40451	ENSMUST00000059980	chr1-72710861-72711718-CpG:_72-CGI	-39993	NA	NA	NA
chr1	72773703	0.991295	0.890919	0.100376	0.0404725	2.48009	0.0222976	0.0143099	0.0131348	1	Intergenic	-50799	ENSMUST00000047328	chr1-72824693-72824937-CpG:_32-CGI	50990	NA	NA	NA
chr1	72779033	0.332436	0.19747	0.134966	0.0528463	2.55393	0.0100592	0.0132151	0.0106514	1	Intergenic	-45469	ENSMUST00000047328	chr1-72824693-72824937-CpG:_32-CGI	45660	NA	NA	NA
chr1	72805147	0.189329	0.080558	0.108771	0.0488938	2.22464	0.0116695	0.0117462	0.0261054	1	Intergenic	-19355	ENSMUST00000047328	chr1-72824693-72824937-CpG:_32-CGI	19546	NA	NA	NA
chr1	72806622	0.710838	0.872721	-0.161883	0.067986	-2.38112	0.0141886	0.013829	0.0172601	1	Intergenic	-17880	ENSMUST00000047328	chr1-72824693-72824937-CpG:_32-CGI	18071	NA	NA	NA
chr1	72814641	0.540923	0.420696	0.120227	0.055431	2.16894	0.00972419	0.00895601	0.0300871	1	Intergenic	-9861	ENSMUST00000047328	chr1-72824693-72824937-CpG:_32-CGI	10052	NA	NA	NA
chr1	72822445	0.380203	0.514317	-0.134114	0.0654588	-2.04883	0.0115295	0.0111816	0.0404787	1	Intergenic	-2057	ENSMUST00000047328	chr1-72824693-72824937-CpG:_32-CGI	2248	NA	NA	NA
chr1	72822617	0.797237	0.672343	0.124894	0.0612205	2.04006	0.0135297	0.0143291	0.0413439	1	Intergenic	-1885	ENSMUST00000047328	chr1-72824693-72824937-CpG:_32-CGI	2076	NA	NA	NA
chr1	72827127	0.510994	0.339221	0.171774	0.0682904	2.51534	0.0146094	0.0111718	0.0118917	1	intron (ENSMUST00000120564, intron 1 of 3)	1806	ENSMUST00000120564	chr1-72825362-72825653-CpG:_20-CGI	-1475	ENSMUSG00000039323	Igfbp2	insulin-like growth factor binding protein 2 [Source:MGI Symbol;Acc:MGI:96437]
chr1	72859290	0.500586	0.709807	-0.209221	0.0740634	-2.82489	0.0154826	0.0100031	0.00472969	1	3' UTR (ENSMUST00000027377, exon 4 of 4)	10592	ENSMUST00000155703	chr1-72873698-72873966-CpG:_27-CGI	14408	ENSMUSG00000026185	Igfbp5	insulin-like growth factor binding protein 5 [Source:MGI Symbol;Acc:MGI:96440]
chr1	72963951	0.819012	0.951401	-0.132389	0.0452897	-2.92316	0.0121295	0.0102526	0.00346501	1	Intergenic	51947	ENSMUST00000027374	chr1-72873698-72873966-CpG:_27-CGI	-89986	NA	NA	NA
chr1	73036760	0.40227	0.576428	-0.174158	0.0730186	-2.38512	0.0153621	0.0117277	0.0170738	1	Intergenic	-20862	ENSMUST00000027374	chr1-72873698-72873966-CpG:_27-CGI	-162795	NA	NA	NA
chr1	73863128	0.403315	0.25907	0.144244	0.0703767	2.0496	0.0120853	0.0123064	0.040403	1	Intergenic	99419	ENSMUST00000158041	chr1-73907271-73907503-CpG:_27-CGI	44143	NA	NA	NA
chr1	73905656	0.77947	0.624617	0.154853	0.0688652	2.24863	0.0148967	0.0126176	0.0245359	1	Intergenic	141947	ENSMUST00000158041	chr1-73907271-73907503-CpG:_27-CGI	1615	NA	NA	NA
chr1	73906095	0.561837	0.398146	0.163691	0.0749886	2.18288	0.012025	0.0233252	0.0290449	1	Intergenic	142386	ENSMUST00000158041	chr1-73907271-73907503-CpG:_27-CGI	1176	NA	NA	NA
chr1	73926697	0.889765	0.751229	0.138537	0.0593926	2.33256	0.0131885	0.014303	0.0196713	1	intron (ENSMUST00000169786, intron 25 of 34)	162988	ENSMUST00000158041	chr1-73907271-73907503-CpG:_27-CGI	-19195	ENSMUSG00000055322	Tns1	tensin 1 [Source:MGI Symbol;Acc:MGI:104552]
chr1	74031114	0.109429	0.270081	-0.160652	0.0737745	-2.1776	0.0103266	0.0418875	0.0294356	1	intron (ENSMUST00000169786, intron 3 of 34)	93332	ENSMUST00000169786	chr1-74036952-74037248-CpG:_29-CGI	5838	ENSMUSG00000055322	Tns1	tensin 1 [Source:MGI Symbol;Acc:MGI:104552]
chr1	74053839	0.759653	0.588855	0.170798	0.0624292	2.73587	0.0100779	0.0143192	0.00622164	1	intron (ENSMUST00000169786, intron 3 of 34)	70607	ENSMUST00000169786	chr1-74068492-74068975-CpG:_35-CGI	14653	ENSMUSG00000055322	Tns1	tensin 1 [Source:MGI Symbol;Acc:MGI:104552]
chr1	74058739	0.540986	0.399881	0.141105	0.0555545	2.53994	0.00925758	0.00860792	0.0110871	1	intron (ENSMUST00000169786, intron 3 of 34)	65707	ENSMUST00000169786	chr1-74068492-74068975-CpG:_35-CGI	9753	ENSMUSG00000055322	Tns1	tensin 1 [Source:MGI Symbol;Acc:MGI:104552]
chr1	74068532	0.204943	0.344342	-0.139398	0.0709368	-1.96511	0.0178713	0.0106983	0.049402	1	intron (ENSMUST00000169786, intron 3 of 34)	55914	ENSMUST00000169786	chr1-74068492-74068975-CpG:_35-CGI	0	ENSMUSG00000055322	Tns1	tensin 1 [Source:MGI Symbol;Acc:MGI:104552]
chr1	74092450	0.361463	0.216587	0.144876	0.0637269	2.27339	0.0146058	0.012171	0.0230028	1	intron (ENSMUST00000169786, intron 1 of 34)	31996	ENSMUST00000169786	chr1-74098213-74098786-CpG:_48-CGI	5763	ENSMUSG00000055322	Tns1	tensin 1 [Source:MGI Symbol;Acc:MGI:104552]
chr1	74110974	0.317025	0.174072	0.142953	0.0672829	2.12465	0.0139104	0.0182411	0.0336157	1	intron (ENSMUST00000169786, intron 1 of 34)	13472	ENSMUST00000169786	chr1-74098213-74098786-CpG:_48-CGI	-12189	ENSMUSG00000055322	Tns1	tensin 1 [Source:MGI Symbol;Acc:MGI:104552]
chr1	74196212	0.294993	0.139648	0.155344	0.0536503	2.89549	0.00975807	0.0177431	0.00378563	1	Intergenic	-1582	ENSMUST00000053389	chr1-74236580-74237193-CpG:_52-CGI	40368	NA	NA	NA
chr1	74196231	0.252223	0.134703	0.117521	0.0479188	2.4525	0.0099436	0.0126242	0.0141869	1	Intergenic	-1601	ENSMUST00000053389	chr1-74236580-74237193-CpG:_52-CGI	40349	NA	NA	NA
chr1	74227527	0.603219	0.488718	0.114501	0.0527656	2.17	0.00833266	0.00815809	0.030007	1	Intergenic	-8969	ENSMUST00000113820	chr1-74236580-74237193-CpG:_52-CGI	9053	NA	NA	NA
chr1	74229642	0.564823	0.412134	0.152689	0.0698558	2.18578	0.0145591	0.0101947	0.0288318	1	Intergenic	-6854	ENSMUST00000113820	chr1-74236580-74237193-CpG:_52-CGI	6938	NA	NA	NA
chr1	74287098	0.775627	0.610993	0.164634	0.0732027	2.24901	0.0158208	0.013491	0.0245116	1	TTS (ENSMUST00000129219)	1322	ENSMUST00000152492	chr1-74284463-74285135-CpG:_61-CGI	-1964	ENSMUSG00000026179	Pnkd	paroxysmal nonkinesiogenic dyskinesia [Source:MGI Symbol;Acc:MGI:1930773]
chr1	74287561	0.37993	0.193318	0.186612	0.0801155	2.32929	0.014008	0.0127058	0.0198439	1	TTS (ENSMUST00000113805)	1785	ENSMUST00000152492	chr1-74284463-74285135-CpG:_61-CGI	-2427	ENSMUSG00000026179	Pnkd	paroxysmal nonkinesiogenic dyskinesia [Source:MGI Symbol;Acc:MGI:1930773]
chr1	74310206	0.524676	0.37724	0.147436	0.0646905	2.27909	0.0138528	0.00874586	0.0226614	1	intron (ENSMUST00000087226, intron 3 of 10)	-4585	ENSMUST00000130763	chr1-74303866-74304355-CpG:_50-CGI	-5852	ENSMUSG00000026179	Pnkd	paroxysmal nonkinesiogenic dyskinesia [Source:MGI Symbol;Acc:MGI:1930773]
chr1	74343055	0.731404	0.8626	-0.131196	0.0605113	-2.16813	0.0140147	0.0119917	0.030149	1	intron (ENSMUST00000087225, intron 1 of 8)	10446	ENSMUST00000087225	chr1-74332449-74332824-CpG:_38-CGI	-10232	ENSMUSG00000026179	Pnkd	paroxysmal nonkinesiogenic dyskinesia [Source:MGI Symbol;Acc:MGI:1930773]
chr1	74389554	0.203266	0.347272	-0.144006	0.0706373	-2.03867	0.0245816	0.0105677	0.0414831	1	Intergenic	-1954	ENSMUST00000027367	chr1-74391332-74392430-CpG:_93-CGI	1778	NA	NA	NA
chr1	74389618	0.978331	0.870974	0.107357	0.0431642	2.48717	0.017235	0.016653	0.0128763	1	Intergenic	-1890	ENSMUST00000027367	chr1-74391332-74392430-CpG:_93-CGI	1714	NA	NA	NA
chr1	74389770	0.674042	0.500157	0.173885	0.0768947	2.26134	0.0125801	0.018914	0.0237379	1	Intergenic	-1738	ENSMUST00000027367	chr1-74391332-74392430-CpG:_93-CGI	1562	NA	NA	NA
chr1	74392063	0.139644	0.0037018	0.135942	0.0448799	3.02902	0.016266	0.0179926	0.0024535	1	promoter-TSS (ENSMUST00000152659)	-98	ENSMUST00000152659	chr1-74391332-74392430-CpG:_93-CGI	0	ENSMUSG00000026176	Ctdsp1	CTD (carboxy-terminal domain, RNA polymerase II, polypeptide A) small phosphatase 1 [Source:MGI Symbol;Acc:MGI:2654470]
chr1	74393461	0.552107	0.703363	-0.151255	0.0761967	-1.98507	0.0302007	0.00969278	0.0471372	1	exon (ENSMUST00000141175, exon 2 of 6)	1300	ENSMUST00000152659	chr1-74391332-74392430-CpG:_93-CGI	-1032	ENSMUSG00000026176	Ctdsp1	CTD (carboxy-terminal domain, RNA polymerase II, polypeptide A) small phosphatase 1 [Source:MGI Symbol;Acc:MGI:2654470]
chr1	74401354	0.603946	0.49862	0.105326	0.0524788	2.00702	0.00809699	0.00807563	0.0447479	1	Intergenic	-8021	ENSMUST00000027366	chr1-74391332-74392430-CpG:_93-CGI	-8925	NA	NA	NA
chr1	74434602	0.525133	0.400214	0.124919	0.05705	2.18964	0.0100536	0.00845554	0.0285502	1	TTS (ENSMUST00000044260)	10917	ENSMUST00000163018	chr1-74391332-74392430-CpG:_93-CGI	-42173	ENSMUSG00000033364	Usp37	ubiquitin specific peptidase 37 [Source:MGI Symbol;Acc:MGI:2442483]
chr1	74435891	0.641159	0.495525	0.145634	0.0661224	2.2025	0.0113726	0.0116693	0.0276302	1	TTS (ENSMUST00000027366)	12206	ENSMUST00000163018	chr1-74391332-74392430-CpG:_93-CGI	-43462	ENSMUSG00000026175	Vil1	villin 1 [Source:MGI Symbol;Acc:MGI:98930]
chr1	74588855	0.63766	0.46242	0.175239	0.0856695	2.04553	0.0224826	0.0128621	0.0408027	1	promoter-TSS (ENSMUST00000156613)	482	ENSMUST00000113732	chr1-74587633-74588472-CpG:_62-CGI	-384	ENSMUSG00000026135	Zfp142	zinc finger protein 142 [Source:MGI Symbol;Acc:MGI:1924514]
chr1	74591199	0.902162	0.760082	0.14208	0.064096	2.21668	0.0131047	0.022131	0.026645	1	TTS (ENSMUST00000147464)	934	ENSMUST00000147464	chr1-74587633-74588472-CpG:_62-CGI	-2728	ENSMUSG00000026172	Bcs1l	BCS1-like (yeast) [Source:MGI Symbol;Acc:MGI:1914071]
chr1	74661228	0.393168	0.579017	-0.185848	0.0590234	-3.14873	0.0108369	0.00821425	0.00163983	1	promoter-TSS (ENSMUST00000042125)	-516	ENSMUST00000042125	chr1-74661672-74662164-CpG:_56-CGI	444	ENSMUSG00000033257	Ttll4	tubulin tyrosine ligase-like family, member 4 [Source:MGI Symbol;Acc:MGI:1914784]
chr1	74722026	0.323953	0.441172	-0.117219	0.0512786	-2.28592	0.0103243	0.00728123	0.0222587	1	intron (ENSMUST00000027356, intron 1 of 8)	8453	ENSMUST00000027356	chr1-74713618-74713831-CpG:_20-CGI	-8196	ENSMUSG00000026170	Cyp27a1	cytochrome P450, family 27, subfamily a, polypeptide 1 [Source:MGI Symbol;Acc:MGI:88594]
chr1	74749278	0.127725	0.239183	-0.111458	0.0540837	-2.06084	0.0153169	0.010514	0.0393185	1	promoter-TSS (ENSMUST00000160732)	-58	ENSMUST00000081636	chr1-74748732-74749045-CpG:_25-CGI	-234	ENSMUSG00000006542	Prkag3	protein kinase, AMP-activated, gamma 3 non-catatlytic subunit [Source:MGI Symbol;Acc:MGI:1891343]
chr1	74759793	0.387346	0.513766	-0.12642	0.0620396	-2.03772	0.0119822	0.0100566	0.0415775	1	Intergenic	-5004	ENSMUST00000184199	chr1-74748732-74749045-CpG:_25-CGI	-10749	NA	NA	NA
chr1	74776105	0.575419	0.444818	0.1306	0.0657769	1.9855	0.0111217	0.00969783	0.0470887	1	intron (ENSMUST00000006716, intron 1 of 3)	4214	ENSMUST00000006716	chr1-74771686-74772209-CpG:_55-CGI	-3897	ENSMUSG00000033227	Wnt6	wingless-type MMTV integration site family, member 6 [Source:MGI Symbol;Acc:MGI:98960]
chr1	74788229	0.605534	0.474295	0.131239	0.0577981	2.27064	0.0110515	0.0100402	0.0231687	1	Intergenic	-3286	ENSMUST00000006718	chr1-74791733-74792242-CpG:_44-CGI	3504	NA	NA	NA
chr1	74793455	0.26016	0.133948	0.126213	0.0530006	2.38134	0.0132986	0.00847537	0.0172496	1	exon (ENSMUST00000006718, exon 2 of 4)	1940	ENSMUST00000006718	chr1-74791733-74792242-CpG:_44-CGI	-1214	ENSMUSG00000026167	Wnt10a	wingless-type MMTV integration site family, member 10A [Source:MGI Symbol;Acc:MGI:108071]
chr1	74793458	0.639265	0.431333	0.207933	0.0663162	3.13548	0.0115305	0.0109926	0.00171575	1	exon (ENSMUST00000006718, exon 2 of 4)	1943	ENSMUST00000006718	chr1-74791733-74792242-CpG:_44-CGI	-1217	ENSMUSG00000026167	Wnt10a	wingless-type MMTV integration site family, member 10A [Source:MGI Symbol;Acc:MGI:108071]
chr1	74793490	0.476413	0.328231	0.148182	0.0751165	1.97269	0.0131224	0.0104025	0.0485303	1	exon (ENSMUST00000006718, exon 2 of 4)	1975	ENSMUST00000006718	chr1-74791733-74792242-CpG:_44-CGI	-1249	ENSMUSG00000026167	Wnt10a	wingless-type MMTV integration site family, member 10A [Source:MGI Symbol;Acc:MGI:108071]
chr1	74793879	0.556411	0.368976	0.187435	0.0904902	2.07133	0.0180238	0.0340883	0.0383282	1	intron (ENSMUST00000006718, intron 2 of 3)	2364	ENSMUST00000006718	chr1-74791733-74792242-CpG:_44-CGI	-1638	ENSMUSG00000026167	Wnt10a	wingless-type MMTV integration site family, member 10A [Source:MGI Symbol;Acc:MGI:108071]
chr1	74807135	0.173769	0.0155033	0.158266	0.0574218	2.7562	0.0210291	0.014844	0.00584776	1	Intergenic	15620	ENSMUST00000006718	chr1-74803204-74803609-CpG:_43-CGI	-3527	NA	NA	NA
chr1	74807492	0.393501	0.24753	0.145971	0.068441	2.1328	0.0114993	0.016367	0.0329409	1	Intergenic	15977	ENSMUST00000006718	chr1-74803204-74803609-CpG:_43-CGI	-3884	NA	NA	NA
chr1	74807843	0.405623	0.262455	0.143167	0.0666923	2.14669	0.0164311	0.0118607	0.0318183	1	Intergenic	16328	ENSMUST00000006718	chr1-74803204-74803609-CpG:_43-CGI	-4235	NA	NA	NA
chr1	74816528	0.924205	0.824077	0.100128	0.037891	2.64253	0.0095859	0.00907545	0.00822891	1	Intergenic	25013	ENSMUST00000006718	chr1-74816944-74817187-CpG:_25-CGI	416	NA	NA	NA
chr1	74824631	0.45291	0.595954	-0.143044	0.0678936	-2.10689	0.011248	0.0105189	0.0351273	1	Intergenic	-26263	ENSMUST00000159627	chr1-74816944-74817187-CpG:_25-CGI	-7445	NA	NA	NA
chr1	74893427	0.186241	0.0819491	0.104291	0.0441321	2.36317	0.0150237	0.0077887	0.0181195	1	promoter-TSS (ENSMUST00000133833)	-285	ENSMUST00000006721	chr1-74892725-74893136-CpG:_33-CGI	-292	ENSMUSG00000006546	Cryba2	crystallin, beta A2 [Source:MGI Symbol;Acc:MGI:104336]
chr1	74901632	0.177342	0.336678	-0.159336	0.0670546	-2.37622	0.013899	0.0176763	0.0174911	1	promoter-TSS (ENSMUST00000160540)	-738	ENSMUST00000160540	chr1-74900555-74900984-CpG:_48-CGI	-649	ENSMUSG00000089653	Gm15841	predicted gene 15841 [Source:MGI Symbol;Acc:MGI:3801860]
chr1	74947802	0.232363	0.395757	-0.163394	0.0656301	-2.48962	0.0126963	0.0104782	0.0127879	1	intron (ENSMUST00000164097, intron 2 of 2)	3848	ENSMUST00000164097	chr1-74950631-74952093-CpG:_126-CGI	2829	ENSMUSG00000006538	Ihh	Indian hedgehog [Source:MGI Symbol;Acc:MGI:96533]
chr1	74968350	0.940661	0.822166	0.118496	0.039409	3.00682	0.0164073	0.00936316	0.00263998	1	intron (ENSMUST00000152855, intron 3 of 4)	-16700	ENSMUST00000164097	chr1-74950631-74952093-CpG:_126-CGI	-16258	ENSMUSG00000026162	Nhej1	nonhomologous end-joining factor 1 [Source:MGI Symbol;Acc:MGI:1922820]
chr1	75186678	0.785202	0.896812	-0.11161	0.0557314	-2.00264	0.0148794	0.0105117	0.0452157	1	exon (ENSMUST00000040689, exon 8 of 16)	5244	ENSMUST00000040689	chr1-75168558-75168942-CpG:_42-CGI	-17737	ENSMUSG00000033124	Atg9a	autophagy related 9A [Source:MGI Symbol;Acc:MGI:2138446]
chr1	75211872	0.539602	0.814975	-0.275373	0.1369	-2.01148	0.125601	0.0110381	0.0442747	1	promoter-TSS (ENSMUST00000145144)	-89	ENSMUST00000126328	chr1-75210804-75211065-CpG:_27-CGI	-808	ENSMUSG00000026201	Stk16	serine/threonine kinase 16 [Source:MGI Symbol;Acc:MGI:1313271]
chr1	75214572	0.448186	0.320984	0.127202	0.060002	2.11996	0.0125077	0.00803192	0.0340091	1	TTS (ENSMUST00000079464)	1512	ENSMUST00000156012	chr1-75210804-75211065-CpG:_27-CGI	-3508	ENSMUSG00000026202	Tuba4a	tubulin, alpha 4A [Source:MGI Symbol;Acc:MGI:1095410]
chr1	75217213	0.278547	0.46194	-0.183393	0.0714808	-2.56562	0.0116565	0.0218577	0.0102992	1	exon (ENSMUST00000079464, exon 2 of 4)	2039	ENSMUST00000079464	chr1-75219212-75219982-CpG:_66-CGI	1999	ENSMUSG00000026202	Tuba4a	tubulin, alpha 4A [Source:MGI Symbol;Acc:MGI:1095410]
chr1	75227670	0.502454	0.730849	-0.228395	0.0855024	-2.67121	0.0155466	0.0151969	0.00755791	1	intron (ENSMUST00000180101, intron 1 of 2)	-4017	ENSMUST00000179573	chr1-75219212-75219982-CpG:_66-CGI	-7689	ENSMUSG00000096094	A630095N17Rik	RIKEN cDNA A630095N17 gene [Source:MGI Symbol;Acc:MGI:2686470]
chr1	75239289	0.864442	0.709981	0.154461	0.0638976	2.41733	0.0184907	0.0113943	0.015635	1	exon (ENSMUST00000082158, exon 3 of 9)	2825	ENSMUST00000082158	chr1-75236419-75236960-CpG:_47-CGI	-2330	ENSMUSG00000026203	Dnajb2	DnaJ (Hsp40) homolog, subfamily B, member 2 [Source:MGI Symbol;Acc:MGI:1928739]
chr1	75239313	0.946525	0.809369	0.137156	0.0547335	2.50589	0.0214406	0.0178041	0.0122143	1	exon (ENSMUST00000082158, exon 3 of 9)	2849	ENSMUST00000082158	chr1-75236419-75236960-CpG:_47-CGI	-2354	ENSMUSG00000026203	Dnajb2	DnaJ (Hsp40) homolog, subfamily B, member 2 [Source:MGI Symbol;Acc:MGI:1928739]
chr1	75251590	0.467916	0.27549	0.192427	0.0871045	2.20915	0.013863	0.0306977	0.0271646	1	intron (ENSMUST00000027404, intron 19 of 22)	12617	ENSMUST00000027404	chr1-75251753-75251964-CpG:_17-CGI	163	ENSMUSG00000026204	Ptprn	protein tyrosine phosphatase, receptor type, N [Source:MGI Symbol;Acc:MGI:102765]
chr1	75253991	0.95366	0.764263	0.189397	0.0655704	2.88845	0.0170723	0.0231984	0.00387141	1	exon (ENSMUST00000027404, exon 13 of 23)	10216	ENSMUST00000027404	chr1-75251753-75251964-CpG:_17-CGI	-2028	ENSMUSG00000026204	Ptprn	protein tyrosine phosphatase, receptor type, N [Source:MGI Symbol;Acc:MGI:102765]
chr1	75254052	0.906467	0.794453	0.112014	0.0505986	2.21377	0.0161563	0.00946941	0.0268443	1	exon (ENSMUST00000027404, exon 13 of 23)	10155	ENSMUST00000027404	chr1-75251753-75251964-CpG:_17-CGI	-2089	ENSMUSG00000026204	Ptprn	protein tyrosine phosphatase, receptor type, N [Source:MGI Symbol;Acc:MGI:102765]
chr1	75255000	0.235396	0.444684	-0.209288	0.0857297	-2.44126	0.0232013	0.0304208	0.0146362	1	intron (ENSMUST00000027404, intron 10 of 22)	9207	ENSMUST00000027404	chr1-75251753-75251964-CpG:_17-CGI	-3037	ENSMUSG00000026204	Ptprn	protein tyrosine phosphatase, receptor type, N [Source:MGI Symbol;Acc:MGI:102765]
chr1	75264831	0.347354	0.51699	-0.169636	0.0663442	-2.55691	0.0118671	0.0136525	0.0105607	1	promoter-TSS (ENSMUST00000027404)	-624	ENSMUST00000027404	chr1-75251753-75251964-CpG:_17-CGI	-12868	ENSMUSG00000026204	Ptprn	protein tyrosine phosphatase, receptor type, N [Source:MGI Symbol;Acc:MGI:102765]
chr1	75365728	0.380168	0.149544	0.230624	0.072436	3.18383	0.0147763	0.0109225	0.00145339	1	intron (ENSMUST00000027409, intron 7 of 8)	3699	ENSMUST00000125948	chr1-75369572-75369788-CpG:_17-CGI	3844	ENSMUSG00000026208	Des	desmin [Source:MGI Symbol;Acc:MGI:94885]
chr1	75369635	0.535634	0.335425	0.200209	0.0641079	3.12301	0.011457	0.0145416	0.00179013	1	intron (ENSMUST00000152799, intron 3 of 3)	815	ENSMUST00000130095	chr1-75369572-75369788-CpG:_17-CGI	0	ENSMUSG00000085653	Gm15179	predicted gene 15179 [Source:MGI Symbol;Acc:MGI:3705125]
chr1	75375613	0.196705	0.0704604	0.126245	0.0496441	2.54299	0.0119071	0.0144591	0.0109908	1	promoter-TSS (ENSMUST00000152799)	317	ENSMUST00000087122	chr1-75375225-75375786-CpG:_47-CGI	0	ENSMUSG00000085653	Gm15179	predicted gene 15179 [Source:MGI Symbol;Acc:MGI:3705125]
chr1	75381881	0.0555874	0.174472	-0.118884	0.057232	-2.07723	0.0171576	0.0199948	0.0377799	1	promoter-TSS (ENSMUST00000148515)	-232	ENSMUST00000113590	chr1-75381924-75382387-CpG:_36-CGI	43	ENSMUSG00000026207	Speg	SPEG complex locus [Source:MGI Symbol;Acc:MGI:109282]
chr1	75382503	0.0730332	0.186627	-0.113594	0.0465381	-2.44089	0.0140981	0.0100747	0.0146513	1	intron (ENSMUST00000125306, intron 1 of 5)	366	ENSMUST00000125306	chr1-75381924-75382387-CpG:_36-CGI	-117	ENSMUSG00000026207	Speg	SPEG complex locus [Source:MGI Symbol;Acc:MGI:109282]
chr1	75385306	0.771232	0.653322	0.11791	0.0600913	1.96218	0.00961244	0.0162814	0.0497421	1	promoter-TSS (ENSMUST00000132222)	-205	ENSMUST00000132222	chr1-75384918-75385180-CpG:_21-CGI	-127	ENSMUSG00000026207	Speg	SPEG complex locus [Source:MGI Symbol;Acc:MGI:109282]
chr1	75385392	0.462872	0.271378	0.191494	0.0769115	2.4898	0.0134961	0.0108813	0.0127816	1	promoter-TSS (ENSMUST00000132222)	-119	ENSMUST00000132222	chr1-75384918-75385180-CpG:_21-CGI	-213	ENSMUSG00000026207	Speg	SPEG complex locus [Source:MGI Symbol;Acc:MGI:109282]
chr1	75387155	0.687514	0.545764	0.141749	0.0693364	2.04437	0.0124611	0.0116056	0.0409173	1	intron (ENSMUST00000137868, intron 1 of 38)	1546	ENSMUST00000137868	chr1-75387985-75389104-CpG:_107-CGI	830	ENSMUSG00000026207	Speg	SPEG complex locus [Source:MGI Symbol;Acc:MGI:109282]
chr1	75388072	0.290854	0.100621	0.190233	0.0722484	2.63304	0.0147079	0.0227642	0.00846251	1	TTS (ENSMUST00000125306)	2463	ENSMUST00000137868	chr1-75387985-75389104-CpG:_107-CGI	0	ENSMUSG00000026207	Speg	SPEG complex locus [Source:MGI Symbol;Acc:MGI:109282]
chr1	75388391	0.330387	0.15968	0.170707	0.073464	2.32369	0.0138196	0.0188268	0.0201424	1	TTS (ENSMUST00000148515)	2782	ENSMUST00000137868	chr1-75387985-75389104-CpG:_107-CGI	0	ENSMUSG00000026207	Speg	SPEG complex locus [Source:MGI Symbol;Acc:MGI:109282]
chr1	75393474	0.208165	0.355962	-0.147797	0.0689156	-2.14461	0.0156916	0.0104583	0.0319844	1	intron (ENSMUST00000132100, intron 1 of 1)	2888	ENSMUST00000132100	chr1-75387985-75389104-CpG:_107-CGI	-4371	ENSMUSG00000086053	Gm15178	predicted gene 15178 [Source:MGI Symbol;Acc:MGI:3705132]
chr1	75393607	0.392344	0.494117	-0.101772	0.0502505	-2.0253	0.00774505	0.00794452	0.0428371	1	intron (ENSMUST00000132100, intron 1 of 1)	2755	ENSMUST00000132100	chr1-75387985-75389104-CpG:_107-CGI	-4504	ENSMUSG00000086053	Gm15178	predicted gene 15178 [Source:MGI Symbol;Acc:MGI:3705132]
chr1	75422543	0.616815	0.45209	0.164725	0.0561043	2.93604	0.00984333	0.00901791	0.00332431	1	promoter-TSS (ENSMUST00000143679)	-966	ENSMUST00000143679	chr1-75421988-75423440-CpG:_120-CGI	0	ENSMUSG00000026207	Speg	SPEG complex locus [Source:MGI Symbol;Acc:MGI:109282]
chr1	75422800	0.144838	0.335741	-0.190904	0.0595136	-3.20773	0.0183721	0.009654	0.00133788	1	promoter-TSS (ENSMUST00000143679)	-709	ENSMUST00000143679	chr1-75421988-75423440-CpG:_120-CGI	0	ENSMUSG00000026207	Speg	SPEG complex locus [Source:MGI Symbol;Acc:MGI:109282]
chr1	75422922	0.125409	0.0223123	0.103097	0.040434	2.54976	0.0126559	0.0119114	0.0107798	1	promoter-TSS (ENSMUST00000143679)	-587	ENSMUST00000143679	chr1-75421988-75423440-CpG:_120-CGI	0	ENSMUSG00000026207	Speg	SPEG complex locus [Source:MGI Symbol;Acc:MGI:109282]
chr1	75423377	0.0701968	0.183903	-0.113706	0.0492039	-2.31091	0.0127676	0.0133704	0.020838	1	promoter-TSS (ENSMUST00000143679)	-132	ENSMUST00000143679	chr1-75421988-75423440-CpG:_120-CGI	0	ENSMUSG00000026207	Speg	SPEG complex locus [Source:MGI Symbol;Acc:MGI:109282]
chr1	75423388	0.184939	0.0710268	0.113912	0.0554513	2.05427	0.0213802	0.0132025	0.0399497	1	promoter-TSS (ENSMUST00000143679)	-121	ENSMUST00000143679	chr1-75421988-75423440-CpG:_120-CGI	0	ENSMUSG00000026207	Speg	SPEG complex locus [Source:MGI Symbol;Acc:MGI:109282]
chr1	75423424	0.0640775	0.179918	-0.11584	0.0452182	-2.56181	0.0109866	0.0136485	0.0104129	1	promoter-TSS (ENSMUST00000143679)	-85	ENSMUST00000143679	chr1-75421988-75423440-CpG:_120-CGI	0	ENSMUSG00000026207	Speg	SPEG complex locus [Source:MGI Symbol;Acc:MGI:109282]
chr1	75433146	0.254269	0.144653	0.109615	0.049446	2.21687	0.0105385	0.00905166	0.0266319	1	TTS (ENSMUST00000137868)	-2783	ENSMUST00000037796	chr1-75421988-75423440-CpG:_120-CGI	-9707	ENSMUSG00000026207	Speg	SPEG complex locus [Source:MGI Symbol;Acc:MGI:109282]
chr1	75436477	0.160203	0.0421794	0.118024	0.0353318	3.34043	0.00945186	0.00915019	0.000836486	1	intron (ENSMUST00000141124, intron 1 of 3)	365	ENSMUST00000141124	chr1-75421988-75423440-CpG:_120-CGI	-13038	ENSMUSG00000033021	Gmppa	GDP-mannose pyrophosphorylase A [Source:MGI Symbol;Acc:MGI:1916330]
chr1	75449097	0.133706	0.0165612	0.117145	0.0459235	2.55087	0.0238629	0.0111202	0.0107455	1	Intergenic	-1338	ENSMUST00000113577	chr1-75450376-75450680-CpG:_22-CGI	1279	NA	NA	NA
chr1	75456948	0.376728	0.591722	-0.214993	0.0929664	-2.31259	0.0160908	0.0181052	0.020745	1	intron (ENSMUST00000037708, intron 1 of 9)	6250	ENSMUST00000037708	chr1-75458558-75458772-CpG:_20-CGI	1610	ENSMUSG00000033007	Asic4	acid-sensing (proton-gated) ion channel family member 4 [Source:MGI Symbol;Acc:MGI:2652846]
chr1	75457099	0.129474	0.248264	-0.11879	0.0589703	-2.0144	0.0156716	0.0116154	0.0439677	1	intron (ENSMUST00000037708, intron 1 of 9)	6401	ENSMUST00000037708	chr1-75458558-75458772-CpG:_20-CGI	1459	ENSMUSG00000033007	Asic4	acid-sensing (proton-gated) ion channel family member 4 [Source:MGI Symbol;Acc:MGI:2652846]
chr1	75475144	0.87852	0.713864	0.164655	0.0744515	2.21158	0.0330673	0.0197538	0.0269957	1	TTS (ENSMUST00000113577)	3601	ENSMUST00000143496	chr1-75475043-75475252-CpG:_16-CGI	0	ENSMUSG00000033007	Asic4	acid-sensing (proton-gated) ion channel family member 4 [Source:MGI Symbol;Acc:MGI:2652846]
chr1	75476205	0.677985	0.835583	-0.157598	0.0691941	-2.27762	0.0131593	0.012669	0.0227493	1	3' UTR (ENSMUST00000143020, exon 5 of 5)	2540	ENSMUST00000143496	chr1-75475918-75476150-CpG:_20-CGI	-56	ENSMUSG00000032997	Chpf	chondroitin polymerizing factor [Source:MGI Symbol;Acc:MGI:106576]
chr1	75477334	0.410983	0.275937	0.135046	0.0673722	2.00448	0.0152899	0.0146571	0.0450189	1	TTS (ENSMUST00000124042)	1411	ENSMUST00000143496	chr1-75475918-75476150-CpG:_20-CGI	-1185	ENSMUSG00000032997	Chpf	chondroitin polymerizing factor [Source:MGI Symbol;Acc:MGI:106576]
chr1	75480753	0.953585	0.827554	0.126031	0.0527927	2.38728	0.0220632	0.0134327	0.0169737	1	intron (ENSMUST00000113575, intron 2 of 4)	1174	ENSMUST00000050899	chr1-75478669-75479786-CpG:_117-CGI	-968	ENSMUSG00000051703	Tmem198	transmembrane protein 198 [Source:MGI Symbol;Acc:MGI:2443133]
chr1	75480852	0.865064	0.670955	0.194109	0.0557823	3.47976	0.0130278	0.011634	0.000501871	0.958463	intron (ENSMUST00000113575, intron 2 of 4)	1273	ENSMUST00000050899	chr1-75478669-75479786-CpG:_117-CGI	-1067	ENSMUSG00000051703	Tmem198	transmembrane protein 198 [Source:MGI Symbol;Acc:MGI:2443133]
chr1	75480922	0.839069	0.644831	0.194238	0.0753508	2.57778	0.0237298	0.0167123	0.00994369	1	intron (ENSMUST00000113575, intron 2 of 4)	1343	ENSMUST00000050899	chr1-75478669-75479786-CpG:_117-CGI	-1137	ENSMUSG00000051703	Tmem198	transmembrane protein 198 [Source:MGI Symbol;Acc:MGI:2443133]
chr1	75487437	0.283468	0.125129	0.15834	0.0601933	2.63052	0.0130716	0.00986386	0.0085254	1	promoter-TSS (ENSMUST00000156499)	-205	ENSMUST00000156499	chr1-75487636-75488078-CpG:_50-CGI	199	ENSMUSG00000026211	Obsl1	obscurin-like 1 [Source:MGI Symbol;Acc:MGI:2138628]
chr1	75487456	0.363419	0.198455	0.164964	0.0732166	2.25309	0.0139054	0.0137606	0.0242536	1	promoter-TSS (ENSMUST00000156499)	-224	ENSMUST00000156499	chr1-75487636-75488078-CpG:_50-CGI	180	ENSMUSG00000026211	Obsl1	obscurin-like 1 [Source:MGI Symbol;Acc:MGI:2138628]
chr1	75487644	0.195934	0.323337	-0.127402	0.0576049	-2.21166	0.014086	0.0089505	0.0269901	1	promoter-TSS (ENSMUST00000156499)	157	ENSMUST00000154636	chr1-75487636-75488078-CpG:_50-CGI	0	ENSMUSG00000026211	Obsl1	obscurin-like 1 [Source:MGI Symbol;Acc:MGI:2138628]
chr1	75488807	0.886232	0.754114	0.132118	0.0649963	2.03269	0.0153064	0.016814	0.0420835	1	promoter-TSS (ENSMUST00000156705)	-730	ENSMUST00000156705	chr1-75487636-75488078-CpG:_50-CGI	-730	ENSMUSG00000026211	Obsl1	obscurin-like 1 [Source:MGI Symbol;Acc:MGI:2138628]
chr1	75499672	0.332199	0.213656	0.118543	0.050992	2.32474	0.0104342	0.00776323	0.0200861	1	intron (ENSMUST00000113567, intron 6 of 19)	4007	ENSMUST00000127507	chr1-75503722-75503961-CpG:_21-CGI	4050	ENSMUSG00000026211	Obsl1	obscurin-like 1 [Source:MGI Symbol;Acc:MGI:2138628]
chr1	75500249	0.824498	0.975937	-0.151439	0.0444506	-3.4069	0.0150255	0.0122019	0.00065704	1	intron (ENSMUST00000113567, intron 5 of 19)	3430	ENSMUST00000127507	chr1-75503722-75503961-CpG:_21-CGI	3473	ENSMUSG00000026211	Obsl1	obscurin-like 1 [Source:MGI Symbol;Acc:MGI:2138628]
chr1	75503584	0.860195	0.741206	0.11899	0.0524322	2.2694	0.0172972	0.00944054	0.0232442	1	promoter-TSS (ENSMUST00000127507)	95	ENSMUST00000127507	chr1-75503722-75503961-CpG:_21-CGI	138	ENSMUSG00000026211	Obsl1	obscurin-like 1 [Source:MGI Symbol;Acc:MGI:2138628]
chr1	75503821	0.826473	0.700405	0.126068	0.0552997	2.27971	0.0122725	0.00893448	0.0226246	1	promoter-TSS (ENSMUST00000127507)	-142	ENSMUST00000127507	chr1-75503722-75503961-CpG:_21-CGI	0	ENSMUSG00000026211	Obsl1	obscurin-like 1 [Source:MGI Symbol;Acc:MGI:2138628]
chr1	75503946	0.477367	0.65952	-0.182154	0.0899639	-2.02474	0.0170328	0.0144018	0.0428937	1	promoter-TSS (ENSMUST00000127507)	-267	ENSMUST00000127507	chr1-75503722-75503961-CpG:_21-CGI	0	ENSMUSG00000026211	Obsl1	obscurin-like 1 [Source:MGI Symbol;Acc:MGI:2138628]
chr1	75509661	0.794784	0.689658	0.105126	0.0518432	2.02777	0.00998227	0.0108859	0.0425838	1	exon (ENSMUST00000037330, exon 2 of 2)	2585	ENSMUST00000037330	chr1-75505201-75506384-CpG:_138-CGI	-3278	ENSMUSG00000032968	Inha	inhibin alpha [Source:MGI Symbol;Acc:MGI:96569]
chr1	75545859	0.703423	0.56207	0.141353	0.0620614	2.27764	0.0128188	0.011974	0.0227483	1	promoter-TSS (ENSMUST00000129703)	-406	ENSMUST00000124341	chr1-75546264-75546756-CpG:_54-CGI	405	ENSMUSG00000006576	Slc4a3	solute carrier family 4 (anion exchanger), member 3 [Source:MGI Symbol;Acc:MGI:109350]
chr1	75547050	0.482429	0.621061	-0.138632	0.0591187	-2.34498	0.0100555	0.00808135	0.0190281	1	intron (ENSMUST00000138814, intron 2 of 3)	407	ENSMUST00000132612	chr1-75546264-75546756-CpG:_54-CGI	-295	ENSMUSG00000006576	Slc4a3	solute carrier family 4 (anion exchanger), member 3 [Source:MGI Symbol;Acc:MGI:109350]
chr1	75560102	0.516349	0.313911	0.202438	0.08376	2.41689	0.0137062	0.0165517	0.015654	1	exon (ENSMUST00000132612, exon 21 of 21)	-7980	ENSMUST00000117745	chr1-75546264-75546756-CpG:_54-CGI	-13347	ENSMUSG00000006576	Slc4a3	solute carrier family 4 (anion exchanger), member 3 [Source:MGI Symbol;Acc:MGI:109350]
chr1	75582728	0.482087	0.619225	-0.137137	0.0670037	-2.04671	0.0134196	0.00954322	0.0406863	1	Intergenic	14646	ENSMUST00000117745	chr1-75546264-75546756-CpG:_54-CGI	-35973	NA	NA	NA
chr1	75588943	0.135599	0.248062	-0.112463	0.0568215	-1.97923	0.0129326	0.0197337	0.0477902	1	Intergenic	20861	ENSMUST00000117745	chr1-75546264-75546756-CpG:_54-CGI	-42188	NA	NA	NA
chr1	75609253	0.718442	0.560884	0.157557	0.0605105	2.6038	0.0173567	0.00774315	0.00921956	1	Intergenic	-15400	ENSMUST00000120832	chr1-75546264-75546756-CpG:_54-CGI	-62498	NA	NA	NA
chr1	75613291	0.467491	0.65767	-0.190179	0.0851763	-2.23277	0.0143444	0.0126863	0.025564	1	Intergenic	-11362	ENSMUST00000120832	chr1-75546264-75546756-CpG:_54-CGI	-66536	NA	NA	NA
chr1	75657627	0.665503	0.471766	0.193737	0.0852294	2.27312	0.0212407	0.0164242	0.0230189	1	Intergenic	21238	ENSMUST00000121823	chr1-75546264-75546756-CpG:_54-CGI	-110872	NA	NA	NA
chr1	75661674	0.823156	0.954174	-0.131018	0.0565931	-2.31509	0.0144546	0.0247985	0.0206078	1	Intergenic	25285	ENSMUST00000121823	chr1-75546264-75546756-CpG:_54-CGI	-114919	NA	NA	NA
chr1	75668243	0.797075	0.665709	0.131365	0.0663155	1.98091	0.0174945	0.0114977	0.0476009	1	Intergenic	31854	ENSMUST00000121823	chr1-75546264-75546756-CpG:_54-CGI	-121488	NA	NA	NA
chr1	76321455	0.473792	0.794936	-0.321144	0.118474	-2.71067	0.096624	0.0153898	0.00671473	1	Intergenic	685066	ENSMUST00000121823	chr1-75546264-75546756-CpG:_54-CGI	-774700	NA	NA	NA
chr1	77081708	0.472444	0.340882	0.131562	0.060071	2.19012	0.0154837	0.00908859	0.0285158	1	Intergenic	-63044	ENSMUST00000158701	chr1-77514349-77515453-CpG:_77-CGI	432641	NA	NA	NA
chr1	77496981	0.327816	0.201979	0.125836	0.0558539	2.25295	0.0140309	0.00958366	0.024262	1	intron (ENSMUST00000027451, intron 3 of 17)	18106	ENSMUST00000027451	chr1-77514349-77515453-CpG:_77-CGI	17368	ENSMUSG00000026235	Epha4	Eph receptor A4 [Source:MGI Symbol;Acc:MGI:98277]
chr1	77503240	0.714498	0.848398	-0.1339	0.0651245	-2.05606	0.0162453	0.0107822	0.0397765	1	intron (ENSMUST00000027451, intron 3 of 17)	11847	ENSMUST00000027451	chr1-77514349-77515453-CpG:_77-CGI	11109	ENSMUSG00000026235	Epha4	Eph receptor A4 [Source:MGI Symbol;Acc:MGI:98277]
chr1	77511550	0.636923	0.756946	-0.120024	0.0556428	-2.15704	0.0182458	0.00674152	0.0310024	1	intron (ENSMUST00000027451, intron 2 of 17)	3537	ENSMUST00000027451	chr1-77514349-77515453-CpG:_77-CGI	2799	ENSMUSG00000026235	Epha4	Eph receptor A4 [Source:MGI Symbol;Acc:MGI:98277]
chr1	77512550	0.821747	0.452687	0.369059	0.0836427	4.41233	0.0152738	0.0148392	1.02265e-05	0.269556	intron (ENSMUST00000027451, intron 1 of 17)	2537	ENSMUST00000027451	chr1-77514349-77515453-CpG:_77-CGI	1799	ENSMUSG00000026235	Epha4	Eph receptor A4 [Source:MGI Symbol;Acc:MGI:98277]
chr1	77512612	0.691469	0.523418	0.168051	0.0750609	2.23886	0.0148206	0.017888	0.025165	1	intron (ENSMUST00000027451, intron 1 of 17)	2475	ENSMUST00000027451	chr1-77514349-77515453-CpG:_77-CGI	1737	ENSMUSG00000026235	Epha4	Eph receptor A4 [Source:MGI Symbol;Acc:MGI:98277]
chr1	77805559	0.671637	0.837446	-0.165809	0.069606	-2.38211	0.0230681	0.0101507	0.0172137	1	Intergenic	92886	ENSMUST00000083281	chr1-77514349-77515453-CpG:_77-CGI	-290107	NA	NA	NA
chr1	77978605	0.186118	0.388118	-0.202	0.0851388	-2.37259	0.0149591	0.0174004	0.0176638	1	Intergenic	-80160	ENSMUST00000083281	chr1-78189565-78189829-CpG:_26-CGI	210960	NA	NA	NA
chr1	78009230	0.0537053	0.191186	-0.137481	0.0456061	-3.01453	0.0123	0.011808	0.00257377	1	Intergenic	-110785	ENSMUST00000083281	chr1-78189565-78189829-CpG:_26-CGI	180335	NA	NA	NA
chr1	78195190	0.417202	0.274559	0.142643	0.0710795	2.00681	0.0108094	0.0281727	0.0447701	1	intron (ENSMUST00000172555, intron 2 of 4)	1647	ENSMUST00000004994	chr1-78196631-78197287-CpG:_49-CGI	1441	ENSMUSG00000004872	Pax3	paired box 3 [Source:MGI Symbol;Acc:MGI:97487]
chr1	78195230	0.356662	0.222701	0.133961	0.0526701	2.5434	0.0111933	0.00796766	0.0109779	1	intron (ENSMUST00000172555, intron 2 of 4)	1607	ENSMUST00000004994	chr1-78196631-78197287-CpG:_49-CGI	1401	ENSMUSG00000004872	Pax3	paired box 3 [Source:MGI Symbol;Acc:MGI:97487]
chr1	78195326	0.395491	0.271186	0.124305	0.0518106	2.39922	0.0085239	0.00801774	0.0164299	1	exon (ENSMUST00000004994, exon 2 of 9)	1511	ENSMUST00000004994	chr1-78196631-78197287-CpG:_49-CGI	1305	ENSMUSG00000004872	Pax3	paired box 3 [Source:MGI Symbol;Acc:MGI:97487]
chr1	78195352	0.390686	0.267789	0.122897	0.0570318	2.15488	0.0123384	0.00896604	0.0311709	1	exon (ENSMUST00000004994, exon 2 of 9)	1485	ENSMUST00000004994	chr1-78196631-78197287-CpG:_49-CGI	1279	ENSMUSG00000004872	Pax3	paired box 3 [Source:MGI Symbol;Acc:MGI:97487]
chr1	78200350	0.272119	0.150045	0.122074	0.0577236	2.1148	0.011793	0.0198501	0.0344473	1	Intergenic	-3217	ENSMUST00000087086	chr1-78196631-78197287-CpG:_49-CGI	-3064	NA	NA	NA
chr1	78204303	0.230123	0.0741468	0.155976	0.0556767	2.80146	0.0136581	0.0128371	0.00508722	1	Intergenic	-7170	ENSMUST00000087086	chr1-78203836-78204189-CpG:_25-CGI	-115	NA	NA	NA
chr1	78204482	0.345198	0.216618	0.12858	0.0532872	2.41296	0.0124545	0.0103167	0.0158237	1	Intergenic	-7349	ENSMUST00000087086	chr1-78203836-78204189-CpG:_25-CGI	-294	NA	NA	NA
chr1	78511837	0.0304831	0.202225	-0.171742	0.0562268	-3.05445	0.0185494	0.0168307	0.00225476	1	promoter-TSS (ENSMUST00000012331)	26	ENSMUST00000152111	chr1-78511827-78512070-CpG:_20-CGI	0	ENSMUSG00000012187	Mogat1	monoacylglycerol O-acyltransferase 1 [Source:MGI Symbol;Acc:MGI:1915643]
chr1	78525840	0.380012	0.538658	-0.158645	0.0784388	-2.02254	0.0225551	0.0117227	0.043121	1	intron (ENSMUST00000012331, intron 3 of 5)	-11787	ENSMUST00000125458	chr1-78511827-78512070-CpG:_20-CGI	-13771	ENSMUSG00000012187	Mogat1	monoacylglycerol O-acyltransferase 1 [Source:MGI Symbol;Acc:MGI:1915643]
chr1	78538842	0.50756	0.688819	-0.181259	0.0757989	-2.39132	0.0130845	0.0106285	0.0167881	1	TTS (ENSMUST00000113524)	1215	ENSMUST00000125458	chr1-78511827-78512070-CpG:_20-CGI	-26773	ENSMUSG00000012187	Mogat1	monoacylglycerol O-acyltransferase 1 [Source:MGI Symbol;Acc:MGI:1915643]
chr1	78567897	0.0578152	0.164466	-0.106651	0.0394288	-2.7049	0.0131977	0.00993023	0.00683243	1	Intergenic	30270	ENSMUST00000125458	chr1-78511827-78512070-CpG:_20-CGI	-55828	NA	NA	NA
chr1	78567906	0.142444	0.27318	-0.130736	0.048485	-2.69643	0.0128807	0.00799215	0.00700871	1	Intergenic	30279	ENSMUST00000125458	chr1-78511827-78512070-CpG:_20-CGI	-55837	NA	NA	NA
chr1	78657297	0.611638	0.462899	0.148738	0.0689211	2.15809	0.0209449	0.0102153	0.0309207	1	promoter-TSS (ENSMUST00000053760)	-527	ENSMUST00000035779	chr1-78657622-78658549-CpG:_117-CGI	325	ENSMUSG00000079470	Utp14b	UTP14, U3 small nucleolar ribonucleoprotein, homolog B (yeast) [Source:MGI Symbol;Acc:MGI:2445092]
chr1	78734591	0.212925	0.468593	-0.255668	0.0817532	-3.12731	0.0143518	0.0205112	0.00176411	1	Intergenic	37936	ENSMUST00000148608	chr1-78657622-78658549-CpG:_117-CGI	-76043	NA	NA	NA
chr1	79392083	0.769103	0.572418	0.196685	0.0838095	2.34681	0.013125	0.0216797	0.0189347	1	Intergenic	48006	ENSMUST00000049972	chr1-79671574-79671937-CpG:_33-CGI	279491	NA	NA	NA
chr1	79439844	0.122786	0.233137	-0.110351	0.0545141	-2.02426	0.0116636	0.0138208	0.0429437	1	intron (ENSMUST00000049972, intron 1 of 1)	245	ENSMUST00000049972	chr1-79671574-79671937-CpG:_33-CGI	231730	ENSMUSG00000050711	Scg2	secretogranin II [Source:MGI Symbol;Acc:MGI:103033]
chr1	79506611	0.663498	0.857019	-0.193521	0.0695751	-2.78147	0.013732	0.0118036	0.00541126	1	Intergenic	7252	ENSMUST00000104594	chr1-79671574-79671937-CpG:_33-CGI	164963	NA	NA	NA
chr1	79506756	0.917368	0.746844	0.170524	0.0580442	2.93783	0.0137545	0.0108302	0.0033052	1	Intergenic	7107	ENSMUST00000104594	chr1-79671574-79671937-CpG:_33-CGI	164818	NA	NA	NA
chr1	79682842	0.230687	0.494966	-0.264279	0.0848917	-3.11313	0.0201201	0.0136577	0.00185113	1	Intergenic	-10871	ENSMUST00000162342	chr1-79671574-79671937-CpG:_33-CGI	-10906	NA	NA	NA
chr1	79683746	0.655867	0.759538	-0.103671	0.0494387	-2.09697	0.00965565	0.00719058	0.0359964	1	Intergenic	-11775	ENSMUST00000162342	chr1-79671574-79671937-CpG:_33-CGI	-11810	NA	NA	NA
chr1	79687556	0.786001	0.653179	0.132822	0.0638874	2.079	0.0186872	0.0135328	0.0376177	1	Intergenic	-15585	ENSMUST00000162342	chr1-79671574-79671937-CpG:_33-CGI	-15620	NA	NA	NA
chr1	79857448	0.808019	0.670068	0.137952	0.070302	1.96227	0.0132582	0.0135313	0.0497311	1	intron (ENSMUST00000153862, intron 1 of 2)	1247	ENSMUST00000153862	chr1-79858193-79859006-CpG:_90-CGI	745	ENSMUSG00000026249	Serpine2	serine (or cysteine) peptidase inhibitor, clade E, member 2 [Source:MGI Symbol;Acc:MGI:101780]
chr1	80504983	0.392602	0.272854	0.119748	0.0567985	2.10829	0.0105107	0.00901764	0.035006	1	intron (ENSMUST00000077946, intron 55 of 55)	-119796	ENSMUST00000164487	chr1-80758071-80758785-CpG:_78-CGI	253088	ENSMUSG00000038608	Dock10	dedicator of cytokinesis 10 [Source:MGI Symbol;Acc:MGI:2146320]
chr1	80727700	0.759502	0.631917	0.127584	0.064002	1.99344	0.0126517	0.00992029	0.0462134	1	intron (ENSMUST00000077946, intron 1 of 55)	30852	ENSMUST00000077946	chr1-80758071-80758785-CpG:_78-CGI	30371	ENSMUSG00000038608	Dock10	dedicator of cytokinesis 10 [Source:MGI Symbol;Acc:MGI:2146320]
chr1	81577798	0.371139	0.499601	-0.128462	0.0653125	-1.96688	0.0196189	0.00962179	0.0491965	1	Intergenic	164887	ENSMUST00000178013	chr1-82283183-82283558-CpG:_30-CGI	705385	NA	NA	NA
chr1	81578055	0.520928	0.709316	-0.188388	0.0823832	-2.28673	0.0169	0.0134643	0.0222115	1	Intergenic	164630	ENSMUST00000178013	chr1-82283183-82283558-CpG:_30-CGI	705128	NA	NA	NA
chr1	81644093	0.841476	0.72326	0.118216	0.0524288	2.25479	0.0146997	0.0096615	0.0241466	1	Intergenic	98592	ENSMUST00000178013	chr1-82283183-82283558-CpG:_30-CGI	639090	NA	NA	NA
chr1	81644094	0.864477	0.76433	0.100148	0.0471968	2.12192	0.0107018	0.00968339	0.0338447	1	Intergenic	98591	ENSMUST00000178013	chr1-82283183-82283558-CpG:_30-CGI	639089	NA	NA	NA
chr1	82184442	0.803424	0.654756	0.148668	0.0712204	2.08744	0.0145613	0.0134296	0.0368485	1	Intergenic	-48669	ENSMUST00000023262	chr1-82283183-82283558-CpG:_30-CGI	98741	NA	NA	NA
chr1	82184798	0.829665	0.955572	-0.125907	0.0434747	-2.8961	0.0121291	0.0199829	0.0037783	1	Intergenic	-48313	ENSMUST00000023262	chr1-82283183-82283558-CpG:_30-CGI	98385	NA	NA	NA
chr1	82184835	0.844069	0.712518	0.131551	0.06256	2.1028	0.0120017	0.0111203	0.0354829	1	Intergenic	-48276	ENSMUST00000023262	chr1-82283183-82283558-CpG:_30-CGI	98348	NA	NA	NA
chr1	82184875	0.857788	0.697032	0.160756	0.0730975	2.19919	0.0138067	0.0144963	0.0278642	1	Intergenic	-48236	ENSMUST00000023262	chr1-82283183-82283558-CpG:_30-CGI	98308	NA	NA	NA
chr1	82290502	0.12639	0.0177244	0.108665	0.0483706	2.24652	0.0146368	0.0157078	0.024671	1	exon (ENSMUST00000069799, exon 1 of 2)	913	ENSMUST00000069799	chr1-82290195-82291822-CpG:_127-CGI	0	ENSMUSG00000055980	Irs1	insulin receptor substrate 1 [Source:MGI Symbol;Acc:MGI:99454]
chr1	82476191	0.181049	0.324368	-0.143319	0.0473008	-3.02994	0.00997812	0.00733506	0.00244602	1	intron (ENSMUST00000087050, intron 37 of 47)	-79375	ENSMUST00000117032	chr1-82316445-82316916-CpG:_56-CGI	-159276	ENSMUSG00000067158	Col4a4	collagen, type IV, alpha 4 [Source:MGI Symbol;Acc:MGI:104687]
chr1	82638372	0.773225	0.909068	-0.135843	0.0586123	-2.31765	0.0168495	0.010952	0.0204683	1	intron (ENSMUST00000113457, intron 1 of 51)	3360	ENSMUST00000083121	chr1-82724792-82725181-CpG:_43-CGI	86420	ENSMUSG00000079465	Col4a3	collagen, type IV, alpha 3 [Source:MGI Symbol;Acc:MGI:104688]
chr1	82642065	0.619825	0.313669	0.306156	0.0988182	3.09817	0.0541309	0.0120871	0.00194719	1	exon (ENSMUST00000141994, exon 2 of 2)	7053	ENSMUST00000083121	chr1-82724792-82725181-CpG:_43-CGI	82727	ENSMUSG00000079465	Col4a3	collagen, type IV, alpha 3 [Source:MGI Symbol;Acc:MGI:104688]
chr1	82771666	0.541462	0.25409	0.287372	0.0845795	3.39766	0.015199	0.0112809	0.000679651	1	Intergenic	-3206	ENSMUST00000138787	chr1-82724792-82725181-CpG:_43-CGI	-46486	NA	NA	NA
chr1	82820241	0.56925	0.713333	-0.144083	0.0640854	-2.24829	0.010613	0.016491	0.0245575	1	Intergenic	-19204	ENSMUST00000177110	chr1-82839328-82840320-CpG:_109-CGI	19087	NA	NA	NA
chr1	82836960	0.791515	0.962975	-0.171461	0.0573872	-2.98778	0.0197046	0.0142373	0.0028101	1	Intergenic	-2485	ENSMUST00000177110	chr1-82839328-82840320-CpG:_109-CGI	2368	NA	NA	NA
chr1	82866935	0.872664	0.749818	0.122846	0.0605532	2.02872	0.0171136	0.0119686	0.0424863	1	intron (ENSMUST00000063380, intron 2 of 12)	27453	ENSMUST00000063380	chr1-82839328-82840320-CpG:_109-CGI	-26616	ENSMUSG00000026159	Agfg1	ArfGAP with FG repeats 1 [Source:MGI Symbol;Acc:MGI:1333754]
chr1	82924833	0.309842	0.203061	0.106781	0.0487234	2.19157	0.00977804	0.00934314	0.0284107	1	Intergenic	85351	ENSMUST00000063380	chr1-82839328-82840320-CpG:_109-CGI	-84514	NA	NA	NA
chr1	82948483	0.88683	0.76943	0.117401	0.0564457	2.07989	0.0146849	0.0100585	0.0375357	1	Intergenic	71748	ENSMUST00000142805	chr1-82839328-82840320-CpG:_109-CGI	-108164	NA	NA	NA
chr1	83061026	0.907326	0.794543	0.112783	0.0522614	2.15806	0.0104869	0.0171828	0.0309234	1	Intergenic	-22579	ENSMUST00000045560	chr1-82839328-82840320-CpG:_109-CGI	-220707	NA	NA	NA
chr1	83215270	0.661712	0.95237	-0.290658	0.0650707	-4.46681	0.0164881	0.0246375	7.93954e-06	0.247765	Intergenic	1520	ENSMUST00000122494	chr1-82839328-82840320-CpG:_109-CGI	-374951	NA	NA	NA
chr1	84121738	0.941854	0.81165	0.130203	0.048575	2.68046	0.0232679	0.00989363	0.00735221	1	intron (ENSMUST00000176822, intron 4 of 4)	-68486	ENSMUST00000175948	chr1-84284316-84284612-CpG:_31-CGI	162578	ENSMUSG00000045658	Pid1	phosphotyrosine interaction domain containing 1 [Source:MGI Symbol;Acc:MGI:2138391]
chr1	84130089	0.765242	0.88456	-0.119318	0.048386	-2.46596	0.0127903	0.00834642	0.0136646	1	intron (ENSMUST00000176822, intron 4 of 4)	-76837	ENSMUST00000175948	chr1-84284316-84284612-CpG:_31-CGI	154227	ENSMUSG00000045658	Pid1	phosphotyrosine interaction domain containing 1 [Source:MGI Symbol;Acc:MGI:2138391]
chr1	84405296	0.596744	0.789019	-0.192275	0.0682226	-2.81835	0.0144904	0.0101802	0.00482709	1	intron (ENSMUST00000049126, intron 10 of 12)	-41117	ENSMUST00000175996	chr1-84284316-84284612-CpG:_31-CGI	-120685	ENSMUSG00000036766	Dner	delta/notch-like EGF-related receptor [Source:MGI Symbol;Acc:MGI:2152889]
chr1	84410284	0.705986	0.851979	-0.145993	0.0675804	-2.16028	0.0163546	0.0121038	0.0307507	1	intron (ENSMUST00000049126, intron 9 of 12)	-46105	ENSMUST00000175996	chr1-84284316-84284612-CpG:_31-CGI	-125673	ENSMUSG00000036766	Dner	delta/notch-like EGF-related receptor [Source:MGI Symbol;Acc:MGI:2152889]
chr1	84418869	0.839062	0.691316	0.147747	0.0746647	1.9788	0.0409784	0.0140867	0.0478384	1	intron (ENSMUST00000049126, intron 8 of 12)	-54690	ENSMUST00000175996	chr1-84284316-84284612-CpG:_31-CGI	-134258	ENSMUSG00000036766	Dner	delta/notch-like EGF-related receptor [Source:MGI Symbol;Acc:MGI:2152889]
chr1	84500629	0.891384	0.785392	0.105993	0.0511692	2.07142	0.0145795	0.0105076	0.0383198	1	intron (ENSMUST00000049126, intron 5 of 12)	-136450	ENSMUST00000175996	chr1-84695498-84695745-CpG:_27-CGI	194869	ENSMUSG00000036766	Dner	delta/notch-like EGF-related receptor [Source:MGI Symbol;Acc:MGI:2152889]
chr1	84623133	0.257936	0.143334	0.114602	0.0516449	2.21904	0.0118407	0.00996179	0.0264843	1	intron (ENSMUST00000049126, intron 1 of 12)	73087	ENSMUST00000049126	chr1-84695498-84695745-CpG:_27-CGI	72365	ENSMUSG00000036766	Dner	delta/notch-like EGF-related receptor [Source:MGI Symbol;Acc:MGI:2152889]
chr1	84833064	0.890431	0.779025	0.111406	0.0542657	2.05298	0.0109831	0.018601	0.0400748	1	intron (ENSMUST00000027421, intron 1 of 40)	6239	ENSMUST00000027421	chr1-84838454-84840300-CpG:_159-CGI	5390	ENSMUSG00000026219	Trip12	thyroid hormone receptor interactor 12 [Source:MGI Symbol;Acc:MGI:1309481]
chr1	84860842	0.680266	0.868319	-0.188054	0.0727537	-2.5848	0.0164118	0.0243454	0.00974358	1	intron (ENSMUST00000143656, intron 2 of 4)	-5593	ENSMUST00000139562	chr1-84838454-84840300-CpG:_159-CGI	-20543	ENSMUSG00000073633	Fbxo36	F-box protein 36 [Source:MGI Symbol;Acc:MGI:1289192]
chr1	84890816	0.920181	0.813171	0.10701	0.052441	2.04058	0.0143729	0.0105169	0.0412925	1	intron (ENSMUST00000143656, intron 3 of 4)	21666	ENSMUST00000151737	chr1-84934572-84935054-CpG:_47-CGI	43756	ENSMUSG00000073633	Fbxo36	F-box protein 36 [Source:MGI Symbol;Acc:MGI:1289192]
chr1	84914529	0.841002	0.990519	-0.149517	0.0519733	-2.8768	0.0145538	0.0183315	0.00401725	1	intron (ENSMUST00000027422, intron 3 of 4)	20595	ENSMUST00000027422	chr1-84934572-84935054-CpG:_47-CGI	20043	ENSMUSG00000026220	Slc16a14	solute carrier family 16 (monocarboxylic acid transporters), member 14 [Source:MGI Symbol;Acc:MGI:1919031]
chr1	84933534	0.138036	0.241996	-0.10396	0.0407316	-2.55232	0.00957905	0.00812366	0.0107008	1	intron (ENSMUST00000027422, intron 1 of 4)	1590	ENSMUST00000027422	chr1-84934572-84935054-CpG:_47-CGI	1038	ENSMUSG00000026220	Slc16a14	solute carrier family 16 (monocarboxylic acid transporters), member 14 [Source:MGI Symbol;Acc:MGI:1919031]
chr1	84962254	0.227773	0.1262	0.101573	0.048901	2.07712	0.0115885	0.00886802	0.0377906	1	Intergenic	-1414	ENSMUST00000097671	chr1-84934572-84935054-CpG:_47-CGI	-27201	NA	NA	NA
chr1	85012210	0.697218	0.861506	-0.164288	0.0801479	-2.04982	0.0309719	0.0113232	0.0403825	1	promoter-TSS (ENSMUST00000121059)	97	ENSMUST00000121059	chr1-84934572-84935054-CpG:_47-CGI	-77157	ENSMUSG00000064281	Rpl19-ps1	ribosomal protein L19, pseudogene 1 [Source:MGI Symbol;Acc:MGI:3642668]
chr1	85027610	0.851185	0.70736	0.143825	0.0645729	2.22732	0.0138734	0.011662	0.0259256	1	TTS (ENSMUST00000160831)	14347	ENSMUST00000160831	chr1-84934572-84935054-CpG:_47-CGI	-92557	ENSMUSG00000061852	Gm7582	predicted gene 7582 [Source:MGI Symbol;Acc:MGI:3643856]
chr1	85071535	0.247857	0.422807	-0.17495	0.0823886	-2.12348	0.0175026	0.0119008	0.0337139	1	intron (ENSMUST00000159114, intron 2 of 2)	10382	ENSMUST00000160487	chr1-84934572-84935054-CpG:_47-CGI	-136482	ENSMUSG00000052477	C130026I21Rik	RIKEN cDNA C130026I21 gene [Source:MGI Symbol;Acc:MGI:3612702]
chr1	85189019	0.4573	0.64976	-0.19246	0.0733687	-2.62319	0.0127576	0.0101273	0.00871115	1	intron (ENSMUST00000162896, intron 9 of 12)	-10593	ENSMUST00000160058	chr1-84934572-84935054-CpG:_47-CGI	-253966	ENSMUSG00000089716	Gm6264	predicted gene 6264 [Source:MGI Symbol;Acc:MGI:3779580]
chr1	85204931	0.907815	0.78662	0.121195	0.044144	2.74544	0.0118145	0.00966122	0.00604292	1	intron (ENSMUST00000113407, intron 2 of 2)	5224	ENSMUST00000113402	chr1-84934572-84935054-CpG:_47-CGI	-269878	ENSMUSG00000079457	Gm7609	predicted pseudogene 7609 [Source:MGI Symbol;Acc:MGI:3644536]
chr1	85210974	0.378996	0.530189	-0.151193	0.0615897	-2.45484	0.015906	0.00760931	0.0140946	1	intron (ENSMUST00000113402, intron 3 of 3)	11267	ENSMUST00000113402	chr1-84934572-84935054-CpG:_47-CGI	-275921	ENSMUSG00000079457	Gm7609	predicted pseudogene 7609 [Source:MGI Symbol;Acc:MGI:3644536]
chr1	85212086	0.413737	0.248797	0.16494	0.0654118	2.52156	0.0142697	0.0127372	0.0116837	1	intron (ENSMUST00000113402, intron 3 of 3)	12379	ENSMUST00000113402	chr1-84934572-84935054-CpG:_47-CGI	-277033	ENSMUSG00000079457	Gm7609	predicted pseudogene 7609 [Source:MGI Symbol;Acc:MGI:3644536]
chr1	85272369	0.698166	0.83596	-0.137793	0.0472787	-2.91449	0.00895599	0.00849582	0.00356273	1	promoter-TSS (ENSMUST00000094774)	11	ENSMUST00000094774	chr1-84934572-84935054-CpG:_47-CGI	-337316	ENSMUSG00000079455	Gm16026	predicted pseudogene 16026 [Source:MGI Symbol;Acc:MGI:3783243]
chr1	85287870	0.723079	0.566565	0.156514	0.0686375	2.2803	0.0124501	0.0115062	0.0225899	1	Intergenic	12731	ENSMUST00000113408	chr1-84934572-84935054-CpG:_47-CGI	-352817	NA	NA	NA
chr1	85307384	0.753934	0.590867	0.163066	0.0617534	2.6406	0.013567	0.0114658	0.00827586	1	Intergenic	-19344	ENSMUST00000161923	chr1-84934572-84935054-CpG:_47-CGI	-372331	NA	NA	NA
chr1	85476944	0.745223	0.861912	-0.116689	0.0543554	-2.14677	0.0110547	0.00991178	0.0318113	1	Intergenic	8197	ENSMUST00000160587	chr1-85793327-85794491-CpG:_135-CGI	316383	NA	NA	NA
chr1	85495142	0.607497	0.7601	-0.152603	0.060882	-2.50654	0.0114783	0.0112844	0.0121918	1	Intergenic	-10001	ENSMUST00000160587	chr1-85793327-85794491-CpG:_135-CGI	298185	NA	NA	NA
chr1	85500030	0.558421	0.749538	-0.191117	0.0764696	-2.49926	0.0132138	0.0124045	0.0124454	1	Intergenic	-14889	ENSMUST00000160587	chr1-85793327-85794491-CpG:_135-CGI	293297	NA	NA	NA
chr1	85509030	0.374982	0.241693	0.133288	0.0665474	2.00291	0.0126572	0.0127934	0.045187	1	Intergenic	-17571	ENSMUST00000159601	chr1-85793327-85794491-CpG:_135-CGI	284297	NA	NA	NA
chr1	85524783	0.571195	0.737405	-0.166209	0.0725601	-2.29064	0.0149743	0.0107105	0.021984	1	intron (ENSMUST00000161449, intron 1 of 1)	-1818	ENSMUST00000159601	chr1-85793327-85794491-CpG:_135-CGI	268544	ENSMUSG00000089714	Gm16092	predicted gene 16092 [Source:MGI Symbol;Acc:MGI:3841241]
chr1	85564611	0.430139	0.594629	-0.16449	0.079476	-2.06968	0.0178235	0.0116687	0.0384823	1	Intergenic	-11064	ENSMUST00000178024	chr1-85793327-85794491-CpG:_135-CGI	228716	NA	NA	NA
chr1	85581147	0.757721	0.531971	0.22575	0.0576613	3.9151	0.0118054	0.00851143	9.03661e-05	0.584911	intron (ENSMUST00000128339, intron 4 of 6)	5472	ENSMUST00000178024	chr1-85793327-85794491-CpG:_135-CGI	212180	ENSMUSG00000070034	Sp110	Sp110 nuclear body protein [Source:MGI Symbol;Acc:MGI:1923364]
chr1	85581378	0.778375	0.618795	0.15958	0.0805739	1.98055	0.0126705	0.0206052	0.0476422	1	intron (ENSMUST00000128339, intron 4 of 6)	5703	ENSMUST00000178024	chr1-85793327-85794491-CpG:_135-CGI	211949	ENSMUSG00000070034	Sp110	Sp110 nuclear body protein [Source:MGI Symbol;Acc:MGI:1923364]
chr1	85598650	0.88816	0.692078	0.196083	0.0559769	3.50292	0.0150012	0.0130002	0.000460186	0.954295	promoter-TSS (ENSMUST00000131950)	98	ENSMUST00000131950	chr1-85793327-85794491-CpG:_135-CGI	194677	ENSMUSG00000070034	Sp110	Sp110 nuclear body protein [Source:MGI Symbol;Acc:MGI:1923364]
chr1	85617860	0.84286	0.668857	0.174003	0.0679029	2.56252	0.0138959	0.0224735	0.0103915	1	intron (ENSMUST00000162925, intron 3 of 7)	-5965	ENSMUST00000161763	chr1-85793327-85794491-CpG:_135-CGI	175467	ENSMUSG00000070031	Sp140	Sp140 nuclear body protein [Source:MGI Symbol;Acc:MGI:3702467]
chr1	85639016	0.545587	0.372167	0.17342	0.0771064	2.24909	0.0168552	0.00995	0.0245065	1	intron (ENSMUST00000159234, intron 2 of 3)	3633	ENSMUST00000159234	chr1-85793327-85794491-CpG:_135-CGI	154311	ENSMUSG00000070031	Sp140	Sp140 nuclear body protein [Source:MGI Symbol;Acc:MGI:3702467]
chr1	85735467	0.734116	0.58415	0.149966	0.0562061	2.66814	0.00965027	0.0108023	0.00762716	1	intron (ENSMUST00000159325, intron 2 of 3)	1086	ENSMUST00000161453	chr1-85793327-85794491-CpG:_135-CGI	57860	ENSMUSG00000052760	A630001G21Rik	RIKEN cDNA A630001G21 gene [Source:MGI Symbol;Acc:MGI:2443131]
chr1	85735489	0.709971	0.573935	0.136037	0.0542813	2.50614	0.00979075	0.00761043	0.0122056	1	intron (ENSMUST00000159325, intron 2 of 3)	1064	ENSMUST00000161453	chr1-85793327-85794491-CpG:_135-CGI	57838	ENSMUSG00000052760	A630001G21Rik	RIKEN cDNA A630001G21 gene [Source:MGI Symbol;Acc:MGI:2443131]
chr1	85853209	0.632545	0.761551	-0.129006	0.0621378	-2.07613	0.0173773	0.00898603	0.0378822	1	Intergenic	-41071	ENSMUST00000027425	chr1-85894474-85894906-CpG:_43-CGI	41265	NA	NA	NA
chr1	85861741	0.646676	0.526952	0.119724	0.0607187	1.97178	0.0151065	0.00881293	0.0486352	1	Intergenic	-32539	ENSMUST00000027425	chr1-85894474-85894906-CpG:_43-CGI	32733	NA	NA	NA
chr1	86014830	0.512517	0.745132	-0.232615	0.0972491	-2.39195	0.0187157	0.0167983	0.0167593	1	Intergenic	-1985	ENSMUST00000129169	chr1-86018289-86018836-CpG:_53-CGI	3459	NA	NA	NA
chr1	86046778	0.27442	0.166669	0.107751	0.0516446	2.08639	0.0106917	0.00897868	0.0369432	1	intron (ENSMUST00000165824, intron 1 of 2)	511	ENSMUST00000027429	chr1-86045856-86046583-CpG:_105-CGI	-196	ENSMUSG00000026227	2810459M11Rik	RIKEN cDNA 2810459M11 gene [Source:MGI Symbol;Acc:MGI:1920042]
chr1	86215143	0.755966	0.889228	-0.133262	0.054791	-2.43218	0.0126215	0.0108111	0.0150081	1	intron (ENSMUST00000156675, intron 3 of 4)	12648	ENSMUST00000156675	chr1-86154608-86155041-CpG:_38-CGI	-60103	ENSMUSG00000062590	Armc9	armadillo repeat containing 9 [Source:MGI Symbol;Acc:MGI:1926045]
chr1	86251033	0.843173	0.952098	-0.108925	0.0414974	-2.62485	0.0122257	0.00992	0.00866862	1	intron (ENSMUST00000126579, intron 1 of 3)	6468	ENSMUST00000126579	chr1-86303140-86303984-CpG:_73-CGI	52107	ENSMUSG00000062590	Armc9	armadillo repeat containing 9 [Source:MGI Symbol;Acc:MGI:1926045]
chr1	86310939	0.189301	0.0738622	0.115438	0.0535581	2.15539	0.0249506	0.0103096	0.0311316	1	Intergenic	7719	ENSMUST00000113306	chr1-86303140-86303984-CpG:_73-CGI	-6956	NA	NA	NA
chr1	86381282	0.328684	0.209472	0.119212	0.059069	2.01819	0.0109284	0.0121246	0.0435715	1	Intergenic	6879	ENSMUST00000027440	chr1-86358611-86360007-CpG:_155-CGI	-21276	NA	NA	NA
chr1	86389701	0.891308	0.780718	0.110591	0.0539007	2.05175	0.0132293	0.0118891	0.0401937	1	Intergenic	-1540	ENSMUST00000027440	chr1-86358611-86360007-CpG:_155-CGI	-29695	NA	NA	NA
chr1	86389771	0.729728	0.458578	0.27115	0.0786454	3.44775	0.0206676	0.013417	0.000565276	0.981383	Intergenic	-1610	ENSMUST00000027440	chr1-86358611-86360007-CpG:_155-CGI	-29765	NA	NA	NA
chr1	86397996	0.653364	0.777492	-0.124128	0.0573923	-2.16279	0.0148987	0.0111451	0.0305571	1	Intergenic	-9835	ENSMUST00000027440	chr1-86434301-86434867-CpG:_49-CGI	36305	NA	NA	NA
chr1	86399467	0.439335	0.661658	-0.222323	0.0810986	-2.74139	0.0158739	0.0112777	0.00611793	1	Intergenic	-11306	ENSMUST00000027440	chr1-86434301-86434867-CpG:_49-CGI	34834	NA	NA	NA
chr1	86407210	0.344222	0.5276	-0.183378	0.0683991	-2.681	0.0144478	0.0100684	0.00734027	1	Intergenic	-19049	ENSMUST00000027440	chr1-86434301-86434867-CpG:_49-CGI	27091	NA	NA	NA
chr1	86407226	0.288462	0.506403	-0.217941	0.0787594	-2.76718	0.0148622	0.0185964	0.00565438	1	Intergenic	-19065	ENSMUST00000027440	chr1-86434301-86434867-CpG:_49-CGI	27075	NA	NA	NA
chr1	86421714	0.729708	0.878958	-0.14925	0.0682753	-2.186	0.015365	0.0140004	0.0288154	1	Intergenic	-4614	ENSMUST00000046004	chr1-86434301-86434867-CpG:_49-CGI	12587	NA	NA	NA
chr1	86443118	0.177106	0.0694954	0.107611	0.0431775	2.4923	0.011396	0.0127962	0.012692	1	Intergenic	16790	ENSMUST00000046004	chr1-86441992-86443154-CpG:_96-CGI	0	NA	NA	NA
chr1	86443137	0.17117	0.0695266	0.101643	0.0438477	2.3181	0.0110243	0.0145895	0.020444	1	Intergenic	16809	ENSMUST00000046004	chr1-86441992-86443154-CpG:_96-CGI	0	NA	NA	NA
chr1	86447400	0.943698	0.83322	0.110478	0.0477241	2.31492	0.0134831	0.0117841	0.0206171	1	Intergenic	21072	ENSMUST00000046004	chr1-86441992-86443154-CpG:_96-CGI	-4247	NA	NA	NA
chr1	86457186	0.867517	0.760852	0.106665	0.0482845	2.2091	0.0105345	0.0142111	0.027168	1	Intergenic	30858	ENSMUST00000046004	chr1-86441992-86443154-CpG:_96-CGI	-14033	NA	NA	NA
chr1	86473519	0.995422	0.882565	0.112857	0.02996	3.76693	0.0238363	0.0113218	0.000165268	0.695633	Intergenic	47191	ENSMUST00000046004	chr1-86487213-86488016-CpG:_87-CGI	13694	NA	NA	NA
chr1	86488531	0.515941	0.317772	0.198168	0.0753852	2.62874	0.0131846	0.0167158	0.00857014	1	Intergenic	-38204	ENSMUST00000045897	chr1-86487213-86488016-CpG:_87-CGI	-516	NA	NA	NA
chr1	86503619	0.471983	0.333731	0.138252	0.069626	1.98564	0.014034	0.00975774	0.0470736	1	Intergenic	-23116	ENSMUST00000045897	chr1-86503849-86504493-CpG:_60-CGI	230	NA	NA	NA
chr1	86505303	0.409308	0.30442	0.104888	0.0514012	2.04057	0.00909003	0.00716781	0.0412938	1	Intergenic	-21432	ENSMUST00000045897	chr1-86503849-86504493-CpG:_60-CGI	-811	NA	NA	NA
chr1	86505752	0.187957	0.42239	-0.234433	0.0880563	-2.66231	0.0190434	0.0313239	0.00776062	1	Intergenic	-20983	ENSMUST00000045897	chr1-86503849-86504493-CpG:_60-CGI	-1260	NA	NA	NA
chr1	86522052	0.847341	0.736039	0.111302	0.0452296	2.46082	0.00905777	0.00889032	0.0138622	1	Intergenic	-4683	ENSMUST00000045897	chr1-86524827-86528579-CpG:_361-CGI	2775	NA	NA	NA
chr1	86530042	0.424442	0.213424	0.211018	0.0673236	3.13439	0.0131721	0.0126468	0.00172213	1	3' UTR (ENSMUST00000045897, exon 5 of 5)	3307	ENSMUST00000045897	chr1-86524827-86528579-CpG:_361-CGI	-1464	ENSMUSG00000026238	Ptma	prothymosin alpha [Source:MGI Symbol;Acc:MGI:97803]
chr1	86608245	0.490043	0.282784	0.207259	0.0802698	2.58203	0.0136446	0.0158988	0.00982214	1	Intergenic	11506	ENSMUST00000127219	chr1-86587037-86587467-CpG:_33-CGI	-20779	NA	NA	NA
chr1	86653231	0.807617	0.683885	0.123732	0.0606205	2.0411	0.0119633	0.0124759	0.0412413	1	Intergenic	-15624	ENSMUST00000122519	chr1-86669612-86670874-CpG:_93-CGI	16381	NA	NA	NA
chr1	86700326	0.631723	0.857128	-0.225405	0.0841348	-2.67909	0.0163732	0.0132981	0.00738229	1	Intergenic	-3477	ENSMUST00000065694	chr1-86703618-86704161-CpG:_67-CGI	3292	NA	NA	NA
chr1	86700390	0.467789	0.596766	-0.128977	0.0634452	-2.03289	0.0104782	0.0104558	0.0420636	1	Intergenic	-3413	ENSMUST00000065694	chr1-86703618-86704161-CpG:_67-CGI	3228	NA	NA	NA
chr1	86909193	0.956676	0.851098	0.105579	0.053461	1.97487	0.0251573	0.0212849	0.0482828	1	exon (ENSMUST00000120149, exon 1 of 1)	489	ENSMUST00000120149	chr1-87098682-87098940-CpG:_25-CGI	189489	ENSMUSG00000084106	Gm6136	predicted pseudogene 6136 [Source:MGI Symbol;Acc:MGI:3646897]
chr1	86909251	0.824315	0.947738	-0.123423	0.0510275	-2.41876	0.0144071	0.0141196	0.0155734	1	exon (ENSMUST00000120149, exon 1 of 1)	431	ENSMUST00000120149	chr1-87098682-87098940-CpG:_25-CGI	189431	ENSMUSG00000084106	Gm6136	predicted pseudogene 6136 [Source:MGI Symbol;Acc:MGI:3646897]
chr1	87008369	0.529785	0.403604	0.12618	0.0591086	2.13472	0.0107994	0.00812866	0.0327838	1	intron (ENSMUST00000168237, intron 14 of 21)	81558	ENSMUST00000027455	chr1-87098682-87098940-CpG:_25-CGI	90313	ENSMUSG00000053333	Dis3l2	DIS3 mitotic control homolog (S. cerevisiae)-like 2 [Source:MGI Symbol;Acc:MGI:2442555]
chr1	87036394	0.761184	0.571298	0.189886	0.091585	2.07333	0.0124308	0.0415949	0.0381416	1	intron (ENSMUST00000168237, intron 15 of 21)	53533	ENSMUST00000027455	chr1-87098682-87098940-CpG:_25-CGI	62288	ENSMUSG00000053333	Dis3l2	DIS3 mitotic control homolog (S. cerevisiae)-like 2 [Source:MGI Symbol;Acc:MGI:2442555]
chr1	87062132	0.939156	0.80416	0.134996	0.0590571	2.28586	0.0171101	0.0156429	0.0222626	1	Intergenic	27795	ENSMUST00000027455	chr1-87098682-87098940-CpG:_25-CGI	36550	NA	NA	NA
chr1	87070819	0.34064	0.473495	-0.132856	0.0594824	-2.23353	0.0109247	0.00833927	0.0255141	1	Intergenic	19108	ENSMUST00000027455	chr1-87098682-87098940-CpG:_25-CGI	27863	NA	NA	NA
chr1	87089695	0.982609	0.858137	0.124472	0.0420732	2.95846	0.017563	0.0157841	0.00309176	1	intron (ENSMUST00000027455, intron 1 of 10)	232	ENSMUST00000027455	chr1-87098682-87098940-CpG:_25-CGI	8987	ENSMUSG00000026246	Alppl2	alkaline phosphatase, placental-like 2 [Source:MGI Symbol;Acc:MGI:108009]
chr1	87111993	0.103772	0.260958	-0.157186	0.0595356	-2.64021	0.0184549	0.0140435	0.00828552	1	Intergenic	-10388	ENSMUST00000113270	chr1-87098682-87098940-CpG:_25-CGI	-13054	NA	NA	NA
chr1	87125572	0.665699	0.824167	-0.158468	0.0660442	-2.39942	0.0186908	0.0189994	0.0164209	1	intron (ENSMUST00000044878, intron 3 of 10)	565	ENSMUST00000044878	chr1-87098682-87098940-CpG:_25-CGI	-26633	ENSMUSG00000036500	Akp3	alkaline phosphatase 3, intestine, not Mn requiring [Source:MGI Symbol;Acc:MGI:87984]
chr1	87125717	0.804167	0.93897	-0.134803	0.0514314	-2.62103	0.0222032	0.0133887	0.00876645	1	exon (ENSMUST00000044878, exon 4 of 11)	710	ENSMUST00000044878	chr1-87098682-87098940-CpG:_25-CGI	-26778	ENSMUSG00000036500	Akp3	alkaline phosphatase 3, intestine, not Mn requiring [Source:MGI Symbol;Acc:MGI:87984]
chr1	87155815	0.106068	0.00266645	0.103402	0.0480438	2.15224	0.0375656	0.0183172	0.0313782	1	promoter-TSS (ENSMUST00000159662)	349	ENSMUST00000160810	chr1-87155838-87156120-CpG:_32-CGI	23	ENSMUSG00000026247	Ecel1	endothelin converting enzyme-like 1 [Source:MGI Symbol;Acc:MGI:1343461]
chr1	87158602	0.928106	0.827308	0.100797	0.0425958	2.36637	0.0233896	0.00829013	0.0179634	1	Intergenic	-2082	ENSMUST00000161002	chr1-87155838-87156120-CpG:_32-CGI	-2483	NA	NA	NA
chr1	87158737	0.630346	0.477072	0.153274	0.074416	2.05969	0.0131686	0.0101833	0.0394282	1	Intergenic	-2217	ENSMUST00000161002	chr1-87155838-87156120-CpG:_32-CGI	-2618	NA	NA	NA
chr1	87176334	0.387431	0.533154	-0.145723	0.0730002	-1.9962	0.0149232	0.0174363	0.0459123	1	Intergenic	-6978	ENSMUST00000044533	chr1-87186574-87187227-CpG:_54-CGI	10240	NA	NA	NA
chr1	87184612	0.192443	0.073955	0.118488	0.0550781	2.15127	0.0171279	0.0127832	0.0314553	1	exon (ENSMUST00000044533, exon 3 of 13)	1300	ENSMUST00000044533	chr1-87186574-87187227-CpG:_54-CGI	1962	ENSMUSG00000036480	Prss56	protease, serine 56 [Source:MGI Symbol;Acc:MGI:1916703]
chr1	87185404	0.601189	0.44417	0.157019	0.0666436	2.3561	0.0101621	0.0147804	0.0184678	1	exon (ENSMUST00000044533, exon 5 of 13)	2092	ENSMUST00000044533	chr1-87186574-87187227-CpG:_54-CGI	1170	ENSMUSG00000036480	Prss56	protease, serine 56 [Source:MGI Symbol;Acc:MGI:1916703]
chr1	87185627	0.412774	0.287985	0.12479	0.0482705	2.58522	0.00926858	0.00674152	0.0097318	1	exon (ENSMUST00000044533, exon 6 of 13)	2315	ENSMUST00000044533	chr1-87186574-87187227-CpG:_54-CGI	947	ENSMUSG00000036480	Prss56	protease, serine 56 [Source:MGI Symbol;Acc:MGI:1916703]
chr1	87185731	0.514424	0.313627	0.200797	0.0898689	2.23433	0.0443633	0.0120227	0.0254611	1	intron (ENSMUST00000044533, intron 6 of 12)	2419	ENSMUST00000044533	chr1-87186574-87187227-CpG:_54-CGI	843	ENSMUSG00000036480	Prss56	protease, serine 56 [Source:MGI Symbol;Acc:MGI:1916703]
chr1	87206666	0.648626	0.518518	0.130107	0.0602034	2.16113	0.0101623	0.0108585	0.0306854	1	exon (ENSMUST00000027470, exon 4 of 12)	856	ENSMUST00000027470	chr1-87213816-87214382-CpG:_64-CGI	7150	ENSMUSG00000026253	Chrng	cholinergic receptor, nicotinic, gamma polypeptide [Source:MGI Symbol;Acc:MGI:87895]
chr1	87232451	0.975853	0.87301	0.102843	0.0518007	1.98536	0.0186399	0.0251947	0.0471042	1	3' UTR (ENSMUST00000113235, exon 7 of 8)	18166	ENSMUST00000113231	chr1-87213816-87214382-CpG:_64-CGI	-18070	ENSMUSG00000026254	Eif4e2	eukaryotic translation initiation factor 4E member 2 [Source:MGI Symbol;Acc:MGI:1914440]
chr1	87263449	0.398043	0.260251	0.137792	0.0478153	2.88176	0.00880478	0.00793519	0.00395455	1	promoter-TSS (ENSMUST00000027472)	-913	ENSMUST00000118687	chr1-87264206-87264956-CpG:_69-CGI	757	ENSMUSG00000026255	Efhd1	EF hand domain containing 1 [Source:MGI Symbol;Acc:MGI:1921607]
chr1	87282077	0.474385	0.341243	0.133142	0.0677439	1.96537	0.0111881	0.0168286	0.049371	1	intron (ENSMUST00000118687, intron 1 of 4)	-16904	ENSMUST00000138844	chr1-87264206-87264956-CpG:_69-CGI	-17122	ENSMUSG00000026255	Efhd1	EF hand domain containing 1 [Source:MGI Symbol;Acc:MGI:1921607]
chr1	87460154	0.828371	0.67359	0.15478	0.0742853	2.08359	0.0192917	0.0154129	0.0371972	1	Intergenic	-10109	ENSMUST00000027476	chr1-87475331-87475685-CpG:_33-CGI	15177	NA	NA	NA
chr1	87460157	0.765421	0.56969	0.19573	0.0824197	2.3748	0.0186877	0.0175106	0.0175583	1	Intergenic	-10106	ENSMUST00000027476	chr1-87475331-87475685-CpG:_33-CGI	15174	NA	NA	NA
chr1	87475653	0.155385	0.0164919	0.138893	0.0428881	3.23849	0.0149133	0.0172722	0.00120163	1	TTS (ENSMUST00000027476)	5390	ENSMUST00000027476	chr1-87475331-87475685-CpG:_33-CGI	0	ENSMUSG00000026258	3110079O15Rik	RIKEN cDNA 3110079O15 gene [Source:MGI Symbol;Acc:MGI:1920484]
chr1	87475677	0.137936	0.0240461	0.11389	0.0446182	2.55255	0.0134543	0.0128182	0.0106937	1	TTS (ENSMUST00000027476)	5414	ENSMUST00000027476	chr1-87475331-87475685-CpG:_33-CGI	0	ENSMUSG00000026258	3110079O15Rik	RIKEN cDNA 3110079O15 gene [Source:MGI Symbol;Acc:MGI:1920484]
chr1	87509841	0.0222189	0.15272	-0.130501	0.0459628	-2.83927	0.0191903	0.0126539	0.00452176	1	promoter-TSS (ENSMUST00000166055)	-47	ENSMUST00000166055	chr1-87509540-87510557-CpG:_101-CGI	0	ENSMUSG00000079434	Neu2	neuraminidase 2 [Source:MGI Symbol;Acc:MGI:1344417]
chr1	87541671	0.396646	0.247335	0.149311	0.0466575	3.20014	0.00767135	0.00739594	0.0013736	1	intron (ENSMUST00000068681, intron 2 of 14)	3020	ENSMUST00000172004	chr1-87509540-87510557-CpG:_101-CGI	-31115	ENSMUSG00000026259	Ngef	neuronal guanine nucleotide exchange factor [Source:MGI Symbol;Acc:MGI:1858414]
chr1	87551303	0.871566	0.717412	0.154154	0.0634427	2.42981	0.0145811	0.0111891	0.0151067	1	intron (ENSMUST00000068681, intron 1 of 14)	-6612	ENSMUST00000172004	chr1-87509540-87510557-CpG:_101-CGI	-40747	ENSMUSG00000026259	Ngef	neuronal guanine nucleotide exchange factor [Source:MGI Symbol;Acc:MGI:1858414]
chr1	87583699	0.966834	0.834776	0.132058	0.0522591	2.52698	0.0189867	0.0125289	0.0115046	1	promoter-TSS (ENSMUST00000164128)	-337	ENSMUST00000164128	chr1-87509540-87510557-CpG:_101-CGI	-73143	ENSMUSG00000079434	Neu2	neuraminidase 2 [Source:MGI Symbol;Acc:MGI:1344417]
chr1	87631757	0.91938	0.79558	0.123799	0.0507524	2.43928	0.0198241	0.0110217	0.0147166	1	intron (ENSMUST00000163576, intron 1 of 3)	10084	ENSMUST00000163576	chr1-87509540-87510557-CpG:_101-CGI	-121201	ENSMUSG00000026288	Inpp5d	inositol polyphosphate-5-phosphatase D [Source:MGI Symbol;Acc:MGI:107357]
chr1	87632050	0.81341	0.660949	0.152461	0.060515	2.51939	0.0165804	0.0114853	0.0117559	1	intron (ENSMUST00000163576, intron 1 of 3)	10377	ENSMUST00000163576	chr1-87509540-87510557-CpG:_101-CGI	-121494	ENSMUSG00000026288	Inpp5d	inositol polyphosphate-5-phosphatase D [Source:MGI Symbol;Acc:MGI:107357]
chr1	87676448	0.655423	0.520437	0.134986	0.0555237	2.43113	0.0128758	0.00739414	0.0150516	1	intron (ENSMUST00000042275, intron 6 of 26)	210	ENSMUST00000167032	chr1-87755866-87756662-CpG:_90-CGI	79418	ENSMUSG00000026288	Inpp5d	inositol polyphosphate-5-phosphatase D [Source:MGI Symbol;Acc:MGI:107357]
chr1	87712443	0.415976	0.59268	-0.176704	0.0805554	-2.19357	0.0247405	0.0105437	0.0282665	1	TTS (ENSMUST00000163548)	3103	ENSMUST00000163548	chr1-87755866-87756662-CpG:_90-CGI	43423	ENSMUSG00000026288	Inpp5d	inositol polyphosphate-5-phosphatase D [Source:MGI Symbol;Acc:MGI:107357]
chr1	87721370	0.45811	0.63454	-0.17643	0.0846399	-2.08448	0.020057	0.0104259	0.0371166	1	TTS (ENSMUST00000169754)	12030	ENSMUST00000163548	chr1-87755866-87756662-CpG:_90-CGI	34496	ENSMUSG00000026288	Inpp5d	inositol polyphosphate-5-phosphatase D [Source:MGI Symbol;Acc:MGI:107357]
chr1	87755401	0.492824	0.292783	0.200041	0.072972	2.74134	0.0117074	0.020082	0.00611893	1	promoter-TSS (ENSMUST00000133072)	-468	ENSMUST00000144047	chr1-87755866-87756662-CpG:_90-CGI	465	ENSMUSG00000026289	Atg16l1	autophagy related 16-like 1 (S. cerevisiae) [Source:MGI Symbol;Acc:MGI:1924290]
chr1	87770341	0.934954	0.823514	0.11144	0.0476079	2.34078	0.0144831	0.0111035	0.0192436	1	TTS (ENSMUST00000133072)	3441	ENSMUST00000129431	chr1-87755866-87756662-CpG:_90-CGI	-13680	ENSMUSG00000026289	Atg16l1	autophagy related 16-like 1 (S. cerevisiae) [Source:MGI Symbol;Acc:MGI:1924290]
chr1	87828222	0.411943	0.520001	-0.108058	0.0502508	-2.15036	0.00787836	0.00709749	0.0315264	1	exon (ENSMUST00000145385, exon 1 of 3)	1735	ENSMUST00000145385	chr1-87853349-87853897-CpG:_67-CGI	25127	ENSMUSG00000056055	Sag	S-antigen, retina and pineal gland (arrestin) [Source:MGI Symbol;Acc:MGI:98227]
chr1	88109352	0.868675	0.687473	0.181203	0.0816426	2.21946	0.0138175	0.0251867	0.0264552	1	intron (ENSMUST00000113137, intron 1 of 4)	2491	ENSMUST00000113137	chr1-88205329-88205799-CpG:_58-CGI	95977	ENSMUSG00000090145	Ugt1a6b	UDP glucuronosyltransferase 1 family, polypeptide A6B [Source:MGI Symbol;Acc:MGI:3580629]
chr1	88206008	0.563788	0.688493	-0.124705	0.0636214	-1.96011	0.0109273	0.0109371	0.049983	1	promoter-TSS (ENSMUST00000119972)	-261	ENSMUST00000119972	chr1-88205329-88205799-CpG:_58-CGI	-210	ENSMUSG00000081984	Dnajb3	DnaJ (Hsp40) homolog, subfamily B, member 3 [Source:MGI Symbol;Acc:MGI:1306822]
chr1	88206141	0.351447	0.714383	-0.362936	0.0711761	-5.09913	0.013026	0.01383	3.41214e-07	0.0622081	promoter-TSS (ENSMUST00000119972)	-394	ENSMUST00000119972	chr1-88205329-88205799-CpG:_58-CGI	-343	ENSMUSG00000081984	Dnajb3	DnaJ (Hsp40) homolog, subfamily B, member 3 [Source:MGI Symbol;Acc:MGI:1306822]
chr1	88212568	0.764345	0.552877	0.211467	0.0739033	2.8614	0.01233	0.0139045	0.0042177	1	exon (ENSMUST00000073049, exon 1 of 5)	610	ENSMUST00000073049	chr1-88205329-88205799-CpG:_58-CGI	-6770	ENSMUSG00000089960	Ugt1a1	UDP glucuronosyltransferase 1 family, polypeptide A1 [Source:MGI Symbol;Acc:MGI:98898]
chr1	88237300	0.649853	0.43908	0.210773	0.0761725	2.76705	0.0135601	0.0109021	0.00565665	1	promoter-TSS (ENSMUST00000142632)	-807	ENSMUST00000142632	chr1-88205329-88205799-CpG:_58-CGI	-31502	ENSMUSG00000079429	Mroh2a	maestro heat-like repeat family member 2A [Source:MGI Symbol;Acc:MGI:3705228]
chr1	88256983	0.567909	0.76047	-0.192561	0.0885483	-2.17464	0.0276416	0.0123994	0.0296568	1	promoter-TSS (ENSMUST00000135948)	-774	ENSMUST00000135948	chr1-88277213-88277704-CpG:_49-CGI	20230	ENSMUSG00000079429	Mroh2a	maestro heat-like repeat family member 2A [Source:MGI Symbol;Acc:MGI:3705228]
chr1	88259605	0.759704	0.93506	-0.175356	0.069182	-2.53471	0.0198253	0.0216916	0.0112541	1	intron (ENSMUST00000061013, intron 42 of 42)	1848	ENSMUST00000135948	chr1-88277213-88277704-CpG:_49-CGI	17608	ENSMUSG00000079429	Mroh2a	maestro heat-like repeat family member 2A [Source:MGI Symbol;Acc:MGI:3705228]
chr1	88266335	0.877492	0.771796	0.105696	0.0530003	1.99425	0.0111161	0.0145448	0.0461249	1	TTS (ENSMUST00000127446)	3056	ENSMUST00000127446	chr1-88277213-88277704-CpG:_49-CGI	10878	ENSMUSG00000044783	Hjurp	Holliday junction recognition protein [Source:MGI Symbol;Acc:MGI:2685821]
chr1	88278376	0.794722	0.691716	0.103006	0.0515926	1.99653	0.0114932	0.00783504	0.0458758	1	promoter-TSS (ENSMUST00000054674)	716	ENSMUST00000148138	chr1-88277213-88277704-CpG:_49-CGI	-673	ENSMUSG00000044783	Hjurp	Holliday junction recognition protein [Source:MGI Symbol;Acc:MGI:2685821]
chr1	88424542	0.729674	0.915571	-0.185898	0.0630675	-2.9476	0.0166266	0.0252322	0.00320251	1	intron (ENSMUST00000027518, intron 7 of 7)	17264	ENSMUST00000176708	chr1-88277213-88277704-CpG:_49-CGI	-146839	ENSMUSG00000026295	Spp2	secreted phosphoprotein 2 [Source:MGI Symbol;Acc:MGI:1922646]
chr1	88463137	0.727008	0.591983	0.135024	0.0568457	2.37528	0.0107	0.00895805	0.0175358	1	Intergenic	46748	ENSMUST00000067625	chr1-88277213-88277704-CpG:_49-CGI	-185434	NA	NA	NA
chr1	88465941	0.861424	0.754985	0.10644	0.0460282	2.31249	0.00958677	0.00967819	0.0207507	1	Intergenic	43944	ENSMUST00000067625	chr1-88277213-88277704-CpG:_49-CGI	-188238	NA	NA	NA
chr1	88466910	0.628769	0.449809	0.178959	0.0617487	2.89819	0.0153174	0.00895338	0.00375327	1	Intergenic	42975	ENSMUST00000067625	chr1-88277213-88277704-CpG:_49-CGI	-189207	NA	NA	NA
chr1	88510944	0.947573	0.836117	0.111456	0.0410255	2.71676	0.0118976	0.0111392	0.0065924	1	Intergenic	-1059	ENSMUST00000067625	chr1-88700953-88702514-CpG:_167-CGI	190009	NA	NA	NA
chr1	88699612	0.579728	0.42583	0.153899	0.0704524	2.18443	0.0120542	0.0109918	0.0289304	1	3' UTR (ENSMUST00000159814, exon 1 of 1)	2263	ENSMUST00000051236	chr1-88700953-88702514-CpG:_167-CGI	1341	ENSMUSG00000049866	Arl4c	ADP-ribosylation factor-like 4C [Source:MGI Symbol;Acc:MGI:2445172]
chr1	88700125	0.672321	0.535295	0.137026	0.0653237	2.09765	0.00956758	0.0175507	0.0359359	1	3' UTR (ENSMUST00000159814, exon 1 of 1)	1750	ENSMUST00000051236	chr1-88700953-88702514-CpG:_167-CGI	828	ENSMUSG00000049866	Arl4c	ADP-ribosylation factor-like 4C [Source:MGI Symbol;Acc:MGI:2445172]
chr1	88700131	0.753982	0.630784	0.123198	0.0556424	2.2141	0.0123372	0.00927032	0.0268221	1	3' UTR (ENSMUST00000159814, exon 1 of 1)	1744	ENSMUST00000051236	chr1-88700953-88702514-CpG:_167-CGI	822	ENSMUSG00000049866	Arl4c	ADP-ribosylation factor-like 4C [Source:MGI Symbol;Acc:MGI:2445172]
chr1	88700342	0.401136	0.283293	0.117843	0.0596228	1.97648	0.0137001	0.00808787	0.0481001	1	3' UTR (ENSMUST00000159814, exon 1 of 1)	1533	ENSMUST00000051236	chr1-88700953-88702514-CpG:_167-CGI	611	ENSMUSG00000049866	Arl4c	ADP-ribosylation factor-like 4C [Source:MGI Symbol;Acc:MGI:2445172]
chr1	88705156	0.759339	0.602586	0.156752	0.0666011	2.3536	0.0148362	0.00998143	0.0185924	1	Intergenic	-2936	ENSMUST00000159814	chr1-88700953-88702514-CpG:_167-CGI	-2643	NA	NA	NA
chr1	88757203	0.600983	0.490815	0.110168	0.0531232	2.07382	0.00912119	0.00793199	0.0380957	1	Intergenic	2250	ENSMUST00000180596	chr1-88700953-88702514-CpG:_167-CGI	-54690	NA	NA	NA
chr1	88799587	0.884199	0.767613	0.116586	0.0461819	2.5245	0.0151252	0.00917403	0.0115862	1	Intergenic	44634	ENSMUST00000180596	chr1-88700953-88702514-CpG:_167-CGI	-97074	NA	NA	NA
chr1	88810349	0.860754	0.747637	0.113118	0.0568177	1.99089	0.0115216	0.0161934	0.0464933	1	Intergenic	55396	ENSMUST00000180596	chr1-88700953-88702514-CpG:_167-CGI	-107836	NA	NA	NA
chr1	88994727	0.463173	0.233951	0.229222	0.0781976	2.93132	0.0224588	0.0108944	0.00337522	1	Intergenic	-75687	ENSMUST00000066279	chr1-89070436-89071245-CpG:_66-CGI	75709	NA	NA	NA
chr1	89025486	0.907591	0.724754	0.182837	0.0545223	3.35343	0.0202693	0.0121064	0.00079816	1	Intergenic	-44928	ENSMUST00000066279	chr1-89070436-89071245-CpG:_66-CGI	44950	NA	NA	NA
chr1	89093147	0.43917	0.267637	0.171533	0.0669535	2.56197	0.0113161	0.0105047	0.0104079	1	intron (ENSMUST00000066279, intron 1 of 5)	22695	ENSMUST00000123745	chr1-89070436-89071245-CpG:_66-CGI	-21903	ENSMUSG00000036206	Sh3bp4	SH3-domain binding protein 4 [Source:MGI Symbol;Acc:MGI:2138297]
chr1	89102592	0.519945	0.390701	0.129244	0.0560088	2.30757	0.00965467	0.00900433	0.021023	1	intron (ENSMUST00000066279, intron 1 of 5)	32140	ENSMUST00000123745	chr1-89070436-89071245-CpG:_66-CGI	-31348	ENSMUSG00000036206	Sh3bp4	SH3-domain binding protein 4 [Source:MGI Symbol;Acc:MGI:2138297]
chr1	89102652	0.731085	0.60587	0.125216	0.0597683	2.09502	0.00984013	0.0129565	0.0361694	1	intron (ENSMUST00000066279, intron 1 of 5)	32200	ENSMUST00000123745	chr1-89070436-89071245-CpG:_66-CGI	-31408	ENSMUSG00000036206	Sh3bp4	SH3-domain binding protein 4 [Source:MGI Symbol;Acc:MGI:2138297]
chr1	89102686	0.775206	0.567617	0.20759	0.0659515	3.14761	0.0131925	0.0133253	0.0016461	1	intron (ENSMUST00000066279, intron 1 of 5)	32234	ENSMUST00000123745	chr1-89070436-89071245-CpG:_66-CGI	-31442	ENSMUSG00000036206	Sh3bp4	SH3-domain binding protein 4 [Source:MGI Symbol;Acc:MGI:2138297]
chr1	89104319	0.242842	0.358511	-0.115669	0.0543321	-2.12892	0.00990507	0.00848667	0.0332612	1	intron (ENSMUST00000066279, intron 1 of 5)	33867	ENSMUST00000123745	chr1-89070436-89071245-CpG:_66-CGI	-33075	ENSMUSG00000036206	Sh3bp4	SH3-domain binding protein 4 [Source:MGI Symbol;Acc:MGI:2138297]
chr1	89108826	0.321283	0.0774468	0.243836	0.07527	3.23948	0.0179174	0.0127892	0.00119747	1	intron (ENSMUST00000066279, intron 2 of 5)	38374	ENSMUST00000123745	chr1-89070436-89071245-CpG:_66-CGI	-37582	ENSMUSG00000036206	Sh3bp4	SH3-domain binding protein 4 [Source:MGI Symbol;Acc:MGI:2138297]
chr1	89133108	0.774661	0.613192	0.161469	0.0712265	2.26698	0.0212381	0.0117833	0.0233914	1	intron (ENSMUST00000066279, intron 2 of 5)	62656	ENSMUST00000123745	chr1-89070436-89071245-CpG:_66-CGI	-61864	ENSMUSG00000036206	Sh3bp4	SH3-domain binding protein 4 [Source:MGI Symbol;Acc:MGI:2138297]
chr1	89344570	0.148157	0.249377	-0.10122	0.0412179	-2.45572	0.00952084	0.00842737	0.0140603	1	Intergenic	-110240	ENSMUST00000074945	chr1-89454368-89455875-CpG:_155-CGI	109798	NA	NA	NA
chr1	89439383	0.461382	0.300404	0.160978	0.080866	1.99067	0.0308898	0.010368	0.0465168	1	Intergenic	-15427	ENSMUST00000074945	chr1-89454368-89455875-CpG:_155-CGI	14985	NA	NA	NA
chr1	89439727	0.869571	0.745122	0.124448	0.0613082	2.02988	0.0188865	0.0128191	0.0423685	1	Intergenic	-15083	ENSMUST00000074945	chr1-89454368-89455875-CpG:_155-CGI	14641	NA	NA	NA
chr1	89456730	0.335121	0.219682	0.115439	0.0505448	2.2839	0.00914598	0.00851051	0.0223775	1	intron (ENSMUST00000027521, intron 1 of 17)	1920	ENSMUST00000027521	chr1-89454368-89455875-CpG:_155-CGI	-856	ENSMUSG00000055013	Agap1	ArfGAP with GTPase domain, ankyrin repeat and PH domain 1 [Source:MGI Symbol;Acc:MGI:2653690]
chr1	89461844	0.67341	0.829389	-0.155978	0.0663602	-2.35048	0.0138702	0.0106047	0.0187492	1	intron (ENSMUST00000027521, intron 1 of 17)	7034	ENSMUST00000027521	chr1-89454368-89455875-CpG:_155-CGI	-5970	ENSMUSG00000055013	Agap1	ArfGAP with GTPase domain, ankyrin repeat and PH domain 1 [Source:MGI Symbol;Acc:MGI:2653690]
chr1	89516121	0.755975	0.897564	-0.141589	0.0552694	-2.5618	0.0138384	0.00981579	0.0104131	1	intron (ENSMUST00000027521, intron 1 of 17)	-47238	ENSMUST00000157746	chr1-89454368-89455875-CpG:_155-CGI	-60247	ENSMUSG00000055013	Agap1	ArfGAP with GTPase domain, ankyrin repeat and PH domain 1 [Source:MGI Symbol;Acc:MGI:2653690]
chr1	89517762	0.761501	0.557236	0.204265	0.0774099	2.63875	0.0137774	0.0127749	0.00832131	1	intron (ENSMUST00000027521, intron 1 of 17)	-45597	ENSMUST00000157746	chr1-89454368-89455875-CpG:_155-CGI	-61888	ENSMUSG00000055013	Agap1	ArfGAP with GTPase domain, ankyrin repeat and PH domain 1 [Source:MGI Symbol;Acc:MGI:2653690]
chr1	89557338	0.422582	0.286366	0.136216	0.0651722	2.09009	0.0193032	0.00959142	0.0366097	1	intron (ENSMUST00000027521, intron 1 of 17)	-6021	ENSMUST00000157746	chr1-89580254-89581800-CpG:_183-CGI	22916	ENSMUSG00000055013	Agap1	ArfGAP with GTPase domain, ankyrin repeat and PH domain 1 [Source:MGI Symbol;Acc:MGI:2653690]
chr1	89557525	0.532426	0.386042	0.146384	0.0699229	2.0935	0.0114065	0.0108448	0.0363044	1	intron (ENSMUST00000027521, intron 1 of 17)	-5834	ENSMUST00000157746	chr1-89580254-89581800-CpG:_183-CGI	22729	ENSMUSG00000055013	Agap1	ArfGAP with GTPase domain, ankyrin repeat and PH domain 1 [Source:MGI Symbol;Acc:MGI:2653690]
chr1	89566704	0.228821	0.0676218	0.161199	0.0589421	2.73487	0.0169352	0.0210587	0.00624051	1	intron (ENSMUST00000027521, intron 1 of 17)	3345	ENSMUST00000157746	chr1-89580254-89581800-CpG:_183-CGI	13550	ENSMUSG00000055013	Agap1	ArfGAP with GTPase domain, ankyrin repeat and PH domain 1 [Source:MGI Symbol;Acc:MGI:2653690]
chr1	89627612	0.850138	0.741544	0.108594	0.0469927	2.31086	0.0121582	0.00851978	0.0208406	1	intron (ENSMUST00000027521, intron 3 of 17)	-57189	ENSMUST00000158150	chr1-89580254-89581800-CpG:_183-CGI	-45813	ENSMUSG00000055013	Agap1	ArfGAP with GTPase domain, ankyrin repeat and PH domain 1 [Source:MGI Symbol;Acc:MGI:2653690]
chr1	89634192	0.793004	0.906305	-0.113301	0.0559413	-2.02535	0.0251928	0.0111076	0.042831	1	exon (ENSMUST00000074945, exon 6 of 17)	-50609	ENSMUST00000158150	chr1-89580254-89581800-CpG:_183-CGI	-52393	ENSMUSG00000055013	Agap1	ArfGAP with GTPase domain, ankyrin repeat and PH domain 1 [Source:MGI Symbol;Acc:MGI:2653690]
chr1	89634383	0.786255	0.954257	-0.168003	0.0471468	-3.5634	0.013232	0.0140934	0.000366086	0.902792	intron (ENSMUST00000027521, intron 6 of 17)	-50418	ENSMUST00000158150	chr1-89580254-89581800-CpG:_183-CGI	-52584	ENSMUSG00000055013	Agap1	ArfGAP with GTPase domain, ankyrin repeat and PH domain 1 [Source:MGI Symbol;Acc:MGI:2653690]
chr1	89731278	0.834133	0.981766	-0.147633	0.0564965	-2.61314	0.0190552	0.0151921	0.00897144	1	intron (ENSMUST00000027521, intron 10 of 17)	46477	ENSMUST00000158150	chr1-89580254-89581800-CpG:_183-CGI	-149479	ENSMUSG00000055013	Agap1	ArfGAP with GTPase domain, ankyrin repeat and PH domain 1 [Source:MGI Symbol;Acc:MGI:2653690]
chr1	89744086	0.7498	0.8601	-0.1103	0.0513693	-2.14719	0.0135947	0.0089972	0.0317778	1	intron (ENSMUST00000074945, intron 11 of 16)	59285	ENSMUST00000158150	chr1-89580254-89581800-CpG:_183-CGI	-162287	ENSMUSG00000055013	Agap1	ArfGAP with GTPase domain, ankyrin repeat and PH domain 1 [Source:MGI Symbol;Acc:MGI:2653690]
chr1	89770237	0.865211	0.975527	-0.110316	0.0416792	-2.64678	0.0165067	0.0126807	0.00812616	1	intron (ENSMUST00000027521, intron 12 of 17)	85436	ENSMUST00000158150	chr1-89922851-89923131-CpG:_22-CGI	152614	ENSMUSG00000055013	Agap1	ArfGAP with GTPase domain, ankyrin repeat and PH domain 1 [Source:MGI Symbol;Acc:MGI:2653690]
chr1	89817033	0.688478	0.866423	-0.177945	0.0720266	-2.47055	0.0177614	0.0134972	0.0134905	1	intron (ENSMUST00000027521, intron 13 of 17)	-113200	ENSMUST00000173856	chr1-89922851-89923131-CpG:_22-CGI	105818	ENSMUSG00000055013	Agap1	ArfGAP with GTPase domain, ankyrin repeat and PH domain 1 [Source:MGI Symbol;Acc:MGI:2653690]
chr1	89843995	0.717793	0.911521	-0.193728	0.077039	-2.51467	0.0226363	0.0125918	0.0119142	1	intron (ENSMUST00000027521, intron 16 of 17)	-86238	ENSMUST00000173856	chr1-89922851-89923131-CpG:_22-CGI	78856	ENSMUSG00000055013	Agap1	ArfGAP with GTPase domain, ankyrin repeat and PH domain 1 [Source:MGI Symbol;Acc:MGI:2653690]
chr1	89860906	0.191358	0.325083	-0.133724	0.0681133	-1.96326	0.0124953	0.0153178	0.0496154	1	intron (ENSMUST00000027521, intron 16 of 17)	-69327	ENSMUST00000173856	chr1-89922851-89923131-CpG:_22-CGI	61945	ENSMUSG00000055013	Agap1	ArfGAP with GTPase domain, ankyrin repeat and PH domain 1 [Source:MGI Symbol;Acc:MGI:2653690]
chr1	89918351	0.223805	0.0518901	0.171915	0.0581459	2.95662	0.0139559	0.0413677	0.00311034	1	Intergenic	-11882	ENSMUST00000173856	chr1-89922851-89923131-CpG:_22-CGI	4500	NA	NA	NA
chr1	89924921	0.588441	0.799972	-0.211531	0.0874955	-2.41762	0.0150917	0.0197649	0.0156225	1	Intergenic	-5312	ENSMUST00000173856	chr1-89922851-89923131-CpG:_22-CGI	-1791	NA	NA	NA
chr1	89926333	0.640687	0.830465	-0.189778	0.0759997	-2.49708	0.0133807	0.0459365	0.012522	1	Intergenic	-3900	ENSMUST00000173856	chr1-89928656-89928995-CpG:_26-CGI	2323	NA	NA	NA
chr1	89926341	0.500843	0.68351	-0.182667	0.0748112	-2.44171	0.0112293	0.0275743	0.014618	1	Intergenic	-3892	ENSMUST00000173856	chr1-89928656-89928995-CpG:_26-CGI	2315	NA	NA	NA
chr1	89936839	0.350989	0.511494	-0.160505	0.0746607	-2.14979	0.0275098	0.0133205	0.031572	1	Intergenic	-3550	ENSMUST00000036954	chr1-89941589-89942209-CpG:_48-CGI	4750	NA	NA	NA
chr1	89937450	0.3796	0.50731	-0.12771	0.0512494	-2.49192	0.00847124	0.00793686	0.0127053	1	Intergenic	-4161	ENSMUST00000036954	chr1-89941589-89942209-CpG:_48-CGI	4139	NA	NA	NA
chr1	89939513	0.23062	0.358311	-0.127691	0.0622464	-2.05138	0.0107206	0.0173706	0.0402295	1	Intergenic	-6224	ENSMUST00000036954	chr1-89941589-89942209-CpG:_48-CGI	2076	NA	NA	NA
chr1	89940678	0.307705	0.202237	0.105468	0.0471431	2.23718	0.0097213	0.00712342	0.0252743	1	Intergenic	-7389	ENSMUST00000036954	chr1-89941589-89942209-CpG:_48-CGI	911	NA	NA	NA
chr1	89942666	0.548584	0.401861	0.146722	0.0723966	2.02665	0.0250346	0.00897037	0.0426984	1	Intergenic	-9377	ENSMUST00000036954	chr1-89941589-89942209-CpG:_48-CGI	-458	NA	NA	NA
chr1	89974579	0.936651	0.782622	0.154029	0.0535331	2.87727	0.0189508	0.0146419	0.00401136	1	intron (ENSMUST00000086882, intron 3 of 5)	39997	ENSMUST00000154228	chr1-89968235-89968791-CpG:_92-CGI	-5789	ENSMUSG00000067081	Asb18	ankyrin repeat and SOCS box-containing 18 [Source:MGI Symbol;Acc:MGI:2655109]
chr1	89992032	0.557604	0.817286	-0.259682	0.0933669	-2.78131	0.022617	0.0132604	0.00541406	1	intron (ENSMUST00000097656, intron 2 of 5)	22544	ENSMUST00000154228	chr1-89992163-89992477-CpG:_27-CGI	131	ENSMUSG00000067081	Asb18	ankyrin repeat and SOCS box-containing 18 [Source:MGI Symbol;Acc:MGI:2655109]
chr1	89992575	0.057392	0.225338	-0.167946	0.0520814	-3.22469	0.0194287	0.0109664	0.00126109	1	intron (ENSMUST00000097656, intron 2 of 5)	22001	ENSMUST00000154228	chr1-89992163-89992477-CpG:_27-CGI	-99	ENSMUSG00000067081	Asb18	ankyrin repeat and SOCS box-containing 18 [Source:MGI Symbol;Acc:MGI:2655109]
chr1	89993053	0.798329	0.626959	0.17137	0.0546517	3.13568	0.0129796	0.00852393	0.00171458	1	exon (ENSMUST00000154228, exon 2 of 4)	21523	ENSMUST00000154228	chr1-89992933-89993202-CpG:_24-CGI	0	ENSMUSG00000067081	Asb18	ankyrin repeat and SOCS box-containing 18 [Source:MGI Symbol;Acc:MGI:2655109]
chr1	89993071	0.49922	0.364367	0.134853	0.0680153	1.98269	0.0130568	0.0153078	0.0474021	1	exon (ENSMUST00000154228, exon 2 of 4)	21505	ENSMUST00000154228	chr1-89992933-89993202-CpG:_24-CGI	0	ENSMUSG00000067081	Asb18	ankyrin repeat and SOCS box-containing 18 [Source:MGI Symbol;Acc:MGI:2655109]
chr1	90012977	0.417096	0.574199	-0.157103	0.0793264	-1.98046	0.0302185	0.00862752	0.0476522	1	intron (ENSMUST00000086882, intron 1 of 5)	1599	ENSMUST00000154228	chr1-89992933-89993202-CpG:_24-CGI	-19776	ENSMUSG00000067081	Asb18	ankyrin repeat and SOCS box-containing 18 [Source:MGI Symbol;Acc:MGI:2655109]
chr1	90013195	0.734677	0.859051	-0.124373	0.0628519	-1.97883	0.0152584	0.0110388	0.0478349	1	intron (ENSMUST00000086882, intron 1 of 5)	1381	ENSMUST00000154228	chr1-89992933-89993202-CpG:_24-CGI	-19994	ENSMUSG00000067081	Asb18	ankyrin repeat and SOCS box-containing 18 [Source:MGI Symbol;Acc:MGI:2655109]
chr1	90013217	0.704798	0.891727	-0.186928	0.0659423	-2.83472	0.0147659	0.0345928	0.00458652	1	intron (ENSMUST00000086882, intron 1 of 5)	1359	ENSMUST00000154228	chr1-89992933-89993202-CpG:_24-CGI	-20016	ENSMUSG00000067081	Asb18	ankyrin repeat and SOCS box-containing 18 [Source:MGI Symbol;Acc:MGI:2655109]
chr1	90028439	0.84424	0.681546	0.162694	0.0581639	2.79716	0.0114455	0.0119115	0.00515542	1	Intergenic	-13774	ENSMUST00000097656	chr1-89992933-89993202-CpG:_24-CGI	-35238	NA	NA	NA
chr1	90051276	0.156157	0.0506854	0.105472	0.0430407	2.45051	0.0126622	0.0116717	0.0142656	1	intron (ENSMUST00000113094, intron 16 of 18)	-36611	ENSMUST00000097656	chr1-89992933-89993202-CpG:_24-CGI	-58075	ENSMUSG00000026301	Iqca	IQ motif containing with AAA domain [Source:MGI Symbol;Acc:MGI:1922168]
chr1	90153171	0.255316	0.124763	0.130553	0.0620125	2.10526	0.0129307	0.0135418	0.0352686	1	exon (ENSMUST00000113094, exon 1 of 19)	229	ENSMUST00000113094	chr1-89992933-89993202-CpG:_24-CGI	-159970	ENSMUSG00000026301	Iqca	IQ motif containing with AAA domain [Source:MGI Symbol;Acc:MGI:1922168]
chr1	90160018	0.82376	0.683138	0.140622	0.0678238	2.07335	0.0231377	0.0116545	0.0381398	1	Intergenic	-6618	ENSMUST00000113094	chr1-89992933-89993202-CpG:_24-CGI	-166817	NA	NA	NA
chr1	90202692	0.796817	0.660941	0.135876	0.0539793	2.51719	0.014245	0.00810547	0.0118295	1	Intergenic	-1287	ENSMUST00000065587	chr1-89992933-89993202-CpG:_24-CGI	-209491	NA	NA	NA
chr1	90204162	0.185451	0.077754	0.107697	0.0439803	2.44876	0.010793	0.0092154	0.0143349	1	intron (ENSMUST00000065587, intron 1 of 1)	157	ENSMUST00000159654	chr1-89992933-89993202-CpG:_24-CGI	-210961	ENSMUSG00000044337	Ackr3	atypical chemokine receptor 3 [Source:MGI Symbol;Acc:MGI:109562]
chr1	90272878	0.908365	0.792952	0.115413	0.044858	2.57286	0.0148945	0.0091514	0.0100862	1	Intergenic	-54433	ENSMUST00000184315	chr1-89992933-89993202-CpG:_24-CGI	-279677	NA	NA	NA
chr1	90276063	0.582117	0.749565	-0.167448	0.0677676	-2.47091	0.0103888	0.0196136	0.0134768	1	Intergenic	-51248	ENSMUST00000184315	chr1-89992933-89993202-CpG:_24-CGI	-282862	NA	NA	NA
chr1	90283504	0.837238	0.726018	0.11122	0.0548903	2.02623	0.0136116	0.00969158	0.0427414	1	Intergenic	-43807	ENSMUST00000184315	chr1-89992933-89993202-CpG:_24-CGI	-290303	NA	NA	NA
chr1	90335142	0.25961	0.142145	0.117465	0.0508574	2.30969	0.0117779	0.00835601	0.0209051	1	Intergenic	7831	ENSMUST00000184315	chr1-90603176-90603710-CpG:_58-CGI	268034	NA	NA	NA
chr1	90471941	0.636329	0.503235	0.133094	0.0610624	2.17963	0.0108076	0.00904295	0.0292845	1	Intergenic	-131483	ENSMUST00000036153	chr1-90603176-90603710-CpG:_58-CGI	131235	NA	NA	NA
chr1	90528484	0.543066	0.667974	-0.124908	0.0576819	-2.16545	0.0136476	0.0075474	0.030353	1	Intergenic	-74940	ENSMUST00000036153	chr1-90603176-90603710-CpG:_58-CGI	74692	NA	NA	NA
chr1	90627451	0.611029	0.440349	0.17068	0.0791095	2.15751	0.0129219	0.0109853	0.0309658	1	Intergenic	24027	ENSMUST00000036153	chr1-90603176-90603710-CpG:_58-CGI	-23742	NA	NA	NA
chr1	90627633	0.658501	0.786272	-0.127771	0.0649597	-1.96693	0.0120244	0.0115064	0.0491912	1	Intergenic	24209	ENSMUST00000036153	chr1-90603176-90603710-CpG:_58-CGI	-23924	NA	NA	NA
chr1	90627734	0.856518	0.697149	0.159369	0.0678097	2.35023	0.0242569	0.0113505	0.0187617	1	Intergenic	24310	ENSMUST00000036153	chr1-90603176-90603710-CpG:_58-CGI	-24025	NA	NA	NA
chr1	90627897	0.821294	0.948612	-0.127318	0.0612498	-2.07866	0.0236378	0.0405883	0.0376483	1	Intergenic	24473	ENSMUST00000036153	chr1-90603176-90603710-CpG:_58-CGI	-24188	NA	NA	NA
chr1	90628059	0.803371	0.662615	0.140757	0.0717334	1.96222	0.0165405	0.0168791	0.0497373	1	Intergenic	24635	ENSMUST00000036153	chr1-90603176-90603710-CpG:_58-CGI	-24350	NA	NA	NA
chr1	90736223	0.79424	0.903218	-0.108977	0.0442412	-2.46325	0.0103587	0.0090884	0.0137683	1	Intergenic	36991	ENSMUST00000150769	chr1-90603176-90603710-CpG:_58-CGI	-132514	NA	NA	NA
chr1	90736471	0.795935	0.947905	-0.15197	0.0587011	-2.58888	0.0147069	0.0173816	0.00962888	1	Intergenic	36743	ENSMUST00000150769	chr1-90603176-90603710-CpG:_58-CGI	-132762	NA	NA	NA
chr1	90830448	0.798223	0.665272	0.13295	0.0582342	2.28303	0.0115961	0.00980828	0.0224288	1	intron (ENSMUST00000056925, intron 1 of 43)	13479	ENSMUST00000130846	chr1-90998517-90999142-CpG:_79-CGI	168069	ENSMUSG00000048126	Col6a3	collagen, type VI, alpha 3 [Source:MGI Symbol;Acc:MGI:88461]
chr1	90840199	0.414783	0.273603	0.14118	0.0705056	2.00239	0.0176416	0.0167433	0.0452424	1	intron (ENSMUST00000056925, intron 1 of 43)	3728	ENSMUST00000130846	chr1-90998517-90999142-CpG:_79-CGI	158318	ENSMUSG00000048126	Col6a3	collagen, type VI, alpha 3 [Source:MGI Symbol;Acc:MGI:88461]
chr1	90849859	0.483695	0.355374	0.128321	0.0609909	2.10394	0.00910361	0.0149966	0.0353837	1	Intergenic	-5889	ENSMUST00000056925	chr1-90998517-90999142-CpG:_79-CGI	148658	NA	NA	NA
chr1	90909902	0.208437	0.086338	0.122099	0.0600004	2.03497	0.0145915	0.0160152	0.0418539	1	Intergenic	-5182	ENSMUST00000027528	chr1-90998517-90999142-CpG:_79-CGI	88615	NA	NA	NA
chr1	90909918	0.406007	0.183736	0.222271	0.0747297	2.97432	0.0164737	0.0114888	0.00293634	1	Intergenic	-5166	ENSMUST00000027528	chr1-90998517-90999142-CpG:_79-CGI	88599	NA	NA	NA
chr1	90969328	0.256256	0.119734	0.136522	0.0691958	1.97298	0.0160381	0.0124718	0.0484982	1	5' UTR (ENSMUST00000027529, exon 1 of 6)	219	ENSMUST00000128226	chr1-90998517-90999142-CpG:_79-CGI	29189	ENSMUSG00000026304	Rab17	RAB17, member RAS oncogene family [Source:MGI Symbol;Acc:MGI:104640]
chr1	90999811	0.51664	0.405427	0.111214	0.0534541	2.08054	0.0102914	0.00773211	0.0374759	1	intron (ENSMUST00000068116, intron 1 of 12)	1085	ENSMUST00000068116	chr1-90998517-90999142-CpG:_79-CGI	-670	ENSMUSG00000026305	Lrrfip1	leucine rich repeat (in FLII) interacting protein 1 [Source:MGI Symbol;Acc:MGI:1342770]
chr1	91052641	0.0228744	0.126825	-0.103951	0.0337283	-3.08201	0.0140546	0.00989645	0.00205606	1	promoter-TSS (ENSMUST00000068167)	-802	ENSMUST00000097650	chr1-91052628-91053202-CpG:_46-CGI	0	ENSMUSG00000026305	Lrrfip1	leucine rich repeat (in FLII) interacting protein 1 [Source:MGI Symbol;Acc:MGI:1342770]
chr1	91054316	0.107739	0.280909	-0.173171	0.0656073	-2.6395	0.0229844	0.0126445	0.00830283	1	intron (ENSMUST00000097649, intron 1 of 7)	873	ENSMUST00000097649	chr1-91052628-91053202-CpG:_46-CGI	-1115	ENSMUSG00000026305	Lrrfip1	leucine rich repeat (in FLII) interacting protein 1 [Source:MGI Symbol;Acc:MGI:1342770]
chr1	91102259	0.235298	0.40927	-0.173972	0.0817817	-2.12727	0.0156376	0.0115584	0.0333977	1	intron (ENSMUST00000097649, intron 4 of 7)	-42843	ENSMUST00000094698	chr1-91052628-91053202-CpG:_46-CGI	-49058	ENSMUSG00000026305	Lrrfip1	leucine rich repeat (in FLII) interacting protein 1 [Source:MGI Symbol;Acc:MGI:1342770]
chr1	91128826	0.833163	0.952834	-0.119671	0.0543721	-2.20096	0.0159082	0.0126173	0.027739	1	3' UTR (ENSMUST00000068167, exon 23 of 23)	-16276	ENSMUST00000094698	chr1-91052628-91053202-CpG:_46-CGI	-75625	ENSMUSG00000026305	Lrrfip1	leucine rich repeat (in FLII) interacting protein 1 [Source:MGI Symbol;Acc:MGI:1342770]
chr1	91144816	0.814016	0.635062	0.178954	0.0706385	2.53338	0.0134124	0.0218053	0.0112967	1	promoter-TSS (ENSMUST00000094698)	-286	ENSMUST00000094698	chr1-91052628-91053202-CpG:_46-CGI	-91615	ENSMUSG00000070732	Rbm44	RNA binding motif protein 44 [Source:MGI Symbol;Acc:MGI:2685663]
chr1	91145230	0.583088	0.739073	-0.155985	0.0690147	-2.26017	0.0128471	0.0184322	0.0238106	1	intron (ENSMUST00000094698, intron 1 of 15)	128	ENSMUST00000094698	chr1-91052628-91053202-CpG:_46-CGI	-92029	ENSMUSG00000070732	Rbm44	RNA binding motif protein 44 [Source:MGI Symbol;Acc:MGI:2685663]
chr1	91174916	0.897356	0.779362	0.117994	0.052417	2.25106	0.0118825	0.0166048	0.0243816	1	Intergenic	-4905	ENSMUST00000097648	chr1-91250291-91250853-CpG:_82-CGI	75375	NA	NA	NA
chr1	91176103	0.28015	0.13681	0.14334	0.0600471	2.38713	0.018052	0.0102196	0.0169806	1	Intergenic	-3718	ENSMUST00000097648	chr1-91250291-91250853-CpG:_82-CGI	74188	NA	NA	NA
chr1	91176283	0.416614	0.222405	0.194209	0.0743435	2.61233	0.0153487	0.012535	0.00899284	1	Intergenic	-3538	ENSMUST00000097648	chr1-91250291-91250853-CpG:_82-CGI	74008	NA	NA	NA
chr1	91177988	0.966702	0.828519	0.138183	0.0443498	3.11575	0.0151204	0.0116395	0.00183476	1	Intergenic	-1833	ENSMUST00000097648	chr1-91250291-91250853-CpG:_82-CGI	72303	NA	NA	NA
chr1	91252021	0.598021	0.480779	0.117242	0.0561083	2.08956	0.00863488	0.0106426	0.0366572	1	intron (ENSMUST00000171112, intron 1 of 10)	1456	ENSMUST00000171112	chr1-91250291-91250853-CpG:_82-CGI	-1169	ENSMUSG00000034343	Ube2f	ubiquitin-conjugating enzyme E2F (putative) [Source:MGI Symbol;Acc:MGI:1915171]
chr1	91296023	0.921859	0.792886	0.128973	0.0650461	1.98279	0.0297931	0.0252761	0.0473905	1	promoter-TSS (ENSMUST00000117121)	-21	ENSMUST00000117121	chr1-91297895-91298794-CpG:_68-CGI	1872	ENSMUSG00000083064	Gm7785	predicted gene 7785 [Source:MGI Symbol;Acc:MGI:3645449]
chr1	91297747	0.192244	0.294075	-0.101831	0.0478162	-2.12963	0.0126854	0.00706094	0.0332022	1	promoter-TSS (ENSMUST00000147523)	-590	ENSMUST00000027532	chr1-91297895-91298794-CpG:_68-CGI	148	ENSMUSG00000026307	Scly	selenocysteine lyase [Source:MGI Symbol;Acc:MGI:1355310]
chr1	91299046	0.550287	0.764012	-0.213726	0.0845991	-2.52633	0.0186122	0.017809	0.011526	1	promoter-TSS (ENSMUST00000145843)	620	ENSMUST00000142802	chr1-91297895-91298794-CpG:_68-CGI	-253	ENSMUSG00000026307	Scly	selenocysteine lyase [Source:MGI Symbol;Acc:MGI:1355310]
chr1	91338503	0.909649	0.676459	0.233191	0.053585	4.3518	0.0123405	0.00992501	1.35026e-05	0.295406	intron (ENSMUST00000088904, intron 5 of 8)	-12512	ENSMUST00000027533	chr1-91344457-91345817-CpG:_109-CGI	5954	ENSMUSG00000049515	Espnl	espin-like [Source:MGI Symbol;Acc:MGI:2685402]
chr1	91338558	0.661004	0.464803	0.196201	0.0875767	2.24033	0.0180342	0.0264079	0.0250695	1	intron (ENSMUST00000088904, intron 5 of 8)	-12457	ENSMUST00000027533	chr1-91344457-91345817-CpG:_109-CGI	5899	ENSMUSG00000049515	Espnl	espin-like [Source:MGI Symbol;Acc:MGI:2685402]
chr1	91345439	0.0691752	0.180196	-0.111021	0.0461923	-2.40344	0.0125924	0.0122589	0.0162415	1	exon (ENSMUST00000088904, exon 9 of 9)	-5576	ENSMUST00000027533	chr1-91344457-91345817-CpG:_109-CGI	0	ENSMUSG00000049515	Espnl	espin-like [Source:MGI Symbol;Acc:MGI:2685402]
chr1	91345449	0.107009	0.233934	-0.126925	0.0503076	-2.52297	0.0149516	0.00980186	0.0116367	1	exon (ENSMUST00000088904, exon 9 of 9)	-5566	ENSMUST00000027533	chr1-91344457-91345817-CpG:_109-CGI	0	ENSMUSG00000049515	Espnl	espin-like [Source:MGI Symbol;Acc:MGI:2685402]
chr1	91345654	0.0809297	0.182151	-0.101222	0.0486504	-2.08059	0.0127639	0.0112793	0.0374715	1	exon (ENSMUST00000088904, exon 9 of 9)	-5361	ENSMUST00000027533	chr1-91344457-91345817-CpG:_109-CGI	0	ENSMUSG00000049515	Espnl	espin-like [Source:MGI Symbol;Acc:MGI:2685402]
chr1	91421265	0.659835	0.773895	-0.11406	0.053012	-2.15159	0.0121944	0.00897618	0.0314295	1	intron (ENSMUST00000069620, intron 20 of 22)	-7228	ENSMUST00000150520	chr1-91414213-91414442-CpG:_26-CGI	-6824	ENSMUSG00000055866	Per2	period circadian clock 2 [Source:MGI Symbol;Acc:MGI:1195265]
chr1	91440204	0.860296	0.757938	0.102358	0.0478022	2.14127	0.0136255	0.009709	0.0322519	1	intron (ENSMUST00000069620, intron 7 of 22)	19125	ENSMUST00000069620	chr1-91458999-91459734-CpG:_73-CGI	18795	ENSMUSG00000055866	Per2	period circadian clock 2 [Source:MGI Symbol;Acc:MGI:1195265]
chr1	91457985	0.342993	0.47015	-0.127157	0.0601669	-2.11341	0.0169865	0.00870186	0.0345658	1	intron (ENSMUST00000069620, intron 1 of 22)	1344	ENSMUST00000069620	chr1-91458999-91459734-CpG:_73-CGI	1014	ENSMUSG00000055866	Per2	period circadian clock 2 [Source:MGI Symbol;Acc:MGI:1195265]
chr1	91601123	0.0180964	0.190633	-0.172536	0.0473617	-3.64295	0.0163197	0.0139114	0.000269535	0.810001	Intergenic	60044	ENSMUST00000086843	chr1-91540317-91541072-CpG:_70-CGI	-60052	NA	NA	NA
chr1	91689475	0.583497	0.760865	-0.177367	0.0766482	-2.31404	0.01403	0.0109262	0.0206655	1	Intergenic	-111985	ENSMUST00000007949	chr1-91800886-91802681-CpG:_135-CGI	111411	NA	NA	NA
chr1	91743449	0.806577	0.641265	0.165312	0.0712696	2.31953	0.0150922	0.0142761	0.0203661	1	Intergenic	-58011	ENSMUST00000007949	chr1-91800886-91802681-CpG:_135-CGI	57437	NA	NA	NA
chr1	91802679	0.12758	0.00493856	0.122641	0.0477671	2.56748	0.0192114	0.0177023	0.010244	1	intron (ENSMUST00000007949, intron 1 of 1)	1219	ENSMUST00000007949	chr1-91800886-91802681-CpG:_135-CGI	0	ENSMUSG00000007805	Twist2	twist basic helix-loop-helix transcription factor 2 [Source:MGI Symbol;Acc:MGI:104685]
chr1	91802742	0.1875	0.0579744	0.129526	0.0556016	2.32953	0.0152993	0.0136404	0.019831	1	intron (ENSMUST00000007949, intron 1 of 1)	1282	ENSMUST00000007949	chr1-91800886-91802681-CpG:_135-CGI	-62	ENSMUSG00000007805	Twist2	twist basic helix-loop-helix transcription factor 2 [Source:MGI Symbol;Acc:MGI:104685]
chr1	91802793	0.367735	0.224218	0.143517	0.0727185	1.9736	0.0196975	0.0165886	0.0484276	1	intron (ENSMUST00000007949, intron 1 of 1)	1333	ENSMUST00000007949	chr1-91800886-91802681-CpG:_135-CGI	-113	ENSMUSG00000007805	Twist2	twist basic helix-loop-helix transcription factor 2 [Source:MGI Symbol;Acc:MGI:104685]
chr1	91802816	0.572989	0.42024	0.152748	0.069467	2.19886	0.0169459	0.0114155	0.0278875	1	intron (ENSMUST00000007949, intron 1 of 1)	1356	ENSMUST00000007949	chr1-91800886-91802681-CpG:_135-CGI	-136	ENSMUSG00000007805	Twist2	twist basic helix-loop-helix transcription factor 2 [Source:MGI Symbol;Acc:MGI:104685]
chr1	91819602	0.664224	0.457545	0.20668	0.0697362	2.96373	0.011956	0.0133482	0.00303932	1	intron (ENSMUST00000007949, intron 1 of 1)	18142	ENSMUST00000007949	chr1-91800886-91802681-CpG:_135-CGI	-16922	ENSMUSG00000007805	Twist2	twist basic helix-loop-helix transcription factor 2 [Source:MGI Symbol;Acc:MGI:104685]
chr1	91874557	0.420004	0.586845	-0.16684	0.0841871	-1.98178	0.013227	0.0163454	0.0475041	1	Intergenic	56618	ENSMUST00000097644	chr1-91800886-91802681-CpG:_135-CGI	-71877	NA	NA	NA
chr1	91874564	0.48077	0.690008	-0.209238	0.0888185	-2.35579	0.0288758	0.0133561	0.0184832	1	Intergenic	56611	ENSMUST00000097644	chr1-91800886-91802681-CpG:_135-CGI	-71884	NA	NA	NA
chr1	91880490	0.684476	0.524466	0.160009	0.0803461	1.9915	0.0124918	0.0210066	0.0464259	1	Intergenic	50685	ENSMUST00000097644	chr1-91800886-91802681-CpG:_135-CGI	-77810	NA	NA	NA
chr1	91880507	0.958155	0.852128	0.106027	0.0447422	2.36974	0.0156326	0.0138446	0.0178006	1	Intergenic	50668	ENSMUST00000097644	chr1-91800886-91802681-CpG:_135-CGI	-77827	NA	NA	NA
chr1	91955341	0.667288	0.518524	0.148764	0.0661225	2.24982	0.0109281	0.0135626	0.0244601	1	exon (ENSMUST00000008995, exon 21 of 26)	-24166	ENSMUST00000097644	chr1-91800886-91802681-CpG:_135-CGI	-152661	ENSMUSG00000026313	Hdac4	histone deacetylase 4 [Source:MGI Symbol;Acc:MGI:3036234]
chr1	91962107	0.769207	0.915814	-0.146607	0.0715581	-2.04879	0.0169485	0.0130232	0.0404828	1	intron (ENSMUST00000008995, intron 16 of 25)	-26943	ENSMUST00000181260	chr1-91800886-91802681-CpG:_135-CGI	-159427	ENSMUSG00000026313	Hdac4	histone deacetylase 4 [Source:MGI Symbol;Acc:MGI:3036234]
chr1	92000235	0.853926	0.970373	-0.116447	0.0531632	-2.19037	0.0194403	0.0183488	0.0284971	1	intron (ENSMUST00000008995, intron 5 of 25)	11185	ENSMUST00000181260	chr1-92179620-92181074-CpG:_106-CGI	179385	ENSMUSG00000026313	Hdac4	histone deacetylase 4 [Source:MGI Symbol;Acc:MGI:3036234]
chr1	92116276	0.371373	0.483173	-0.111799	0.0552705	-2.02277	0.00883603	0.00920969	0.0430974	1	intron (ENSMUST00000008995, intron 1 of 25)	32116	ENSMUST00000008995	chr1-92179620-92181074-CpG:_106-CGI	63344	ENSMUSG00000026313	Hdac4	histone deacetylase 4 [Source:MGI Symbol;Acc:MGI:3036234]
chr1	92122433	0.709518	0.548641	0.160877	0.0798966	2.01357	0.0133147	0.0117217	0.0440548	1	intron (ENSMUST00000008995, intron 1 of 25)	25959	ENSMUST00000008995	chr1-92179620-92181074-CpG:_106-CGI	57187	ENSMUSG00000026313	Hdac4	histone deacetylase 4 [Source:MGI Symbol;Acc:MGI:3036234]
chr1	92142969	0.866946	0.652275	0.214671	0.0892791	2.4045	0.0126729	0.0508113	0.0161948	1	intron (ENSMUST00000008995, intron 1 of 25)	5423	ENSMUST00000008995	chr1-92179620-92181074-CpG:_106-CGI	36651	ENSMUSG00000026313	Hdac4	histone deacetylase 4 [Source:MGI Symbol;Acc:MGI:3036234]
chr1	92178646	0.462678	0.317278	0.1454	0.0668918	2.17366	0.0169532	0.0115209	0.0297305	1	Intergenic	-30254	ENSMUST00000008995	chr1-92179620-92181074-CpG:_106-CGI	974	NA	NA	NA
chr1	92286651	0.354512	0.583938	-0.229426	0.0904329	-2.53697	0.0141446	0.0124037	0.0111815	1	Intergenic	-138259	ENSMUST00000008995	chr1-92179620-92181074-CpG:_106-CGI	-105578	NA	NA	NA
chr1	92348440	0.10699	0.229704	-0.122714	0.0574096	-2.13752	0.0155492	0.0173755	0.0325561	1	Intergenic	112276	ENSMUST00000153897	chr1-92473460-92473964-CpG:_61-CGI	125020	NA	NA	NA
chr1	92389296	0.780263	0.888846	-0.108584	0.0521146	-2.08355	0.01152	0.0145304	0.0372007	1	Intergenic	71420	ENSMUST00000153897	chr1-92473460-92473964-CpG:_61-CGI	84164	NA	NA	NA
chr1	92615000	0.679827	0.540382	0.139445	0.0648791	2.1493	0.0188674	0.00906731	0.0316106	1	Intergenic	-4880	ENSMUST00000081274	chr1-92641726-92642045-CpG:_33-CGI	26726	NA	NA	NA
chr1	92632960	0.565867	0.756646	-0.190779	0.0840833	-2.26892	0.0174261	0.0124063	0.023273	1	Intergenic	6948	ENSMUST00000154129	chr1-92641726-92642045-CpG:_33-CGI	8766	NA	NA	NA
chr1	92708799	0.735311	0.592711	0.142601	0.0664321	2.14656	0.012456	0.0120473	0.0318283	1	Intergenic	-59959	ENSMUST00000053144	chr1-92641726-92642045-CpG:_33-CGI	-66755	NA	NA	NA
chr1	92708818	0.631559	0.468253	0.163305	0.0622879	2.62179	0.0105548	0.00863084	0.00874706	1	Intergenic	-59978	ENSMUST00000053144	chr1-92641726-92642045-CpG:_33-CGI	-66774	NA	NA	NA
chr1	92902402	0.46767	0.686203	-0.218532	0.085957	-2.54234	0.0184336	0.0115351	0.0110112	1	intron (ENSMUST00000160548, intron 2 of 17)	503	ENSMUST00000112998	chr1-92906972-92907592-CpG:_70-CGI	4570	ENSMUSG00000034212	Ankmy1	ankyrin repeat and MYND domain containing 1 [Source:MGI Symbol;Acc:MGI:3045261]
chr1	92902540	0.699624	0.819736	-0.120112	0.0477877	-2.51344	0.0105325	0.00743517	0.0119559	1	exon (ENSMUST00000112998, exon 2 of 18)	365	ENSMUST00000112998	chr1-92906972-92907592-CpG:_70-CGI	4432	ENSMUSG00000034212	Ankmy1	ankyrin repeat and MYND domain containing 1 [Source:MGI Symbol;Acc:MGI:3045261]
chr1	92903051	0.00424259	0.111954	-0.107711	0.047016	-2.29095	0.021481	0.0270029	0.0219663	1	promoter-TSS (ENSMUST00000112998)	-146	ENSMUST00000160548	chr1-92906972-92907592-CpG:_70-CGI	3921	ENSMUSG00000034212	Ankmy1	ankyrin repeat and MYND domain containing 1 [Source:MGI Symbol;Acc:MGI:3045261]
chr1	92903060	0.0355498	0.136364	-0.100815	0.0492042	-2.04891	0.0282524	0.015746	0.0404714	1	promoter-TSS (ENSMUST00000112998)	-155	ENSMUST00000160548	chr1-92906972-92907592-CpG:_70-CGI	3912	ENSMUSG00000034212	Ankmy1	ankyrin repeat and MYND domain containing 1 [Source:MGI Symbol;Acc:MGI:3045261]
chr1	92906753	0.00394307	0.13762	-0.133677	0.0446355	-2.99487	0.0214709	0.0180571	0.00274565	1	promoter-TSS (ENSMUST00000060913)	-235	ENSMUST00000060913	chr1-92906972-92907592-CpG:_70-CGI	219	ENSMUSG00000047067	Dusp28	dual specificity phosphatase 28 [Source:MGI Symbol;Acc:MGI:1914696]
chr1	92919919	0.876093	0.769164	0.106929	0.0539042	1.98369	0.016956	0.0143585	0.0472905	1	TTS (ENSMUST00000178662)	306	ENSMUST00000179531	chr1-92910510-92911527-CpG:_101-CGI	-8393	ENSMUSG00000026269	Rnpepl1	arginyl aminopeptidase (aminopeptidase B)-like 1 [Source:MGI Symbol;Acc:MGI:1914170]
chr1	92919958	0.379278	0.233769	0.145509	0.0645409	2.25452	0.0181154	0.00820825	0.0241636	1	TTS (ENSMUST00000178662)	345	ENSMUST00000179531	chr1-92910510-92911527-CpG:_101-CGI	-8432	ENSMUSG00000026269	Rnpepl1	arginyl aminopeptidase (aminopeptidase B)-like 1 [Source:MGI Symbol;Acc:MGI:1914170]
chr1	92949561	0.830853	0.701386	0.129467	0.0588313	2.20064	0.0115884	0.0115774	0.0277614	1	Intergenic	2677	ENSMUST00000136598	chr1-92934261-92934948-CpG:_63-CGI	-14614	NA	NA	NA
chr1	93136216	0.693104	0.879225	-0.186121	0.0587316	-3.16902	0.0124927	0.0104364	0.00152956	1	intron (ENSMUST00000027491, intron 2 of 10)	972	ENSMUST00000027491	chr1-93101580-93102109-CpG:_44-CGI	-34108	ENSMUSG00000026272	Agxt	alanine-glyoxylate aminotransferase [Source:MGI Symbol;Acc:MGI:1329033]
chr1	93210493	0.138174	0.0226822	0.115492	0.0484508	2.3837	0.018855	0.0124928	0.0171396	1	Intergenic	-5405	ENSMUST00000138595	chr1-93235701-93236507-CpG:_96-CGI	25208	NA	NA	NA
chr1	93224194	0.094625	0.229569	-0.134944	0.0547232	-2.46594	0.0114479	0.0181358	0.0136655	1	exon (ENSMUST00000138595, exon 5 of 7)	8296	ENSMUST00000138595	chr1-93235701-93236507-CpG:_96-CGI	11507	ENSMUSG00000084989	Crocc2	ciliary rootlet coiled-coil, rootletin family member 2 [Source:MGI Symbol;Acc:MGI:3045962]
chr1	93235106	0.5537	0.688504	-0.134804	0.0599289	-2.2494	0.00991132	0.0098582	0.0244871	1	promoter-TSS (ENSMUST00000172289)	-734	ENSMUST00000062202	chr1-93235701-93236507-CpG:_96-CGI	595	ENSMUSG00000047793	Sned1	sushi, nidogen and EGF-like domains 1 [Source:MGI Symbol;Acc:MGI:3045960]
chr1	93306126	0.114525	0.243334	-0.12881	0.051856	-2.48399	0.011912	0.013357	0.0129921	1	promoter-TSS (ENSMUST00000112944)	-212	ENSMUST00000027492	chr1-93305704-93305961-CpG:_23-CGI	-166	ENSMUSG00000026273	Mterf4	mitochondrial transcription termination factor 4 [Source:MGI Symbol;Acc:MGI:1918355]
chr1	93307171	0.807451	0.950909	-0.143458	0.0610258	-2.35078	0.015492	0.0249584	0.018734	1	Intergenic	-1257	ENSMUST00000027492	chr1-93305704-93305961-CpG:_23-CGI	-1211	NA	NA	NA
chr1	93403385	0.640865	0.846519	-0.205654	0.0709287	-2.89944	0.0163344	0.0153907	0.00373828	1	3' UTR (ENSMUST00000058682, exon 24 of 24)	-18296	ENSMUST00000096427	chr1-93401446-93401652-CpG:_21-CGI	-1734	ENSMUSG00000034107	Ano7	anoctamin 7 [Source:MGI Symbol;Acc:MGI:3052714]
chr1	93421999	0.840188	0.961753	-0.121565	0.053481	-2.27305	0.0140288	0.0133449	0.0230233	1	exon (ENSMUST00000096427, exon 1 of 1)	318	ENSMUST00000096427	chr1-93401446-93401652-CpG:_21-CGI	-20348	ENSMUSG00000090489	Gm17415	predicted gene, 17415 [Source:MGI Symbol;Acc:MGI:4937049]
chr1	93567736	0.844616	0.717135	0.127481	0.0458229	2.78203	0.00955395	0.00788732	0.00540198	1	intron (ENSMUST00000041983, intron 6 of 26)	55625	ENSMUST00000122402	chr1-93511776-93512054-CpG:_23-CGI	-55683	ENSMUSG00000034066	Farp2	FERM, RhoGEF and pleckstrin domain protein 2 [Source:MGI Symbol;Acc:MGI:2385126]
chr1	93604159	0.747194	0.596769	0.150425	0.073467	2.04751	0.013351	0.0204082	0.0406076	1	intron (ENSMUST00000041983, intron 15 of 26)	21201	ENSMUST00000154008	chr1-93635101-93635978-CpG:_95-CGI	30942	ENSMUSG00000034066	Farp2	FERM, RhoGEF and pleckstrin domain protein 2 [Source:MGI Symbol;Acc:MGI:2385126]
chr1	93618974	0.779459	0.922958	-0.1435	0.0537249	-2.67101	0.0160601	0.0116781	0.00756234	1	exon (ENSMUST00000120301, exon 24 of 27)	6386	ENSMUST00000154008	chr1-93635101-93635978-CpG:_95-CGI	16127	ENSMUSG00000034066	Farp2	FERM, RhoGEF and pleckstrin domain protein 2 [Source:MGI Symbol;Acc:MGI:2385126]
chr1	93634463	0.155741	0.330581	-0.17484	0.0778743	-2.24515	0.0258165	0.0274848	0.0247582	1	intron (ENSMUST00000133769, intron 1 of 5)	1015	ENSMUST00000133769	chr1-93635101-93635978-CpG:_95-CGI	638	ENSMUSG00000026277	Stk25	serine/threonine kinase 25 (yeast) [Source:MGI Symbol;Acc:MGI:1891699]
chr1	93649088	0.971285	0.865707	0.105578	0.0466977	2.26088	0.0179712	0.012367	0.0237669	1	Intergenic	-13367	ENSMUST00000027498	chr1-93635101-93635978-CpG:_95-CGI	-13111	NA	NA	NA
chr1	93654543	0.337273	0.481826	-0.144553	0.0714053	-2.0244	0.0170555	0.00938418	0.0429292	1	Intergenic	-18822	ENSMUST00000027498	chr1-93635101-93635978-CpG:_95-CGI	-18566	NA	NA	NA
chr1	93654679	0.510149	0.241974	0.268176	0.0824355	3.25316	0.0155341	0.0107082	0.0011413	1	Intergenic	-18958	ENSMUST00000027498	chr1-93635101-93635978-CpG:_95-CGI	-18702	NA	NA	NA
chr1	93669649	0.838524	0.717967	0.120557	0.0600703	2.00693	0.0139632	0.0100769	0.0447572	1	Intergenic	-16044	ENSMUST00000027499	chr1-93685454-93686634-CpG:_111-CGI	15805	NA	NA	NA
chr1	93686915	0.314648	0.19018	0.124468	0.0586573	2.12196	0.011834	0.0117026	0.0338414	1	intron (ENSMUST00000027499, intron 2 of 4)	1222	ENSMUST00000027499	chr1-93685454-93686634-CpG:_111-CGI	-282	ENSMUSG00000026278	Bok	BCL2-related ovarian killer [Source:MGI Symbol;Acc:MGI:1858494]
chr1	93742365	0.531476	0.639025	-0.107549	0.0440601	-2.44095	0.00704729	0.00674152	0.0146485	1	intron (ENSMUST00000112905, intron 2 of 5)	-9134	ENSMUST00000149436	chr1-93753866-93755348-CpG:_174-CGI	11501	ENSMUSG00000026279	Thap4	THAP domain containing 4 [Source:MGI Symbol;Acc:MGI:1914276]
chr1	93753813	0.0508351	0.167933	-0.117098	0.0352529	-3.32165	0.0135457	0.0077078	0.000894869	1	intron (ENSMUST00000149436, intron 1 of 5)	1024	ENSMUST00000112905	chr1-93753866-93755348-CpG:_174-CGI	53	ENSMUSG00000026280	Atg4b	autophagy related 4B, cysteine peptidase [Source:MGI Symbol;Acc:MGI:1913865]
chr1	93800815	0.919554	0.806543	0.113011	0.0555783	2.03337	0.0136505	0.013202	0.0420149	1	exon (ENSMUST00000112890, exon 2 of 2)	1090	ENSMUST00000112890	chr1-93801690-93802178-CpG:_48-CGI	875	ENSMUSG00000026281	Dtymk	deoxythymidylate kinase [Source:MGI Symbol;Acc:MGI:108396]
chr1	93827822	0.457998	0.651047	-0.193049	0.0876532	-2.20242	0.0201194	0.0112172	0.0276355	1	intron (ENSMUST00000149397, intron 1 of 2)	1261	ENSMUST00000141701	chr1-93803477-93804391-CpG:_71-CGI	-23432	ENSMUSG00000073609	D2hgdh	D-2-hydroxyglutarate dehydrogenase [Source:MGI Symbol;Acc:MGI:2138209]
chr1	93845983	0.710071	0.590503	0.119568	0.0609767	1.96087	0.013278	0.00980233	0.0498938	1	intron (ENSMUST00000112881, intron 8 of 9)	-15360	ENSMUST00000094663	chr1-93874525-93874841-CpG:_21-CGI	28542	ENSMUSG00000073609	D2hgdh	D-2-hydroxyglutarate dehydrogenase [Source:MGI Symbol;Acc:MGI:2138209]
chr1	93857689	0.031875	0.181931	-0.150056	0.0525267	-2.85675	0.019587	0.0116735	0.00427999	1	Intergenic	-3654	ENSMUST00000094663	chr1-93874525-93874841-CpG:_21-CGI	16836	NA	NA	NA
chr1	93912212	0.404491	0.201161	0.203331	0.0582373	3.49142	0.00974934	0.0174352	0.000480469	0.958436	Intergenic	-6224	ENSMUST00000178757	chr1-93940675-93940991-CpG:_21-CGI	28463	NA	NA	NA
chr1	93940908	0.811037	0.619883	0.191154	0.0707949	2.7001	0.0185553	0.0127178	0.00693184	1	exon (ENSMUST00000178757, exon 4 of 4)	12872	ENSMUST00000177958	chr1-93940675-93940991-CpG:_21-CGI	0	ENSMUSG00000093805	Gm9994	predicted gene 9994 [Source:MGI Symbol;Acc:MGI:3711964]
chr1	93940912	0.672053	0.502945	0.169108	0.0847761	1.99476	0.0180043	0.0176501	0.046069	1	exon (ENSMUST00000178757, exon 4 of 4)	12876	ENSMUST00000177958	chr1-93940675-93940991-CpG:_21-CGI	0	ENSMUSG00000093805	Gm9994	predicted gene 9994 [Source:MGI Symbol;Acc:MGI:3711964]
chr1	94009338	0.79387	0.95083	-0.15696	0.0574934	-2.73006	0.0136917	0.0146685	0.00633233	1	exon (ENSMUST00000097632, exon 8 of 8)	-11154	ENSMUST00000050890	chr1-93940675-93940991-CpG:_21-CGI	-68348	ENSMUSG00000073608	Gm6086	predicted gene 6086 [Source:MGI Symbol;Acc:MGI:3646771]
chr1	94221309	0.516682	0.386133	0.130549	0.0509998	2.5598	0.00874351	0.00760825	0.0104733	1	Intergenic	-168757	ENSMUST00000027507	chr1-93940675-93940991-CpG:_21-CGI	-280319	NA	NA	NA
chr1	94269714	0.422352	0.619214	-0.196863	0.0667672	-2.94849	0.0122996	0.0121711	0.00319327	1	Intergenic	-217162	ENSMUST00000027507	chr1-93940675-93940991-CpG:_21-CGI	-328724	NA	NA	NA
chr1	94836262	0.469864	0.696457	-0.226593	0.0829482	-2.73174	0.0162365	0.0148666	0.00630006	1	Intergenic	203780	ENSMUST00000158685	chr1-95313518-95314246-CpG:_81-CGI	477256	NA	NA	NA
chr1	95132405	0.949467	0.849253	0.100213	0.0420335	2.38413	0.0123188	0.0145515	0.0171197	1	Intergenic	-92363	ENSMUST00000158685	chr1-95313518-95314246-CpG:_81-CGI	181113	NA	NA	NA
chr1	95498515	0.593334	0.73401	-0.140677	0.0673817	-2.08776	0.011954	0.0134106	0.0368196	1	promoter-TSS (ENSMUST00000109141)	-68	ENSMUST00000109141	chr1-95667365-95667768-CpG:_35-CGI	168850	ENSMUSG00000081051	Gm15427	predicted pseudogene 15427 [Source:MGI Symbol;Acc:MGI:3642341]
chr1	95665653	0.367986	0.236642	0.131344	0.0645058	2.03616	0.0249168	0.0078805	0.0417344	1	intron (ENSMUST00000043336, intron 1 of 4)	1940	ENSMUST00000043336	chr1-95667365-95667768-CpG:_35-CGI	1712	ENSMUSG00000040710	St8sia4	ST8 alpha-N-acetyl-neuraminide alpha-2,8-sialyltransferase 4 [Source:MGI Symbol;Acc:MGI:106018]
chr1	95665655	0.321083	0.219967	0.101116	0.0499903	2.02272	0.0123121	0.00754285	0.0431023	1	intron (ENSMUST00000043336, intron 1 of 4)	1938	ENSMUST00000043336	chr1-95667365-95667768-CpG:_35-CGI	1710	ENSMUSG00000040710	St8sia4	ST8 alpha-N-acetyl-neuraminide alpha-2,8-sialyltransferase 4 [Source:MGI Symbol;Acc:MGI:106018]
chr1	95668881	0.571578	0.431017	0.140561	0.0632607	2.22192	0.0106303	0.0141574	0.0262884	1	Intergenic	-1288	ENSMUST00000043336	chr1-95667365-95667768-CpG:_35-CGI	-1114	NA	NA	NA
chr1	96646571	0.635863	0.80947	-0.173608	0.0740154	-2.34556	0.0151317	0.0170381	0.0189984	1	Intergenic	29473	ENSMUST00000178491	chr1-96872144-96872429-CpG:_23-CGI	225573	NA	NA	NA
chr1	96799667	0.782241	0.547307	0.234934	0.0750719	3.12945	0.0167624	0.0113329	0.00175133	1	Intergenic	37637	ENSMUST00000104067	chr1-96872144-96872429-CpG:_23-CGI	72477	NA	NA	NA
chr1	97552770	0.543336	0.252466	0.29087	0.0927722	3.13532	0.0173762	0.0135685	0.00171668	1	Intergenic	108905	ENSMUST00000142234	chr1-97660683-97662278-CpG:_183-CGI	107913	NA	NA	NA
chr1	97659475	0.557192	0.666719	-0.109527	0.0478775	-2.28765	0.00784256	0.00827785	0.0221581	1	intron (ENSMUST00000053033, intron 1 of 2)	2200	ENSMUST00000142234	chr1-97660683-97662278-CpG:_183-CGI	1208	ENSMUSG00000044768	D1Ertd622e	DNA segment, Chr 1, ERATO Doi 622, expressed [Source:MGI Symbol;Acc:MGI:1277184]
chr1	97662707	0.819782	0.707918	0.111865	0.0531877	2.1032	0.0146641	0.00960721	0.0354482	1	promoter-TSS (ENSMUST00000149927)	-634	ENSMUST00000149927	chr1-97660683-97662278-CpG:_183-CGI	-430	ENSMUSG00000044768	D1Ertd622e	DNA segment, Chr 1, ERATO Doi 622, expressed [Source:MGI Symbol;Acc:MGI:1277184]
chr1	97772185	0.847363	0.956276	-0.108913	0.0497373	-2.18978	0.0139881	0.0137316	0.0285405	1	intron (ENSMUST00000112844, intron 1 of 7)	-1775	ENSMUST00000042509	chr1-97769532-97770690-CpG:_95-CGI	-1496	ENSMUSG00000026333	Gin1	gypsy retrotransposon integrase 1 [Source:MGI Symbol;Acc:MGI:2182036]
chr1	97794561	0.962527	0.841113	0.121415	0.0396144	3.06492	0.0158462	0.00968485	0.00217728	1	TTS (ENSMUST00000159041)	-24151	ENSMUST00000042509	chr1-97769532-97770690-CpG:_95-CGI	-23872	ENSMUSG00000026335	Pam	peptidylglycine alpha-amidating monooxygenase [Source:MGI Symbol;Acc:MGI:97475]
chr1	97834441	0.0846131	0.240227	-0.155614	0.0613129	-2.53803	0.014932	0.0260756	0.0111477	1	exon (ENSMUST00000161567, exon 20 of 24)	205	ENSMUST00000159585	chr1-97769532-97770690-CpG:_95-CGI	-63752	ENSMUSG00000026335	Pam	peptidylglycine alpha-amidating monooxygenase [Source:MGI Symbol;Acc:MGI:97475]
chr1	98131700	0.721333	0.520279	0.201054	0.0816593	2.46211	0.0146257	0.0125228	0.0138122	1	Intergenic	-36055	ENSMUST00000163007	chr1-98095047-98095891-CpG:_82-CGI	-35810	NA	NA	NA
chr1	98309720	0.748116	0.508351	0.239765	0.0801518	2.99139	0.0148957	0.0132196	0.00277715	1	Intergenic	46198	ENSMUST00000180540	chr1-98095047-98095891-CpG:_82-CGI	-213830	NA	NA	NA
chr1	98350497	0.248262	0.138022	0.11024	0.0473763	2.32691	0.0115719	0.0107622	0.0199703	1	Intergenic	-70626	ENSMUST00000027575	chr1-98095047-98095891-CpG:_82-CGI	-254607	NA	NA	NA
chr1	98589564	0.845887	0.703941	0.141945	0.0663611	2.13898	0.0244452	0.0101432	0.0324371	1	Intergenic	40114	ENSMUST00000178484	chr1-98095047-98095891-CpG:_82-CGI	-493674	NA	NA	NA
chr1	99790629	0.685766	0.848982	-0.163216	0.0575707	-2.83506	0.0102929	0.0178678	0.00458172	1	exon (ENSMUST00000117372, exon 1 of 1)	395	ENSMUST00000117372	chr1-98095047-98095891-CpG:_82-CGI	-1694739	ENSMUSG00000082431	Tdpx-ps1	thioredoxin peroxidase, pseudogene 1 [Source:MGI Symbol;Acc:MGI:1321403]
chr1	99790978	0.844496	0.956283	-0.111786	0.042066	-2.6574	0.0118411	0.0220315	0.00787454	1	promoter-TSS (ENSMUST00000117372)	46	ENSMUST00000117372	chr1-98095047-98095891-CpG:_82-CGI	-1695088	ENSMUSG00000082431	Tdpx-ps1	thioredoxin peroxidase, pseudogene 1 [Source:MGI Symbol;Acc:MGI:1321403]
chr1	99791044	0.800696	0.950581	-0.149884	0.0571142	-2.62429	0.0157856	0.0128174	0.00868287	1	promoter-TSS (ENSMUST00000117372)	-20	ENSMUST00000117372	chr1-98095047-98095891-CpG:_82-CGI	-1695154	ENSMUSG00000082431	Tdpx-ps1	thioredoxin peroxidase, pseudogene 1 [Source:MGI Symbol;Acc:MGI:1321403]
chr1	100223840	0.939016	0.798239	0.140778	0.0715119	1.96859	0.015571	0.0345896	0.0490004	1	intron (ENSMUST00000086738, intron 11 of 23)	29207	ENSMUST00000157258	chr1-98095047-98095891-CpG:_82-CGI	-2127950	ENSMUSG00000067028	Cntnap5b	contactin associated protein-like 5B [Source:MGI Symbol;Acc:MGI:3664583]
chr1	100282451	0.967387	0.854829	0.112558	0.0419959	2.68021	0.0154848	0.0125779	0.00735759	1	intron (ENSMUST00000086738, intron 13 of 23)	-29404	ENSMUST00000157258	chr1-98095047-98095891-CpG:_82-CGI	-2186561	ENSMUSG00000067028	Cntnap5b	contactin associated protein-like 5B [Source:MGI Symbol;Acc:MGI:3664583]
chr1	100283208	0.681738	0.512441	0.169297	0.0703148	2.4077	0.0118813	0.0109718	0.0160533	1	intron (ENSMUST00000086738, intron 13 of 23)	-30161	ENSMUST00000157258	chr1-98095047-98095891-CpG:_82-CGI	-2187318	ENSMUSG00000067028	Cntnap5b	contactin associated protein-like 5B [Source:MGI Symbol;Acc:MGI:3664583]
chr1	101168247	0.622293	0.412566	0.209727	0.0830553	2.52515	0.0219497	0.011321	0.0115649	1	Intergenic	306455	ENSMUST00000103851	chr1-98095047-98095891-CpG:_82-CGI	-3072357	NA	NA	NA
chr1	101287036	0.847943	0.971173	-0.12323	0.0464199	-2.65468	0.0136858	0.0218833	0.00793836	1	Intergenic	425244	ENSMUST00000103851	chr1-98095047-98095891-CpG:_82-CGI	-3191146	NA	NA	NA
chr1	101287038	0.783037	0.923323	-0.140286	0.0558541	-2.51165	0.0145469	0.0121144	0.0120168	1	Intergenic	425246	ENSMUST00000103851	chr1-98095047-98095891-CpG:_82-CGI	-3191148	NA	NA	NA
chr1	101347363	0.696401	0.946108	-0.249708	0.0973453	-2.56517	0.0570559	0.0141454	0.0103124	1	Intergenic	485571	ENSMUST00000103851	chr1-98095047-98095891-CpG:_82-CGI	-3251473	NA	NA	NA
chr1	102002104	0.962828	0.861713	0.101115	0.0493905	2.04726	0.0185396	0.0123562	0.0406327	1	Intergenic	104475	ENSMUST00000104107	chr1-104768481-104768920-CpG:_32-CGI	2766377	NA	NA	NA
chr1	102458659	0.28731	0.140426	0.146884	0.0534204	2.74959	0.0111245	0.00887043	0.005967	1	Intergenic	-44639	ENSMUST00000157885	chr1-104768481-104768920-CpG:_32-CGI	2309822	NA	NA	NA
chr1	103236736	0.620571	0.787772	-0.167201	0.0754663	-2.21557	0.0228877	0.013644	0.0267209	1	promoter-TSS (ENSMUST00000157969)	30	ENSMUST00000157969	chr1-104768481-104768920-CpG:_32-CGI	1531745	ENSMUSG00000088594	Gm23965	predicted gene, 23965 [Source:MGI Symbol;Acc:MGI:5453742]
chr1	104019785	0.59961	0.406206	0.193404	0.0846991	2.28342	0.0141531	0.0176165	0.0224056	1	Intergenic	-466171	ENSMUST00000157536	chr1-104768481-104768920-CpG:_32-CGI	748696	NA	NA	NA
chr1	104756127	0.242993	0.492976	-0.249983	0.0751434	-3.32674	0.0291465	0.00978017	0.000878677	1	Intergenic	11458	ENSMUST00000117011	chr1-104768481-104768920-CpG:_32-CGI	12354	NA	NA	NA
chr1	104770170	0.542889	0.763898	-0.221009	0.0945092	-2.3385	0.0167488	0.0132324	0.0193615	1	intron (ENSMUST00000062528, intron 1 of 11)	1642	ENSMUST00000062528	chr1-104768481-104768920-CpG:_32-CGI	-1251	ENSMUSG00000050840	Cdh20	cadherin 20 [Source:MGI Symbol;Acc:MGI:1346069]
chr1	105320193	0.774077	0.913325	-0.139248	0.0539619	-2.58048	0.0121339	0.0161983	0.00986626	1	intron (ENSMUST00000172299, intron 1 of 1)	-35813	ENSMUST00000181383	chr1-105355962-105356898-CpG:_77-CGI	35769	ENSMUSG00000047496	Rnf152	ring finger protein 152 [Source:MGI Symbol;Acc:MGI:2443787]
chr1	105355370	0.185406	0.0688467	0.11656	0.0519919	2.24188	0.0185166	0.00980665	0.0249691	1	promoter-TSS (ENSMUST00000181383)	-636	ENSMUST00000181383	chr1-105355962-105356898-CpG:_77-CGI	592	ENSMUSG00000097482	Gm17634	predicted gene, 17634 [Source:MGI Symbol;Acc:MGI:4937268]
chr1	105456091	0.869054	0.676573	0.19248	0.0804343	2.39302	0.0212392	0.0133304	0.0167105	1	exon (ENSMUST00000086725, exon 1 of 2)	121	ENSMUST00000086725	chr1-105355962-105356898-CpG:_77-CGI	-99194	ENSMUSG00000067017	Gm3608	predicted gene 3608 [Source:MGI Symbol;Acc:MGI:3804932]
chr1	105844707	0.0892068	0.209089	-0.119882	0.0588489	-2.03712	0.016553	0.0109943	0.0416377	1	exon (ENSMUST00000027559, exon 10 of 10)	63985	ENSMUST00000027559	chr1-105989879-105991754-CpG:_182-CGI	145172	ENSMUSG00000026321	Tnfrsf11a	tumor necrosis factor receptor superfamily, member 11a, NFKB activator [Source:MGI Symbol;Acc:MGI:1314891]
chr1	105989570	0.451517	0.327343	0.124174	0.0598173	2.07589	0.0105976	0.00828876	0.037904	1	promoter-TSS (ENSMUST00000119166)	-835	ENSMUST00000119166	chr1-105989879-105991754-CpG:_182-CGI	309	ENSMUSG00000038866	Zcchc2	zinc finger, CCHC domain containing 2 [Source:MGI Symbol;Acc:MGI:2444114]
chr1	106037497	0.834846	0.945005	-0.110158	0.0501567	-2.19628	0.0136	0.0118517	0.0280719	1	Intergenic	25754	ENSMUST00000131830	chr1-105993773-105994038-CpG:_33-CGI	-43460	NA	NA	NA
chr1	106037526	0.61999	0.805749	-0.185759	0.0885529	-2.09772	0.0229642	0.0119607	0.0359297	1	Intergenic	25783	ENSMUST00000131830	chr1-105993773-105994038-CpG:_33-CGI	-43489	NA	NA	NA
chr1	106071255	0.325575	0.171535	0.15404	0.0685075	2.24851	0.0141789	0.0140273	0.0245437	1	Intergenic	-18812	ENSMUST00000180947	chr1-105993773-105994038-CpG:_33-CGI	-77218	NA	NA	NA
chr1	106108241	0.679616	0.420891	0.258725	0.0851172	3.03964	0.015705	0.0213072	0.00236863	1	Intergenic	18174	ENSMUST00000180947	chr1-106171429-106173330-CpG:_184-CGI	63188	NA	NA	NA
chr1	106317447	0.850579	0.64711	0.203469	0.0822013	2.47525	0.0356649	0.0211182	0.0133142	1	exon (ENSMUST00000124895, exon 1 of 2)	210	ENSMUST00000124895	chr1-106171429-106173330-CpG:_184-CGI	-144118	ENSMUSG00000044340	Phlpp1	PH domain and leucine rich repeat protein phosphatase 1 [Source:MGI Symbol;Acc:MGI:2138327]
chr1	106710528	0.76438	0.866941	-0.102561	0.0507554	-2.02069	0.0144908	0.00795859	0.0433115	1	intron (ENSMUST00000112751, intron 1 of 1)	3745	ENSMUST00000112751	chr1-106712493-106712947-CpG:_32-CGI	1965	ENSMUSG00000057329	Bcl2	B cell leukemia/lymphoma 2 [Source:MGI Symbol;Acc:MGI:88138]
chr1	106717087	0.891956	0.776754	0.115202	0.0570162	2.02051	0.0325051	0.0127283	0.0433304	1	Intergenic	-2814	ENSMUST00000112751	chr1-106713656-106714232-CpG:_51-CGI	-2856	NA	NA	NA
chr1	106717248	0.608616	0.495242	0.113374	0.0519207	2.1836	0.00867187	0.00698032	0.028992	1	Intergenic	-2975	ENSMUST00000112751	chr1-106713656-106714232-CpG:_51-CGI	-3017	NA	NA	NA
chr1	106717740	0.0610621	0.168453	-0.107391	0.0517387	-2.07565	0.0189378	0.0113403	0.0379264	1	Intergenic	-3467	ENSMUST00000112751	chr1-106713656-106714232-CpG:_51-CGI	-3509	NA	NA	NA
chr1	106736104	0.555718	0.405074	0.150644	0.0759039	1.98467	0.0155575	0.0100346	0.0471814	1	intron (ENSMUST00000010049, intron 7 of 9)	-21831	ENSMUST00000112751	chr1-106713656-106714232-CpG:_51-CGI	-21873	ENSMUSG00000009905	Kdsr	3-ketodihydrosphingosine reductase [Source:MGI Symbol;Acc:MGI:1918000]
chr1	107389879	0.761231	0.578437	0.182794	0.081208	2.25093	0.0175967	0.0128748	0.0243899	1	Intergenic	-2468	ENSMUST00000147509	chr1-106796242-106796781-CpG:_55-CGI	-593099	NA	NA	NA
chr1	107397637	0.29911	0.440144	-0.141034	0.0601836	-2.3434	0.0107339	0.00944594	0.019109	1	Intergenic	-2017	ENSMUST00000154538	chr1-106796242-106796781-CpG:_55-CGI	-600857	NA	NA	NA
chr1	107481191	0.617418	0.727651	-0.110233	0.0536649	-2.05411	0.0131625	0.00701877	0.0399651	1	Intergenic	-30231	ENSMUST00000009356	chr1-106796242-106796781-CpG:_55-CGI	-684411	NA	NA	NA
chr1	108377093	0.793875	0.941801	-0.147926	0.0746768	-1.98088	0.0369296	0.0123125	0.0476044	1	Intergenic	484120	ENSMUST00000104049	chr1-106796242-106796781-CpG:_55-CGI	-1580313	NA	NA	NA
chr1	108379411	0.800255	0.909903	-0.109647	0.0537394	-2.04035	0.013782	0.0105502	0.0413154	1	Intergenic	486438	ENSMUST00000104049	chr1-106796242-106796781-CpG:_55-CGI	-1582631	NA	NA	NA
chr1	108379492	0.754207	0.930666	-0.17646	0.0690884	-2.55411	0.0262087	0.024736	0.0106458	1	Intergenic	486519	ENSMUST00000104049	chr1-106796242-106796781-CpG:_55-CGI	-1582712	NA	NA	NA
chr1	108905333	0.716959	0.541919	0.17504	0.073734	2.37394	0.0138971	0.0137429	0.0175994	1	Intergenic	717803	ENSMUST00000158412	chr1-109982432-109983228-CpG:_58-CGI	1077099	NA	NA	NA
chr1	110231882	0.433885	0.262959	0.170926	0.070012	2.44137	0.0126486	0.0111245	0.0146315	1	Intergenic	132588	ENSMUST00000134301	chr1-109982432-109983228-CpG:_58-CGI	-248655	NA	NA	NA
chr1	110275694	0.250087	0.47029	-0.220202	0.0990419	-2.22332	0.0125435	0.0587913	0.0261939	1	Intergenic	176400	ENSMUST00000134301	chr1-109982432-109983228-CpG:_58-CGI	-292467	NA	NA	NA
chr1	110905733	0.753844	0.588057	0.165787	0.0812564	2.0403	0.0130095	0.0126602	0.0413207	1	intron (ENSMUST00000094626, intron 9 of 11)	71638	ENSMUST00000094626	chr1-109982432-109983228-CpG:_58-CGI	-922506	ENSMUSG00000047216	Cdh19	cadherin 19, type 2 [Source:MGI Symbol;Acc:MGI:3588198]
chr1	111814541	0.603931	0.38934	0.214591	0.0847259	2.53277	0.0174221	0.0115201	0.0113167	1	Intergenic	50367	ENSMUST00000035462	chr1-111864486-111864996-CpG:_51-CGI	49945	NA	NA	NA
chr1	111880968	0.565195	0.389626	0.175569	0.0752678	2.33259	0.0135434	0.0127072	0.0196699	1	Intergenic	-16060	ENSMUST00000035462	chr1-111864486-111864996-CpG:_51-CGI	-15973	NA	NA	NA
chr1	111881023	0.891698	0.767763	0.123935	0.0618213	2.00474	0.0163999	0.0209704	0.0449913	1	Intergenic	-16115	ENSMUST00000035462	chr1-111864486-111864996-CpG:_51-CGI	-16028	NA	NA	NA
chr1	112138012	0.0898465	0.196685	-0.106838	0.0492253	-2.1704	0.0244211	0.00835756	0.0299769	1	Intergenic	-273104	ENSMUST00000035462	chr1-111864486-111864996-CpG:_51-CGI	-273017	NA	NA	NA
chr1	112225236	0.344919	0.569359	-0.22444	0.0966939	-2.32113	0.0184612	0.0179318	0.0202796	1	Intergenic	-242674	ENSMUST00000158066	chr1-112416534-112416951-CpG:_31-CGI	191298	NA	NA	NA
chr1	112378051	0.191985	0.359291	-0.167306	0.0549007	-3.04743	0.0106118	0.00889404	0.00230804	1	Intergenic	-89859	ENSMUST00000158066	chr1-112416534-112416951-CpG:_31-CGI	38483	NA	NA	NA
chr1	112456869	0.566826	0.713578	-0.146752	0.0603631	-2.43115	0.0151039	0.00827937	0.0150508	1	Intergenic	-11041	ENSMUST00000158066	chr1-112416534-112416951-CpG:_31-CGI	-39919	NA	NA	NA
chr1	114557326	0.695666	0.850586	-0.15492	0.0677871	-2.28539	0.0278488	0.0114102	0.0222899	1	Intergenic	-593193	ENSMUST00000180837	chr1-112416534-112416951-CpG:_31-CGI	-2140376	NA	NA	NA
chr1	115685567	0.740356	0.53956	0.200796	0.0633167	3.1713	0.0144581	0.00978811	0.00151757	1	intron (ENSMUST00000094621, intron 1 of 23)	431	ENSMUST00000094621	chr1-118310997-118311533-CpG:_57-CGI	2625430	ENSMUSG00000070695	Cntnap5a	contactin associated protein-like 5A [Source:MGI Symbol;Acc:MGI:3643623]
chr1	116375739	0.588549	0.389461	0.199088	0.0944425	2.10803	0.0197949	0.0135965	0.0350281	1	intron (ENSMUST00000094621, intron 13 of 23)	18673	ENSMUST00000175207	chr1-118310997-118311533-CpG:_57-CGI	1935258	ENSMUSG00000070695	Cntnap5a	contactin associated protein-like 5A [Source:MGI Symbol;Acc:MGI:3643623]
chr1	118310264	0.459687	0.578403	-0.118716	0.0602293	-1.97106	0.0112608	0.00831074	0.0487171	1	intron (ENSMUST00000027623, intron 1 of 5)	867	ENSMUST00000027623	chr1-118310997-118311533-CpG:_57-CGI	733	ENSMUSG00000026374	Tsn	translin [Source:MGI Symbol;Acc:MGI:109263]
chr1	118409397	0.23692	0.444812	-0.207892	0.0713266	-2.91465	0.0164056	0.0119214	0.0035609	1	intron (ENSMUST00000178710, intron 1 of 36)	20340	ENSMUST00000049404	chr1-118389219-118389718-CpG:_34-CGI	-19680	ENSMUSG00000064302	Clasp1	CLIP associating protein 1 [Source:MGI Symbol;Acc:MGI:1923957]
chr1	118776621	0.491023	0.627668	-0.136645	0.0582282	-2.34672	0.0104313	0.00848916	0.0189395	1	Intergenic	94801	ENSMUST00000157738	chr1-118837394-118838033-CpG:_46-CGI	60773	NA	NA	NA
chr1	118837438	0.851929	0.97919	-0.127261	0.0430946	-2.95306	0.012493	0.0171101	0.00314643	1	exon (ENSMUST00000062483, exon 14 of 14)	145149	ENSMUST00000159678	chr1-118837394-118838033-CpG:_46-CGI	0	ENSMUSG00000048402	Gli2	GLI-Kruppel family member GLI2 [Source:MGI Symbol;Acc:MGI:95728]
chr1	118837449	0.824533	0.929382	-0.10485	0.0503321	-2.08316	0.0129198	0.0126608	0.037237	1	exon (ENSMUST00000062483, exon 14 of 14)	145138	ENSMUST00000159678	chr1-118837394-118838033-CpG:_46-CGI	0	ENSMUSG00000048402	Gli2	GLI-Kruppel family member GLI2 [Source:MGI Symbol;Acc:MGI:95728]
chr1	118837552	0.852662	0.971121	-0.118459	0.0533115	-2.22202	0.0235601	0.019372	0.0262817	1	exon (ENSMUST00000062483, exon 14 of 14)	145035	ENSMUST00000159678	chr1-118837394-118838033-CpG:_46-CGI	0	ENSMUSG00000048402	Gli2	GLI-Kruppel family member GLI2 [Source:MGI Symbol;Acc:MGI:95728]
chr1	118873561	0.445837	0.625576	-0.179739	0.0869388	-2.06742	0.0146463	0.0117536	0.0386944	1	intron (ENSMUST00000160991, intron 2 of 7)	109026	ENSMUST00000159678	chr1-118837394-118838033-CpG:_46-CGI	-35529	ENSMUSG00000048402	Gli2	GLI-Kruppel family member GLI2 [Source:MGI Symbol;Acc:MGI:95728]
chr1	118911381	0.261199	0.500597	-0.239398	0.0781736	-3.06239	0.0132331	0.0142186	0.0021958	1	intron (ENSMUST00000161056, intron 2 of 7)	71206	ENSMUST00000159678	chr1-118837394-118838033-CpG:_46-CGI	-73349	ENSMUSG00000048402	Gli2	GLI-Kruppel family member GLI2 [Source:MGI Symbol;Acc:MGI:95728]
chr1	118982497	0.0792465	0.224183	-0.144937	0.0579453	-2.50126	0.0144308	0.012219	0.0123751	1	promoter-TSS (ENSMUST00000159678)	90	ENSMUST00000159678	chr1-119053398-119053783-CpG:_34-CGI	70901	ENSMUSG00000048402	Gli2	GLI-Kruppel family member GLI2 [Source:MGI Symbol;Acc:MGI:95728]
chr1	118982518	0.0528781	0.191255	-0.138377	0.0542702	-2.54978	0.011848	0.0150425	0.010779	1	promoter-TSS (ENSMUST00000159678)	69	ENSMUST00000159678	chr1-119053398-119053783-CpG:_34-CGI	70880	ENSMUSG00000048402	Gli2	GLI-Kruppel family member GLI2 [Source:MGI Symbol;Acc:MGI:95728]
chr1	119051665	0.481595	0.317208	0.164387	0.070934	2.31746	0.0146806	0.0118688	0.0204788	1	intron (ENSMUST00000161056, intron 1 of 7)	1673	ENSMUST00000161056	chr1-119053398-119053783-CpG:_34-CGI	1733	ENSMUSG00000048402	Gli2	GLI-Kruppel family member GLI2 [Source:MGI Symbol;Acc:MGI:95728]
chr1	119056669	0.651659	0.464832	0.186827	0.0643299	2.90421	0.0127555	0.00925764	0.00368182	1	Intergenic	-1799	ENSMUST00000181458	chr1-119053398-119053783-CpG:_34-CGI	-2887	NA	NA	NA
chr1	119065243	0.811084	0.672145	0.138939	0.05797	2.39674	0.0117616	0.00956645	0.0165416	1	Intergenic	6775	ENSMUST00000181458	chr1-119053398-119053783-CpG:_34-CGI	-11461	NA	NA	NA
chr1	119065427	0.63573	0.436142	0.199588	0.0767547	2.60034	0.0165368	0.0128394	0.00931324	1	Intergenic	6959	ENSMUST00000181458	chr1-119053398-119053783-CpG:_34-CGI	-11645	NA	NA	NA
chr1	119072541	0.215138	0.423415	-0.208276	0.0807939	-2.57787	0.0166087	0.0116344	0.00994108	1	Intergenic	14073	ENSMUST00000181458	chr1-119053398-119053783-CpG:_34-CGI	-18759	NA	NA	NA
chr1	119084917	0.621792	0.84886	-0.227068	0.0857928	-2.6467	0.0227266	0.0134752	0.00812809	1	Intergenic	26449	ENSMUST00000181458	chr1-119053398-119053783-CpG:_34-CGI	-31135	NA	NA	NA
chr1	119090346	0.297199	0.445807	-0.148608	0.0634606	-2.34173	0.0115473	0.00928305	0.0191944	1	Intergenic	31878	ENSMUST00000181458	chr1-119053398-119053783-CpG:_34-CGI	-36564	NA	NA	NA
chr1	119106568	0.811039	0.682344	0.128695	0.0513429	2.50659	0.0114224	0.00802993	0.0121903	1	Intergenic	48100	ENSMUST00000181458	chr1-119053398-119053783-CpG:_34-CGI	-52786	NA	NA	NA
chr1	119167699	0.720563	0.59903	0.121532	0.0537381	2.26157	0.0112246	0.00745148	0.0237241	1	Intergenic	10114	ENSMUST00000181691	chr1-119189576-119189828-CpG:_20-CGI	21877	NA	NA	NA
chr1	119189392	0.746947	0.558251	0.188696	0.0640912	2.94417	0.0170232	0.0114556	0.00323818	1	Intergenic	31807	ENSMUST00000181691	chr1-119189576-119189828-CpG:_20-CGI	184	NA	NA	NA
chr1	119255556	0.33231	0.481615	-0.149305	0.0694473	-2.1499	0.0133452	0.0126727	0.0315631	1	Intergenic	97971	ENSMUST00000181691	chr1-119189576-119189828-CpG:_20-CGI	-65729	NA	NA	NA
chr1	119255748	0.507747	0.644909	-0.137162	0.0692573	-1.98047	0.0239355	0.00786002	0.0476506	1	Intergenic	98163	ENSMUST00000181691	chr1-119189576-119189828-CpG:_20-CGI	-65921	NA	NA	NA
chr1	119293850	0.955639	0.852917	0.102722	0.02993	3.43208	0.00876623	0.00724179	0.000598971	0.986694	Intergenic	128397	ENSMUST00000038765	chr1-119189576-119189828-CpG:_20-CGI	-104023	NA	NA	NA
chr1	119294321	0.623885	0.7451	-0.121215	0.0584411	-2.07414	0.0106738	0.0113017	0.0380663	1	Intergenic	127926	ENSMUST00000038765	chr1-119189576-119189828-CpG:_20-CGI	-104494	NA	NA	NA
chr1	119295018	0.309116	0.56052	-0.251403	0.0755611	-3.32715	0.0128735	0.0122828	0.000877385	1	Intergenic	127229	ENSMUST00000038765	chr1-119189576-119189828-CpG:_20-CGI	-105191	NA	NA	NA
chr1	119299955	0.546869	0.419068	0.127801	0.0642859	1.988	0.0132427	0.0102803	0.0468114	1	Intergenic	122292	ENSMUST00000038765	chr1-119189576-119189828-CpG:_20-CGI	-110128	NA	NA	NA
chr1	119304205	0.553119	0.416717	0.136402	0.0693108	1.96797	0.0127233	0.0107677	0.049071	1	Intergenic	118042	ENSMUST00000038765	chr1-119189576-119189828-CpG:_20-CGI	-114378	NA	NA	NA
chr1	119304558	0.272308	0.447055	-0.174747	0.0790688	-2.21006	0.0215854	0.0139845	0.0271011	1	Intergenic	117689	ENSMUST00000038765	chr1-119189576-119189828-CpG:_20-CGI	-114731	NA	NA	NA
chr1	119304573	0.685225	0.480083	0.205142	0.0817831	2.50837	0.0173937	0.0129587	0.0121291	1	Intergenic	117674	ENSMUST00000038765	chr1-119189576-119189828-CpG:_20-CGI	-114746	NA	NA	NA
chr1	119334225	0.966953	0.85809	0.108863	0.0465668	2.33779	0.0113655	0.0219629	0.0193983	1	Intergenic	88022	ENSMUST00000038765	chr1-119420294-119422877-CpG:_244-CGI	86069	NA	NA	NA
chr1	119375738	0.758249	0.918675	-0.160426	0.0714422	-2.24554	0.0198183	0.0138454	0.0247334	1	Intergenic	46509	ENSMUST00000038765	chr1-119420294-119422877-CpG:_244-CGI	44556	NA	NA	NA
chr1	119390924	0.229338	0.425658	-0.19632	0.0645858	-3.03967	0.0126379	0.0113051	0.00236837	1	Intergenic	31323	ENSMUST00000038765	chr1-119420294-119422877-CpG:_244-CGI	29370	NA	NA	NA
chr1	119398991	0.733247	0.584513	0.148734	0.0658484	2.25873	0.0111378	0.0157172	0.0239001	1	Intergenic	23256	ENSMUST00000038765	chr1-119420294-119422877-CpG:_244-CGI	21303	NA	NA	NA
chr1	119399858	0.96125	0.839662	0.121588	0.0469607	2.58915	0.0253222	0.0108329	0.00962128	1	Intergenic	22389	ENSMUST00000038765	chr1-119420294-119422877-CpG:_244-CGI	20436	NA	NA	NA
chr1	119409671	0.666418	0.519134	0.147283	0.0647064	2.27618	0.0133746	0.0136617	0.0228354	1	Intergenic	12576	ENSMUST00000038765	chr1-119420294-119422877-CpG:_244-CGI	10623	NA	NA	NA
chr1	119417536	0.688129	0.918582	-0.230452	0.0680519	-3.38642	0.0211974	0.0122916	0.000708121	1	exon (ENSMUST00000038765, exon 2 of 2)	4711	ENSMUST00000038765	chr1-119420294-119422877-CpG:_244-CGI	2758	ENSMUSG00000037035	Inhbb	inhibin beta-B [Source:MGI Symbol;Acc:MGI:96571]
chr1	119417769	0.763565	0.625215	0.13835	0.0587161	2.35625	0.0104593	0.0112475	0.0184605	1	exon (ENSMUST00000038765, exon 2 of 2)	4478	ENSMUST00000038765	chr1-119420294-119422877-CpG:_244-CGI	2525	ENSMUSG00000037035	Inhbb	inhibin beta-B [Source:MGI Symbol;Acc:MGI:96571]
chr1	119418030	0.582262	0.398276	0.183985	0.0713946	2.57702	0.0155882	0.00933206	0.00996564	1	exon (ENSMUST00000038765, exon 2 of 2)	4217	ENSMUST00000038765	chr1-119420294-119422877-CpG:_244-CGI	2264	ENSMUSG00000037035	Inhbb	inhibin beta-B [Source:MGI Symbol;Acc:MGI:96571]
chr1	119418931	0.522554	0.238619	0.283934	0.0881224	3.22205	0.0186304	0.0125981	0.00127279	1	intron (ENSMUST00000038765, intron 1 of 1)	3316	ENSMUST00000038765	chr1-119420294-119422877-CpG:_244-CGI	1363	ENSMUSG00000037035	Inhbb	inhibin beta-B [Source:MGI Symbol;Acc:MGI:96571]
chr1	119497457	0.776111	0.931968	-0.155857	0.068105	-2.28848	0.0272976	0.012562	0.0221099	1	intron (ENSMUST00000004565, intron 1 of 4)	7336	ENSMUST00000004565	chr1-119504422-119504997-CpG:_52-CGI	6965	ENSMUSG00000004451	Ralb	v-ral simian leukemia viral oncogene homolog B (ras related) [Source:MGI Symbol;Acc:MGI:1927244]
chr1	119499582	0.825529	0.704073	0.121456	0.0611691	1.98558	0.0124329	0.010359	0.0470803	1	intron (ENSMUST00000004565, intron 1 of 4)	5211	ENSMUST00000004565	chr1-119504422-119504997-CpG:_52-CGI	4840	ENSMUSG00000004451	Ralb	v-ral simian leukemia viral oncogene homolog B (ras related) [Source:MGI Symbol;Acc:MGI:1927244]
chr1	119499608	0.759008	0.885563	-0.126556	0.0629762	-2.00958	0.0144971	0.0162733	0.0444761	1	intron (ENSMUST00000004565, intron 1 of 4)	5185	ENSMUST00000004565	chr1-119504422-119504997-CpG:_52-CGI	4814	ENSMUSG00000004451	Ralb	v-ral simian leukemia viral oncogene homolog B (ras related) [Source:MGI Symbol;Acc:MGI:1927244]
chr1	119874977	0.950635	0.822773	0.127862	0.0425285	3.00651	0.0116875	0.00991395	0.00264263	1	Intergenic	-37365	ENSMUST00000064091	chr1-119836759-119837754-CpG:_106-CGI	-37224	NA	NA	NA
chr1	120020867	0.6748	0.806717	-0.131916	0.0666346	-1.9797	0.0128959	0.0116241	0.0477378	1	intron (ENSMUST00000072886, intron 1 of 13)	13888	ENSMUST00000072886	chr1-120073679-120073931-CpG:_28-CGI	52812	ENSMUSG00000026387	Sctr	secretin receptor [Source:MGI Symbol;Acc:MGI:2441720]
chr1	120037641	0.705339	0.570395	0.134944	0.0680592	1.98274	0.0112264	0.0198461	0.0473963	1	intron (ENSMUST00000072886, intron 5 of 13)	30662	ENSMUST00000072886	chr1-120073679-120073931-CpG:_28-CGI	36038	ENSMUSG00000026387	Sctr	secretin receptor [Source:MGI Symbol;Acc:MGI:2441720]
chr1	120087163	0.742841	0.881036	-0.138195	0.0573542	-2.40951	0.0163535	0.0131767	0.0159741	1	Intergenic	-13090	ENSMUST00000056089	chr1-120073679-120073931-CpG:_28-CGI	-13233	NA	NA	NA
chr1	120094166	0.92985	0.802235	0.127615	0.0404286	3.15656	0.0128192	0.00807608	0.00159642	1	Intergenic	-20093	ENSMUST00000056089	chr1-120073679-120073931-CpG:_28-CGI	-20236	NA	NA	NA
chr1	120105661	0.634512	0.496927	0.137585	0.0509703	2.69931	0.010661	0.00674238	0.00694825	1	Intergenic	14476	ENSMUST00000112648	chr1-120120917-120121280-CpG:_35-CGI	15256	NA	NA	NA
chr1	120122370	0.911977	0.809398	0.102579	0.0473669	2.16562	0.0143395	0.0101275	0.0303405	1	intron (ENSMUST00000027637, intron 1 of 4)	1171	ENSMUST00000056038	chr1-120120917-120121280-CpG:_35-CGI	-1091	ENSMUSG00000026388	3110009E18Rik	RIKEN cDNA 3110009E18 gene [Source:MGI Symbol;Acc:MGI:1920353]
chr1	120136604	0.895015	0.739493	0.155522	0.0523895	2.96857	0.0117641	0.0108596	0.00299185	1	intron (ENSMUST00000027637, intron 1 of 4)	-14066	ENSMUST00000153037	chr1-120120917-120121280-CpG:_35-CGI	-15325	ENSMUSG00000026388	3110009E18Rik	RIKEN cDNA 3110009E18 gene [Source:MGI Symbol;Acc:MGI:1920353]
chr1	120231273	0.752818	0.893359	-0.140541	0.0630908	-2.2276	0.0140127	0.0238735	0.0259071	1	intron (ENSMUST00000112639, intron 4 of 4)	33981	ENSMUST00000140490	chr1-120340460-120341881-CpG:_128-CGI	109187	ENSMUSG00000026389	Steap3	STEAP family member 3 [Source:MGI Symbol;Acc:MGI:1915678]
chr1	120270365	0.839963	0.66758	0.172383	0.0720854	2.39137	0.0257237	0.0116161	0.0167856	1	promoter-TSS (ENSMUST00000112639)	57	ENSMUST00000112639	chr1-120340460-120341881-CpG:_128-CGI	70095	ENSMUSG00000026389	Steap3	STEAP family member 3 [Source:MGI Symbol;Acc:MGI:1915678]
chr1	120328122	0.863658	0.7614	0.102258	0.0438687	2.33101	0.0108414	0.00871136	0.019753	1	Intergenic	-12459	ENSMUST00000037286	chr1-120340460-120341881-CpG:_128-CGI	12338	NA	NA	NA
chr1	120343758	0.288873	0.113418	0.175455	0.0615164	2.85217	0.0122857	0.0203723	0.00434222	1	TTS (ENSMUST00000037286)	3177	ENSMUST00000037286	chr1-120342367-120342639-CpG:_30-CGI	-1120	ENSMUSG00000036907	C1ql2	complement component 1, q subcomponent-like 2 [Source:MGI Symbol;Acc:MGI:3032521]
chr1	120596040	0.662971	0.552061	0.11091	0.053744	2.06367	0.0120408	0.00764486	0.0390488	1	Intergenic	-6377	ENSMUST00000079721	chr1-120602843-120603990-CpG:_90-CGI	6803	NA	NA	NA
chr1	120600218	0.547722	0.426563	0.121159	0.0613563	1.97468	0.0101982	0.0160808	0.0483045	1	Intergenic	-2199	ENSMUST00000079721	chr1-120602843-120603990-CpG:_90-CGI	2625	NA	NA	NA
chr1	120600365	0.495708	0.371444	0.124264	0.0600397	2.06971	0.00950121	0.0113768	0.0384798	1	Intergenic	-2052	ENSMUST00000079721	chr1-120602843-120603990-CpG:_90-CGI	2478	NA	NA	NA
chr1	120600411	0.462849	0.32909	0.133758	0.0675248	1.98087	0.0121026	0.0133965	0.0476053	1	Intergenic	-2006	ENSMUST00000079721	chr1-120602843-120603990-CpG:_90-CGI	2432	NA	NA	NA
chr1	120600442	0.443037	0.284194	0.158843	0.070788	2.24393	0.0122424	0.0154513	0.0248372	1	Intergenic	-1975	ENSMUST00000079721	chr1-120602843-120603990-CpG:_90-CGI	2401	NA	NA	NA
chr1	120600444	0.459527	0.302771	0.156756	0.0708352	2.21297	0.0111455	0.015883	0.0268995	1	Intergenic	-1973	ENSMUST00000079721	chr1-120602843-120603990-CpG:_90-CGI	2399	NA	NA	NA
chr1	120603831	0.156344	0.0376628	0.118681	0.0404977	2.93057	0.0127093	0.009692	0.00338337	1	exon (ENSMUST00000079721, exon 1 of 2)	1414	ENSMUST00000079721	chr1-120602843-120603990-CpG:_90-CGI	0	ENSMUSG00000058665	En1	engrailed 1 [Source:MGI Symbol;Acc:MGI:95389]
chr1	120608215	0.620394	0.498471	0.121923	0.055822	2.18414	0.0105478	0.00777015	0.0289523	1	3' UTR (ENSMUST00000079721, exon 2 of 2)	5798	ENSMUST00000079721	chr1-120606906-120607285-CpG:_32-CGI	-931	ENSMUSG00000058665	En1	engrailed 1 [Source:MGI Symbol;Acc:MGI:95389]
chr1	120608540	0.839591	0.717505	0.122086	0.0602785	2.02536	0.0138403	0.0119046	0.0428306	1	3' UTR (ENSMUST00000079721, exon 2 of 2)	6123	ENSMUST00000079721	chr1-120606906-120607285-CpG:_32-CGI	-1256	ENSMUSG00000058665	En1	engrailed 1 [Source:MGI Symbol;Acc:MGI:95389]
chr1	120614311	0.672838	0.501039	0.171799	0.0663865	2.58785	0.0133423	0.0108562	0.00965759	1	Intergenic	11894	ENSMUST00000079721	chr1-120606906-120607285-CpG:_32-CGI	-7027	NA	NA	NA
chr1	120614399	0.411684	0.237516	0.174169	0.0796607	2.18638	0.0145091	0.0204357	0.0287877	1	Intergenic	11982	ENSMUST00000079721	chr1-120606906-120607285-CpG:_32-CGI	-7115	NA	NA	NA
chr1	120614437	0.656213	0.454644	0.201569	0.0841873	2.39429	0.0142053	0.0202928	0.0166528	1	Intergenic	12020	ENSMUST00000079721	chr1-120606906-120607285-CpG:_32-CGI	-7153	NA	NA	NA
chr1	120614456	0.544578	0.356806	0.187772	0.0822642	2.28255	0.0199829	0.0143914	0.0224568	1	Intergenic	12039	ENSMUST00000079721	chr1-120606906-120607285-CpG:_32-CGI	-7172	NA	NA	NA
chr1	120648184	0.818778	0.951967	-0.133189	0.0606952	-2.19439	0.0225071	0.0140504	0.028207	1	Intergenic	45767	ENSMUST00000079721	chr1-120606906-120607285-CpG:_32-CGI	-40900	NA	NA	NA
chr1	120763453	0.393591	0.261488	0.132103	0.061949	2.13245	0.010722	0.0142538	0.0329701	1	Intergenic	161036	ENSMUST00000079721	chr1-120606906-120607285-CpG:_32-CGI	-156169	NA	NA	NA
chr1	120795392	0.26786	0.370015	-0.102155	0.0450452	-2.26783	0.00778884	0.00674152	0.0233396	1	Intergenic	192975	ENSMUST00000079721	chr1-120606906-120607285-CpG:_32-CGI	-188108	NA	NA	NA
chr1	121006529	0.695341	0.492402	0.202939	0.0890734	2.27834	0.0170936	0.0124295	0.0227066	1	Intergenic	-80875	ENSMUST00000181433	chr1-121177908-121178195-CpG:_27-CGI	171379	NA	NA	NA
chr1	121348920	0.755309	0.634246	0.121063	0.0563916	2.14683	0.0152416	0.00778066	0.0318064	1	Intergenic	-16332	ENSMUST00000071064	chr1-121327653-121328143-CpG:_44-CGI	-20778	NA	NA	NA
chr1	121490515	0.190184	0.339779	-0.149595	0.0644903	-2.31966	0.0115276	0.0153418	0.0203595	1	promoter-TSS (ENSMUST00000152959)	-701	ENSMUST00000152959	chr1-121527415-121527955-CpG:_49-CGI	36900	ENSMUSG00000026339	Ccdc93	coiled-coil domain containing 93 [Source:MGI Symbol;Acc:MGI:1918079]
chr1	121527256	0.586672	0.70699	-0.120318	0.0464798	-2.58861	0.00766344	0.00689677	0.00963633	1	intron (ENSMUST00000055884, intron 1 of 1)	1208	ENSMUST00000055884	chr1-121527415-121527955-CpG:_49-CGI	159	ENSMUSG00000050534	Htr5b	5-hydroxytryptamine (serotonin) receptor 5B [Source:MGI Symbol;Acc:MGI:96284]
chr1	121527445	0.33671	0.515889	-0.179179	0.0671065	-2.67007	0.0109785	0.0105324	0.00758354	1	exon (ENSMUST00000055884, exon 1 of 2)	1019	ENSMUST00000055884	chr1-121527415-121527955-CpG:_49-CGI	0	ENSMUSG00000050534	Htr5b	5-hydroxytryptamine (serotonin) receptor 5B [Source:MGI Symbol;Acc:MGI:96284]
chr1	121527454	0.437684	0.58134	-0.143656	0.0726709	-1.9768	0.0118077	0.0137617	0.048064	1	exon (ENSMUST00000055884, exon 1 of 2)	1010	ENSMUST00000055884	chr1-121527415-121527955-CpG:_49-CGI	0	ENSMUSG00000050534	Htr5b	5-hydroxytryptamine (serotonin) receptor 5B [Source:MGI Symbol;Acc:MGI:96284]
chr1	121527473	0.201994	0.369565	-0.167572	0.0672703	-2.49102	0.0148158	0.012856	0.0127377	1	exon (ENSMUST00000055884, exon 1 of 2)	991	ENSMUST00000055884	chr1-121527415-121527955-CpG:_49-CGI	0	ENSMUSG00000050534	Htr5b	5-hydroxytryptamine (serotonin) receptor 5B [Source:MGI Symbol;Acc:MGI:96284]
chr1	121527510	0.140524	0.366587	-0.226064	0.0657453	-3.43848	0.0123484	0.0134571	0.000584996	0.986634	exon (ENSMUST00000055884, exon 1 of 2)	954	ENSMUST00000055884	chr1-121527415-121527955-CpG:_49-CGI	0	ENSMUSG00000050534	Htr5b	5-hydroxytryptamine (serotonin) receptor 5B [Source:MGI Symbol;Acc:MGI:96284]
chr1	121527629	0.109299	0.22768	-0.118381	0.0500988	-2.36295	0.0117739	0.00967283	0.0181301	1	exon (ENSMUST00000055884, exon 1 of 2)	835	ENSMUST00000055884	chr1-121527415-121527955-CpG:_49-CGI	0	ENSMUSG00000050534	Htr5b	5-hydroxytryptamine (serotonin) receptor 5B [Source:MGI Symbol;Acc:MGI:96284]
chr1	121527675	0.173907	0.279708	-0.105802	0.0525964	-2.01158	0.0129866	0.00864043	0.0442646	1	exon (ENSMUST00000055884, exon 1 of 2)	789	ENSMUST00000055884	chr1-121527415-121527955-CpG:_49-CGI	0	ENSMUSG00000050534	Htr5b	5-hydroxytryptamine (serotonin) receptor 5B [Source:MGI Symbol;Acc:MGI:96284]
chr1	123756552	0.93192	0.758076	0.173844	0.0647327	2.68557	0.0295843	0.0126716	0.00724058	1	intron (ENSMUST00000140361, intron 3 of 5)	-288270	ENSMUST00000097605	chr1-124045451-124046133-CpG:_63-CGI	288899	ENSMUSG00000036815	Dpp10	dipeptidylpeptidase 10 [Source:MGI Symbol;Acc:MGI:2442409]
chr1	124845934	0.424603	0.169224	0.255379	0.0959507	2.66157	0.0457031	0.0162931	0.00777778	1	Intergenic	355079	ENSMUST00000083406	chr1-125435174-125435976-CpG:_67-CGI	589240	NA	NA	NA
chr1	125391082	0.869972	0.659944	0.210028	0.0644805	3.25723	0.0136005	0.0123355	0.00112505	1	Intergenic	44644	ENSMUST00000027579	chr1-125435174-125435976-CpG:_67-CGI	44092	NA	NA	NA
chr1	125403092	0.900078	0.796783	0.103295	0.0367641	2.80966	0.00909686	0.00750955	0.00495935	1	intron (ENSMUST00000178474, intron 8 of 11)	32634	ENSMUST00000027579	chr1-125435174-125435976-CpG:_67-CGI	32082	ENSMUSG00000026341	Actr3	ARP3 actin-related protein 3 [Source:MGI Symbol;Acc:MGI:1921367]
chr1	125470379	0.557326	0.737363	-0.180036	0.0882323	-2.04048	0.0194769	0.0132763	0.0413024	1	Intergenic	-34653	ENSMUST00000178474	chr1-125435174-125435976-CpG:_67-CGI	-34404	NA	NA	NA
chr1	125562532	0.932913	0.810035	0.122879	0.0518128	2.37159	0.0141306	0.0105612	0.0177115	1	exon (ENSMUST00000027580, exon 3 of 16)	1517	ENSMUST00000027580	chr1-125560389-125561346-CpG:_71-CGI	-1187	ENSMUSG00000026342	Slc35f5	solute carrier family 35, member F5 [Source:MGI Symbol;Acc:MGI:1921400]
chr1	125640476	0.910252	0.751918	0.158334	0.0565477	2.8	0.013172	0.0133932	0.0051102	1	Intergenic	-36518	ENSMUST00000027581	chr1-125560389-125561346-CpG:_71-CGI	-79131	NA	NA	NA
chr1	125677244	0.922278	0.812462	0.109816	0.0518004	2.11998	0.0142757	0.0114064	0.0340078	1	5' UTR (ENSMUST00000027581, exon 1 of 2)	250	ENSMUST00000027581	chr1-125560389-125561346-CpG:_71-CGI	-115899	ENSMUSG00000026343	Gpr39	G protein-coupled receptor 39 [Source:MGI Symbol;Acc:MGI:1918361]
chr1	125764447	0.754707	0.565302	0.189405	0.0838787	2.25808	0.0177174	0.0158774	0.0239405	1	intron (ENSMUST00000027581, intron 1 of 1)	-75555	ENSMUST00000159359	chr1-125911448-125912249-CpG:_69-CGI	147001	ENSMUSG00000026343	Gpr39	G protein-coupled receptor 39 [Source:MGI Symbol;Acc:MGI:1918361]
chr1	126673870	0.869067	0.745855	0.123212	0.0625017	1.97134	0.0151278	0.0156331	0.048685	1	intron (ENSMUST00000162647, intron 2 of 2)	64319	ENSMUST00000162664	chr1-126492697-126492940-CpG:_22-CGI	-180931	ENSMUSG00000049690	Nckap5	NCK-associated protein 5 [Source:MGI Symbol;Acc:MGI:2686394]
chr1	127114307	0.82348	0.666668	0.156813	0.0737959	2.12495	0.0185941	0.0131749	0.0335909	1	Intergenic	-90678	ENSMUST00000038361	chr1-127204918-127205651-CpG:_61-CGI	90611	NA	NA	NA
chr1	127238962	0.409317	0.227264	0.182053	0.0822567	2.21323	0.0170412	0.0116073	0.0268817	1	intron (ENSMUST00000038361, intron 1 of 17)	33977	ENSMUST00000038361	chr1-127204918-127205651-CpG:_61-CGI	-33312	ENSMUSG00000036155	Mgat5	mannoside acetylglucosaminyltransferase 5 [Source:MGI Symbol;Acc:MGI:894701]
chr1	127238980	0.883795	0.74224	0.141556	0.0669838	2.11328	0.0141575	0.0175072	0.0345766	1	intron (ENSMUST00000038361, intron 1 of 17)	33995	ENSMUST00000038361	chr1-127204918-127205651-CpG:_61-CGI	-33330	ENSMUSG00000036155	Mgat5	mannoside acetylglucosaminyltransferase 5 [Source:MGI Symbol;Acc:MGI:894701]
chr1	127420748	0.968153	0.859445	0.108708	0.0550171	1.97589	0.0181318	0.0251353	0.0481667	1	intron (ENSMUST00000038361, intron 12 of 17)	45618	ENSMUST00000083753	chr1-127204918-127205651-CpG:_61-CGI	-215098	ENSMUSG00000036155	Mgat5	mannoside acetylglucosaminyltransferase 5 [Source:MGI Symbol;Acc:MGI:894701]
chr1	127485030	0.17091	0.29057	-0.11966	0.0527545	-2.26824	0.0102333	0.0105884	0.0233147	1	Intergenic	15313	ENSMUST00000160111	chr1-127677228-127678137-CpG:_82-CGI	192198	NA	NA	NA
chr1	127523626	0.495677	0.681293	-0.185616	0.0833688	-2.22644	0.0132977	0.0122118	0.0259844	1	intron (ENSMUST00000027585, intron 4 of 8)	13803	ENSMUST00000162406	chr1-127677228-127678137-CpG:_82-CGI	153602	ENSMUSG00000026347	Tmem163	transmembrane protein 163 [Source:MGI Symbol;Acc:MGI:1919410]
chr1	127595257	0.773363	0.611571	0.161792	0.0781002	2.07159	0.0150458	0.0138562	0.0383033	1	intron (ENSMUST00000027585, intron 2 of 8)	-57828	ENSMUST00000162406	chr1-127677228-127678137-CpG:_82-CGI	81971	ENSMUSG00000026347	Tmem163	transmembrane protein 163 [Source:MGI Symbol;Acc:MGI:1919410]
chr1	127729759	0.419592	0.521822	-0.10223	0.0503633	-2.02986	0.00878176	0.00706843	0.0423708	1	intron (ENSMUST00000038006, intron 1 of 9)	347	ENSMUST00000038006	chr1-127773918-127774860-CpG:_91-CGI	44159	ENSMUSG00000026348	Acmsd	amino carboxymuconate semialdehyde decarboxylase [Source:MGI Symbol;Acc:MGI:2386323]
chr1	127729968	0.647818	0.476716	0.171102	0.0804908	2.12574	0.0152528	0.0118351	0.0335249	1	intron (ENSMUST00000038006, intron 1 of 9)	556	ENSMUST00000038006	chr1-127773918-127774860-CpG:_91-CGI	43950	ENSMUSG00000026348	Acmsd	amino carboxymuconate semialdehyde decarboxylase [Source:MGI Symbol;Acc:MGI:2386323]
chr1	127756224	0.486526	0.294661	0.191865	0.0765077	2.50779	0.0224511	0.0100543	0.0121488	1	intron (ENSMUST00000038006, intron 6 of 9)	-17939	ENSMUST00000112570	chr1-127773918-127774860-CpG:_91-CGI	17694	ENSMUSG00000026348	Acmsd	amino carboxymuconate semialdehyde decarboxylase [Source:MGI Symbol;Acc:MGI:2386323]
chr1	127765983	0.527467	0.712397	-0.18493	0.084668	-2.18418	0.021132	0.0135267	0.028949	1	intron (ENSMUST00000038006, intron 9 of 9)	-8180	ENSMUST00000112570	chr1-127773918-127774860-CpG:_91-CGI	7935	ENSMUSG00000026348	Acmsd	amino carboxymuconate semialdehyde decarboxylase [Source:MGI Symbol;Acc:MGI:2386323]
chr1	127769067	0.803905	0.694183	0.109722	0.0487446	2.25096	0.0138276	0.0075946	0.0243879	1	Intergenic	-5096	ENSMUST00000112570	chr1-127773918-127774860-CpG:_91-CGI	4851	NA	NA	NA
chr1	127904709	0.335074	0.479984	-0.144909	0.0690292	-2.09925	0.0185633	0.0138877	0.0357953	1	TTS (ENSMUST00000142662)	3797	ENSMUST00000150945	chr1-127868687-127869081-CpG:_34-CGI	-35629	ENSMUSG00000036104	Rab3gap1	RAB3 GTPase activating protein subunit 1 [Source:MGI Symbol;Acc:MGI:2445001]
chr1	127911396	0.826806	0.974744	-0.147938	0.0612976	-2.41344	0.0224935	0.0166893	0.0158025	1	intron (ENSMUST00000037649, intron 8 of 23)	10484	ENSMUST00000150945	chr1-127868687-127869081-CpG:_34-CGI	-42316	ENSMUSG00000036104	Rab3gap1	RAB3 GTPase activating protein subunit 1 [Source:MGI Symbol;Acc:MGI:2445001]
chr1	128038599	0.7845	0.97773	-0.193229	0.0600553	-3.21753	0.0159636	0.0160928	0.00129302	1	promoter-TSS (ENSMUST00000121497)	31	ENSMUST00000121497	chr1-128038533-128038780-CpG:_24-CGI	0	ENSMUSG00000058603	Rpl28-ps1	ribosomal protein L28, pseudogene 1 [Source:MGI Symbol;Acc:MGI:3705349]
chr1	128038827	0.970209	0.855995	0.114214	0.039119	2.91966	0.0156189	0.0111111	0.00350419	1	exon (ENSMUST00000121497, exon 1 of 1)	259	ENSMUST00000121497	chr1-128038533-128038780-CpG:_24-CGI	-48	ENSMUSG00000058603	Rpl28-ps1	ribosomal protein L28, pseudogene 1 [Source:MGI Symbol;Acc:MGI:3705349]
chr1	128295114	0.936463	0.832482	0.103981	0.0466636	2.22832	0.0156308	0.0102352	0.0258594	1	exon (ENSMUST00000073490, exon 10 of 17)	-2851	ENSMUST00000162067	chr1-128244099-128244972-CpG:_84-CGI	-50143	ENSMUSG00000026354	Lct	lactase [Source:MGI Symbol;Acc:MGI:104576]
chr1	128358238	0.492587	0.323338	0.169249	0.0681037	2.48516	0.0133731	0.0182625	0.0129492	1	intron (ENSMUST00000027601, intron 1 of 16)	1417	ENSMUST00000027601	chr1-128359337-128359856-CpG:_59-CGI	1099	ENSMUSG00000026355	Mcm6	minichromosome maintenance deficient 6 (MIS5 homolog, S. pombe) (S. cerevisiae) [Source:MGI Symbol;Acc:MGI:1298227]
chr1	128520023	0.277543	0.533342	-0.2558	0.0664022	-3.85228	0.0161637	0.0118646	0.000117024	0.616123	Intergenic	-4805	ENSMUST00000157807	chr1-128590909-128591764-CpG:_67-CGI	70886	NA	NA	NA
chr1	128520782	0.750411	0.64841	0.102001	0.0494266	2.06369	0.00965805	0.00699819	0.0390476	1	Intergenic	-5564	ENSMUST00000157807	chr1-128590909-128591764-CpG:_67-CGI	70127	NA	NA	NA
chr1	128594141	0.312404	0.502122	-0.189718	0.0784183	-2.41931	0.0122352	0.0189918	0.0155501	1	Intergenic	-1849	ENSMUST00000142893	chr1-128590909-128591764-CpG:_67-CGI	-2378	NA	NA	NA
chr1	128595186	0.224593	0.406201	-0.181608	0.0574437	-3.1615	0.0115919	0.0111772	0.00156958	1	Intergenic	-2894	ENSMUST00000142893	chr1-128590909-128591764-CpG:_67-CGI	-3423	NA	NA	NA
chr1	128595208	0.560014	0.392889	0.167125	0.0567832	2.94321	0.0114136	0.00768362	0.00324831	1	Intergenic	-2916	ENSMUST00000142893	chr1-128590909-128591764-CpG:_67-CGI	-3445	NA	NA	NA
chr1	128596256	0.730316	0.461535	0.268781	0.0746867	3.59878	0.0144774	0.0148267	0.000319718	0.851972	Intergenic	-3964	ENSMUST00000142893	chr1-128590909-128591764-CpG:_67-CGI	-4493	NA	NA	NA
chr1	128596262	0.435258	0.263824	0.171434	0.0784874	2.18422	0.0215958	0.0103677	0.0289461	1	Intergenic	-3970	ENSMUST00000142893	chr1-128590909-128591764-CpG:_67-CGI	-4499	NA	NA	NA
chr1	128597324	0.586364	0.366518	0.219846	0.0860849	2.55383	0.0173052	0.011624	0.0106546	1	Intergenic	-5032	ENSMUST00000142893	chr1-128590909-128591764-CpG:_67-CGI	-5561	NA	NA	NA
chr1	128600306	0.990588	0.866276	0.124312	0.041027	3.03001	0.0222796	0.0157908	0.00244549	1	Intergenic	-8014	ENSMUST00000142893	chr1-128590909-128591764-CpG:_67-CGI	-8543	NA	NA	NA
chr1	128746376	0.983864	0.871884	0.11198	0.0414747	2.69995	0.0178035	0.0165896	0.00693501	1	Intergenic	28044	ENSMUST00000181951	chr1-128590909-128591764-CpG:_67-CGI	-154613	NA	NA	NA
chr1	128747594	0.89762	0.745753	0.151867	0.0627402	2.42056	0.0156444	0.0115824	0.0154966	1	Intergenic	26826	ENSMUST00000181951	chr1-128590909-128591764-CpG:_67-CGI	-155831	NA	NA	NA
chr1	128768076	0.690995	0.828847	-0.137852	0.061226	-2.25153	0.0141724	0.0137094	0.0243523	1	Intergenic	6344	ENSMUST00000181951	chr1-128590909-128591764-CpG:_67-CGI	-176313	NA	NA	NA
chr1	128833502	0.393166	0.256966	0.1362	0.054035	2.52058	0.0093154	0.00881428	0.011716	1	Intergenic	52516	ENSMUST00000082803	chr1-128590909-128591764-CpG:_67-CGI	-241739	NA	NA	NA
chr1	130196088	0.774985	0.92035	-0.145365	0.060804	-2.39071	0.0136383	0.0112962	0.016816	1	intron (ENSMUST00000073527, intron 26 of 27)	32243	ENSMUST00000143130	chr1-130715566-130715870-CpG:_27-CGI	519478	ENSMUSG00000042581	Thsd7b	thrombospondin, type I, domain containing 7B [Source:MGI Symbol;Acc:MGI:2443925]
chr1	130297801	0.904808	0.774564	0.130244	0.0641072	2.03167	0.0162964	0.0165838	0.0421875	1	Intergenic	-16544	ENSMUST00000155992	chr1-130715566-130715870-CpG:_27-CGI	417765	NA	NA	NA
chr1	130301919	0.54723	0.336294	0.210936	0.0770691	2.73697	0.0133187	0.0105627	0.00620074	1	Intergenic	-20662	ENSMUST00000155992	chr1-130715566-130715870-CpG:_27-CGI	413647	NA	NA	NA
chr1	130342617	0.851925	0.700181	0.151744	0.0573714	2.64494	0.0190511	0.00884781	0.0081706	1	Intergenic	-61360	ENSMUST00000155992	chr1-130715566-130715870-CpG:_27-CGI	372949	NA	NA	NA
chr1	130342908	0.887157	0.776993	0.110164	0.0383404	2.87332	0.00890742	0.00740653	0.0040618	1	Intergenic	-61651	ENSMUST00000155992	chr1-130715566-130715870-CpG:_27-CGI	372658	NA	NA	NA
chr1	130513635	0.631822	0.74459	-0.112768	0.0540875	-2.08492	0.00918257	0.0110811	0.0370762	1	intron (ENSMUST00000125681, intron 1 of 4)	-50892	ENSMUST00000027650	chr1-130715566-130715870-CpG:_27-CGI	201931	ENSMUSG00000085526	Gm16083	predicted gene 16083 [Source:MGI Symbol;Acc:MGI:3802163]
chr1	130514795	0.900346	0.776467	0.123879	0.0378432	3.27348	0.00983729	0.00681994	0.00106232	1	intron (ENSMUST00000125681, intron 1 of 4)	-52052	ENSMUST00000027650	chr1-130715566-130715870-CpG:_27-CGI	200771	ENSMUSG00000085526	Gm16083	predicted gene 16083 [Source:MGI Symbol;Acc:MGI:3802163]
chr1	130547843	0.154541	0.261171	-0.10663	0.0531672	-2.00556	0.0106909	0.0133113	0.0449034	1	intron (ENSMUST00000125681, intron 4 of 4)	47832	ENSMUST00000082461	chr1-130715566-130715870-CpG:_27-CGI	167723	ENSMUSG00000085526	Gm16083	predicted gene 16083 [Source:MGI Symbol;Acc:MGI:3802163]
chr1	130713182	0.581614	0.769248	-0.187634	0.0832591	-2.25362	0.0379205	0.0086296	0.0242201	1	intron (ENSMUST00000050406, intron 2 of 14)	1393	ENSMUST00000169659	chr1-130715566-130715870-CpG:_27-CGI	2384	ENSMUSG00000026409	Pfkfb2	6-phosphofructo-2-kinase/fructose-2,6-biphosphatase 2 [Source:MGI Symbol;Acc:MGI:107815]
chr1	130737640	0.359141	0.224122	0.135019	0.0614827	2.19605	0.0150089	0.00921169	0.0280883	1	exon (ENSMUST00000039323, exon 2 of 4)	5665	ENSMUST00000039323	chr1-130716676-130717833-CpG:_93-CGI	-19808	ENSMUSG00000042510	AA986860	expressed sequence AA986860 [Source:MGI Symbol;Acc:MGI:2138143]
chr1	130737785	0.594642	0.403237	0.191405	0.0776818	2.46396	0.0149209	0.0131783	0.0137413	1	intron (ENSMUST00000039323, intron 2 of 3)	5810	ENSMUST00000039323	chr1-130716676-130717833-CpG:_93-CGI	-19953	ENSMUSG00000042510	AA986860	expressed sequence AA986860 [Source:MGI Symbol;Acc:MGI:2138143]
chr1	130737896	0.390919	0.560454	-0.169536	0.0644961	-2.62862	0.0158516	0.00941772	0.00857333	1	intron (ENSMUST00000039323, intron 2 of 3)	5921	ENSMUST00000039323	chr1-130716676-130717833-CpG:_93-CGI	-20064	ENSMUSG00000042510	AA986860	expressed sequence AA986860 [Source:MGI Symbol;Acc:MGI:2138143]
chr1	130740956	0.171256	0.273887	-0.102631	0.0509804	-2.01314	0.00983535	0.0104002	0.0440999	1	intron (ENSMUST00000039323, intron 2 of 3)	8981	ENSMUST00000039323	chr1-130716676-130717833-CpG:_93-CGI	-23124	ENSMUSG00000042510	AA986860	expressed sequence AA986860 [Source:MGI Symbol;Acc:MGI:2138143]
chr1	130784050	0.806355	0.673814	0.132541	0.0654521	2.025	0.015863	0.0109346	0.0428669	1	Intergenic	-16851	ENSMUST00000027670	chr1-130716676-130717833-CpG:_93-CGI	-66218	NA	NA	NA
chr1	130840934	0.450783	0.295288	0.155495	0.07236	2.14891	0.0124065	0.017775	0.0316419	1	intron (ENSMUST00000027675, intron 2 of 10)	11925	ENSMUST00000137782	chr1-130878193-130878535-CpG:_37-CGI	37259	ENSMUSG00000026417	Pigr	polymeric immunoglobulin receptor [Source:MGI Symbol;Acc:MGI:103080]
chr1	130841257	0.770224	0.630828	0.139396	0.0647379	2.15324	0.0135358	0.0191278	0.0313001	1	intron (ENSMUST00000027675, intron 2 of 10)	12248	ENSMUST00000137782	chr1-130878193-130878535-CpG:_37-CGI	36936	ENSMUSG00000026417	Pigr	polymeric immunoglobulin receptor [Source:MGI Symbol;Acc:MGI:103080]
chr1	130984721	0.650022	0.761735	-0.111714	0.0538521	-2.07445	0.00996675	0.00886041	0.0380372	1	Intergenic	-35123	ENSMUST00000016673	chr1-130878193-130878535-CpG:_37-CGI	-106187	NA	NA	NA
chr1	131003578	0.254105	0.356738	-0.102633	0.0504921	-2.03266	0.0106667	0.00770978	0.0420869	1	Intergenic	-16266	ENSMUST00000016673	chr1-131096809-131097847-CpG:_110-CGI	93231	NA	NA	NA
chr1	131053115	0.58169	0.719257	-0.137567	0.0606769	-2.26721	0.0141676	0.00833604	0.0233777	1	TTS (ENSMUST00000016672)	20635	ENSMUST00000158080	chr1-131096809-131097847-CpG:_110-CGI	43694	ENSMUSG00000016528	Mapkapk2	MAP kinase-activated protein kinase 2 [Source:MGI Symbol;Acc:MGI:109298]
chr1	131053659	0.399176	0.266512	0.132664	0.0635458	2.08769	0.0147545	0.00886704	0.0368255	1	TTS (ENSMUST00000016672)	20091	ENSMUST00000158080	chr1-131096809-131097847-CpG:_110-CGI	43150	ENSMUSG00000016528	Mapkapk2	MAP kinase-activated protein kinase 2 [Source:MGI Symbol;Acc:MGI:109298]
chr1	131060095	0.913292	0.786837	0.126455	0.0508943	2.48467	0.0131253	0.0103911	0.0129672	1	intron (ENSMUST00000016672, intron 1 of 9)	13655	ENSMUST00000158080	chr1-131096809-131097847-CpG:_110-CGI	36714	ENSMUSG00000016528	Mapkapk2	MAP kinase-activated protein kinase 2 [Source:MGI Symbol;Acc:MGI:109298]
chr1	131084050	0.915965	0.81308	0.102885	0.0393052	2.6176	0.0104512	0.00806473	0.00885506	1	intron (ENSMUST00000016672, intron 1 of 9)	-10300	ENSMUST00000158080	chr1-131096809-131097847-CpG:_110-CGI	12759	ENSMUSG00000016528	Mapkapk2	MAP kinase-activated protein kinase 2 [Source:MGI Symbol;Acc:MGI:109298]
chr1	131094613	0.863104	0.718722	0.144382	0.0657259	2.19673	0.0367506	0.0129743	0.0280395	1	intron (ENSMUST00000016672, intron 1 of 9)	2929	ENSMUST00000016672	chr1-131096809-131097847-CpG:_110-CGI	2196	ENSMUSG00000016528	Mapkapk2	MAP kinase-activated protein kinase 2 [Source:MGI Symbol;Acc:MGI:109298]
chr1	131104151	0.801958	0.678876	0.123083	0.0561098	2.1936	0.0110111	0.00886843	0.0282638	1	Intergenic	-1407	ENSMUST00000158631	chr1-131096809-131097847-CpG:_110-CGI	-6305	NA	NA	NA
chr1	131108124	0.337883	0.174536	0.163347	0.0683786	2.38886	0.0124446	0.0143163	0.0169007	1	Intergenic	-5380	ENSMUST00000158631	chr1-131096809-131097847-CpG:_110-CGI	-10278	NA	NA	NA
chr1	131108303	0.553431	0.420156	0.133274	0.0670881	1.98655	0.0110483	0.0123005	0.0469717	1	Intergenic	-5559	ENSMUST00000158631	chr1-131096809-131097847-CpG:_110-CGI	-10457	NA	NA	NA
chr1	131136899	0.808148	0.950911	-0.142763	0.0545575	-2.61674	0.0154092	0.01976	0.00887732	1	intron (ENSMUST00000016670, intron 1 of 2)	1334	ENSMUST00000016670	chr1-131137776-131138378-CpG:_75-CGI	877	ENSMUSG00000016526	Dyrk3	dual-specificity tyrosine-(Y)-phosphorylation regulated kinase 3 [Source:MGI Symbol;Acc:MGI:1330300]
chr1	131199798	0.783364	0.674322	0.109041	0.0522398	2.08733	0.0099221	0.00852474	0.0368588	1	intron (ENSMUST00000112442, intron 2 of 5)	336	ENSMUST00000068564	chr1-131244662-131245555-CpG:_103-CGI	44864	ENSMUSG00000026430	Rassf5	Ras association (RalGDS/AF-6) domain family member 5 [Source:MGI Symbol;Acc:MGI:1926375]
chr1	131240649	0.839577	0.968847	-0.12927	0.0507529	-2.54704	0.0139905	0.012203	0.0108641	1	intron (ENSMUST00000112442, intron 1 of 5)	4608	ENSMUST00000124796	chr1-131244662-131245555-CpG:_103-CGI	4013	ENSMUSG00000026430	Rassf5	Ras association (RalGDS/AF-6) domain family member 5 [Source:MGI Symbol;Acc:MGI:1926375]
chr1	131263797	0.815325	0.662646	0.152679	0.0683518	2.23373	0.0131092	0.0131523	0.025501	1	exon (ENSMUST00000162437, exon 1 of 4)	1333	ENSMUST00000162437	chr1-131244662-131245555-CpG:_103-CGI	-18243	ENSMUSG00000042349	Ikbke	inhibitor of kappaB kinase epsilon [Source:MGI Symbol;Acc:MGI:1929612]
chr1	131269916	0.519632	0.337783	0.181849	0.0816975	2.22588	0.014261	0.0123673	0.0260225	1	TTS (ENSMUST00000162285)	627	ENSMUST00000163029	chr1-131244662-131245555-CpG:_103-CGI	-24362	ENSMUSG00000042349	Ikbke	inhibitor of kappaB kinase epsilon [Source:MGI Symbol;Acc:MGI:1929612]
chr1	131275015	0.294718	0.409133	-0.114415	0.0580194	-1.97201	0.00890497	0.0142379	0.0486085	1	intron (ENSMUST00000062108, intron 5 of 21)	1697	ENSMUST00000159195	chr1-131244662-131245555-CpG:_103-CGI	-29461	ENSMUSG00000042349	Ikbke	inhibitor of kappaB kinase epsilon [Source:MGI Symbol;Acc:MGI:1929612]
chr1	131279654	0.0349103	0.165444	-0.130534	0.0407986	-3.19947	0.0129372	0.0113603	0.00137683	1	promoter-TSS (ENSMUST00000062108)	-49	ENSMUST00000062108	chr1-131244662-131245555-CpG:_103-CGI	-34100	ENSMUSG00000042349	Ikbke	inhibitor of kappaB kinase epsilon [Source:MGI Symbol;Acc:MGI:1929612]
chr1	131574025	0.957974	0.837586	0.120388	0.0469321	2.56516	0.0166354	0.0122135	0.0103129	1	Intergenic	-25213	ENSMUST00000027690	chr1-131525716-131528397-CpG:_197-CGI	-45629	NA	NA	NA
chr1	131599000	0.158542	0.0561669	0.102375	0.0437878	2.33798	0.0135884	0.00951998	0.0193882	1	promoter-TSS (ENSMUST00000027690)	-238	ENSMUST00000027690	chr1-131525716-131528397-CpG:_197-CGI	-70604	ENSMUSG00000026432	Avpr1b	arginine vasopressin receptor 1B [Source:MGI Symbol;Acc:MGI:1347010]
chr1	131600770	0.803824	0.646278	0.157546	0.074929	2.1026	0.0137274	0.0174614	0.0355006	1	intron (ENSMUST00000027690, intron 1 of 1)	1532	ENSMUST00000027690	chr1-131525716-131528397-CpG:_197-CGI	-72374	ENSMUSG00000026432	Avpr1b	arginine vasopressin receptor 1B [Source:MGI Symbol;Acc:MGI:1347010]
chr1	131745650	0.626507	0.495954	0.130553	0.0625706	2.08649	0.0119692	0.011536	0.0369343	1	intron (ENSMUST00000049027, intron 1 of 20)	1629	ENSMUST00000049027	chr1-131827610-131828289-CpG:_55-CGI	81960	ENSMUSG00000042268	Slc26a9	solute carrier family 26, member 9 [Source:MGI Symbol;Acc:MGI:2444594]
chr1	131942294	0.779098	0.925586	-0.146488	0.0709168	-2.06563	0.0177737	0.0168894	0.0388634	1	Intergenic	-20672	ENSMUST00000177943	chr1-131962972-131963459-CpG:_69-CGI	20678	NA	NA	NA
chr1	131942858	0.265827	0.366906	-0.101079	0.0515032	-1.96258	0.0115404	0.00799201	0.0496946	1	Intergenic	-20108	ENSMUST00000177943	chr1-131962972-131963459-CpG:_69-CGI	20114	NA	NA	NA
chr1	131954803	0.646616	0.812095	-0.165479	0.0671754	-2.46338	0.0218833	0.00947823	0.0137632	1	Intergenic	-8163	ENSMUST00000177943	chr1-131962972-131963459-CpG:_69-CGI	8169	NA	NA	NA
chr1	131954818	0.539425	0.706758	-0.167333	0.0633613	-2.64094	0.0124603	0.00928026	0.00826775	1	Intergenic	-8148	ENSMUST00000177943	chr1-131962972-131963459-CpG:_69-CGI	8154	NA	NA	NA
chr1	132065931	0.747589	0.921447	-0.173858	0.0643752	-2.70069	0.0154027	0.0152664	0.00691957	1	intron (ENSMUST00000159038, intron 1 of 9)	1894	ENSMUST00000160656	chr1-132067625-132068248-CpG:_68-CGI	1694	ENSMUSG00000059149	Mfsd4	major facilitator superfamily domain containing 4 [Source:MGI Symbol;Acc:MGI:2442786]
chr1	132116604	0.83145	0.684626	0.146824	0.0633231	2.31865	0.0127072	0.0123996	0.0204141	1	exon (ENSMUST00000027697, exon 12 of 16)	15966	ENSMUST00000158154	chr1-132139305-132139560-CpG:_33-CGI	22701	ENSMUSG00000026437	Cdk18	cyclin-dependent kinase 18 [Source:MGI Symbol;Acc:MGI:97518]
chr1	132137822	0.70196	0.824327	-0.122367	0.062381	-1.96161	0.0116302	0.0141526	0.0498074	1	intron (ENSMUST00000112362, intron 2 of 16)	1782	ENSMUST00000112362	chr1-132139305-132139560-CpG:_33-CGI	1483	ENSMUSG00000026437	Cdk18	cyclin-dependent kinase 18 [Source:MGI Symbol;Acc:MGI:97518]
chr1	132138446	0.723237	0.506907	0.216329	0.0904239	2.39239	0.0355407	0.0154384	0.016739	1	intron (ENSMUST00000112362, intron 2 of 16)	1158	ENSMUST00000112362	chr1-132139305-132139560-CpG:_33-CGI	859	ENSMUSG00000026437	Cdk18	cyclin-dependent kinase 18 [Source:MGI Symbol;Acc:MGI:97518]
chr1	132138782	0.310417	0.44549	-0.135073	0.0624376	-2.16333	0.0109541	0.0126256	0.0305156	1	intron (ENSMUST00000112362, intron 2 of 16)	822	ENSMUST00000112362	chr1-132139305-132139560-CpG:_33-CGI	523	ENSMUSG00000026437	Cdk18	cyclin-dependent kinase 18 [Source:MGI Symbol;Acc:MGI:97518]
chr1	132138922	0.45084	0.252593	0.198247	0.0683692	2.89965	0.0119786	0.0115263	0.00373581	1	intron (ENSMUST00000112362, intron 2 of 16)	682	ENSMUST00000112362	chr1-132139305-132139560-CpG:_33-CGI	383	ENSMUSG00000026437	Cdk18	cyclin-dependent kinase 18 [Source:MGI Symbol;Acc:MGI:97518]
chr1	132140428	0.658677	0.468949	0.189728	0.0747165	2.5393	0.0145317	0.0107017	0.0111073	1	promoter-TSS (ENSMUST00000027697)	-744	ENSMUST00000027697	chr1-132139305-132139560-CpG:_33-CGI	-869	ENSMUSG00000026437	Cdk18	cyclin-dependent kinase 18 [Source:MGI Symbol;Acc:MGI:97518]
chr1	132156412	0.579846	0.774114	-0.194267	0.0801551	-2.42364	0.0171381	0.0113222	0.0153657	1	Intergenic	-16728	ENSMUST00000027697	chr1-132139305-132139560-CpG:_33-CGI	-16853	NA	NA	NA
chr1	132159271	0.812901	0.651919	0.160982	0.0667869	2.41038	0.0133698	0.0122527	0.0159358	1	Intergenic	-19587	ENSMUST00000027697	chr1-132139305-132139560-CpG:_33-CGI	-19712	NA	NA	NA
chr1	132200254	0.288024	0.135396	0.152627	0.0603242	2.53012	0.0190325	0.00924312	0.0114023	1	TTS (ENSMUST00000181254)	3548	ENSMUST00000181254	chr1-132190087-132191155-CpG:_105-CGI	-9100	ENSMUSG00000097540	1700037F24Rik	RIKEN cDNA 1700037F24 gene [Source:MGI Symbol;Acc:MGI:1920535]
chr1	132256890	0.976214	0.838305	0.137909	0.0477274	2.8895	0.020096	0.0163418	0.00385851	1	3' UTR (ENSMUST00000112357, exon 4 of 4)	-27124	ENSMUST00000086544	chr1-132229003-132229380-CpG:_28-CGI	-27511	ENSMUSG00000079330	Lemd1	LEM domain containing 1 [Source:MGI Symbol;Acc:MGI:1922403]
chr1	132263749	0.821772	0.923369	-0.101597	0.0469762	-2.16273	0.0139258	0.00961889	0.0305622	1	Intergenic	-20697	ENSMUST00000167128	chr1-132229003-132229380-CpG:_28-CGI	-34370	NA	NA	NA
chr1	132264852	0.590907	0.41856	0.172347	0.0828511	2.08021	0.0138824	0.0120478	0.0375064	1	Intergenic	-19594	ENSMUST00000167128	chr1-132298558-132299269-CpG:_88-CGI	33706	NA	NA	NA
chr1	132265307	0.771258	0.565506	0.205753	0.0830765	2.47666	0.021744	0.0192966	0.0132617	1	Intergenic	-19139	ENSMUST00000167128	chr1-132298558-132299269-CpG:_88-CGI	33251	NA	NA	NA
chr1	132265431	0.670603	0.509946	0.160657	0.0715141	2.2465	0.0121798	0.0126547	0.0246719	1	Intergenic	-19015	ENSMUST00000167128	chr1-132298558-132299269-CpG:_88-CGI	33127	NA	NA	NA
chr1	132292024	0.358395	0.509849	-0.151455	0.0696248	-2.1753	0.014904	0.00925607	0.0296077	1	Intergenic	-6601	ENSMUST00000046071	chr1-132298558-132299269-CpG:_88-CGI	6534	NA	NA	NA
chr1	132298398	0.495242	0.377481	0.117761	0.0494151	2.3831	0.00803185	0.00677648	0.0171677	1	promoter-TSS (ENSMUST00000046071)	-227	ENSMUST00000046071	chr1-132298558-132299269-CpG:_88-CGI	160	ENSMUSG00000042115	Klhdc8a	kelch domain containing 8A [Source:MGI Symbol;Acc:MGI:2442630]
chr1	132299482	0.130135	0.297681	-0.167546	0.0671825	-2.4939	0.0180068	0.0189887	0.0126348	1	exon (ENSMUST00000046071, exon 1 of 5)	857	ENSMUST00000046071	chr1-132298558-132299269-CpG:_88-CGI	-214	ENSMUSG00000042115	Klhdc8a	kelch domain containing 8A [Source:MGI Symbol;Acc:MGI:2442630]
chr1	132331507	0.845658	0.973321	-0.127663	0.051858	-2.46178	0.0157948	0.0159793	0.0138251	1	exon (ENSMUST00000082125, exon 7 of 7)	3912	ENSMUST00000133246	chr1-132315898-132316555-CpG:_66-CGI	-14953	ENSMUSG00000009772	Nuak2	NUAK family, SNF1-like kinase, 2 [Source:MGI Symbol;Acc:MGI:1921387]
chr1	132331510	0.821253	0.971825	-0.150572	0.057014	-2.64097	0.0185358	0.0149168	0.00826701	1	exon (ENSMUST00000082125, exon 7 of 7)	3915	ENSMUST00000133246	chr1-132315898-132316555-CpG:_66-CGI	-14956	ENSMUSG00000009772	Nuak2	NUAK family, SNF1-like kinase, 2 [Source:MGI Symbol;Acc:MGI:1921387]
chr1	132335570	0.216807	0.326584	-0.109777	0.0531801	-2.06426	0.0116133	0.00872329	0.0389933	1	Intergenic	7975	ENSMUST00000133246	chr1-132315898-132316555-CpG:_66-CGI	-19016	NA	NA	NA
chr1	132337161	0.834349	0.714511	0.119838	0.0604751	1.9816	0.0120175	0.0132986	0.0475235	1	Intergenic	9566	ENSMUST00000133246	chr1-132315898-132316555-CpG:_66-CGI	-20607	NA	NA	NA
chr1	132337232	0.814244	0.661569	0.152675	0.0716951	2.1295	0.0188156	0.0122485	0.0332127	1	Intergenic	9637	ENSMUST00000133246	chr1-132315898-132316555-CpG:_66-CGI	-20678	NA	NA	NA
chr1	132367429	0.832269	0.704156	0.128113	0.0617536	2.07458	0.0157957	0.01161	0.0380252	1	promoter-TSS (ENSMUST00000136828)	-358	ENSMUST00000136828	chr1-132360629-132361042-CpG:_30-CGI	-6388	ENSMUSG00000042066	Tmcc2	transmembrane and coiled-coil domains 2 [Source:MGI Symbol;Acc:MGI:1916125]
chr1	132370536	0.660509	0.781551	-0.121042	0.0535483	-2.26044	0.0142015	0.00709445	0.0237943	1	intron (ENSMUST00000132435, intron 2 of 4)	-2650	ENSMUST00000142609	chr1-132360629-132361042-CpG:_30-CGI	-9495	ENSMUSG00000042066	Tmcc2	transmembrane and coiled-coil domains 2 [Source:MGI Symbol;Acc:MGI:1916125]
chr1	132374614	0.393287	0.270558	0.122729	0.0554797	2.21215	0.00999883	0.0102809	0.0269566	1	intron (ENSMUST00000132435, intron 2 of 4)	-6514	ENSMUST00000159257	chr1-132360629-132361042-CpG:_30-CGI	-13573	ENSMUSG00000042066	Tmcc2	transmembrane and coiled-coil domains 2 [Source:MGI Symbol;Acc:MGI:1916125]
chr1	132380998	0.784806	0.637	0.147806	0.0567857	2.60287	0.0105604	0.0093137	0.00924464	1	promoter-TSS (ENSMUST00000159257)	-130	ENSMUST00000159257	chr1-132391390-132391882-CpG:_56-CGI	10392	ENSMUSG00000090079	Gm15849	predicted gene 15849 [Source:MGI Symbol;Acc:MGI:3802034]
chr1	132381087	0.422096	0.635897	-0.213801	0.0729727	-2.92988	0.0148318	0.0130585	0.00339098	1	promoter-TSS (ENSMUST00000159257)	-41	ENSMUST00000159257	chr1-132391390-132391882-CpG:_56-CGI	10303	ENSMUSG00000090079	Gm15849	predicted gene 15849 [Source:MGI Symbol;Acc:MGI:3802034]
chr1	132381106	0.365656	0.531918	-0.166262	0.0716731	-2.31972	0.0161959	0.00988809	0.0203558	1	promoter-TSS (ENSMUST00000159257)	-22	ENSMUST00000159257	chr1-132391390-132391882-CpG:_56-CGI	10284	ENSMUSG00000090079	Gm15849	predicted gene 15849 [Source:MGI Symbol;Acc:MGI:3802034]
chr1	132381115	0.465874	0.739403	-0.27353	0.0694271	-3.93981	0.0137163	0.0127654	8.1547e-05	0.56499	promoter-TSS (ENSMUST00000159257)	-13	ENSMUST00000159257	chr1-132391390-132391882-CpG:_56-CGI	10275	ENSMUSG00000090079	Gm15849	predicted gene 15849 [Source:MGI Symbol;Acc:MGI:3802034]
chr1	132381118	0.550347	0.73893	-0.188583	0.0644547	-2.92581	0.0115025	0.00932655	0.00343557	1	promoter-TSS (ENSMUST00000159257)	-10	ENSMUST00000159257	chr1-132391390-132391882-CpG:_56-CGI	10272	ENSMUSG00000090079	Gm15849	predicted gene 15849 [Source:MGI Symbol;Acc:MGI:3802034]
chr1	132381143	0.377902	0.591688	-0.213786	0.0710825	-3.00758	0.0122179	0.0147246	0.0026334	1	promoter-TSS (ENSMUST00000159257)	15	ENSMUST00000159257	chr1-132391390-132391882-CpG:_56-CGI	10247	ENSMUSG00000090079	Gm15849	predicted gene 15849 [Source:MGI Symbol;Acc:MGI:3802034]
chr1	132381243	0.68084	0.515362	0.165478	0.0656086	2.5222	0.0129844	0.00981158	0.0116623	1	exon (ENSMUST00000159257, exon 1 of 3)	115	ENSMUST00000159257	chr1-132391390-132391882-CpG:_56-CGI	10147	ENSMUSG00000090079	Gm15849	predicted gene 15849 [Source:MGI Symbol;Acc:MGI:3802034]
chr1	132381301	0.634327	0.447222	0.187105	0.0815584	2.29413	0.0177898	0.0192611	0.0217832	1	intron (ENSMUST00000159257, intron 1 of 2)	173	ENSMUST00000159257	chr1-132391390-132391882-CpG:_56-CGI	10089	ENSMUSG00000090079	Gm15849	predicted gene 15849 [Source:MGI Symbol;Acc:MGI:3802034]
chr1	132382138	0.772646	0.591875	0.18077	0.0664974	2.71846	0.0119723	0.0120828	0.00655868	1	intron (ENSMUST00000159257, intron 2 of 2)	1010	ENSMUST00000159257	chr1-132391390-132391882-CpG:_56-CGI	9252	ENSMUSG00000090079	Gm15849	predicted gene 15849 [Source:MGI Symbol;Acc:MGI:3802034]
chr1	132390185	0.207694	0.103875	0.103819	0.0526876	1.97047	0.0131033	0.0110597	0.0487847	1	5' UTR (ENSMUST00000132435, exon 1 of 5)	132	ENSMUST00000132435	chr1-132391390-132391882-CpG:_56-CGI	1205	ENSMUSG00000042066	Tmcc2	transmembrane and coiled-coil domains 2 [Source:MGI Symbol;Acc:MGI:1916125]
chr1	132437601	0.709414	0.558707	0.150707	0.0724972	2.0788	0.013242	0.0231362	0.0376358	1	intron (ENSMUST00000045110, intron 2 of 12)	20149	ENSMUST00000045110	chr1-132417369-132417990-CpG:_73-CGI	-19612	ENSMUSG00000042046	Dstyk	dual serine/threonine and tyrosine protein kinase [Source:MGI Symbol;Acc:MGI:1925064]
chr1	132521486	0.517831	0.660322	-0.142491	0.0723299	-1.97002	0.0150796	0.0102903	0.0488363	1	intron (ENSMUST00000086521, intron 15 of 22)	15257	ENSMUST00000058167	chr1-132542784-132543007-CpG:_21-CGI	21298	ENSMUSG00000053024	Cntn2	contactin 2 [Source:MGI Symbol;Acc:MGI:104518]
chr1	132523653	0.918496	0.71738	0.201115	0.0799414	2.51579	0.0587612	0.0129658	0.0118767	1	exon (ENSMUST00000086521, exon 11 of 23)	17424	ENSMUST00000058167	chr1-132542784-132543007-CpG:_21-CGI	19131	ENSMUSG00000053024	Cntn2	contactin 2 [Source:MGI Symbol;Acc:MGI:104518]
chr1	132526266	0.568436	0.413953	0.154483	0.0530684	2.91102	0.00854956	0.00786393	0.00360255	1	intron (ENSMUST00000086521, intron 8 of 22)	16673	ENSMUST00000086521	chr1-132542784-132543007-CpG:_21-CGI	16518	ENSMUSG00000053024	Cntn2	contactin 2 [Source:MGI Symbol;Acc:MGI:104518]
chr1	132596533	0.676198	0.859564	-0.183367	0.0590773	-3.10385	0.0125258	0.00974267	0.00191023	1	exon (ENSMUST00000043189, exon 22 of 27)	-53594	ENSMUST00000086521	chr1-132542784-132543007-CpG:_21-CGI	-53527	ENSMUSG00000026442	Nfasc	neurofascin [Source:MGI Symbol;Acc:MGI:104753]
chr1	132677970	0.910319	0.765152	0.145167	0.0689304	2.10599	0.0166321	0.0145764	0.0352054	1	intron (ENSMUST00000094569, intron 1 of 29)	29355	ENSMUST00000043189	chr1-132542784-132543007-CpG:_21-CGI	-134964	ENSMUSG00000026442	Nfasc	neurofascin [Source:MGI Symbol;Acc:MGI:104753]
chr1	132720558	0.405363	0.55646	-0.151097	0.0755435	-2.00013	0.0167894	0.0155774	0.0454859	1	intron (ENSMUST00000094569, intron 1 of 29)	-13233	ENSMUST00000043189	chr1-132880310-132880946-CpG:_67-CGI	159752	ENSMUSG00000026442	Nfasc	neurofascin [Source:MGI Symbol;Acc:MGI:104753]
chr1	132797857	0.107719	0.24196	-0.134241	0.0590406	-2.27371	0.0122478	0.0141791	0.0229832	1	Intergenic	16490	ENSMUST00000158286	chr1-132880310-132880946-CpG:_67-CGI	82453	NA	NA	NA
chr1	132799958	0.205592	0.0929761	0.112616	0.047267	2.38255	0.0146204	0.010767	0.0171931	1	Intergenic	14389	ENSMUST00000158286	chr1-132880310-132880946-CpG:_67-CGI	80352	NA	NA	NA
chr1	132816052	0.549692	0.690288	-0.140596	0.0618705	-2.27243	0.0116577	0.00999466	0.0230606	1	Intergenic	-1705	ENSMUST00000158286	chr1-132880310-132880946-CpG:_67-CGI	64258	NA	NA	NA
chr1	132844214	0.150305	0.346165	-0.195859	0.0894842	-2.18876	0.0268854	0.0304402	0.0286144	1	Intergenic	-29867	ENSMUST00000158286	chr1-132880310-132880946-CpG:_67-CGI	36096	NA	NA	NA
chr1	132853439	0.112267	0.23156	-0.119293	0.0522093	-2.2849	0.0106722	0.0174023	0.0223188	1	Intergenic	-26833	ENSMUST00000027706	chr1-132880310-132880946-CpG:_67-CGI	26871	NA	NA	NA
chr1	132863486	0.223656	0.35513	-0.131474	0.0540565	-2.43216	0.012231	0.00876132	0.0150091	1	Intergenic	-16786	ENSMUST00000027706	chr1-132880310-132880946-CpG:_67-CGI	16824	NA	NA	NA
chr1	132879083	0.285571	0.458844	-0.173273	0.0698583	-2.48034	0.0162694	0.0108598	0.0131255	1	Intergenic	-1189	ENSMUST00000027706	chr1-132880310-132880946-CpG:_67-CGI	1227	NA	NA	NA
chr1	132879129	0.158247	0.310861	-0.152614	0.0601882	-2.53561	0.0116892	0.0136239	0.0112252	1	Intergenic	-1143	ENSMUST00000027706	chr1-132880310-132880946-CpG:_67-CGI	1181	NA	NA	NA
chr1	132939346	0.80548	0.614241	0.191239	0.0683266	2.7989	0.015087	0.0125992	0.00512769	1	exon (ENSMUST00000027706, exon 2 of 2)	58992	ENSMUST00000159088	chr1-132880310-132880946-CpG:_67-CGI	-58401	ENSMUSG00000026443	Lrrn2	leucine rich repeat protein 2, neuronal [Source:MGI Symbol;Acc:MGI:106037]
chr1	132981305	0.782067	0.905228	-0.123161	0.0433806	-2.83908	0.0118607	0.00810885	0.00452434	1	Intergenic	44042	ENSMUST00000067429	chr1-133025085-133025419-CpG:_30-CGI	43780	NA	NA	NA
chr1	133045667	0.172662	0.0476744	0.124988	0.0553074	2.25988	0.0228198	0.0109496	0.023829	1	promoter-TSS (ENSMUST00000124934)	1	ENSMUST00000153707	chr1-133045978-133046709-CpG:_92-CGI	311	ENSMUSG00000026447	Pik3c2b	phosphoinositide-3-kinase, class 2, beta polypeptide [Source:MGI Symbol;Acc:MGI:2685045]
chr1	133046840	0.145494	0.0448183	0.100675	0.0385137	2.61401	0.0110332	0.0108754	0.00894859	1	intron (ENSMUST00000145153, intron 1 of 1)	829	ENSMUST00000145153	chr1-133045978-133046709-CpG:_92-CGI	-132	ENSMUSG00000026447	Pik3c2b	phosphoinositide-3-kinase, class 2, beta polypeptide [Source:MGI Symbol;Acc:MGI:2685045]
chr1	133047621	0.079634	0.281731	-0.202097	0.0591798	-3.41497	0.0126714	0.0192681	0.000637902	0.996132	intron (ENSMUST00000145153, intron 1 of 1)	1610	ENSMUST00000145153	chr1-133045978-133046709-CpG:_92-CGI	-913	ENSMUSG00000026447	Pik3c2b	phosphoinositide-3-kinase, class 2, beta polypeptide [Source:MGI Symbol;Acc:MGI:2685045]
chr1	133093435	0.789601	0.637244	0.152357	0.0633997	2.40312	0.0193703	0.00980067	0.0162561	1	intron (ENSMUST00000077730, intron 21 of 32)	-37707	ENSMUST00000052529	chr1-133131080-133131904-CpG:_94-CGI	37645	ENSMUSG00000026447	Pik3c2b	phosphoinositide-3-kinase, class 2, beta polypeptide [Source:MGI Symbol;Acc:MGI:2685045]
chr1	133094036	0.762306	0.650805	0.111502	0.0543266	2.05243	0.00922865	0.0122063	0.0401279	1	intron (ENSMUST00000077730, intron 22 of 32)	-37106	ENSMUST00000052529	chr1-133131080-133131904-CpG:_94-CGI	37044	ENSMUSG00000026447	Pik3c2b	phosphoinositide-3-kinase, class 2, beta polypeptide [Source:MGI Symbol;Acc:MGI:2685045]
chr1	133118666	0.589058	0.785498	-0.19644	0.091105	-2.15619	0.0165	0.0422961	0.0310685	1	Intergenic	-12476	ENSMUST00000052529	chr1-133131080-133131904-CpG:_94-CGI	12414	NA	NA	NA
chr1	133129849	0.600593	0.458839	0.141754	0.0663769	2.13559	0.0124995	0.013168	0.0327128	1	Intergenic	-1293	ENSMUST00000052529	chr1-133131080-133131904-CpG:_94-CGI	1231	NA	NA	NA
chr1	133146529	0.384125	0.645475	-0.26135	0.0771165	-3.38903	0.0176732	0.0100456	0.000701402	1	Intergenic	-14748	ENSMUST00000180528	chr1-133131080-133131904-CpG:_94-CGI	-14626	NA	NA	NA
chr1	133162352	0.899733	0.765787	0.133946	0.0485804	2.75721	0.0104297	0.0139387	0.00582969	1	Intergenic	-30571	ENSMUST00000180528	chr1-133163776-133164521-CpG:_84-CGI	1424	NA	NA	NA
chr1	133164521	0.00340681	0.137808	-0.134402	0.0436013	-3.08251	0.0216602	0.0165446	0.00205262	1	Intergenic	-32740	ENSMUST00000180528	chr1-133163776-133164521-CpG:_84-CGI	-1	NA	NA	NA
chr1	133181910	0.190297	0.0717161	0.118581	0.0571213	2.07595	0.0131279	0.0169762	0.0378986	1	Intergenic	-50129	ENSMUST00000180528	chr1-133163776-133164521-CpG:_84-CGI	-17390	NA	NA	NA
chr1	133264979	0.68655	0.865275	-0.178724	0.0890585	-2.00682	0.0228749	0.0443884	0.0447686	1	intron (ENSMUST00000038295, intron 5 of 26)	18883	ENSMUST00000105082	chr1-133274094-133274355-CpG:_21-CGI	9115	ENSMUSG00000041757	Plekha6	pleckstrin homology domain containing, family A member 6 [Source:MGI Symbol;Acc:MGI:2388662]
chr1	133274345	0.656669	0.822877	-0.166208	0.0607584	-2.73555	0.012964	0.0111036	0.00622753	1	exon (ENSMUST00000105082, exon 9 of 23)	28249	ENSMUST00000105082	chr1-133274094-133274355-CpG:_21-CGI	0	ENSMUSG00000041757	Plekha6	pleckstrin homology domain containing, family A member 6 [Source:MGI Symbol;Acc:MGI:2388662]
chr1	133299028	0.418205	0.242346	0.175859	0.0710629	2.47469	0.0140274	0.0115376	0.0133352	1	exon (ENSMUST00000105082, exon 22 of 23)	-10771	ENSMUST00000094557	chr1-133274094-133274355-CpG:_21-CGI	-24674	ENSMUSG00000041757	Plekha6	pleckstrin homology domain containing, family A member 6 [Source:MGI Symbol;Acc:MGI:2388662]
chr1	133323865	0.830601	0.688239	0.142362	0.0599237	2.37572	0.0172738	0.00942044	0.0175148	1	TTS (ENSMUST00000094557)	1991	ENSMUST00000007433	chr1-133363428-133364312-CpG:_71-CGI	39563	ENSMUSG00000041717
chr1	133353441	0.647023	0.452037	0.194986	0.0823226	2.36856	0.0168013	0.0163742	0.0178575	1	intron (ENSMUST00000112287, intron 1 of 1)	1533	ENSMUST00000112287	chr1-133363428-133364312-CpG:_71-CGI	9987	ENSMUSG00000070645	Ren1	renin 1 structural [Source:MGI Symbol;Acc:MGI:97898]
chr1	133353613	0.488604	0.352609	0.135994	0.0592071	2.29693	0.00976252	0.0124066	0.0216228	1	intron (ENSMUST00000112287, intron 1 of 1)	1705	ENSMUST00000112287	chr1-133363428-133364312-CpG:_71-CGI	9815	ENSMUSG00000070645	Ren1	renin 1 structural [Source:MGI Symbol;Acc:MGI:97898]
chr1	133361756	0.897038	0.764743	0.132295	0.0535312	2.47137	0.0110954	0.019053	0.0134598	1	Intergenic	-1815	ENSMUST00000135222	chr1-133363428-133364312-CpG:_71-CGI	1672	NA	NA	NA
chr1	133362209	0.878881	0.729657	0.149224	0.0641866	2.32485	0.0287266	0.0109809	0.0200802	1	Intergenic	-1362	ENSMUST00000135222	chr1-133363428-133364312-CpG:_71-CGI	1219	NA	NA	NA
chr1	133371472	0.810042	0.620442	0.1896	0.0703737	2.69418	0.0153022	0.0114495	0.00705616	1	intron (ENSMUST00000147909, intron 3 of 3)	4186	ENSMUST00000131450	chr1-133363428-133364312-CpG:_71-CGI	-7161	ENSMUSG00000070644	Etnk2	ethanolamine kinase 2 [Source:MGI Symbol;Acc:MGI:2443760]
chr1	133372204	0.660855	0.533769	0.127086	0.0620246	2.04896	0.0147803	0.00854316	0.0404659	1	intron (ENSMUST00000147909, intron 3 of 3)	4918	ENSMUST00000131450	chr1-133363428-133364312-CpG:_71-CGI	-7893	ENSMUSG00000070644	Etnk2	ethanolamine kinase 2 [Source:MGI Symbol;Acc:MGI:2443760]
chr1	133380704	0.286649	0.526059	-0.23941	0.119859	-1.99743	0.0912753	0.0115657	0.0457785	1	TTS (ENSMUST00000129213)	4821	ENSMUST00000145922	chr1-133363428-133364312-CpG:_71-CGI	-16393	ENSMUSG00000070644	Etnk2	ethanolamine kinase 2 [Source:MGI Symbol;Acc:MGI:2443760]
chr1	133382449	0.814833	0.650953	0.16388	0.0700448	2.33964	0.0209567	0.0129765	0.0193022	1	3' UTR (ENSMUST00000153799, exon 14 of 14)	3076	ENSMUST00000145922	chr1-133363428-133364312-CpG:_71-CGI	-18138	ENSMUSG00000070643	Sox13	SRY (sex determining region Y)-box 13 [Source:MGI Symbol;Acc:MGI:98361]
chr1	133385770	0.0620634	0.166378	-0.104314	0.0491776	-2.12117	0.0173267	0.0104924	0.0339071	1	promoter-TSS (ENSMUST00000145922)	-245	ENSMUST00000145922	chr1-133363428-133364312-CpG:_71-CGI	-21459	ENSMUSG00000070643	Sox13	SRY (sex determining region Y)-box 13 [Source:MGI Symbol;Acc:MGI:98361]
chr1	133397505	0.790705	0.578949	0.211757	0.0851368	2.48725	0.0156662	0.0266828	0.0128735	1	intron (ENSMUST00000153799, intron 1 of 13)	-4236	ENSMUST00000094551	chr1-133423057-133424444-CpG:_153-CGI	25552	ENSMUSG00000070643	Sox13	SRY (sex determining region Y)-box 13 [Source:MGI Symbol;Acc:MGI:98361]
chr1	133422577	0.0516273	0.168638	-0.117011	0.0351197	-3.33176	0.00997492	0.00897752	0.000862978	1	intron (ENSMUST00000153799, intron 1 of 13)	1799	ENSMUST00000153799	chr1-133423057-133424444-CpG:_153-CGI	480	ENSMUSG00000070643	Sox13	SRY (sex determining region Y)-box 13 [Source:MGI Symbol;Acc:MGI:98361]
chr1	133434890	0.176777	0.0552316	0.121545	0.0522599	2.32578	0.0209787	0.0232277	0.0200302	1	Intergenic	-10514	ENSMUST00000153799	chr1-133423057-133424444-CpG:_153-CGI	-10447	NA	NA	NA
chr1	133448690	0.176227	0.322713	-0.146486	0.0579181	-2.52918	0.0108663	0.0112873	0.0114328	1	Intergenic	-24314	ENSMUST00000153799	chr1-133423057-133424444-CpG:_153-CGI	-24247	NA	NA	NA
chr1	133448876	0.804425	0.684792	0.119632	0.0580895	2.05945	0.0132502	0.00950861	0.0394512	1	Intergenic	-24500	ENSMUST00000153799	chr1-133423057-133424444-CpG:_153-CGI	-24433	NA	NA	NA
chr1	133452606	0.442531	0.28687	0.155661	0.072102	2.15891	0.0132425	0.0109303	0.0308574	1	Intergenic	-28230	ENSMUST00000153799	chr1-133423057-133424444-CpG:_153-CGI	-28163	NA	NA	NA
chr1	133486146	0.669964	0.813814	-0.143849	0.0678164	-2.12116	0.0128489	0.0142311	0.0339086	1	Intergenic	-61770	ENSMUST00000153799	chr1-133423057-133424444-CpG:_153-CGI	-61703	NA	NA	NA
chr1	133486758	0.740803	0.576698	0.164105	0.0653829	2.50991	0.0113894	0.0132413	0.012076	1	Intergenic	-62382	ENSMUST00000153799	chr1-133423057-133424444-CpG:_153-CGI	-62315	NA	NA	NA
chr1	133617713	0.341223	0.531875	-0.190652	0.079008	-2.41307	0.0168684	0.0127858	0.0158188	1	Intergenic	7303	ENSMUST00000180718	chr1-133609752-133610435-CpG:_75-CGI	-7279	NA	NA	NA
chr1	133659375	0.650238	0.757237	-0.106999	0.0529289	-2.02156	0.00974884	0.00823633	0.0432217	1	exon (ENSMUST00000179598, exon 1 of 17)	1942	ENSMUST00000179598	chr1-133660887-133661444-CpG:_44-CGI	1512	ENSMUSG00000094410	Gm38394	predicted gene, 38394 [Source:MGI Symbol;Acc:MGI:5614057]
chr1	133681882	0.678656	0.547042	0.131614	0.0567528	2.31907	0.0100554	0.00816909	0.0203913	1	intron (ENSMUST00000169295, intron 5 of 5)	8225	ENSMUST00000169295	chr1-133660887-133661444-CpG:_44-CGI	-20439	ENSMUSG00000051998	Lax1	lymphocyte transmembrane adaptor 1 [Source:MGI Symbol;Acc:MGI:2443362]
chr1	133696546	0.830307	0.648707	0.1816	0.0726526	2.49957	0.022947	0.011044	0.0124344	1	Intergenic	5334	ENSMUST00000167348	chr1-133660887-133661444-CpG:_44-CGI	-35103	NA	NA	NA
chr1	133736389	0.273947	0.388912	-0.114965	0.0477631	-2.40698	0.00840121	0.00688802	0.0160851	1	intron (ENSMUST00000112264, intron 6 of 19)	16891	ENSMUST00000112264	chr1-133660887-133661444-CpG:_44-CGI	-74946	ENSMUSG00000026463	Atp2b4	ATPase, Ca++ transporting, plasma membrane 4 [Source:MGI Symbol;Acc:MGI:88111]
chr1	133777860	0.420574	0.264111	0.156464	0.0697029	2.24472	0.0162246	0.0158965	0.0247861	1	intron (ENSMUST00000143567, intron 1 of 20)	23175	ENSMUST00000128692	chr1-133660887-133661444-CpG:_44-CGI	-116417	ENSMUSG00000026463	Atp2b4	ATPase, Ca++ transporting, plasma membrane 4 [Source:MGI Symbol;Acc:MGI:88111]
chr1	133778122	0.886261	0.731462	0.154799	0.0681563	2.27123	0.0145977	0.0209647	0.0231328	1	intron (ENSMUST00000143567, intron 1 of 20)	22913	ENSMUST00000128692	chr1-133660887-133661444-CpG:_44-CGI	-116679	ENSMUSG00000026463	Atp2b4	ATPase, Ca++ transporting, plasma membrane 4 [Source:MGI Symbol;Acc:MGI:88111]
chr1	133825448	0.744406	0.900764	-0.156358	0.0717603	-2.17889	0.0147602	0.0161876	0.02934	1	Intergenic	-24408	ENSMUST00000143567	chr1-133660887-133661444-CpG:_44-CGI	-164005	NA	NA	NA
chr1	133825859	0.706604	0.839532	-0.132928	0.0668671	-1.98794	0.0144857	0.0108207	0.0468187	1	Intergenic	-24819	ENSMUST00000143567	chr1-133660887-133661444-CpG:_44-CGI	-164416	NA	NA	NA
chr1	133826130	0.83694	0.716532	0.120408	0.055861	2.15549	0.0219959	0.0108454	0.0311234	1	Intergenic	-25090	ENSMUST00000143567	chr1-133660887-133661444-CpG:_44-CGI	-164687	NA	NA	NA
chr1	133856499	0.565858	0.445048	0.12081	0.0592855	2.03777	0.0112062	0.0118154	0.0415725	1	Intergenic	44827	ENSMUST00000124245	chr1-133660887-133661444-CpG:_44-CGI	-195056	NA	NA	NA
chr1	133859956	0.957973	0.852093	0.10588	0.0487578	2.17155	0.0151558	0.0192047	0.0298899	1	Intergenic	41370	ENSMUST00000124245	chr1-133660887-133661444-CpG:_44-CGI	-198513	NA	NA	NA
chr1	133860038	0.752878	0.900397	-0.147519	0.0592934	-2.48795	0.0186878	0.0154427	0.012848	1	Intergenic	41288	ENSMUST00000124245	chr1-133660887-133661444-CpG:_44-CGI	-198595	NA	NA	NA
chr1	133933785	0.663103	0.540129	0.122974	0.0601169	2.04559	0.00986625	0.0119483	0.040797	1	Intergenic	-12372	ENSMUST00000048432	chr1-134078807-134079438-CpG:_62-CGI	145022	NA	NA	NA
chr1	133933993	0.723995	0.611602	0.112393	0.047404	2.37096	0.009108	0.00711874	0.0177421	1	Intergenic	-12580	ENSMUST00000048432	chr1-134078807-134079438-CpG:_62-CGI	144814	NA	NA	NA
chr1	134036703	0.698425	0.909785	-0.21136	0.0751199	-2.81363	0.0293084	0.0136841	0.00489851	1	promoter-TSS (ENSMUST00000048183)	-550	ENSMUST00000048183	chr1-134078807-134079438-CpG:_62-CGI	42104	ENSMUSG00000041559	Fmod	fibromodulin [Source:MGI Symbol;Acc:MGI:1328364]
chr1	134048012	0.798855	0.689788	0.109067	0.0500778	2.17795	0.0124912	0.00878081	0.0294099	1	3' UTR (ENSMUST00000048183, exon 3 of 3)	10517	ENSMUST00000162779	chr1-134078807-134079438-CpG:_62-CGI	30795	ENSMUSG00000041559	Fmod	fibromodulin [Source:MGI Symbol;Acc:MGI:1328364]
chr1	134055818	0.921962	0.819521	0.102441	0.0515337	1.98784	0.0100374	0.0242744	0.0468293	1	Intergenic	18323	ENSMUST00000162779	chr1-134078807-134079438-CpG:_62-CGI	22989	NA	NA	NA
chr1	134078041	0.275228	0.166745	0.108483	0.0474492	2.28629	0.0115519	0.00714268	0.0222372	1	intron (ENSMUST00000020692, intron 1 of 1)	1078	ENSMUST00000020692	chr1-134078807-134079438-CpG:_62-CGI	766	ENSMUSG00000020423	Btg2	B cell translocation gene 2, anti-proliferative [Source:MGI Symbol;Acc:MGI:108384]
chr1	134101124	0.288194	0.416877	-0.128683	0.061089	-2.10648	0.0137855	0.0116977	0.0351625	1	Intergenic	-8243	ENSMUST00000097570	chr1-134092985-134093242-CpG:_34-CGI	-7883	NA	NA	NA
chr1	134109390	0.8301	0.941575	-0.111475	0.0561958	-1.98369	0.0145983	0.0129626	0.0472903	1	promoter-TSS (ENSMUST00000097570)	23	ENSMUST00000097570	chr1-134092985-134093242-CpG:_34-CGI	-16149	ENSMUSG00000073559	Gm8618	predicted gene 8618 [Source:MGI Symbol;Acc:MGI:3647540]
chr1	134152154	0.309983	0.17623	0.133754	0.059821	2.2359	0.012615	0.0153225	0.0253585	1	TTS (ENSMUST00000159963)	13509	ENSMUST00000086475	chr1-134092985-134093242-CpG:_34-CGI	-58913	ENSMUSG00000026450	Chit1	chitinase 1 (chitotriosidase) [Source:MGI Symbol;Acc:MGI:1919134]
chr1	134153010	0.767375	0.647963	0.119411	0.0545016	2.19097	0.0103171	0.0101067	0.0284538	1	Intergenic	14365	ENSMUST00000086475	chr1-134092985-134093242-CpG:_34-CGI	-59769	NA	NA	NA
chr1	134188834	0.420825	0.575918	-0.155093	0.0638277	-2.42987	0.012308	0.00866771	0.0151043	1	promoter-TSS (ENSMUST00000134812)	-291	ENSMUST00000134812	chr1-134234704-134235089-CpG:_35-CGI	45870	ENSMUSG00000064246	Chil1	chitinase-like 1 [Source:MGI Symbol;Acc:MGI:1340899]
chr1	134196875	0.272828	0.396436	-0.123608	0.060369	-2.04755	0.0111071	0.00895617	0.0406043	1	intron (ENSMUST00000038445, intron 3 of 10)	3428	ENSMUST00000038445	chr1-134234704-134235089-CpG:_35-CGI	37829	ENSMUSG00000042451	Mybph	myosin binding protein H [Source:MGI Symbol;Acc:MGI:1858196]
chr1	134213769	0.650054	0.802105	-0.152051	0.0665496	-2.28478	0.0124903	0.0140932	0.0223256	1	intron (ENSMUST00000038191, intron 1 of 1)	20322	ENSMUST00000038445	chr1-134234704-134235089-CpG:_35-CGI	20935	ENSMUSG00000042429	Adora1	adenosine A1 receptor [Source:MGI Symbol;Acc:MGI:99401]
chr1	134233902	0.689922	0.514759	0.175163	0.0671167	2.60983	0.0100498	0.0174348	0.00905874	1	intron (ENSMUST00000038191, intron 1 of 1)	675	ENSMUST00000169927	chr1-134234704-134235089-CpG:_35-CGI	802	ENSMUSG00000042429	Adora1	adenosine A1 receptor [Source:MGI Symbol;Acc:MGI:99401]
chr1	134235941	0.460261	0.354648	0.105613	0.0494406	2.13616	0.0085496	0.00674152	0.0326665	1	promoter-TSS (ENSMUST00000086465)	-511	ENSMUST00000086465	chr1-134235377-134235655-CpG:_24-CGI	-287	ENSMUSG00000042429	Adora1	adenosine A1 receptor [Source:MGI Symbol;Acc:MGI:99401]
chr1	134244711	0.162617	0.301382	-0.138765	0.052301	-2.65321	0.0104343	0.00900029	0.00797307	1	Intergenic	-9281	ENSMUST00000086465	chr1-134235377-134235655-CpG:_24-CGI	-9057	NA	NA	NA
chr1	134290165	0.760471	0.901906	-0.141435	0.0718278	-1.96909	0.0259034	0.0190599	0.0489427	1	exon (ENSMUST00000027730, exon 1 of 3)	162	ENSMUST00000027730	chr1-134298895-134299450-CpG:_55-CGI	8730	ENSMUSG00000026459	Myog	myogenin [Source:MGI Symbol;Acc:MGI:97276]
chr1	134290743	0.562533	0.705303	-0.14277	0.064342	-2.21893	0.0108753	0.0105611	0.0264915	1	intron (ENSMUST00000027730, intron 1 of 2)	740	ENSMUST00000027730	chr1-134298895-134299450-CpG:_55-CGI	8152	ENSMUSG00000026459	Myog	myogenin [Source:MGI Symbol;Acc:MGI:97276]
chr1	134299155	0.203123	0.0921353	0.110988	0.0505564	2.19532	0.0132698	0.0107921	0.0281404	1	intron (ENSMUST00000168515, intron 27 of 28)	9152	ENSMUST00000027730	chr1-134298895-134299450-CpG:_55-CGI	0	ENSMUSG00000026458	Ppfia4	protein tyrosine phosphatase, receptor type, f polypeptide (PTPRF), interacting protein (liprin), alpha 4 [Source:MGI Symbol;Acc:MGI:1915757]
chr1	134299221	0.239557	0.138783	0.100774	0.0465996	2.16255	0.0101823	0.010269	0.0305756	1	intron (ENSMUST00000168515, intron 27 of 28)	9218	ENSMUST00000027730	chr1-134298895-134299450-CpG:_55-CGI	0	ENSMUSG00000026458	Ppfia4	protein tyrosine phosphatase, receptor type, f polypeptide (PTPRF), interacting protein (liprin), alpha 4 [Source:MGI Symbol;Acc:MGI:1915757]
chr1	134299314	0.330927	0.190762	0.140165	0.0547731	2.55901	0.012716	0.00928101	0.0104971	1	exon (ENSMUST00000168515, exon 27 of 29)	9311	ENSMUST00000027730	chr1-134298895-134299450-CpG:_55-CGI	0	ENSMUSG00000026458	Ppfia4	protein tyrosine phosphatase, receptor type, f polypeptide (PTPRF), interacting protein (liprin), alpha 4 [Source:MGI Symbol;Acc:MGI:1915757]
chr1	134322689	0.531438	0.381131	0.150306	0.0752061	1.99859	0.0292219	0.00816792	0.0456525	1	intron (ENSMUST00000168515, intron 11 of 28)	10238	ENSMUST00000168515	chr1-134344568-134344874-CpG:_29-CGI	21879	ENSMUSG00000026458	Ppfia4	protein tyrosine phosphatase, receptor type, f polypeptide (PTPRF), interacting protein (liprin), alpha 4 [Source:MGI Symbol;Acc:MGI:1915757]
chr1	134327252	0.58951	0.745137	-0.155627	0.059105	-2.63307	0.0109136	0.00848426	0.00846181	1	intron (ENSMUST00000168515, intron 6 of 28)	5675	ENSMUST00000168515	chr1-134344568-134344874-CpG:_29-CGI	17316	ENSMUSG00000026458	Ppfia4	protein tyrosine phosphatase, receptor type, f polypeptide (PTPRF), interacting protein (liprin), alpha 4 [Source:MGI Symbol;Acc:MGI:1915757]
chr1	134343022	0.405135	0.525158	-0.120023	0.0593758	-2.02141	0.0132597	0.00782058	0.0432372	1	Intergenic	-10095	ENSMUST00000168515	chr1-134344568-134344874-CpG:_29-CGI	1546	NA	NA	NA
chr1	134344240	0.150471	0.277728	-0.127256	0.0626456	-2.03137	0.0131204	0.0115439	0.0422179	1	Intergenic	-11313	ENSMUST00000168515	chr1-134344568-134344874-CpG:_29-CGI	328	NA	NA	NA
chr1	134360869	0.158747	0.386678	-0.227931	0.0707406	-3.22206	0.01403	0.0117435	0.0012727	1	exon (ENSMUST00000049470, exon 3 of 8)	1129	ENSMUST00000049470	chr1-134361776-134362168-CpG:_45-CGI	907	ENSMUSG00000042305	Tmem183a	transmembrane protein 183A [Source:MGI Symbol;Acc:MGI:1914729]
chr1	134400137	0.174983	0.376647	-0.201664	0.0757189	-2.66332	0.0151444	0.0221785	0.00773729	1	Intergenic	-5643	ENSMUST00000027726	chr1-134405951-134406174-CpG:_21-CGI	5814	NA	NA	NA
chr1	134400147	0.367404	0.544353	-0.176949	0.0854211	-2.07149	0.0162131	0.0151962	0.0383134	1	Intergenic	-5633	ENSMUST00000027726	chr1-134405951-134406174-CpG:_21-CGI	5804	NA	NA	NA
chr1	134414622	0.523715	0.375136	0.148579	0.0651958	2.27897	0.0141393	0.00957809	0.0226689	1	promoter-TSS (ENSMUST00000148822)	-755	ENSMUST00000027727	chr1-134415248-134415959-CpG:_84-CGI	626	ENSMUSG00000026457	Adipor1	adiponectin receptor 1 [Source:MGI Symbol;Acc:MGI:1919924]
chr1	134424066	0.333342	0.558373	-0.225031	0.0884568	-2.54396	0.0157372	0.0182534	0.0109604	1	exon (ENSMUST00000148822, exon 3 of 4)	8503	ENSMUST00000148822	chr1-134415248-134415959-CpG:_84-CGI	-8108	ENSMUSG00000026457	Adipor1	adiponectin receptor 1 [Source:MGI Symbol;Acc:MGI:1919924]
chr1	134513362	0.169122	0.0477721	0.12135	0.0543801	2.23152	0.0159901	0.0136334	0.025647	1	Intergenic	-4718	ENSMUST00000179718	chr1-134513328-134513584-CpG:_27-CGI	0	NA	NA	NA
chr1	134513577	0.189998	0.352245	-0.162246	0.0625115	-2.59546	0.010298	0.0156202	0.00944642	1	Intergenic	-4503	ENSMUST00000179718	chr1-134513328-134513584-CpG:_27-CGI	0	NA	NA	NA
chr1	134513768	0.0100416	0.125295	-0.115254	0.0399974	-2.88153	0.0155808	0.0213925	0.00395744	1	Intergenic	-4312	ENSMUST00000179718	chr1-134513328-134513584-CpG:_27-CGI	-185	NA	NA	NA
chr1	134521502	0.737219	0.588546	0.148674	0.0673905	2.20615	0.0259691	0.00792253	0.0273735	1	Intergenic	3422	ENSMUST00000179718	chr1-134513328-134513584-CpG:_27-CGI	-7919	NA	NA	NA
chr1	134524152	0.90795	0.806544	0.101406	0.0453438	2.23638	0.0093445	0.0175344	0.0253268	1	Intergenic	6072	ENSMUST00000179718	chr1-134513328-134513584-CpG:_27-CGI	-10569	NA	NA	NA
chr1	134540747	0.478171	0.729961	-0.25179	0.0905776	-2.77983	0.0167091	0.0270106	0.00543878	1	TTS (ENSMUST00000172898)	6274	ENSMUST00000052911	chr1-134556259-134556601-CpG:_33-CGI	15512	ENSMUSG00000046367	Mgat4e	MGAT4 family, member E [Source:MGI Symbol;Acc:MGI:1918251]
chr1	134561901	0.0376507	0.178397	-0.140746	0.0474776	-2.96448	0.017151	0.0166384	0.00303198	1	intron (ENSMUST00000047714, intron 1 of 26)	1695	ENSMUST00000112197	chr1-134560080-134561744-CpG:_136-CGI	-158	ENSMUSG00000042207	Kdm5b	lysine (K)-specific demethylase 5B [Source:MGI Symbol;Acc:MGI:1922855]
chr1	134641765	0.196057	0.0638689	0.132188	0.0565347	2.33817	0.0171361	0.0165404	0.0193784	1	TTS (ENSMUST00000181197)	4754	ENSMUST00000181197	chr1-134646666-134647253-CpG:_56-CGI	4901	ENSMUSG00000097435	Gm26783	predicted gene, 26783 [Source:MGI Symbol;Acc:MGI:5477277]
chr1	134680876	0.209324	0.344422	-0.135098	0.055681	-2.42629	0.0111378	0.00913499	0.0152542	1	Intergenic	-28423	ENSMUST00000121990	chr1-134708873-134709423-CpG:_50-CGI	27997	NA	NA	NA
chr1	134680964	0.312122	0.174294	0.137828	0.0578402	2.38291	0.0174381	0.00877315	0.0171764	1	Intergenic	-28335	ENSMUST00000121990	chr1-134708873-134709423-CpG:_50-CGI	27909	NA	NA	NA
chr1	134691554	0.618448	0.431438	0.18701	0.0663031	2.82054	0.0119168	0.0112754	0.00479434	1	Intergenic	-17745	ENSMUST00000121990	chr1-134708873-134709423-CpG:_50-CGI	17319	NA	NA	NA
chr1	134744336	0.899877	0.779762	0.120114	0.0496027	2.42153	0.0117154	0.011044	0.0154554	1	intron (ENSMUST00000121990, intron 5 of 8)	16016	ENSMUST00000137022	chr1-134708873-134709423-CpG:_50-CGI	-34914	ENSMUSG00000026452	Syt2	synaptotagmin II [Source:MGI Symbol;Acc:MGI:99666]
chr1	134747508	0.493996	0.625149	-0.131152	0.0592882	-2.21211	0.0143552	0.00737238	0.0269587	1	exon (ENSMUST00000121990, exon 9 of 9)	12844	ENSMUST00000137022	chr1-134708873-134709423-CpG:_50-CGI	-38086	ENSMUSG00000026452	Syt2	synaptotagmin II [Source:MGI Symbol;Acc:MGI:99666]
chr1	134816713	0.231802	0.122175	0.109627	0.0458501	2.39098	0.010594	0.00792614	0.0168034	1	intron (ENSMUST00000086444, intron 18 of 23)	7439	ENSMUST00000104654	chr1-134708873-134709423-CpG:_50-CGI	-107291	ENSMUSG00000073557	Ppp1r12b	protein phosphatase 1, regulatory (inhibitor) subunit 12B [Source:MGI Symbol;Acc:MGI:1916417]
chr1	134816718	0.306416	0.192069	0.114347	0.0541407	2.11204	0.00961456	0.0132872	0.0346831	1	intron (ENSMUST00000086444, intron 18 of 23)	7444	ENSMUST00000104654	chr1-134708873-134709423-CpG:_50-CGI	-107296	ENSMUSG00000073557	Ppp1r12b	protein phosphatase 1, regulatory (inhibitor) subunit 12B [Source:MGI Symbol;Acc:MGI:1916417]
chr1	134961190	0.766269	0.665246	0.101024	0.0457693	2.20723	0.00820511	0.00744347	0.0272977	1	Intergenic	-1374	ENSMUST00000027687	chr1-134962406-134962752-CpG:_40-CGI	1216	NA	NA	NA
chr1	134987325	0.943686	0.779069	0.164617	0.0473924	3.4735	0.0184095	0.00998569	0.000513721	0.959851	exon (ENSMUST00000044828, exon 18 of 18)	15370	ENSMUST00000139617	chr1-134987516-134988073-CpG:_47-CGI	191	ENSMUSG00000042793	Lgr6	leucine-rich repeat-containing G protein-coupled receptor 6 [Source:MGI Symbol;Acc:MGI:2441805]
chr1	134987337	0.886423	0.731321	0.155102	0.0619604	2.50324	0.011691	0.0207658	0.0123063	1	exon (ENSMUST00000044828, exon 18 of 18)	15382	ENSMUST00000139617	chr1-134987516-134988073-CpG:_47-CGI	179	ENSMUSG00000042793	Lgr6	leucine-rich repeat-containing G protein-coupled receptor 6 [Source:MGI Symbol;Acc:MGI:2441805]
chr1	134987533	0.747073	0.899852	-0.152779	0.0618022	-2.47206	0.0155266	0.0113034	0.0134338	1	exon (ENSMUST00000044828, exon 18 of 18)	15578	ENSMUST00000139617	chr1-134987516-134988073-CpG:_47-CGI	0	ENSMUSG00000042793	Lgr6	leucine-rich repeat-containing G protein-coupled receptor 6 [Source:MGI Symbol;Acc:MGI:2441805]
chr1	135032751	0.749309	0.583362	0.165947	0.0748942	2.21576	0.0292895	0.0098396	0.026708	1	intron (ENSMUST00000044828, intron 4 of 17)	-10661	ENSMUST00000139369	chr1-134987516-134988073-CpG:_47-CGI	-44679	ENSMUSG00000042793	Lgr6	leucine-rich repeat-containing G protein-coupled receptor 6 [Source:MGI Symbol;Acc:MGI:2441805]
chr1	135131182	0.091074	0.195349	-0.104275	0.0502146	-2.07659	0.0133527	0.012165	0.0378398	1	promoter-TSS (ENSMUST00000183328)	-20	ENSMUST00000183328	chr1-135146495-135147566-CpG:_115-CGI	15313	ENSMUSG00000097993	Ptprv	protein tyrosine phosphatase, receptor type, V [Source:MGI Symbol;Acc:MGI:108027]
chr1	135156830	0.462404	0.246401	0.216004	0.0818011	2.64059	0.0158728	0.0187378	0.00827607	1	TTS (ENSMUST00000125774)	2649	ENSMUST00000141177	chr1-135146495-135147566-CpG:_115-CGI	-9265	ENSMUSG00000026426	Arl8a	ADP-ribosylation factor-like 8A [Source:MGI Symbol;Acc:MGI:1915974]
chr1	135161781	0.92101	0.817092	0.103918	0.0508475	2.04372	0.0242067	0.011567	0.0409814	1	intron (ENSMUST00000027682, intron 1 of 1)	5899	ENSMUST00000027682	chr1-135146495-135147566-CpG:_115-CGI	-14216	ENSMUSG00000026424	Gpr37l1	G protein-coupled receptor 37-like 1 [Source:MGI Symbol;Acc:MGI:1928503]
chr1	135234742	0.951024	0.820113	0.130911	0.0518031	2.52709	0.0367713	0.0112465	0.0115012	1	Intergenic	2698	ENSMUST00000110798	chr1-135283531-135284122-CpG:_76-CGI	48789	NA	NA	NA
chr1	135256418	0.653212	0.771349	-0.118137	0.0576172	-2.05038	0.00995948	0.0132009	0.040327	1	intron (ENSMUST00000003135, intron 5 of 8)	2053	ENSMUST00000003135	chr1-135283531-135284122-CpG:_76-CGI	27113	ENSMUSG00000003051	Elf3	E74-like factor 3 [Source:MGI Symbol;Acc:MGI:1101781]
chr1	135258345	0.761118	0.627804	0.133314	0.0578929	2.30278	0.0101298	0.0098498	0.0212915	1	intron (ENSMUST00000003135, intron 1 of 8)	126	ENSMUST00000003135	chr1-135283531-135284122-CpG:_76-CGI	25186	ENSMUSG00000003051	Elf3	E74-like factor 3 [Source:MGI Symbol;Acc:MGI:1101781]
chr1	135258654	0.37798	0.506345	-0.128364	0.0654724	-1.96059	0.0106713	0.0109502	0.0499268	1	promoter-TSS (ENSMUST00000003135)	-183	ENSMUST00000003135	chr1-135283531-135284122-CpG:_76-CGI	24877	ENSMUSG00000003051	Elf3	E74-like factor 3 [Source:MGI Symbol;Acc:MGI:1101781]
chr1	135340249	0.81656	0.713391	0.103169	0.0508007	2.03085	0.00929534	0.0113051	0.0422702	1	intron (ENSMUST00000059352, intron 1 of 2)	13572	ENSMUST00000157234	chr1-135313596-135313916-CpG:_36-CGI	-26334	ENSMUSG00000048096	Lmod1	leiomodin 1 (smooth muscle) [Source:MGI Symbol;Acc:MGI:2135671]
chr1	135369340	0.395489	0.283375	0.112115	0.0568769	1.97118	0.0112104	0.00979894	0.0487031	1	Intergenic	4109	ENSMUST00000159918	chr1-135374915-135375165-CpG:_22-CGI	5575	NA	NA	NA
chr1	135452368	0.74798	0.60903	0.13895	0.0570113	2.43723	0.0126174	0.00869153	0.0148001	1	exon (ENSMUST00000067414, exon 24 of 30)	-21870	ENSMUST00000041023	chr1-135429953-135430720-CpG:_71-CGI	-21649	ENSMUSG00000009418	Nav1	neuron navigator 1 [Source:MGI Symbol;Acc:MGI:2183683]
chr1	135470664	0.91256	0.785486	0.127075	0.0522162	2.43363	0.0165699	0.0106372	0.0149484	1	exon (ENSMUST00000067414, exon 6 of 30)	-40166	ENSMUST00000041023	chr1-135429953-135430720-CpG:_71-CGI	-39945	ENSMUSG00000009418	Nav1	neuron navigator 1 [Source:MGI Symbol;Acc:MGI:2183683]
chr1	135472547	0.791248	0.936184	-0.144936	0.0542712	-2.67059	0.0157156	0.0152791	0.0075718	1	intron (ENSMUST00000040599, intron 4 of 29)	-42049	ENSMUST00000041023	chr1-135429953-135430720-CpG:_71-CGI	-41828	ENSMUSG00000009418	Nav1	neuron navigator 1 [Source:MGI Symbol;Acc:MGI:2183683]
chr1	135472835	0.89666	0.700019	0.196641	0.053766	3.65735	0.0160061	0.0102382	0.000254835	0.792909	exon (ENSMUST00000067414, exon 4 of 30)	-42337	ENSMUST00000041023	chr1-135429953-135430720-CpG:_71-CGI	-42116	ENSMUSG00000009418	Nav1	neuron navigator 1 [Source:MGI Symbol;Acc:MGI:2183683]
chr1	135472931	0.810805	0.689678	0.121127	0.0557096	2.17426	0.0165538	0.00953494	0.0296854	1	intron (ENSMUST00000040599, intron 3 of 29)	-42433	ENSMUST00000041023	chr1-135429953-135430720-CpG:_71-CGI	-42212	ENSMUSG00000009418	Nav1	neuron navigator 1 [Source:MGI Symbol;Acc:MGI:2183683]
chr1	135509097	0.771663	0.660614	0.11105	0.052357	2.12101	0.0115528	0.00943997	0.0339214	1	intron (ENSMUST00000040599, intron 3 of 29)	-75675	ENSMUST00000067468	chr1-135532492-135532693-CpG:_19-CGI	23395	ENSMUSG00000009418	Nav1	neuron navigator 1 [Source:MGI Symbol;Acc:MGI:2183683]
chr1	135510219	0.29352	0.404942	-0.111422	0.0561251	-1.98525	0.00993951	0.00833128	0.0471166	1	intron (ENSMUST00000040599, intron 3 of 29)	-74553	ENSMUST00000067468	chr1-135532492-135532693-CpG:_19-CGI	22273	ENSMUSG00000009418	Nav1	neuron navigator 1 [Source:MGI Symbol;Acc:MGI:2183683]
chr1	135532605	0.947101	0.836049	0.111052	0.0439002	2.52965	0.0206932	0.0105339	0.0114176	1	exon (ENSMUST00000067414, exon 3 of 30)	-52167	ENSMUST00000067468	chr1-135532492-135532693-CpG:_19-CGI	0	ENSMUSG00000009418	Nav1	neuron navigator 1 [Source:MGI Symbol;Acc:MGI:2183683]
chr1	135561405	0.85882	0.615846	0.242975	0.0828939	2.93115	0.0260266	0.0143793	0.00337705	1	intron (ENSMUST00000040599, intron 1 of 29)	-23367	ENSMUST00000067468	chr1-135584707-135585354-CpG:_48-CGI	23302	ENSMUSG00000009418	Nav1	neuron navigator 1 [Source:MGI Symbol;Acc:MGI:2183683]
chr1	135564195	0.0911656	0.203672	-0.112507	0.0498374	-2.25748	0.0118651	0.0118757	0.0239783	1	intron (ENSMUST00000040599, intron 1 of 29)	-20577	ENSMUST00000067468	chr1-135584707-135585354-CpG:_48-CGI	20512	ENSMUSG00000009418	Nav1	neuron navigator 1 [Source:MGI Symbol;Acc:MGI:2183683]
chr1	135582587	0.465517	0.633759	-0.168242	0.0785815	-2.14098	0.0290588	0.0112948	0.0322755	1	intron (ENSMUST00000040599, intron 1 of 29)	-2185	ENSMUST00000067468	chr1-135584707-135585354-CpG:_48-CGI	2120	ENSMUSG00000009418	Nav1	neuron navigator 1 [Source:MGI Symbol;Acc:MGI:2183683]
chr1	135584598	0.231128	0.0726178	0.15851	0.0650324	2.4374	0.0152023	0.0140067	0.0147934	1	promoter-TSS (ENSMUST00000067468)	-174	ENSMUST00000067468	chr1-135584707-135585354-CpG:_48-CGI	109	ENSMUSG00000054412	Gm4793	predicted gene 4793 [Source:MGI Symbol;Acc:MGI:3646955]
chr1	135590758	0.564678	0.7147	-0.150021	0.0748138	-2.00526	0.0133815	0.0108034	0.044935	1	intron (ENSMUST00000067468, intron 1 of 5)	-5404	ENSMUST00000040599	chr1-135584707-135585354-CpG:_48-CGI	-5405	ENSMUSG00000054412	Gm4793	predicted gene 4793 [Source:MGI Symbol;Acc:MGI:3646955]
chr1	135645331	0.634224	0.775117	-0.140893	0.0633724	-2.22325	0.0125336	0.00973717	0.0261986	1	intron (ENSMUST00000112103, intron 1 of 1)	42773	ENSMUST00000112103	chr1-135687731-135688484-CpG:_80-CGI	42400	ENSMUSG00000090399	Gm38399	predicted gene, 38399 [Source:MGI Symbol;Acc:MGI:5620007]
chr1	135668973	0.948999	0.816183	0.132816	0.0640289	2.07431	0.0153296	0.0320343	0.0380502	1	intron (ENSMUST00000112103, intron 1 of 1)	19131	ENSMUST00000112103	chr1-135687731-135688484-CpG:_80-CGI	18758	ENSMUSG00000090399	Gm38399	predicted gene, 38399 [Source:MGI Symbol;Acc:MGI:5620007]
chr1	135671814	0.84479	0.741402	0.103388	0.0494676	2.09002	0.0113206	0.0121968	0.0366157	1	intron (ENSMUST00000112103, intron 1 of 1)	16290	ENSMUST00000112103	chr1-135687731-135688484-CpG:_80-CGI	15917	ENSMUSG00000090399	Gm38399	predicted gene, 38399 [Source:MGI Symbol;Acc:MGI:5620007]
chr1	135675777	0.329088	0.529649	-0.200561	0.0721204	-2.78092	0.0122739	0.0126969	0.00542051	1	intron (ENSMUST00000112103, intron 1 of 1)	12327	ENSMUST00000112103	chr1-135687731-135688484-CpG:_80-CGI	11954	ENSMUSG00000090399	Gm38399	predicted gene, 38399 [Source:MGI Symbol;Acc:MGI:5620007]
chr1	135720356	0.570503	0.414865	0.155638	0.0760331	2.04698	0.0143562	0.0105457	0.0406602	1	intron (ENSMUST00000097561, intron 1 of 5)	296	ENSMUST00000097561	chr1-135729162-135729379-CpG:_25-CGI	8806	ENSMUSG00000026421	Csrp1	cysteine and glycine-rich protein 1 [Source:MGI Symbol;Acc:MGI:88549]
chr1	135732178	0.303486	0.174727	0.128759	0.056927	2.26182	0.0116243	0.00959196	0.0237084	1	intron (ENSMUST00000027677, intron 1 of 5)	3032	ENSMUST00000027677	chr1-135729162-135729379-CpG:_25-CGI	-2800	ENSMUSG00000026421	Csrp1	cysteine and glycine-rich protein 1 [Source:MGI Symbol;Acc:MGI:88549]
chr1	135760136	0.949411	0.822247	0.127164	0.0444339	2.86187	0.0165771	0.0100672	0.00421146	1	Intergenic	-5982	ENSMUST00000038945	chr1-135765880-135766710-CpG:_96-CGI	5744	NA	NA	NA
chr1	135771069	0.257317	0.0474573	0.20986	0.0626261	3.351	0.0145059	0.0266343	0.000805201	1	Intergenic	3936	ENSMUST00000136445	chr1-135765880-135766710-CpG:_96-CGI	-4360	NA	NA	NA
chr1	135780755	0.889545	0.77012	0.119425	0.0524095	2.2787	0.0171955	0.0107427	0.0226851	1	Intergenic	-2309	ENSMUST00000132795	chr1-135765880-135766710-CpG:_96-CGI	-14046	NA	NA	NA
chr1	135780791	0.416364	0.258954	0.157411	0.0659664	2.38623	0.0115607	0.0101067	0.0170223	1	Intergenic	-2273	ENSMUST00000132795	chr1-135765880-135766710-CpG:_96-CGI	-14082	NA	NA	NA
chr1	135819694	0.692293	0.5716	0.120694	0.0570148	2.11688	0.0118629	0.00763442	0.0342697	1	intron (ENSMUST00000038760, intron 1 of 9)	1097	ENSMUST00000038760	chr1-135818508-135819008-CpG:_60-CGI	-687	ENSMUSG00000041782	Lad1	ladinin [Source:MGI Symbol;Acc:MGI:109343]
chr1	135821287	0.90141	0.794709	0.106701	0.0525386	2.03091	0.012611	0.0167833	0.0422642	1	intron (ENSMUST00000038760, intron 1 of 9)	2690	ENSMUST00000038760	chr1-135818508-135819008-CpG:_60-CGI	-2280	ENSMUSG00000041782	Lad1	ladinin [Source:MGI Symbol;Acc:MGI:109343]
chr1	135821884	0.410639	0.536222	-0.125583	0.0630735	-1.99106	0.0113615	0.0114694	0.0464741	1	intron (ENSMUST00000038760, intron 1 of 9)	3287	ENSMUST00000038760	chr1-135818508-135819008-CpG:_60-CGI	-2877	ENSMUSG00000041782	Lad1	ladinin [Source:MGI Symbol;Acc:MGI:109343]
chr1	135845507	0.35734	0.527064	-0.169724	0.0792211	-2.1424	0.022367	0.0148248	0.032161	1	exon (ENSMUST00000112085, exon 2 of 14)	4633	ENSMUST00000112085	chr1-135818508-135819008-CpG:_60-CGI	-26500	ENSMUSG00000026414	Tnnt2	troponin T2, cardiac [Source:MGI Symbol;Acc:MGI:104597]
chr1	135865412	0.0968615	0.213952	-0.11709	0.0538957	-2.17254	0.0139328	0.0116529	0.0298152	1	Intergenic	12862	ENSMUST00000132793	chr1-135818508-135819008-CpG:_60-CGI	-46405	NA	NA	NA
chr1	135934927	0.532737	0.367421	0.165316	0.0644382	2.5655	0.0129045	0.00842821	0.0103026	1	Intergenic	-15721	ENSMUST00000027667	chr1-135918709-135919286-CpG:_60-CGI	-15642	NA	NA	NA
chr1	135934976	0.871018	0.710105	0.160913	0.0546286	2.94559	0.0134047	0.0141229	0.00322341	1	Intergenic	-15770	ENSMUST00000027667	chr1-135918709-135919286-CpG:_60-CGI	-15691	NA	NA	NA
chr1	136132508	0.568637	0.434517	0.13412	0.0681066	1.96927	0.0147618	0.0111886	0.0489223	1	intron (ENSMUST00000130864, intron 1 of 35)	1055	ENSMUST00000122892	chr1-136131275-136131926-CpG:_69-CGI	-583	ENSMUSG00000041642	Kif21b	kinesin family member 21B [Source:MGI Symbol;Acc:MGI:109234]
chr1	136138103	0.289794	0.0733139	0.21648	0.0738828	2.93005	0.0193467	0.0156473	0.00338905	1	intron (ENSMUST00000130864, intron 1 of 35)	6650	ENSMUST00000122892	chr1-136140304-136140607-CpG:_24-CGI	2201	ENSMUSG00000041642	Kif21b	kinesin family member 21B [Source:MGI Symbol;Acc:MGI:109234]
chr1	136138254	0.321536	0.203239	0.118298	0.0567853	2.08325	0.0163789	0.00777151	0.0372284	1	intron (ENSMUST00000130864, intron 1 of 35)	6801	ENSMUST00000122892	chr1-136140304-136140607-CpG:_24-CGI	2050	ENSMUSG00000041642	Kif21b	kinesin family member 21B [Source:MGI Symbol;Acc:MGI:109234]
chr1	136138465	0.694809	0.542541	0.152268	0.0748723	2.0337	0.0205751	0.0128066	0.0419822	1	intron (ENSMUST00000130864, intron 1 of 35)	7012	ENSMUST00000122892	chr1-136140304-136140607-CpG:_24-CGI	1839	ENSMUSG00000041642	Kif21b	kinesin family member 21B [Source:MGI Symbol;Acc:MGI:109234]
chr1	136139973	0.678614	0.481775	0.196839	0.0821295	2.3967	0.0135846	0.0178214	0.0165437	1	intron (ENSMUST00000130864, intron 1 of 35)	8520	ENSMUST00000122892	chr1-136140304-136140607-CpG:_24-CGI	331	ENSMUSG00000041642	Kif21b	kinesin family member 21B [Source:MGI Symbol;Acc:MGI:109234]
chr1	136140000	0.474258	0.265473	0.208786	0.0823135	2.53647	0.016464	0.0116876	0.0111977	1	intron (ENSMUST00000130864, intron 1 of 35)	8547	ENSMUST00000122892	chr1-136140304-136140607-CpG:_24-CGI	304	ENSMUSG00000041642	Kif21b	kinesin family member 21B [Source:MGI Symbol;Acc:MGI:109234]
chr1	136159929	0.69147	0.860032	-0.168562	0.0781618	-2.15658	0.0245351	0.0162797	0.0310387	1	promoter-TSS (ENSMUST00000171381)	-428	ENSMUST00000171381	chr1-136140304-136140607-CpG:_24-CGI	-19323	ENSMUSG00000041642	Kif21b	kinesin family member 21B [Source:MGI Symbol;Acc:MGI:109234]
chr1	136160187	0.425825	0.595881	-0.170056	0.0703671	-2.4167	0.0109231	0.0169432	0.015662	1	promoter-TSS (ENSMUST00000171381)	-170	ENSMUST00000171381	chr1-136140304-136140607-CpG:_24-CGI	-19581	ENSMUSG00000041642	Kif21b	kinesin family member 21B [Source:MGI Symbol;Acc:MGI:109234]
chr1	136167694	0.575602	0.404954	0.170648	0.0780634	2.18602	0.0158184	0.0108823	0.0288139	1	intron (ENSMUST00000130864, intron 28 of 35)	-1619	ENSMUST00000165333	chr1-136140304-136140607-CpG:_24-CGI	-27088	ENSMUSG00000041642	Kif21b	kinesin family member 21B [Source:MGI Symbol;Acc:MGI:109234]
chr1	136167859	0.628337	0.7869	-0.158563	0.0632613	-2.50647	0.0152465	0.0103494	0.0121942	1	intron (ENSMUST00000130864, intron 28 of 35)	-1454	ENSMUST00000165333	chr1-136140304-136140607-CpG:_24-CGI	-27253	ENSMUSG00000041642	Kif21b	kinesin family member 21B [Source:MGI Symbol;Acc:MGI:109234]
chr1	136168025	0.992404	0.863324	0.12908	0.0599254	2.15401	0.0225346	0.0411577	0.0312397	1	intron (ENSMUST00000130864, intron 28 of 35)	-1288	ENSMUST00000165333	chr1-136140304-136140607-CpG:_24-CGI	-27419	ENSMUSG00000041642	Kif21b	kinesin family member 21B [Source:MGI Symbol;Acc:MGI:109234]
chr1	136174315	0.272266	0.093988	0.178278	0.0619157	2.87936	0.0220018	0.00953495	0.00398484	1	3' UTR (ENSMUST00000075164, exon 35 of 35)	5002	ENSMUST00000165333	chr1-136140304-136140607-CpG:_24-CGI	-33709	ENSMUSG00000041642	Kif21b	kinesin family member 21B [Source:MGI Symbol;Acc:MGI:109234]
chr1	136174418	0.209804	0.0882198	0.121584	0.0587774	2.06856	0.0152078	0.0124401	0.0385878	1	3' UTR (ENSMUST00000075164, exon 35 of 35)	5105	ENSMUST00000165333	chr1-136140304-136140607-CpG:_24-CGI	-33812	ENSMUSG00000041642	Kif21b	kinesin family member 21B [Source:MGI Symbol;Acc:MGI:109234]
chr1	136174509	0.548422	0.711212	-0.16279	0.0699626	-2.32681	0.0181976	0.0104024	0.0199751	1	3' UTR (ENSMUST00000075164, exon 35 of 35)	5196	ENSMUST00000165333	chr1-136140304-136140607-CpG:_24-CGI	-33903	ENSMUSG00000041642	Kif21b	kinesin family member 21B [Source:MGI Symbol;Acc:MGI:109234]
chr1	136215866	0.787926	0.619765	0.168162	0.0750193	2.24158	0.0162111	0.016701	0.0249887	1	promoter-TSS (ENSMUST00000180496)	-207	ENSMUST00000180496	chr1-136215816-136216116-CpG:_27-CGI	0	ENSMUSG00000097315	Gm26568	predicted gene, 26568 [Source:MGI Symbol;Acc:MGI:5477062]
chr1	136215870	0.96186	0.826288	0.135572	0.0458074	2.9596	0.0177743	0.0105662	0.00308037	1	promoter-TSS (ENSMUST00000180496)	-203	ENSMUST00000180496	chr1-136215816-136216116-CpG:_27-CGI	0	ENSMUSG00000097315	Gm26568	predicted gene, 26568 [Source:MGI Symbol;Acc:MGI:5477062]
chr1	136215872	0.892178	0.775555	0.116624	0.0586363	1.98893	0.0190382	0.0116305	0.0467084	1	promoter-TSS (ENSMUST00000180496)	-201	ENSMUST00000180496	chr1-136215816-136216116-CpG:_27-CGI	0	ENSMUSG00000097315	Gm26568	predicted gene, 26568 [Source:MGI Symbol;Acc:MGI:5477062]
chr1	136230470	0.790375	0.591369	0.199006	0.0777942	2.5581	0.0137463	0.0115092	0.0105244	1	promoter-TSS (ENSMUST00000144464)	-161	ENSMUST00000144464	chr1-136234222-136234663-CpG:_37-CGI	3752	ENSMUSG00000041605	5730559C18Rik	RIKEN cDNA 5730559C18 gene [Source:MGI Symbol;Acc:MGI:1921579]
chr1	136230487	0.626468	0.441665	0.184804	0.08862	2.08535	0.0186192	0.0131928	0.0370375	1	promoter-TSS (ENSMUST00000144464)	-178	ENSMUST00000144464	chr1-136234222-136234663-CpG:_37-CGI	3735	ENSMUSG00000041605	5730559C18Rik	RIKEN cDNA 5730559C18 gene [Source:MGI Symbol;Acc:MGI:1921579]
chr1	136230762	0.827593	0.961172	-0.133579	0.0564494	-2.36635	0.0191768	0.013394	0.0179645	1	promoter-TSS (ENSMUST00000144464)	-453	ENSMUST00000144464	chr1-136234222-136234663-CpG:_37-CGI	3460	ENSMUSG00000041605	5730559C18Rik	RIKEN cDNA 5730559C18 gene [Source:MGI Symbol;Acc:MGI:1921579]
chr1	136249967	0.720594	0.508466	0.212129	0.0798192	2.65762	0.0143496	0.0161546	0.00786954	1	Intergenic	-9439	ENSMUST00000181385	chr1-136259769-136260914-CpG:_133-CGI	9802	NA	NA	NA
chr1	136260999	0.362269	0.16983	0.192439	0.0757106	2.54177	0.0172971	0.0126625	0.0110293	1	promoter-TSS (ENSMUST00000086395)	-127	ENSMUST00000086395	chr1-136259769-136260914-CpG:_133-CGI	-86	ENSMUSG00000052759	Gpr25	G protein-coupled receptor 25 [Source:MGI Symbol;Acc:MGI:2686146]
chr1	136334923	0.456572	0.593147	-0.136575	0.0615971	-2.21722	0.0100643	0.0111455	0.0266078	1	intron (ENSMUST00000048309, intron 1 of 18)	11180	ENSMUST00000048309	chr1-136345398-136346321-CpG:_110-CGI	10475	ENSMUSG00000041570	Camsap2	calmodulin regulated spectrin-associated protein family, member 2 [Source:MGI Symbol;Acc:MGI:1922434]
chr1	136377683	0.973278	0.861783	0.111495	0.0395751	2.81729	0.0336123	0.0125223	0.00484312	1	Intergenic	-31580	ENSMUST00000048309	chr1-136345398-136346321-CpG:_110-CGI	-31363	NA	NA	NA
chr1	136377722	0.897197	0.782909	0.114289	0.046937	2.43494	0.012658	0.00929729	0.0148944	1	Intergenic	-31619	ENSMUST00000048309	chr1-136345398-136346321-CpG:_110-CGI	-31402	NA	NA	NA
chr1	136414767	0.263442	0.403979	-0.140537	0.0698226	-2.01277	0.0203996	0.00965782	0.0441385	1	promoter-TSS (ENSMUST00000129218)	-503	ENSMUST00000129218	chr1-136415222-136415678-CpG:_67-CGI	455	ENSMUSG00000026404	Ddx59	DEAD (Asp-Glu-Ala-Asp) box polypeptide 59 [Source:MGI Symbol;Acc:MGI:1915247]
chr1	136450330	0.719325	0.595564	0.123761	0.0560675	2.20735	0.00997542	0.00946356	0.0272895	1	Intergenic	-17627	ENSMUST00000047817	chr1-136466216-136466630-CpG:_45-CGI	15886	NA	NA	NA
chr1	136470487	0.786932	0.537974	0.248957	0.0740088	3.36389	0.014616	0.0125133	0.000768521	1	intron (ENSMUST00000047817, intron 2 of 29)	2530	ENSMUST00000047817	chr1-136466216-136466630-CpG:_45-CGI	-3858	ENSMUSG00000041498	Kif14	kinesin family member 14 [Source:MGI Symbol;Acc:MGI:1098226]
chr1	136521466	0.657899	0.529044	0.128855	0.0650912	1.97961	0.0211798	0.0091602	0.0477475	1	intron (ENSMUST00000047817, intron 27 of 29)	53509	ENSMUST00000047817	chr1-136466216-136466630-CpG:_45-CGI	-54837	ENSMUSG00000041498	Kif14	kinesin family member 14 [Source:MGI Symbol;Acc:MGI:1098226]
chr1	136527451	0.736094	0.877827	-0.141733	0.0644772	-2.19819	0.0232781	0.0150433	0.0279357	1	exon (ENSMUST00000047817, exon 30 of 30)	59494	ENSMUST00000047817	chr1-136466216-136466630-CpG:_45-CGI	-60822	ENSMUSG00000041498	Kif14	kinesin family member 14 [Source:MGI Symbol;Acc:MGI:1098226]
chr1	136537368	0.862541	0.968614	-0.106073	0.0398679	-2.66061	0.0162654	0.0118179	0.00779983	1	Intergenic	69411	ENSMUST00000047817	chr1-136466216-136466630-CpG:_45-CGI	-70739	NA	NA	NA
chr1	136541802	0.381779	0.553444	-0.171665	0.0746752	-2.29882	0.0152401	0.0126236	0.0215154	1	Intergenic	73845	ENSMUST00000047817	chr1-136466216-136466630-CpG:_45-CGI	-75173	NA	NA	NA
chr1	136547695	0.854482	0.640312	0.214171	0.0776027	2.75984	0.0239994	0.0176983	0.00578299	1	Intergenic	76954	ENSMUST00000180797	chr1-136624636-136625002-CpG:_35-CGI	76941	NA	NA	NA
chr1	136569199	0.831914	0.68655	0.145364	0.0615492	2.36176	0.0159246	0.0112346	0.0181886	1	Intergenic	55450	ENSMUST00000180797	chr1-136624636-136625002-CpG:_35-CGI	55437	NA	NA	NA
chr1	136569774	0.363126	0.246504	0.116623	0.0574627	2.02954	0.0131888	0.0118183	0.0424038	1	Intergenic	54875	ENSMUST00000180797	chr1-136624636-136625002-CpG:_35-CGI	54862	NA	NA	NA
chr1	136570251	0.853785	0.674897	0.178888	0.0692859	2.58189	0.0114988	0.0268338	0.0098262	1	Intergenic	54398	ENSMUST00000180797	chr1-136624636-136625002-CpG:_35-CGI	54385	NA	NA	NA
chr1	136570628	0.753972	0.646212	0.107761	0.0508991	2.11714	0.00950243	0.0088689	0.0342479	1	Intergenic	54021	ENSMUST00000180797	chr1-136624636-136625002-CpG:_35-CGI	54008	NA	NA	NA
chr1	136625925	0.110981	0.263665	-0.152684	0.0554242	-2.75482	0.010441	0.0164785	0.00587239	1	exon (ENSMUST00000047734, exon 2 of 2)	1025	ENSMUST00000047734	chr1-136624636-136625002-CpG:_35-CGI	-924	ENSMUSG00000041483	Zfp281	zinc finger protein 281 [Source:MGI Symbol;Acc:MGI:3029290]
chr1	136627802	0.483562	0.600562	-0.117001	0.0583395	-2.00551	0.0108854	0.0118025	0.0449086	1	exon (ENSMUST00000047734, exon 2 of 2)	2902	ENSMUST00000047734	chr1-136624636-136625002-CpG:_35-CGI	-2801	ENSMUSG00000041483	Zfp281	zinc finger protein 281 [Source:MGI Symbol;Acc:MGI:3029290]
chr1	136644863	0.461955	0.577383	-0.115429	0.0558433	-2.06701	0.00908892	0.00860168	0.0387332	1	Intergenic	19963	ENSMUST00000047734	chr1-136624636-136625002-CpG:_35-CGI	-19862	NA	NA	NA
chr1	136659795	0.763505	0.626759	0.136746	0.06217	2.19954	0.0109796	0.0129305	0.0278395	1	Intergenic	-10973	ENSMUST00000180495	chr1-136624636-136625002-CpG:_35-CGI	-34794	NA	NA	NA
chr1	136659822	0.834818	0.698515	0.136302	0.0667386	2.04233	0.0171186	0.0180758	0.0411187	1	Intergenic	-10946	ENSMUST00000180495	chr1-136624636-136625002-CpG:_35-CGI	-34821	NA	NA	NA
chr1	136675172	0.332297	0.488132	-0.155835	0.0737848	-2.11202	0.0153141	0.013181	0.0346849	1	exon (ENSMUST00000180495, exon 3 of 5)	-1300	ENSMUST00000181491	chr1-136624636-136625002-CpG:_35-CGI	-50171	ENSMUSG00000097113	Gm19705	predicted gene, 19705 [Source:MGI Symbol;Acc:MGI:5011890]
chr1	136676319	0.830019	0.689869	0.14015	0.0481512	2.91062	0.00982743	0.00778879	0.00360708	1	promoter-TSS (ENSMUST00000181491)	-153	ENSMUST00000181491	chr1-136624636-136625002-CpG:_35-CGI	-51318	ENSMUSG00000097113	Gm19705	predicted gene, 19705 [Source:MGI Symbol;Acc:MGI:5011890]
chr1	136677201	0.921595	0.773463	0.148133	0.0572412	2.58787	0.013832	0.0199189	0.00965723	1	exon (ENSMUST00000181491, exon 2 of 4)	729	ENSMUST00000181491	chr1-136624636-136625002-CpG:_35-CGI	-52200	ENSMUSG00000097113	Gm19705	predicted gene, 19705 [Source:MGI Symbol;Acc:MGI:5011890]
chr1	136695869	0.702602	0.587023	0.115579	0.0530306	2.17947	0.0140097	0.00674152	0.0292964	1	promoter-TSS (ENSMUST00000181274)	-341	ENSMUST00000181274	chr1-136624636-136625002-CpG:_35-CGI	-70868	ENSMUSG00000097448	Platr22	pluripotency associated transcript 22 [Source:MGI Symbol;Acc:MGI:4439804]
chr1	136726565	0.75253	0.632331	0.120199	0.0554345	2.16831	0.0102388	0.00966107	0.0301354	1	TTS (ENSMUST00000181274)	29192	ENSMUST00000175171	chr1-136789139-136789568-CpG:_34-CGI	62574	ENSMUSG00000097448	Platr22	pluripotency associated transcript 22 [Source:MGI Symbol;Acc:MGI:4439804]
chr1	136789362	0.714141	0.582134	0.132007	0.0634996	2.07886	0.0120913	0.00968027	0.0376302	1	Intergenic	-31754	ENSMUST00000175316	chr1-136789139-136789568-CpG:_34-CGI	0	NA	NA	NA
chr1	136789418	0.812186	0.670981	0.141205	0.0649723	2.17331	0.0150869	0.017156	0.0297568	1	Intergenic	-31810	ENSMUST00000175316	chr1-136789139-136789568-CpG:_34-CGI	0	NA	NA	NA
chr1	136789506	0.644041	0.519571	0.12447	0.0602649	2.06539	0.015263	0.00941136	0.0388866	1	Intergenic	-31898	ENSMUST00000175316	chr1-136789139-136789568-CpG:_34-CGI	0	NA	NA	NA
chr1	136839493	0.65651	0.45265	0.203861	0.0851188	2.39502	0.012597	0.0240291	0.0166196	1	Intergenic	-81885	ENSMUST00000175316	chr1-136789139-136789568-CpG:_34-CGI	-49926	NA	NA	NA
chr1	136886879	0.796733	0.656813	0.13992	0.0690437	2.02654	0.0214461	0.0109702	0.0427091	1	intron (ENSMUST00000168126, intron 7 of 8)	66750	ENSMUST00000168126	chr1-136948567-136949197-CpG:_56-CGI	61688	ENSMUSG00000026398	Nr5a2	nuclear receptor subfamily 5, group A, member 2 [Source:MGI Symbol;Acc:MGI:1346834]
chr1	136896089	0.607228	0.734329	-0.127102	0.0507992	-2.50204	0.0085411	0.00829108	0.0123479	1	intron (ENSMUST00000168126, intron 6 of 8)	57540	ENSMUST00000168126	chr1-136948567-136949197-CpG:_56-CGI	52478	ENSMUSG00000026398	Nr5a2	nuclear receptor subfamily 5, group A, member 2 [Source:MGI Symbol;Acc:MGI:1346834]
chr1	136911999	0.289708	0.397765	-0.108056	0.0501691	-2.15384	0.00927916	0.00805633	0.0312528	1	intron (ENSMUST00000168126, intron 6 of 8)	41630	ENSMUST00000168126	chr1-136948567-136949197-CpG:_56-CGI	36568	ENSMUSG00000026398	Nr5a2	nuclear receptor subfamily 5, group A, member 2 [Source:MGI Symbol;Acc:MGI:1346834]
chr1	136940824	0.836241	0.689226	0.147016	0.0615032	2.39037	0.0115813	0.0184563	0.0168313	1	exon (ENSMUST00000027649, exon 6 of 9)	12805	ENSMUST00000168126	chr1-136948567-136949197-CpG:_56-CGI	7743	ENSMUSG00000026398	Nr5a2	nuclear receptor subfamily 5, group A, member 2 [Source:MGI Symbol;Acc:MGI:1346834]
chr1	136949746	0.428329	0.25181	0.176518	0.0781211	2.25955	0.018132	0.0112129	0.0238493	1	intron (ENSMUST00000168126, intron 2 of 8)	3883	ENSMUST00000168126	chr1-136948567-136949197-CpG:_56-CGI	-550	ENSMUSG00000026398	Nr5a2	nuclear receptor subfamily 5, group A, member 2 [Source:MGI Symbol;Acc:MGI:1346834]
chr1	136949767	0.450782	0.210503	0.240279	0.0718576	3.34382	0.0125192	0.0111289	0.000826348	1	intron (ENSMUST00000168126, intron 2 of 8)	3862	ENSMUST00000168126	chr1-136948567-136949197-CpG:_56-CGI	-571	ENSMUSG00000026398	Nr5a2	nuclear receptor subfamily 5, group A, member 2 [Source:MGI Symbol;Acc:MGI:1346834]
chr1	137206601	0.267231	0.40575	-0.138518	0.0544296	-2.5449	0.0104352	0.00833663	0.0109308	1	Intergenic	9045	ENSMUST00000104019	chr1-136952915-136953134-CpG:_23-CGI	-253468	NA	NA	NA
chr1	137206658	0.765919	0.654335	0.111584	0.0535251	2.08471	0.0104282	0.00808449	0.037096	1	Intergenic	8988	ENSMUST00000104019	chr1-136952915-136953134-CpG:_23-CGI	-253525	NA	NA	NA
chr1	137298065	0.379489	0.531122	-0.151634	0.0729825	-2.07767	0.0143759	0.0101389	0.0377396	1	Intergenic	69181	ENSMUST00000157539	chr1-136952915-136953134-CpG:_23-CGI	-344932	NA	NA	NA
chr1	137330923	0.273733	0.11528	0.158453	0.0561611	2.8214	0.0113618	0.0143881	0.00478141	1	Intergenic	36323	ENSMUST00000157539	chr1-136952915-136953134-CpG:_23-CGI	-377790	NA	NA	NA
chr1	138134462	0.741087	0.589107	0.151981	0.0685681	2.21649	0.0187619	0.0122426	0.0266577	1	intron (ENSMUST00000112036, intron 2 of 29)	40663	ENSMUST00000183301	chr1-138619152-138619864-CpG:_71-CGI	484690	ENSMUSG00000026395	Ptprc	protein tyrosine phosphatase, receptor type, C [Source:MGI Symbol;Acc:MGI:97810]
chr1	138328872	0.714355	0.905718	-0.191363	0.0752149	-2.54421	0.0295765	0.0110273	0.0109525	1	Intergenic	55135	ENSMUST00000027643	chr1-138619152-138619864-CpG:_71-CGI	290280	NA	NA	NA
chr1	138838100	0.0857006	0.280923	-0.195223	0.0633435	-3.08197	0.0277077	0.0194852	0.00205636	1	intron (ENSMUST00000019374, intron 3 of 4)	4328	ENSMUST00000112026	chr1-138841498-138842069-CpG:_48-CGI	3398	ENSMUSG00000019230	Lhx9	LIM homeobox protein 9 [Source:MGI Symbol;Acc:MGI:1316721]
chr1	138838108	0.136944	0.255932	-0.118988	0.0598835	-1.98699	0.0188138	0.0126858	0.0469235	1	intron (ENSMUST00000019374, intron 3 of 4)	4320	ENSMUST00000112026	chr1-138841498-138842069-CpG:_48-CGI	3390	ENSMUSG00000019230	Lhx9	LIM homeobox protein 9 [Source:MGI Symbol;Acc:MGI:1316721]
chr1	139423905	0.586128	0.448823	0.137306	0.0643037	2.13527	0.0127828	0.00922424	0.0327387	1	exon (ENSMUST00000039867, exon 2 of 11)	1523	ENSMUST00000039867	chr1-139422096-139422751-CpG:_80-CGI	-1155	ENSMUSG00000033964	Zbtb41	zinc finger and BTB domain containing 41 homolog [Source:MGI Symbol;Acc:MGI:2444487]
chr1	139423958	0.522072	0.387236	0.134836	0.0675345	1.99655	0.0107124	0.0158044	0.0458736	1	exon (ENSMUST00000039867, exon 2 of 11)	1576	ENSMUST00000039867	chr1-139422096-139422751-CpG:_80-CGI	-1208	ENSMUSG00000033964	Zbtb41	zinc finger and BTB domain containing 41 homolog [Source:MGI Symbol;Acc:MGI:2444487]
chr1	139424400	0.791969	0.603348	0.188621	0.0899082	2.09793	0.0529834	0.0164635	0.0359112	1	intron (ENSMUST00000039867, intron 2 of 10)	2018	ENSMUST00000039867	chr1-139422096-139422751-CpG:_80-CGI	-1650	ENSMUSG00000033964	Zbtb41	zinc finger and BTB domain containing 41 homolog [Source:MGI Symbol;Acc:MGI:2444487]
chr1	139473637	0.991044	0.878785	0.112259	0.0454321	2.47091	0.022164	0.015369	0.0134769	1	exon (ENSMUST00000155402, exon 13 of 15)	18819	ENSMUST00000128413	chr1-139454634-139455233-CpG:_58-CGI	-18405	ENSMUSG00000033952	Aspm	asp (abnormal spindle)-like, microcephaly associated (Drosophila) [Source:MGI Symbol;Acc:MGI:1334448]
chr1	139579812	0.580332	0.423681	0.156651	0.0743419	2.10717	0.0123107	0.0128368	0.0351027	1	Intergenic	-19555	ENSMUST00000023965	chr1-139454634-139455233-CpG:_58-CGI	-124580	NA	NA	NA
chr1	139613417	0.960867	0.849995	0.110872	0.0464242	2.38824	0.0234486	0.0106518	0.0169292	1	Intergenic	-5136	ENSMUST00000170441	chr1-139454634-139455233-CpG:_58-CGI	-158185	NA	NA	NA
chr1	139858675	0.564428	0.727239	-0.162811	0.0732482	-2.22273	0.0115448	0.0216828	0.026234	1	promoter-TSS (ENSMUST00000094489)	13	ENSMUST00000094489	chr1-139454634-139455233-CpG:_58-CGI	-403443	ENSMUSG00000033898	Cfhr2	complement factor H-related 2 [Source:MGI Symbol;Acc:MGI:3611575]
chr1	140245437	0.306442	0.130458	0.175984	0.0651017	2.70322	0.0171387	0.0156227	0.00686709	1	promoter-TSS (ENSMUST00000120796)	-778	ENSMUST00000119786	chr1-139454634-139455233-CpG:_58-CGI	-790205	ENSMUSG00000052726	Kcnt2	potassium channel, subfamily T, member 2 [Source:MGI Symbol;Acc:MGI:3036273]
chr1	140661054	0.532493	0.660126	-0.127634	0.0649368	-1.96551	0.0102978	0.0129058	0.0493551	1	Intergenic	217954	ENSMUST00000145077	chr1-139454634-139455233-CpG:_58-CGI	-1205822	NA	NA	NA
chr1	140661070	0.314443	0.172259	0.142184	0.0578264	2.45881	0.0141438	0.0102529	0.01394	1	Intergenic	217970	ENSMUST00000145077	chr1-139454634-139455233-CpG:_58-CGI	-1205838	NA	NA	NA
chr1	140661150	0.52357	0.380339	0.14323	0.0728668	1.96565	0.0178104	0.0139641	0.0493396	1	Intergenic	218050	ENSMUST00000145077	chr1-139454634-139455233-CpG:_58-CGI	-1205918	NA	NA	NA
chr1	141154633	0.754686	0.625069	0.129617	0.0550333	2.35525	0.0125108	0.00806463	0.0185104	1	Intergenic	102524	ENSMUST00000179202	chr1-139454634-139455233-CpG:_58-CGI	-1699401	NA	NA	NA
chr1	141961690	0.85458	0.627954	0.226626	0.0825132	2.74655	0.0242006	0.0159692	0.00602259	1	Intergenic	647336	ENSMUST00000158793	chr1-143702761-143703176-CpG:_50-CGI	1741071	NA	NA	NA
chr1	143094593	0.793246	0.90988	-0.116634	0.0525464	-2.21963	0.0159453	0.0104293	0.0264436	1	Intergenic	512014	ENSMUST00000105081	chr1-143702761-143703176-CpG:_50-CGI	608168	NA	NA	NA
chr1	143204002	0.5249	0.639603	-0.114702	0.0574088	-1.99799	0.00964572	0.00820837	0.0457173	1	Intergenic	402605	ENSMUST00000105081	chr1-143702761-143703176-CpG:_50-CGI	498759	NA	NA	NA
chr1	143524395	0.252569	0.380098	-0.12753	0.0569328	-2.24	0.0142605	0.0118899	0.0250908	1	Intergenic	82212	ENSMUST00000105081	chr1-143702761-143703176-CpG:_50-CGI	178366	NA	NA	NA
chr1	143770404	0.732571	0.626224	0.106347	0.0519737	2.04617	0.012136	0.00815963	0.0407399	1	intron (ENSMUST00000159879, intron 2 of 8)	6517	ENSMUST00000018343	chr1-143776714-143777655-CpG:_93-CGI	6310	ENSMUSG00000018199	Trove2	TROVE domain family, member 2 [Source:MGI Symbol;Acc:MGI:106652]
chr1	143803588	0.647383	0.456495	0.190888	0.0763342	2.50069	0.0174693	0.0131411	0.0123951	1	intron (ENSMUST00000018333, intron 10 of 10)	24661	ENSMUST00000157698	chr1-143776714-143777655-CpG:_93-CGI	-25934	ENSMUSG00000018189	Uchl5	ubiquitin carboxyl-terminal esterase L5 [Source:MGI Symbol;Acc:MGI:1914848]
chr1	143806827	0.640369	0.791368	-0.150999	0.0764285	-1.9757	0.01646	0.0130288	0.0481893	1	3' UTR (ENSMUST00000018333, exon 11 of 11)	27900	ENSMUST00000157698	chr1-143776714-143777655-CpG:_93-CGI	-29173	ENSMUSG00000018189	Uchl5	ubiquitin carboxyl-terminal esterase L5 [Source:MGI Symbol;Acc:MGI:1914848]
chr1	143930088	0.506715	0.34897	0.157745	0.0795515	1.98292	0.0182522	0.0182966	0.047376	1	Intergenic	73943	ENSMUST00000153527	chr1-144004129-144004509-CpG:_44-CGI	74041	NA	NA	NA
chr1	144184838	0.854226	0.973156	-0.118929	0.050037	-2.37683	0.0174769	0.0180415	0.0174624	1	Intergenic	-7467	ENSMUST00000052375	chr1-144004129-144004509-CpG:_44-CGI	-180330	NA	NA	NA
chr1	144500831	0.761161	0.621471	0.13969	0.0529705	2.63712	0.0107265	0.00798101	0.00836132	1	Intergenic	44488	ENSMUST00000184189	chr1-144004129-144004509-CpG:_44-CGI	-496323	NA	NA	NA
chr1	144500962	0.764911	0.606782	0.158129	0.0804026	1.96671	0.015873	0.0147097	0.0492165	1	Intergenic	44357	ENSMUST00000184189	chr1-144004129-144004509-CpG:_44-CGI	-496454	NA	NA	NA
chr1	145184218	0.951408	0.815714	0.135693	0.0452025	3.0019	0.011532	0.0155284	0.00268298	1	exon (ENSMUST00000180655, exon 1 of 1)	325	ENSMUST00000180655	chr1-144004129-144004509-CpG:_44-CGI	-1179710	ENSMUSG00000097130	Gm5262	predicted gene 5262 [Source:MGI Symbol;Acc:MGI:3647342]
chr1	145315170	0.764988	0.868925	-0.103938	0.0413969	-2.51076	0.0101897	0.00674152	0.0120473	1	Intergenic	-23691	ENSMUST00000157954	chr1-144004129-144004509-CpG:_44-CGI	-1310662	NA	NA	NA
chr1	145338032	0.879699	0.768048	0.111652	0.048568	2.29887	0.011807	0.00925834	0.0215122	1	Intergenic	-46553	ENSMUST00000157954	chr1-144004129-144004509-CpG:_44-CGI	-1333524	NA	NA	NA
chr1	145892295	0.473967	0.249744	0.224224	0.0871672	2.57234	0.0182727	0.0243737	0.0101014	1	Intergenic	-528138	ENSMUST00000163646	chr1-144004129-144004509-CpG:_44-CGI	-1887787	NA	NA	NA
chr1	145930440	0.665078	0.824301	-0.159223	0.0648472	-2.45536	0.0127815	0.0123097	0.0140744	1	Intergenic	-489993	ENSMUST00000163646	chr1-144004129-144004509-CpG:_44-CGI	-1925932	NA	NA	NA
chr1	145936194	0.590166	0.371168	0.218997	0.0995519	2.19983	0.0406356	0.0130314	0.0278189	1	Intergenic	-484239	ENSMUST00000163646	chr1-144004129-144004509-CpG:_44-CGI	-1931686	NA	NA	NA
chr1	146204530	0.838085	0.598949	0.239136	0.0764143	3.12947	0.0128659	0.0169231	0.00175124	1	Intergenic	-215903	ENSMUST00000163646	chr1-144004129-144004509-CpG:_44-CGI	-2200022	NA	NA	NA
chr1	146254973	0.161303	0.404206	-0.242903	0.060555	-4.01128	0.014896	0.009478	6.03912e-05	0.514093	Intergenic	-165460	ENSMUST00000163646	chr1-144004129-144004509-CpG:_44-CGI	-2250465	NA	NA	NA
chr1	146276293	0.796171	0.621152	0.17502	0.0746915	2.34323	0.0170023	0.0146294	0.0191175	1	Intergenic	-144140	ENSMUST00000163646	chr1-144004129-144004509-CpG:_44-CGI	-2271785	NA	NA	NA
chr1	148355736	0.128587	0.254431	-0.125844	0.0586871	-2.14433	0.0137057	0.012135	0.0320066	1	Intergenic	-28629	ENSMUST00000157957	chr1-150392777-150393719-CpG:_94-CGI	2037041	NA	NA	NA
chr1	149347836	0.983033	0.860797	0.122237	0.0397886	3.07216	0.0160543	0.0130955	0.00212516	1	Intergenic	-321790	ENSMUST00000118947	chr1-150392777-150393719-CpG:_94-CGI	1044941	NA	NA	NA
chr1	149410968	0.614476	0.424357	0.190118	0.0776242	2.44921	0.0129327	0.0107468	0.0143169	1	Intergenic	296513	ENSMUST00000157542	chr1-150392777-150393719-CpG:_94-CGI	981809	NA	NA	NA
chr1	150257632	0.257266	0.421447	-0.164181	0.0785317	-2.09063	0.0183389	0.0120014	0.0365608	1	Intergenic	8366	ENSMUST00000121422	chr1-150392777-150393719-CpG:_94-CGI	135145	NA	NA	NA
chr1	150335491	0.88018	0.746396	0.133784	0.0431482	3.10057	0.0123253	0.00888545	0.00193147	1	Intergenic	16075	ENSMUST00000165062	chr1-150392777-150393719-CpG:_94-CGI	57286	NA	NA	NA
chr1	150994103	0.554216	0.386739	0.167477	0.069621	2.40555	0.0119496	0.0106545	0.0161481	1	promoter-TSS (ENSMUST00000155715)	-669	ENSMUST00000155715	chr1-150993278-150993599-CpG:_32-CGI	-505	ENSMUSG00000066842	Hmcn1	hemicentin 1 [Source:MGI Symbol;Acc:MGI:2685047]
chr1	151079343	0.510361	0.70348	-0.19312	0.0780537	-2.47419	0.014765	0.012969	0.0133539	1	Intergenic	-17234	ENSMUST00000180118	chr1-150993278-150993599-CpG:_32-CGI	-85745	NA	NA	NA
chr1	151087431	0.719297	0.616721	0.102576	0.0498605	2.05726	0.00868453	0.00793654	0.0396612	1	Intergenic	-25322	ENSMUST00000180118	chr1-150993278-150993599-CpG:_32-CGI	-93833	NA	NA	NA
chr1	151167116	0.701116	0.820613	-0.119497	0.0548948	-2.17684	0.0105143	0.0101491	0.0294928	1	Intergenic	30610	ENSMUST00000181451	chr1-150993278-150993599-CpG:_32-CGI	-173518	NA	NA	NA
chr1	151270779	0.573284	0.37758	0.195704	0.0872221	2.24374	0.028872	0.0139403	0.024849	1	Intergenic	-9866	ENSMUST00000157873	chr1-151344225-151345424-CpG:_127-CGI	73446	NA	NA	NA
chr1	151270815	0.703741	0.534499	0.169242	0.0779394	2.17145	0.0162536	0.0112691	0.0298969	1	Intergenic	-9902	ENSMUST00000157873	chr1-151344225-151345424-CpG:_127-CGI	73410	NA	NA	NA
chr1	151287737	0.276718	0.14033	0.136388	0.0557394	2.44688	0.0131303	0.00895569	0.0144098	1	Intergenic	-26824	ENSMUST00000157873	chr1-151344225-151345424-CpG:_127-CGI	56488	NA	NA	NA
chr1	151294017	0.77275	0.920469	-0.147719	0.0634216	-2.32916	0.0254502	0.0107422	0.0198506	1	Intergenic	-33104	ENSMUST00000157873	chr1-151344225-151345424-CpG:_127-CGI	50208	NA	NA	NA
chr1	151328537	0.856563	0.971145	-0.114582	0.0404157	-2.83509	0.011579	0.0142358	0.00458127	1	Intergenic	-15960	ENSMUST00000097543	chr1-151344225-151345424-CpG:_127-CGI	15688	NA	NA	NA
chr1	151429873	0.892676	0.791851	0.100825	0.041354	2.43809	0.0113942	0.00772342	0.014765	1	intron (ENSMUST00000065625, intron 1 of 14)	1226	ENSMUST00000065625	chr1-151428085-151429020-CpG:_84-CGI	-854	ENSMUSG00000053286	Trmt1l	tRNA methyltransferase 1 like [Source:MGI Symbol;Acc:MGI:1916185]
chr1	151457516	0.928163	0.81995	0.108213	0.0409484	2.64266	0.0115915	0.0092107	0.00822577	1	exon (ENSMUST00000065625, exon 14 of 15)	28869	ENSMUST00000065625	chr1-151428085-151429020-CpG:_84-CGI	-28497	ENSMUSG00000053286	Trmt1l	tRNA methyltransferase 1 like [Source:MGI Symbol;Acc:MGI:1916185]
chr1	151545537	0.975537	0.79702	0.178517	0.0555378	3.21432	0.0186039	0.0149643	0.00130752	1	Intergenic	-25648	ENSMUST00000134499	chr1-151571313-151571755-CpG:_38-CGI	25776	NA	NA	NA
chr1	151572299	0.479595	0.321882	0.157713	0.0714998	2.20578	0.0217676	0.0109624	0.0273997	1	intron (ENSMUST00000148810, intron 1 of 13)	804	ENSMUST00000111875	chr1-151571313-151571755-CpG:_38-CGI	-545	ENSMUSG00000026483	Fam129a	family with sequence similarity 129, member A [Source:MGI Symbol;Acc:MGI:2137237]
chr1	151572386	0.274365	0.147354	0.127011	0.0575997	2.20506	0.0124221	0.0150446	0.02745	1	intron (ENSMUST00000148810, intron 1 of 13)	891	ENSMUST00000111875	chr1-151571313-151571755-CpG:_38-CGI	-632	ENSMUSG00000026483	Fam129a	family with sequence similarity 129, member A [Source:MGI Symbol;Acc:MGI:2137237]
chr1	151582471	0.958202	0.814424	0.143777	0.0576686	2.49316	0.0244556	0.0233993	0.012661	1	intron (ENSMUST00000148810, intron 1 of 13)	10976	ENSMUST00000111875	chr1-151571313-151571755-CpG:_38-CGI	-10717	ENSMUSG00000026483	Fam129a	family with sequence similarity 129, member A [Source:MGI Symbol;Acc:MGI:2137237]
chr1	151602873	0.65262	0.425412	0.227208	0.088647	2.56306	0.01651	0.0142433	0.0103754	1	intron (ENSMUST00000148810, intron 1 of 13)	31378	ENSMUST00000111875	chr1-151571313-151571755-CpG:_38-CGI	-31119	ENSMUSG00000026483	Fam129a	family with sequence similarity 129, member A [Source:MGI Symbol;Acc:MGI:2137237]
chr1	151602903	0.598765	0.425771	0.172994	0.0864302	2.00155	0.0162622	0.0118218	0.0453335	1	intron (ENSMUST00000148810, intron 1 of 13)	31408	ENSMUST00000111875	chr1-151571313-151571755-CpG:_38-CGI	-31149	ENSMUSG00000026483	Fam129a	family with sequence similarity 129, member A [Source:MGI Symbol;Acc:MGI:2137237]
chr1	151607929	0.410139	0.622295	-0.212156	0.0893184	-2.37527	0.0215318	0.0157826	0.0175359	1	intron (ENSMUST00000148810, intron 1 of 13)	36434	ENSMUST00000111875	chr1-151571313-151571755-CpG:_38-CGI	-36175	ENSMUSG00000026483	Fam129a	family with sequence similarity 129, member A [Source:MGI Symbol;Acc:MGI:2137237]
chr1	151662191	0.270707	0.437881	-0.167173	0.0825249	-2.02573	0.0138983	0.0117065	0.0427923	1	intron (ENSMUST00000148810, intron 5 of 13)	-14975	ENSMUST00000086267	chr1-151571313-151571755-CpG:_38-CGI	-90437	ENSMUSG00000026483	Fam129a	family with sequence similarity 129, member A [Source:MGI Symbol;Acc:MGI:2137237]
chr1	151683276	0.955565	0.835498	0.120067	0.0498698	2.40761	0.0235376	0.0144223	0.0160571	1	intron (ENSMUST00000086267, intron 1 of 9)	6110	ENSMUST00000086267	chr1-151755184-151755925-CpG:_70-CGI	71908	ENSMUSG00000026483	Fam129a	family with sequence similarity 129, member A [Source:MGI Symbol;Acc:MGI:2137237]
chr1	151693307	0.256195	0.141534	0.114661	0.055756	2.05647	0.0115407	0.0182439	0.0397371	1	intron (ENSMUST00000086267, intron 2 of 9)	16141	ENSMUST00000086267	chr1-151755184-151755925-CpG:_70-CGI	61877	ENSMUSG00000026483	Fam129a	family with sequence similarity 129, member A [Source:MGI Symbol;Acc:MGI:2137237]
chr1	151741602	0.881779	0.77804	0.103739	0.0497118	2.08681	0.0116035	0.0101433	0.0369053	1	Intergenic	-13771	ENSMUST00000059498	chr1-151755184-151755925-CpG:_70-CGI	13582	NA	NA	NA
chr1	151846327	0.696688	0.525041	0.171648	0.0864579	1.98534	0.0186119	0.0211333	0.0471072	1	Intergenic	8627	ENSMUST00000122608	chr1-151755184-151755925-CpG:_70-CGI	-90403	NA	NA	NA
chr1	151851809	0.828117	0.689239	0.138878	0.0549296	2.52829	0.0184733	0.00889643	0.0114619	1	Intergenic	3145	ENSMUST00000122608	chr1-151755184-151755925-CpG:_70-CGI	-95885	NA	NA	NA
chr1	151945016	0.136589	0.264206	-0.127616	0.0571576	-2.23271	0.0168071	0.0129101	0.025568	1	intron (ENSMUST00000121533, intron 2 of 4)	-23790	ENSMUST00000128433	chr1-152089616-152090328-CpG:_71-CGI	144600	ENSMUSG00000032666	1700025G04Rik	RIKEN cDNA 1700025G04 gene [Source:MGI Symbol;Acc:MGI:1916649]
chr1	152101811	0.414093	0.616792	-0.2027	0.0761479	-2.66192	0.0232516	0.0109162	0.0077696	1	Intergenic	-11492	ENSMUST00000044581	chr1-152089616-152090328-CpG:_71-CGI	-11484	NA	NA	NA
chr1	152186834	0.832668	0.952879	-0.120211	0.0424949	-2.82884	0.0119073	0.0116076	0.0046717	1	Intergenic	-96515	ENSMUST00000044581	chr1-152089616-152090328-CpG:_71-CGI	-96507	NA	NA	NA
chr1	152537450	0.810517	0.926911	-0.116395	0.0434706	-2.67755	0.0154817	0.00694716	0.00741619	1	intron (ENSMUST00000111857, intron 11 of 17)	55308	ENSMUST00000128251	chr1-152624908-152625288-CpG:_35-CGI	87458	ENSMUSG00000026482	Rgl1	ral guanine nucleotide dissociation stimulator,-like 1 [Source:MGI Symbol;Acc:MGI:107484]
chr1	152613357	0.435153	0.296997	0.138155	0.0646298	2.13764	0.0135061	0.0105855	0.0325461	1	intron (ENSMUST00000149536, intron 2 of 5)	11671	ENSMUST00000149536	chr1-152624908-152625288-CpG:_35-CGI	11551	ENSMUSG00000026482	Rgl1	ral guanine nucleotide dissociation stimulator,-like 1 [Source:MGI Symbol;Acc:MGI:107484]
chr1	152613381	0.526078	0.367559	0.158519	0.074157	2.13762	0.0157135	0.0125227	0.032548	1	intron (ENSMUST00000149536, intron 2 of 5)	11647	ENSMUST00000149536	chr1-152624908-152625288-CpG:_35-CGI	11527	ENSMUSG00000026482	Rgl1	ral guanine nucleotide dissociation stimulator,-like 1 [Source:MGI Symbol;Acc:MGI:107484]
chr1	152617258	0.591809	0.369484	0.222325	0.0800229	2.77827	0.0131919	0.011581	0.00546487	1	intron (ENSMUST00000149536, intron 2 of 5)	7770	ENSMUST00000149536	chr1-152624908-152625288-CpG:_35-CGI	7650	ENSMUSG00000026482	Rgl1	ral guanine nucleotide dissociation stimulator,-like 1 [Source:MGI Symbol;Acc:MGI:107484]
chr1	152678465	0.421204	0.262372	0.158832	0.0724603	2.19199	0.0281551	0.00919745	0.0283803	1	intron (ENSMUST00000148865, intron 1 of 2)	9035	ENSMUST00000139309	chr1-152624908-152625288-CpG:_35-CGI	-53178	ENSMUSG00000026482	Rgl1	ral guanine nucleotide dissociation stimulator,-like 1 [Source:MGI Symbol;Acc:MGI:107484]
chr1	152730692	0.99276	0.871379	0.121381	0.0475162	2.55452	0.0227398	0.023417	0.0106334	1	promoter-TSS (ENSMUST00000119836)	-134	ENSMUST00000119836	chr1-152765927-152767261-CpG:_151-CGI	35235	ENSMUSG00000080950	Gm7278	predicted gene 7278 [Source:MGI Symbol;Acc:MGI:3645261]
chr1	152746196	0.720489	0.511323	0.209165	0.0877068	2.38482	0.0195461	0.0194511	0.0170873	1	intron (ENSMUST00000148865, intron 1 of 2)	-4354	ENSMUST00000068875	chr1-152765927-152767261-CpG:_151-CGI	19731	ENSMUSG00000026482	Rgl1	ral guanine nucleotide dissociation stimulator,-like 1 [Source:MGI Symbol;Acc:MGI:107484]
chr1	152764321	0.620294	0.775261	-0.154967	0.0623085	-2.48709	0.0155043	0.011075	0.0128792	1	intron (ENSMUST00000148865, intron 1 of 2)	1983	ENSMUST00000111859	chr1-152765927-152767261-CpG:_151-CGI	1606	ENSMUSG00000026482	Rgl1	ral guanine nucleotide dissociation stimulator,-like 1 [Source:MGI Symbol;Acc:MGI:107484]
chr1	152799659	0.920114	0.789435	0.13068	0.0565145	2.31232	0.0139555	0.0115919	0.0207602	1	Intergenic	-8230	ENSMUST00000027754	chr1-152765927-152767261-CpG:_151-CGI	-32399	NA	NA	NA
chr1	152800666	0.614454	0.487727	0.126728	0.064416	1.96733	0.0104697	0.0110036	0.0491451	1	Intergenic	-7223	ENSMUST00000027754	chr1-152765927-152767261-CpG:_151-CGI	-33406	NA	NA	NA
chr1	152808083	0.625449	0.487339	0.13811	0.0631336	2.18759	0.01231	0.0110615	0.0286998	1	exon (ENSMUST00000027754, exon 1 of 15)	194	ENSMUST00000027754	chr1-152765927-152767261-CpG:_151-CGI	-40823	ENSMUSG00000026480	Ncf2	neutrophil cytosolic factor 2 [Source:MGI Symbol;Acc:MGI:97284]
chr1	152810844	0.748012	0.623882	0.124129	0.0502188	2.47177	0.00843836	0.00967812	0.0134446	1	intron (ENSMUST00000027754, intron 1 of 14)	2955	ENSMUST00000027754	chr1-152765927-152767261-CpG:_151-CGI	-43584	ENSMUSG00000026480	Ncf2	neutrophil cytosolic factor 2 [Source:MGI Symbol;Acc:MGI:97284]
chr1	152815054	0.72904	0.530479	0.198561	0.0751691	2.64152	0.0144957	0.0118012	0.00825345	1	intron (ENSMUST00000027754, intron 2 of 14)	7165	ENSMUST00000027754	chr1-152765927-152767261-CpG:_151-CGI	-47794	ENSMUSG00000026480	Ncf2	neutrophil cytosolic factor 2 [Source:MGI Symbol;Acc:MGI:97284]
chr1	152815266	0.636204	0.371919	0.264284	0.0809907	3.26314	0.0153429	0.0107225	0.00110184	1	intron (ENSMUST00000027754, intron 2 of 14)	7377	ENSMUST00000027754	chr1-152765927-152767261-CpG:_151-CGI	-48006	ENSMUSG00000026480	Ncf2	neutrophil cytosolic factor 2 [Source:MGI Symbol;Acc:MGI:97284]
chr1	152824619	0.525304	0.688365	-0.163061	0.0820094	-1.98832	0.0175075	0.0205928	0.0467763	1	intron (ENSMUST00000027754, intron 5 of 14)	16730	ENSMUST00000027754	chr1-152765927-152767261-CpG:_151-CGI	-57359	ENSMUSG00000026480	Ncf2	neutrophil cytosolic factor 2 [Source:MGI Symbol;Acc:MGI:97284]
chr1	152839303	0.893355	0.707082	0.186273	0.0711984	2.61625	0.0178115	0.0121401	0.00889016	1	exon (ENSMUST00000111836, exon 23 of 23)	31414	ENSMUST00000027754	chr1-152901953-152903964-CpG:_170-CGI	62650	ENSMUSG00000042772	Smg7	Smg-7 homolog, nonsense mediated mRNA decay factor (C. elegans) [Source:MGI Symbol;Acc:MGI:2682334]
chr1	152845892	0.867172	0.98024	-0.113068	0.0497975	-2.27055	0.0153456	0.0145538	0.0231739	1	intron (ENSMUST00000043560, intron 15 of 22)	32275	ENSMUST00000043560	chr1-152901953-152903964-CpG:_170-CGI	56061	ENSMUSG00000042772	Smg7	Smg-7 homolog, nonsense mediated mRNA decay factor (C. elegans) [Source:MGI Symbol;Acc:MGI:2682334]
chr1	152949463	0.877976	0.733526	0.14445	0.057686	2.50407	0.021442	0.0113009	0.0122773	1	Intergenic	-5637	ENSMUST00000043313	chr1-152954930-152956251-CpG:_86-CGI	5467	NA	NA	NA
chr1	152949592	0.922526	0.710721	0.211806	0.0581312	3.64358	0.0126488	0.0115663	0.000268876	0.809733	Intergenic	-5508	ENSMUST00000043313	chr1-152954930-152956251-CpG:_86-CGI	5338	NA	NA	NA
chr1	152949850	0.767095	0.966654	-0.199559	0.0576013	-3.46448	0.0137868	0.0131964	0.00053125	0.968543	Intergenic	-5250	ENSMUST00000043313	chr1-152954930-152956251-CpG:_86-CGI	5080	NA	NA	NA
chr1	152950096	0.704876	0.871444	-0.166568	0.0753873	-2.2095	0.0196994	0.0116994	0.0271399	1	Intergenic	-5004	ENSMUST00000043313	chr1-152954930-152956251-CpG:_86-CGI	4834	NA	NA	NA
chr1	153032091	0.619311	0.799682	-0.180371	0.0838702	-2.15059	0.0371909	0.0111374	0.0315083	1	intron (ENSMUST00000043313, intron 1 of 10)	76991	ENSMUST00000043313	chr1-152954930-152956251-CpG:_86-CGI	-75841	ENSMUSG00000042751	Nmnat2	nicotinamide nucleotide adenylyltransferase 2 [Source:MGI Symbol;Acc:MGI:2444155]
chr1	153032239	0.597675	0.459203	0.138472	0.0688214	2.01205	0.0102663	0.0150209	0.0442152	1	intron (ENSMUST00000043313, intron 1 of 10)	77139	ENSMUST00000043313	chr1-152954930-152956251-CpG:_86-CGI	-75989	ENSMUSG00000042751	Nmnat2	nicotinamide nucleotide adenylyltransferase 2 [Source:MGI Symbol;Acc:MGI:2444155]
chr1	153033442	0.788734	0.654164	0.13457	0.0607223	2.21616	0.0121576	0.0100979	0.0266808	1	intron (ENSMUST00000043313, intron 1 of 10)	78342	ENSMUST00000043313	chr1-152954930-152956251-CpG:_86-CGI	-77192	ENSMUSG00000042751	Nmnat2	nicotinamide nucleotide adenylyltransferase 2 [Source:MGI Symbol;Acc:MGI:2444155]
chr1	153071801	0.0407665	0.175391	-0.134624	0.0528014	-2.54963	0.0187276	0.0142071	0.0107837	1	intron (ENSMUST00000043313, intron 1 of 10)	114645	ENSMUST00000027753	chr1-153185935-153186287-CpG:_32-CGI	114134	ENSMUSG00000042751	Nmnat2	nicotinamide nucleotide adenylyltransferase 2 [Source:MGI Symbol;Acc:MGI:2444155]
chr1	153072298	0.392981	0.591739	-0.198758	0.0756279	-2.6281	0.0131743	0.0110531	0.00858632	1	intron (ENSMUST00000043313, intron 1 of 10)	114148	ENSMUST00000027753	chr1-153185935-153186287-CpG:_32-CGI	113637	ENSMUSG00000042751	Nmnat2	nicotinamide nucleotide adenylyltransferase 2 [Source:MGI Symbol;Acc:MGI:2444155]
chr1	153072304	0.605949	0.423383	0.182566	0.0825269	2.2122	0.0166759	0.0133854	0.0269528	1	intron (ENSMUST00000043313, intron 1 of 10)	114142	ENSMUST00000027753	chr1-153185935-153186287-CpG:_32-CGI	113631	ENSMUSG00000042751	Nmnat2	nicotinamide nucleotide adenylyltransferase 2 [Source:MGI Symbol;Acc:MGI:2444155]
chr1	153073324	0.388272	0.279391	0.108881	0.0479422	2.27108	0.00728313	0.0103994	0.0231419	1	intron (ENSMUST00000043313, intron 1 of 10)	113122	ENSMUST00000027753	chr1-153185935-153186287-CpG:_32-CGI	112611	ENSMUSG00000042751	Nmnat2	nicotinamide nucleotide adenylyltransferase 2 [Source:MGI Symbol;Acc:MGI:2444155]
chr1	153074412	0.921128	0.80998	0.111148	0.0563482	1.97252	0.016395	0.0138825	0.0485504	1	intron (ENSMUST00000043313, intron 2 of 10)	112034	ENSMUST00000027753	chr1-153185935-153186287-CpG:_32-CGI	111523	ENSMUSG00000042751	Nmnat2	nicotinamide nucleotide adenylyltransferase 2 [Source:MGI Symbol;Acc:MGI:2444155]
chr1	153076177	0.790076	0.655508	0.134568	0.0486058	2.76855	0.008609	0.00848494	0.00563067	1	intron (ENSMUST00000043313, intron 3 of 10)	110269	ENSMUST00000027753	chr1-153185935-153186287-CpG:_32-CGI	109758	ENSMUSG00000042751	Nmnat2	nicotinamide nucleotide adenylyltransferase 2 [Source:MGI Symbol;Acc:MGI:2444155]
chr1	153085147	0.77121	0.894992	-0.123782	0.0427157	-2.89781	0.00997829	0.00843524	0.00375778	1	intron (ENSMUST00000043313, intron 4 of 10)	101299	ENSMUST00000027753	chr1-153185935-153186287-CpG:_32-CGI	100788	ENSMUSG00000042751	Nmnat2	nicotinamide nucleotide adenylyltransferase 2 [Source:MGI Symbol;Acc:MGI:2444155]
chr1	153140937	0.791105	0.614198	0.176907	0.0591592	2.99036	0.0115032	0.0102988	0.00278647	1	intron (ENSMUST00000027753, intron 12 of 23)	45509	ENSMUST00000027753	chr1-153185935-153186287-CpG:_32-CGI	44998	ENSMUSG00000026479	Lamc2	laminin, gamma 2 [Source:MGI Symbol;Acc:MGI:99913]
chr1	153165889	0.817498	0.935761	-0.118263	0.0477447	-2.47698	0.0116797	0.0144167	0.0132499	1	intron (ENSMUST00000027753, intron 3 of 23)	20557	ENSMUST00000027753	chr1-153185935-153186287-CpG:_32-CGI	20046	ENSMUSG00000026479	Lamc2	laminin, gamma 2 [Source:MGI Symbol;Acc:MGI:99913]
chr1	153185529	0.536145	0.358185	0.177961	0.0790251	2.25195	0.0155419	0.0105327	0.0243252	1	intron (ENSMUST00000027753, intron 2 of 23)	917	ENSMUST00000027753	chr1-153185935-153186287-CpG:_32-CGI	406	ENSMUSG00000026479	Lamc2	laminin, gamma 2 [Source:MGI Symbol;Acc:MGI:99913]
chr1	153185578	0.639906	0.491358	0.148548	0.0716147	2.07426	0.0130217	0.00954635	0.0380547	1	intron (ENSMUST00000027753, intron 2 of 23)	868	ENSMUST00000027753	chr1-153185935-153186287-CpG:_32-CGI	357	ENSMUSG00000026479	Lamc2	laminin, gamma 2 [Source:MGI Symbol;Acc:MGI:99913]
chr1	153185892	0.143625	0.0411624	0.102463	0.0489756	2.09212	0.0136585	0.0153727	0.036428	1	intron (ENSMUST00000027753, intron 2 of 23)	554	ENSMUST00000027753	chr1-153185935-153186287-CpG:_32-CGI	43	ENSMUSG00000026479	Lamc2	laminin, gamma 2 [Source:MGI Symbol;Acc:MGI:99913]
chr1	153185980	0.258418	0.111374	0.147045	0.0540559	2.72024	0.0135776	0.00924244	0.00652352	1	exon (ENSMUST00000027753, exon 2 of 24)	466	ENSMUST00000027753	chr1-153185935-153186287-CpG:_32-CGI	0	ENSMUSG00000026479	Lamc2	laminin, gamma 2 [Source:MGI Symbol;Acc:MGI:99913]
chr1	153201239	0.458698	0.69471	-0.236012	0.0768342	-3.07171	0.0129793	0.011305	0.00212839	1	Intergenic	-14793	ENSMUST00000027753	chr1-153185935-153186287-CpG:_32-CGI	-14953	NA	NA	NA
chr1	153304624	0.657713	0.513414	0.144298	0.063197	2.28331	0.0111021	0.00941111	0.0224121	1	promoter-TSS (ENSMUST00000110797)	-807	ENSMUST00000110797	chr1-153332003-153333079-CpG:_101-CGI	27379	ENSMUSG00000079138	Gm8818	predicted pseudogene 8818 [Source:MGI Symbol;Acc:MGI:3645903]
chr1	153304625	0.493315	0.611922	-0.118608	0.0593667	-1.99789	0.013727	0.00719162	0.0457288	1	promoter-TSS (ENSMUST00000110797)	-806	ENSMUST00000110797	chr1-153332003-153333079-CpG:_101-CGI	27378	ENSMUSG00000079138	Gm8818	predicted pseudogene 8818 [Source:MGI Symbol;Acc:MGI:3645903]
chr1	153305479	0.902914	0.611458	0.291456	0.0702709	4.14761	0.0141799	0.0165011	3.35959e-05	0.398421	promoter-TSS (ENSMUST00000110797)	48	ENSMUST00000110797	chr1-153332003-153333079-CpG:_101-CGI	26524	ENSMUSG00000079138	Gm8818	predicted pseudogene 8818 [Source:MGI Symbol;Acc:MGI:3645903]
[truncated: 42,029 more rows]
