# Supplementary material for: Vitamin C‐Dependent Intergenerational Inheritance of Enhanced Endurance Performance Following Maternal Exercise
Source: Adv Sci (Weinh). 2025 Feb 8;12(13):2408912. doi: 10.1002/advs.202408912 (PMC11967756; doi:10.1002/advs.202408912)
Supplement: Supplementary file 3 — Supplemental Table 2 [file ADVS-12-2408912-s008.xlsx]

## Sheet: Sheet1
chr	pos	female of F1 Ex	female of F1 Con	diff	diff.se	stat	phi1	phi2	pval	fdr	Annotation	Dist.to.TSS	Nearest.PromoterID	Nearest.CGI	Dist.to.CGI	gene_id	gene_name	description
chr1	3339508	0.758857	0.891336	-0.132479	0.0668937	-1.98044	0.0133421	0.0175387	0.0476536	1	intron (ENSMUST00000070533, intron 2 of 2)	-123165	ENSMUST00000162897	chr1-3531624-3531843-CpG:_27-CGI	192116	ENSMUSG00000051951	Xkr4	X Kell blood group precursor related family member 4 [Source:MGI Symbol;Acc:MGI:3528744]
chr1	3339530	0.377091	0.585599	-0.208508	0.0978187	-2.13157	0.0118283	0.0306203	0.0330419	1	intron (ENSMUST00000070533, intron 2 of 2)	-123187	ENSMUST00000162897	chr1-3531624-3531843-CpG:_27-CGI	192094	ENSMUSG00000051951	Xkr4	X Kell blood group precursor related family member 4 [Source:MGI Symbol;Acc:MGI:3528744]
chr1	3759856	0.993616	0.819981	0.173635	0.046137	3.76347	0.0185297	0.0145928	0.000167569	0.923333	Intergenic	24076	ENSMUST00000157708	chr1-3671654-3672156-CpG:_45-CGI	-87701	NA	NA	NA
chr1	4143095	0.330555	0.60656	-0.276005	0.0882915	-3.12607	0.0151958	0.0188115	0.00177161	1	Intergenic	217218	ENSMUST00000027032	chr1-4491701-4493673-CpG:_165-CGI	348606	NA	NA	NA
chr1	4493805	0.00808803	0.145503	-0.137415	0.0409853	-3.35279	0.0135423	0.0186166	0.000800003	1	5' UTR (ENSMUST00000027035, exon 3 of 5)	2557	ENSMUST00000116652	chr1-4491701-4493673-CpG:_165-CGI	-133	ENSMUSG00000025902	Sox17	SRY (sex determining region Y)-box 17 [Source:MGI Symbol;Acc:MGI:107543]
chr1	4522816	0.856229	0.992137	-0.135908	0.0543765	-2.49938	0.0254407	0.021997	0.012441	1	Intergenic	-6200	ENSMUST00000180019	chr1-4496947-4497608-CpG:_47-CGI	-25209	NA	NA	NA
chr1	4523013	0.769453	0.950037	-0.180585	0.0667652	-2.70478	0.0305027	0.0129504	0.00683503	1	Intergenic	-6003	ENSMUST00000180019	chr1-4496947-4497608-CpG:_47-CGI	-25406	NA	NA	NA
chr1	4523036	0.655755	0.861191	-0.205436	0.0781131	-2.62998	0.0132889	0.0233217	0.00853896	1	Intergenic	-5980	ENSMUST00000180019	chr1-4496947-4497608-CpG:_47-CGI	-25429	NA	NA	NA
chr1	4594674	0.625261	0.417259	0.208002	0.083061	2.5042	0.012687	0.0150994	0.0122728	1	Intergenic	65658	ENSMUST00000180019	chr1-4571641-4572075-CpG:_44-CGI	-22600	NA	NA	NA
chr1	4598774	0.424746	0.28435	0.140395	0.0709948	1.97755	0.00983531	0.0149175	0.04798	1	Intergenic	69758	ENSMUST00000180019	chr1-4571641-4572075-CpG:_44-CGI	-26700	NA	NA	NA
chr1	4598782	0.339156	0.179931	0.159225	0.0725532	2.1946	0.0156819	0.0187138	0.0281925	1	Intergenic	69766	ENSMUST00000180019	chr1-4571641-4572075-CpG:_44-CGI	-26708	NA	NA	NA
chr1	4688931	0.840179	0.703814	0.136365	0.0665429	2.04928	0.0104323	0.0250266	0.0404349	1	exon (ENSMUST00000182774, exon 1 of 1)	471	ENSMUST00000182774	chr1-4689184-4689397-CpG:_24-CGI	253	ENSMUSG00000098104	Gm6085	predicted gene 6085 [Source:MGI Symbol;Acc:MGI:3646770]
chr1	4689059	0.532178	0.416739	0.115439	0.0563409	2.04894	0.00894003	0.00969004	0.0404684	1	exon (ENSMUST00000182774, exon 1 of 1)	343	ENSMUST00000182774	chr1-4689184-4689397-CpG:_24-CGI	125	ENSMUSG00000098104	Gm6085	predicted gene 6085 [Source:MGI Symbol;Acc:MGI:3646770]
chr1	4691638	0.80996	0.949942	-0.139982	0.0514328	-2.72165	0.0118661	0.0183299	0.00649571	1	Intergenic	-2236	ENSMUST00000182774	chr1-4689184-4689397-CpG:_24-CGI	-2242	NA	NA	NA
chr1	4771155	0.97054	0.826317	0.144223	0.0522618	2.75962	0.012261	0.0151162	0.0057869	1	Intergenic	14536	ENSMUST00000132625	chr1-4785376-4785814-CpG:_49-CGI	14221	NA	NA	NA
chr1	4819577	0.759047	0.886562	-0.127515	0.0521718	-2.44415	0.0102907	0.0148751	0.0145195	1	intron (ENSMUST00000115529, intron 2 of 7)	11341	ENSMUST00000131119	chr1-4807559-4808103-CpG:_73-CGI	-11475	ENSMUSG00000025903	Lypla1	lysophospholipase 1 [Source:MGI Symbol;Acc:MGI:1344588]
chr1	4880719	0.881898	0.986035	-0.104137	0.0422271	-2.46613	0.020522	0.0160009	0.0136581	1	promoter-TSS (ENSMUST00000078030)	-51	ENSMUST00000078030	chr1-4857465-4858372-CpG:_83-CGI	-22348	ENSMUSG00000062588	Gm6104	predicted gene 6104 [Source:MGI Symbol;Acc:MGI:3648587]
chr1	4880736	0.815186	0.978342	-0.163156	0.0501762	-3.25166	0.0138122	0.0187842	0.00114733	1	promoter-TSS (ENSMUST00000078030)	-68	ENSMUST00000078030	chr1-4857465-4858372-CpG:_83-CGI	-22365	ENSMUSG00000062588	Gm6104	predicted gene 6104 [Source:MGI Symbol;Acc:MGI:3648587]
chr1	5103262	0.55217	0.653549	-0.101378	0.0516902	-1.96127	0.00674152	0.011602	0.049848	1	intron (ENSMUST00000044369, intron 7 of 13)	20090	ENSMUST00000044369	chr1-5083039-5083536-CpG:_49-CGI	-19727	ENSMUSG00000033793	Atp6v1h	ATPase, H+ transporting, lysosomal V1 subunit H [Source:MGI Symbol;Acc:MGI:1914864]
chr1	5111111	0.822934	0.684176	0.138757	0.0675262	2.05487	0.0167609	0.0141133	0.0398917	1	intron (ENSMUST00000044369, intron 7 of 13)	27939	ENSMUST00000044369	chr1-5083039-5083536-CpG:_49-CGI	-27576	ENSMUSG00000033793	Atp6v1h	ATPase, H+ transporting, lysosomal V1 subunit H [Source:MGI Symbol;Acc:MGI:1914864]
chr1	5114270	0.994511	0.889219	0.105292	0.0407678	2.58272	0.0188698	0.0134171	0.00980239	1	intron (ENSMUST00000044369, intron 7 of 13)	31098	ENSMUST00000044369	chr1-5083039-5083536-CpG:_49-CGI	-30735	ENSMUSG00000033793	Atp6v1h	ATPase, H+ transporting, lysosomal V1 subunit H [Source:MGI Symbol;Acc:MGI:1914864]
chr1	5916125	0.732263	0.879022	-0.146759	0.0472941	-3.1031	0.00882013	0.0113661	0.00191503	1	3' UTR (ENSMUST00000044180, exon 1 of 1)	1272	ENSMUST00000044180	chr1-5916428-5917474-CpG:_85-CGI	303	ENSMUSG00000033774	Npbwr1	neuropeptides B/W receptor 1 [Source:MGI Symbol;Acc:MGI:891989]
chr1	5917721	0.108049	0.00401775	0.104031	0.0371956	2.79686	0.0124101	0.0210228	0.00516013	1	promoter-TSS (ENSMUST00000044180)	-324	ENSMUST00000044180	chr1-5916428-5917474-CpG:_85-CGI	-248	ENSMUSG00000033774	Npbwr1	neuropeptides B/W receptor 1 [Source:MGI Symbol;Acc:MGI:891989]
chr1	6152485	0.245684	0.346494	-0.10081	0.0465865	-2.16394	0.00742177	0.00793674	0.0304691	1	Intergenic	-53711	ENSMUST00000159906	chr1-6214430-6215332-CpG:_107-CGI	61945	NA	NA	NA
chr1	6440973	0.824935	0.933586	-0.108651	0.0499492	-2.17523	0.0157268	0.014826	0.0296127	1	Intergenic	-46257	ENSMUST00000140079	chr1-6441200-6441612-CpG:_36-CGI	227	NA	NA	NA
chr1	7047235	0.29907	0.499896	-0.200826	0.0609928	-3.29262	0.0101956	0.0105667	0.000992594	1	Intergenic	-41684	ENSMUST00000061280	chr1-7088491-7089271-CpG:_85-CGI	41256	NA	NA	NA
chr1	7090458	0.599371	0.451336	0.148036	0.067408	2.19611	0.00859336	0.022581	0.0280838	1	intron (ENSMUST00000182823, intron 1 of 1)	1293	ENSMUST00000182823	chr1-7088491-7089271-CpG:_85-CGI	-1188	ENSMUSG00000051285	Pcmtd1	protein-L-isoaspartate (D-aspartate) O-methyltransferase domain containing 1 [Source:MGI Symbol;Acc:MGI:2441773]
chr1	7090694	0.496265	0.681381	-0.185116	0.0750293	-2.46725	0.0124939	0.0225214	0.0136157	1	intron (ENSMUST00000182823, intron 1 of 1)	1529	ENSMUST00000182823	chr1-7088491-7089271-CpG:_85-CGI	-1424	ENSMUSG00000051285	Pcmtd1	protein-L-isoaspartate (D-aspartate) O-methyltransferase domain containing 1 [Source:MGI Symbol;Acc:MGI:2441773]
chr1	7121863	0.815195	0.641546	0.17365	0.0713328	2.43436	0.0120596	0.0129571	0.0149182	1	intron (ENSMUST00000061280, intron 2 of 5)	14722	ENSMUST00000182051	chr1-7088491-7089271-CpG:_85-CGI	-32593	ENSMUSG00000051285	Pcmtd1	protein-L-isoaspartate (D-aspartate) O-methyltransferase domain containing 1 [Source:MGI Symbol;Acc:MGI:2441773]
chr1	7189946	0.81479	0.974711	-0.159921	0.0532785	-3.0016	0.0141495	0.0183752	0.00268565	1	Intergenic	12208	ENSMUST00000029124	chr1-7088491-7089271-CpG:_85-CGI	-100676	NA	NA	NA
chr1	7207047	0.322145	0.190279	0.131866	0.0640217	2.05971	0.023175	0.0112255	0.0394258	1	Intergenic	29309	ENSMUST00000029124	chr1-7088491-7089271-CpG:_85-CGI	-117777	NA	NA	NA
chr1	7414305	0.939523	0.808342	0.131181	0.0516624	2.5392	0.0108406	0.0151331	0.0111106	1	Intergenic	-16505	ENSMUST00000181554	chr1-7397746-7398594-CpG:_64-CGI	-15712	NA	NA	NA
chr1	7915778	0.8339	0.703733	0.130166	0.0595115	2.18725	0.0123571	0.0124359	0.0287244	1	Intergenic	-517978	ENSMUST00000181554	chr1-7397746-7398594-CpG:_64-CGI	-517185	NA	NA	NA
chr1	7928336	0.80469	0.52	0.284689	0.105087	2.70909	0.0160789	0.0414091	0.00674681	1	Intergenic	-530536	ENSMUST00000181554	chr1-7397746-7398594-CpG:_64-CGI	-529743	NA	NA	NA
chr1	8341775	0.64857	0.831388	-0.182817	0.0705846	-2.59004	0.0111349	0.0176766	0.00959636	1	Intergenic	127049	ENSMUST00000140995	chr1-7397746-7398594-CpG:_64-CGI	-943182	NA	NA	NA
chr1	8683999	0.709467	0.844284	-0.134817	0.0669879	-2.01256	0.0111053	0.0145933	0.0441611	1	intron (ENSMUST00000144593, intron 5 of 8)	-95276	ENSMUST00000103887	chr1-9299215-9300020-CpG:_61-CGI	615216	ENSMUSG00000025909	Sntg1	syntrophin, gamma 1 [Source:MGI Symbol;Acc:MGI:1918346]
chr1	8963410	0.655444	0.495942	0.159502	0.0719261	2.21758	0.0106931	0.0131522	0.0265835	1	exon (ENSMUST00000085919, exon 1 of 1)	210	ENSMUST00000085919	chr1-9299215-9300020-CpG:_61-CGI	335805	ENSMUSG00000066693	Gm7493	predicted gene 7493 [Source:MGI Symbol;Acc:MGI:3643471]
chr1	8963411	0.522635	0.673449	-0.150814	0.0746877	-2.01926	0.0145655	0.0147534	0.0434605	1	exon (ENSMUST00000085919, exon 1 of 1)	209	ENSMUST00000085919	chr1-9299215-9300020-CpG:_61-CGI	335804	ENSMUSG00000066693	Gm7493	predicted gene 7493 [Source:MGI Symbol;Acc:MGI:3643471]
chr1	8963503	0.904795	0.744902	0.159893	0.0653796	2.44561	0.0126256	0.0149037	0.0144609	1	exon (ENSMUST00000085919, exon 1 of 1)	117	ENSMUST00000085919	chr1-9299215-9300020-CpG:_61-CGI	335712	ENSMUSG00000066693	Gm7493	predicted gene 7493 [Source:MGI Symbol;Acc:MGI:3643471]
chr1	9454555	0.991827	0.829539	0.162288	0.0562649	2.88436	0.0181294	0.0233995	0.00392215	1	Intergenic	-4114	ENSMUST00000083691	chr1-9545269-9546268-CpG:_97-CGI	90714	NA	NA	NA
chr1	9554755	0.495421	0.348894	0.146527	0.0640386	2.2881	0.00926809	0.0108975	0.0221316	1	intron (ENSMUST00000144177, intron 6 of 13)	6664	ENSMUST00000130927	chr1-9545269-9546268-CpG:_97-CGI	-8488	ENSMUSG00000025911	Adhfe1	alcohol dehydrogenase, iron containing, 1 [Source:MGI Symbol;Acc:MGI:1923437]
chr1	9601681	0.853291	0.707455	0.145836	0.0671273	2.17253	0.0123387	0.0172851	0.0298154	1	exon (ENSMUST00000148585, exon 3 of 3)	483	ENSMUST00000088666	chr1-9545269-9546268-CpG:_97-CGI	-55414	ENSMUSG00000079671	2610203C22Rik	RIKEN cDNA 2610203C22 gene [Source:MGI Symbol;Acc:MGI:1919731]
chr1	9621920	0.0980479	0.210651	-0.112603	0.0466684	-2.41284	0.00856878	0.0124577	0.0158287	1	intron (ENSMUST00000153239, intron 1 of 3)	9171	ENSMUST00000115480	chr1-9545269-9546268-CpG:_97-CGI	-75653	ENSMUSG00000079671	2610203C22Rik	RIKEN cDNA 2610203C22 gene [Source:MGI Symbol;Acc:MGI:1919731]
chr1	9649469	0.352526	0.175419	0.177107	0.0828413	2.13791	0.0208567	0.0173432	0.0325241	1	Intergenic	-18295	ENSMUST00000153239	chr1-9699785-9700881-CpG:_87-CGI	50316	NA	NA	NA
chr1	9782313	0.570235	0.731949	-0.161714	0.0795918	-2.03179	0.0126968	0.0141951	0.0421745	1	intron (ENSMUST00000181358, intron 5 of 6)	-15816	ENSMUST00000166384	chr1-9797821-9798652-CpG:_95-CGI	15508	ENSMUSG00000097893	1700034P13Rik	RIKEN cDNA 1700034P13 gene [Source:MGI Symbol;Acc:MGI:1920581]
chr1	9846416	0.629138	0.515597	0.113541	0.0518631	2.18924	0.00674152	0.0110815	0.0285795	1	intron (ENSMUST00000168907, intron 2 of 17)	-1864	ENSMUST00000171265	chr1-9848165-9848530-CpG:_40-CGI	1749	ENSMUSG00000025915	Sgk3	serum/glucocorticoid regulated kinase 3 [Source:MGI Symbol;Acc:MGI:2182368]
chr1	9902245	0.519663	0.690829	-0.171166	0.0735989	-2.32566	0.0106039	0.0131873	0.0200369	1	3' UTR (ENSMUST00000166384, exon 17 of 17)	-6392	ENSMUST00000171802	chr1-9943785-9944196-CpG:_46-CGI	41540	ENSMUSG00000025915	Sgk3	serum/glucocorticoid regulated kinase 3 [Source:MGI Symbol;Acc:MGI:2182368]
chr1	9951563	0.623848	0.848829	-0.224981	0.0742971	-3.02812	0.0128664	0.0142265	0.0024608	1	Intergenic	-7446	ENSMUST00000182580	chr1-9943785-9944196-CpG:_46-CGI	-7368	NA	NA	NA
chr1	9966921	0.453607	0.622095	-0.168488	0.0681055	-2.47392	0.00958625	0.0113194	0.0133639	1	intron (ENSMUST00000185184, intron 1 of 1)	1010	ENSMUST00000185184	chr1-9967118-9968330-CpG:_128-CGI	197	ENSMUSG00000099032	Tcf24	transcription factor 24 [Source:MGI Symbol;Acc:MGI:3780500]
chr1	9967144	0.200865	0.364571	-0.163706	0.0577952	-2.83252	0.00911615	0.0120514	0.00461826	1	exon (ENSMUST00000185184, exon 1 of 2)	787	ENSMUST00000185184	chr1-9967118-9968330-CpG:_128-CGI	0	ENSMUSG00000099032	Tcf24	transcription factor 24 [Source:MGI Symbol;Acc:MGI:3780500]
chr1	10311611	0.772368	0.581731	0.190637	0.0913918	2.08593	0.0280133	0.0186785	0.0369854	1	Intergenic	-78942	ENSMUST00000131556	chr1-10232143-10233428-CpG:_136-CGI	-78184	NA	NA	NA
chr1	10805652	0.825167	0.684693	0.140474	0.063134	2.22501	0.0129487	0.0113974	0.0260804	1	Intergenic	-85708	ENSMUST00000035577	chr1-10805299-10805885-CpG:_45-CGI	0	NA	NA	NA
chr1	11001185	0.921768	0.776221	0.145548	0.0620573	2.34538	0.0127393	0.0167683	0.0190079	1	intron (ENSMUST00000027056, intron 1 of 39)	7721	ENSMUST00000027056	chr1-10993486-10994005-CpG:_56-CGI	-7181	ENSMUSG00000048960	Prex2	phosphatidylinositol-3,4,5-trisphosphate-dependent Rac exchange factor 2 [Source:MGI Symbol;Acc:MGI:1923385]
chr1	11001191	0.859043	0.963831	-0.104787	0.0474775	-2.2071	0.0150979	0.0150418	0.0273073	1	intron (ENSMUST00000027056, intron 1 of 39)	7727	ENSMUST00000027056	chr1-10993486-10994005-CpG:_56-CGI	-7187	ENSMUSG00000048960	Prex2	phosphatidylinositol-3,4,5-trisphosphate-dependent Rac exchange factor 2 [Source:MGI Symbol;Acc:MGI:1923385]
chr1	11395793	0.561064	0.397108	0.163955	0.052178	3.14223	0.00710903	0.00968344	0.00167666	1	Intergenic	-18311	ENSMUST00000048613	chr1-11414060-11414465-CpG:_44-CGI	18267	NA	NA	NA
chr1	12121131	0.472428	0.67633	-0.203902	0.0789699	-2.58203	0.0117833	0.0156238	0.00982216	1	Intergenic	-253804	ENSMUST00000179834	chr1-11414060-11414465-CpG:_44-CGI	-706667	NA	NA	NA
chr1	12636788	0.906938	0.778895	0.128043	0.0615048	2.08184	0.0135828	0.0192834	0.0373573	1	Intergenic	-19078	ENSMUST00000182390	chr1-12990718-12991200-CpG:_34-CGI	353930	NA	NA	NA
chr1	12691711	0.329989	0.49153	-0.161541	0.0820325	-1.96923	0.0105891	0.0239415	0.0489263	1	promoter-TSS (ENSMUST00000177608)	-718	ENSMUST00000180062	chr1-12990718-12991200-CpG:_34-CGI	299007	ENSMUSG00000016918	Sulf1	sulfatase 1 [Source:MGI Symbol;Acc:MGI:2138563]
chr1	12835470	0.146534	0.25093	-0.104396	0.047752	-2.18621	0.00896241	0.0100335	0.0288005	1	intron (ENSMUST00000180062, intron 11 of 20)	89572	ENSMUST00000133201	chr1-12990718-12991200-CpG:_34-CGI	155248	ENSMUSG00000016918	Sulf1	sulfatase 1 [Source:MGI Symbol;Acc:MGI:2138563]
chr1	12872123	0.377039	0.26303	0.114009	0.0525087	2.17123	0.00856444	0.00897412	0.0299136	1	exon (ENSMUST00000115403, exon 9 of 9)	52919	ENSMUST00000133201	chr1-12990718-12991200-CpG:_34-CGI	118595	ENSMUSG00000025938	Slco5a1	solute carrier organic anion transporter family, member 5A1 [Source:MGI Symbol;Acc:MGI:2443431]
chr1	12872228	0.409653	0.288962	0.120691	0.0612778	1.96957	0.0152965	0.00991861	0.048888	1	exon (ENSMUST00000115403, exon 9 of 9)	52814	ENSMUST00000133201	chr1-12990718-12991200-CpG:_34-CGI	118490	ENSMUSG00000025938	Slco5a1	solute carrier organic anion transporter family, member 5A1 [Source:MGI Symbol;Acc:MGI:2443431]
chr1	12872258	0.568769	0.425871	0.142898	0.0593048	2.40955	0.00968771	0.00962479	0.0159724	1	exon (ENSMUST00000115403, exon 9 of 9)	52784	ENSMUST00000133201	chr1-12990718-12991200-CpG:_34-CGI	118460	ENSMUSG00000025938	Slco5a1	solute carrier organic anion transporter family, member 5A1 [Source:MGI Symbol;Acc:MGI:2443431]
chr1	12875705	0.0747304	0.204198	-0.129467	0.0450501	-2.87386	0.0108397	0.0129695	0.00405495	1	intron (ENSMUST00000115402, intron 7 of 7)	49337	ENSMUST00000133201	chr1-12990718-12991200-CpG:_34-CGI	115013	ENSMUSG00000025938	Slco5a1	solute carrier organic anion transporter family, member 5A1 [Source:MGI Symbol;Acc:MGI:2443431]
chr1	12875712	0.151871	0.291851	-0.13998	0.0545848	-2.56445	0.00781929	0.0156808	0.0103341	1	intron (ENSMUST00000115402, intron 7 of 7)	49330	ENSMUST00000133201	chr1-12990718-12991200-CpG:_34-CGI	115006	ENSMUSG00000025938	Slco5a1	solute carrier organic anion transporter family, member 5A1 [Source:MGI Symbol;Acc:MGI:2443431]
chr1	12875847	0.270183	0.371463	-0.10128	0.0499835	-2.02626	0.00704239	0.00936497	0.0427379	1	intron (ENSMUST00000115402, intron 7 of 7)	49195	ENSMUST00000133201	chr1-12990718-12991200-CpG:_34-CGI	114871	ENSMUSG00000025938	Slco5a1	solute carrier organic anion transporter family, member 5A1 [Source:MGI Symbol;Acc:MGI:2443431]
chr1	12935984	0.802851	0.64845	0.154401	0.0695995	2.21842	0.0121305	0.0142255	0.026526	1	intron (ENSMUST00000147606, intron 3 of 4)	-10942	ENSMUST00000133201	chr1-12990718-12991200-CpG:_34-CGI	54734	ENSMUSG00000025938	Slco5a1	solute carrier organic anion transporter family, member 5A1 [Source:MGI Symbol;Acc:MGI:2443431]
chr1	13074531	0.34331	0.574686	-0.231376	0.0791407	-2.92361	0.0168995	0.0232672	0.00345999	1	Intergenic	12513	ENSMUST00000059065	chr1-13126298-13126669-CpG:_30-CGI	51767	NA	NA	NA
chr1	13076173	0.661293	0.470575	0.190717	0.0737763	2.58508	0.0106116	0.0172098	0.00973574	1	Intergenic	14155	ENSMUST00000059065	chr1-13126298-13126669-CpG:_30-CGI	50125	NA	NA	NA
chr1	13076514	0.451083	0.300483	0.1506	0.0766917	1.96371	0.01546	0.0125075	0.049564	1	Intergenic	14496	ENSMUST00000059065	chr1-13126298-13126669-CpG:_30-CGI	49784	NA	NA	NA
chr1	13076570	0.844812	0.708552	0.13626	0.0680499	2.00235	0.0225769	0.0130062	0.0452471	1	Intergenic	14552	ENSMUST00000059065	chr1-13126298-13126669-CpG:_30-CGI	49728	NA	NA	NA
chr1	13116300	0.778977	0.64333	0.135647	0.0593417	2.28586	0.0101872	0.0108184	0.0222623	1	intron (ENSMUST00000047577, intron 6 of 7)	10862	ENSMUST00000047577	chr1-13126298-13126669-CpG:_30-CGI	9998	ENSMUSG00000042414	Prdm14	PR domain containing 14 [Source:MGI Symbol;Acc:MGI:3588194]
chr1	13127584	0.331743	0.544203	-0.21246	0.0681703	-3.11661	0.00966822	0.011502	0.00182944	1	promoter-TSS (ENSMUST00000047577)	-422	ENSMUST00000047577	chr1-13126298-13126669-CpG:_30-CGI	-916	ENSMUSG00000042414	Prdm14	PR domain containing 14 [Source:MGI Symbol;Acc:MGI:3588194]
chr1	13151286	0.0530952	0.213376	-0.160281	0.061243	-2.61714	0.0138918	0.0163711	0.00886711	1	promoter-TSS (ENSMUST00000133232)	-269	ENSMUST00000133232	chr1-13126298-13126669-CpG:_30-CGI	-24618	ENSMUSG00000005886	Ncoa2	nuclear receptor coactivator 2 [Source:MGI Symbol;Acc:MGI:1276533]
chr1	13294664	0.906487	0.764473	0.142015	0.0629256	2.25687	0.0103976	0.0168564	0.0240165	1	intron (ENSMUST00000006037, intron 1 of 22)	5057	ENSMUST00000145280	chr1-13372746-13374794-CpG:_188-CGI	78082	ENSMUSG00000005886	Ncoa2	nuclear receptor coactivator 2 [Source:MGI Symbol;Acc:MGI:1276533]
chr1	13370662	0.62476	0.787779	-0.163019	0.0659505	-2.47185	0.0101243	0.0124339	0.0134417	1	intron (ENSMUST00000143603, intron 1 of 12)	1766	ENSMUST00000139970	chr1-13372746-13374794-CpG:_188-CGI	2084	ENSMUSG00000005886	Ncoa2	nuclear receptor coactivator 2 [Source:MGI Symbol;Acc:MGI:1276533]
chr1	13374855	0.0689918	0.174799	-0.105807	0.0442977	-2.38854	0.00895631	0.0149793	0.0169156	1	promoter-TSS (ENSMUST00000068304)	-773	ENSMUST00000068304	chr1-13372746-13374794-CpG:_188-CGI	-62	ENSMUSG00000005886	Ncoa2	nuclear receptor coactivator 2 [Source:MGI Symbol;Acc:MGI:1276533]
chr1	13656409	0.565496	0.430768	0.134728	0.0590869	2.28016	0.00799736	0.00985081	0.022598	1	intron (ENSMUST00000027071, intron 1 of 6)	4136	ENSMUST00000027071	chr1-13660231-13660732-CpG:_49-CGI	3822	ENSMUSG00000025937	Lactb2	lactamase, beta 2 [Source:MGI Symbol;Acc:MGI:2442551]
chr1	13706175	0.779881	0.641532	0.138349	0.0643764	2.14907	0.0127244	0.0142506	0.0316289	1	Intergenic	37405	ENSMUST00000088542	chr1-13660231-13660732-CpG:_49-CGI	-45444	NA	NA	NA
chr1	13786005	0.953478	0.834524	0.118954	0.0442931	2.6856	0.0152397	0.0115954	0.00723989	1	exon (ENSMUST00000180415, exon 1 of 1)	873	ENSMUST00000180415	chr1-13660231-13660732-CpG:_49-CGI	-125274	ENSMUSG00000097711	Gm5523	predicted pseudogene 5523 [Source:MGI Symbol;Acc:MGI:3649089]
chr1	13786038	0.885555	0.784714	0.100842	0.0509357	1.97978	0.0106035	0.0111353	0.0477282	1	exon (ENSMUST00000180415, exon 1 of 1)	840	ENSMUST00000180415	chr1-13660231-13660732-CpG:_49-CGI	-125307	ENSMUSG00000097711	Gm5523	predicted pseudogene 5523 [Source:MGI Symbol;Acc:MGI:3649089]
chr1	13840059	0.451402	0.624287	-0.172885	0.0761174	-2.27129	0.0101215	0.0152018	0.0231293	1	Intergenic	-53181	ENSMUST00000180415	chr1-13660231-13660732-CpG:_49-CGI	-179328	NA	NA	NA
chr1	14053148	0.873197	0.752131	0.121066	0.0495244	2.44457	0.013584	0.00959156	0.0145023	1	Intergenic	120771	ENSMUST00000158733	chr1-14309747-14310036-CpG:_35-CGI	256599	NA	NA	NA
chr1	14231490	0.813291	0.7077	0.105591	0.0509724	2.07153	0.00740798	0.0135491	0.0383089	1	exon (ENSMUST00000027066, exon 10 of 18)	48913	ENSMUST00000179783	chr1-14309747-14310036-CpG:_35-CGI	78257	ENSMUSG00000025932	Eya1	eyes absent 1 homolog (Drosophila) [Source:MGI Symbol;Acc:MGI:109344]
chr1	14231679	0.868603	0.660772	0.207832	0.0739105	2.81194	0.0250665	0.0137657	0.00492441	1	intron (ENSMUST00000168081, intron 8 of 16)	49102	ENSMUST00000179783	chr1-14309747-14310036-CpG:_35-CGI	78068	ENSMUSG00000025932	Eya1	eyes absent 1 homolog (Drosophila) [Source:MGI Symbol;Acc:MGI:109344]
chr1	14312543	0.501949	0.332951	0.168998	0.0712806	2.37088	0.0127098	0.0126315	0.0177459	1	Intergenic	-2344	ENSMUST00000027066	chr1-14309747-14310036-CpG:_35-CGI	-2508	NA	NA	NA
chr1	14840088	0.883219	0.989845	-0.106626	0.0416478	-2.56017	0.0144428	0.0213983	0.0104621	1	promoter-TSS (ENSMUST00000121569)	67	ENSMUST00000121569	chr1-14755151-14755803-CpG:_68-CGI	-84286	ENSMUSG00000081201	Smt3h2-ps4	SMT3 suppressor of mif two 3 homolog 2, pseudogene 4 (S. cerevisiae) [Source:MGI Symbol;Acc:MGI:2149598]
chr1	15649745	0.19038	0.0789244	0.111455	0.0545838	2.04191	0.0109756	0.0189292	0.0411606	1	intron (ENSMUST00000171715, intron 1 of 1)	36300	ENSMUST00000158204	chr1-15805591-15806108-CpG:_60-CGI	155846	ENSMUSG00000092083	Kcnb2	potassium voltage gated channel, Shab-related subfamily, member 2 [Source:MGI Symbol;Acc:MGI:99632]
chr1	15760292	0.993311	0.883442	0.109869	0.0448206	2.4513	0.0184077	0.0178308	0.0142342	1	Intergenic	2461	ENSMUST00000104189	chr1-15805591-15806108-CpG:_60-CGI	45299	NA	NA	NA
chr1	15902736	0.53636	0.408347	0.128013	0.0562213	2.27695	0.00919736	0.0100002	0.0227889	1	Intergenic	-10015	ENSMUST00000040695	chr1-15892420-15893052-CpG:_52-CGI	-9685	NA	NA	NA
chr1	15975850	0.821108	0.626381	0.194727	0.087294	2.2307	0.012683	0.0169907	0.025701	1	Intergenic	-83129	ENSMUST00000040695	chr1-15892420-15893052-CpG:_52-CGI	-82799	NA	NA	NA
chr1	16009614	0.57884	0.433969	0.144871	0.063062	2.29727	0.00887958	0.0133889	0.0216032	1	Intergenic	71597	ENSMUST00000115367	chr1-16092956-16093371-CpG:_41-CGI	83342	NA	NA	NA
chr1	16053459	0.916719	0.788862	0.127857	0.0604367	2.11555	0.0111737	0.0231888	0.0343827	1	Intergenic	27752	ENSMUST00000115367	chr1-16092956-16093371-CpG:_41-CGI	39497	NA	NA	NA
chr1	16102782	0.922029	0.759776	0.162254	0.0822406	1.97291	0.0112752	0.0490094	0.0485054	1	promoter-TSS (ENSMUST00000151017)	65	ENSMUST00000151017	chr1-16104765-16106291-CpG:_169-CGI	1983	ENSMUSG00000043716	Rpl7	ribosomal protein L7 [Source:MGI Symbol;Acc:MGI:98073]
chr1	16103330	0.440522	0.288507	0.152015	0.0656665	2.31496	0.00938237	0.0123948	0.0206151	1	promoter-TSS (ENSMUST00000151017)	-483	ENSMUST00000151017	chr1-16104765-16106291-CpG:_169-CGI	1435	ENSMUSG00000043716	Rpl7	ribosomal protein L7 [Source:MGI Symbol;Acc:MGI:98073]
chr1	16228430	0.462639	0.564813	-0.102174	0.0508481	-2.00939	0.00674152	0.010135	0.044496	1	TTS (ENSMUST00000162627)	-25161	ENSMUST00000161626	chr1-16104765-16106291-CpG:_169-CGI	-122140	ENSMUSG00000025920	Stau2	staufen (RNA binding protein) homolog 2 (Drosophila) [Source:MGI Symbol;Acc:MGI:1352508]
chr1	16229032	0.580177	0.74779	-0.167612	0.0844141	-1.9856	0.0119042	0.0154522	0.0470782	1	3' UTR (ENSMUST00000162627, exon 14 of 14)	-24559	ENSMUST00000161626	chr1-16104765-16106291-CpG:_169-CGI	-122742	ENSMUSG00000025920	Stau2	staufen (RNA binding protein) homolog 2 (Drosophila) [Source:MGI Symbol;Acc:MGI:1352508]
chr1	16657927	0.249801	0.118121	0.13168	0.0658732	1.99899	0.0113285	0.0260225	0.0456092	1	exon (ENSMUST00000181371, exon 1 of 4)	376	ENSMUST00000181371	chr1-16656764-16657043-CpG:_25-CGI	-885	ENSMUSG00000097744	D030040B21Rik	RIKEN cDNA D030040B21 gene [Source:MGI Symbol;Acc:MGI:4437728]
chr1	16687870	0.385984	0.257841	0.128144	0.0615749	2.08111	0.0127805	0.0136389	0.0374241	1	promoter-TSS (ENSMUST00000026881)	-585	ENSMUST00000026881	chr1-16665146-16665626-CpG:_56-CGI	-22245	ENSMUSG00000025779	Ly96	lymphocyte antigen 96 [Source:MGI Symbol;Acc:MGI:1341909]
chr1	16868390	0.648778	0.813225	-0.164446	0.0794085	-2.07089	0.0321763	0.013045	0.0383689	1	Intergenic	-98253	ENSMUST00000071842	chr1-16665146-16665626-CpG:_56-CGI	-202765	NA	NA	NA
chr1	16868391	0.634112	0.775774	-0.141663	0.0507786	-2.78981	0.00790429	0.00950118	0.00527397	1	Intergenic	-98254	ENSMUST00000071842	chr1-16665146-16665626-CpG:_56-CGI	-202766	NA	NA	NA
chr1	17123705	0.139753	0.286687	-0.146934	0.0634278	-2.31656	0.0114713	0.0131947	0.0205276	1	Intergenic	-21656	ENSMUST00000026879	chr1-17145467-17145795-CpG:_23-CGI	21762	NA	NA	NA
chr1	18223342	0.624112	0.494392	0.12972	0.0537238	2.41457	0.00684651	0.0110717	0.0157538	1	intron (ENSMUST00000126871, intron 1 of 1)	221	ENSMUST00000126871	chr1-18058035-18058896-CpG:_91-CGI	-164447	ENSMUSG00000070977	Defb44-ps	defensin beta 44, pseudogene [Source:MGI Symbol;Acc:MGI:3646526]
chr1	18302297	0.77836	0.576853	0.201506	0.0813138	2.47813	0.0245568	0.0187639	0.0132073	1	Intergenic	-37160	ENSMUST00000088463	chr1-18058035-18058896-CpG:_91-CGI	-243402	NA	NA	NA
chr1	19206604	0.340142	0.14781	0.192332	0.0733962	2.62046	0.0211654	0.0203141	0.00878102	1	Intergenic	-2309	ENSMUST00000027059	chr1-19209755-19210067-CpG:_30-CGI	3151	NA	NA	NA
chr1	19220779	0.128962	0.00442093	0.124541	0.0423186	2.94293	0.012699	0.0208945	0.0032512	1	intron (ENSMUST00000027059, intron 3 of 6)	8726	ENSMUST00000064976	chr1-19213940-19214404-CpG:_35-CGI	-6376	ENSMUSG00000025927	Tfap2b	transcription factor AP-2 beta [Source:MGI Symbol;Acc:MGI:104672]
chr1	20311932	0.817485	0.659802	0.157683	0.0734708	2.14621	0.0126151	0.017661	0.0318566	1	intron (ENSMUST00000088448, intron 49 of 66)	-69160	ENSMUST00000161509	chr1-20819888-20820297-CpG:_45-CGI	507956	ENSMUSG00000043760	Pkhd1	polycystic kidney and hepatic disease 1 [Source:MGI Symbol;Acc:MGI:2155808]
chr1	20444609	0.601894	0.811074	-0.209179	0.0789747	-2.64869	0.0174678	0.0144143	0.00808048	1	promoter-TSS (ENSMUST00000160969)	-50	ENSMUST00000160969	chr1-20819888-20820297-CpG:_45-CGI	375279	ENSMUSG00000090142	Gm15795	predicted gene 15795 [Source:MGI Symbol;Acc:MGI:3802035]
chr1	20450353	0.300075	0.166189	0.133886	0.0649537	2.06125	0.021985	0.0101542	0.039279	1	exon (ENSMUST00000088448, exon 36 of 67)	-5442	ENSMUST00000093665	chr1-20819888-20820297-CpG:_45-CGI	369535	ENSMUSG00000043760	Pkhd1	polycystic kidney and hepatic disease 1 [Source:MGI Symbol;Acc:MGI:2155808]
chr1	20457989	0.661848	0.794534	-0.132686	0.0652093	-2.03476	0.0137589	0.0124642	0.0418746	1	intron (ENSMUST00000088448, intron 35 of 66)	-13078	ENSMUST00000093665	chr1-20819888-20820297-CpG:_45-CGI	361899	ENSMUSG00000043760	Pkhd1	polycystic kidney and hepatic disease 1 [Source:MGI Symbol;Acc:MGI:2155808]
chr1	20744183	0.428423	0.601773	-0.17335	0.0811297	-2.1367	0.0194291	0.0128627	0.0326221	1	Intergenic	13279	ENSMUST00000027061	chr1-20819888-20820297-CpG:_45-CGI	75705	NA	NA	NA
chr1	20755695	0.846833	0.731969	0.114864	0.0502381	2.28638	0.0100432	0.0146031	0.0222318	1	Intergenic	24791	ENSMUST00000027061	chr1-20819888-20820297-CpG:_45-CGI	64193	NA	NA	NA
chr1	20755806	0.932781	0.787786	0.144995	0.052071	2.78456	0.0111252	0.0131612	0.00536003	1	Intergenic	24902	ENSMUST00000027061	chr1-20819888-20820297-CpG:_45-CGI	64082	NA	NA	NA
chr1	20903949	0.961493	0.77074	0.190753	0.0594599	3.20809	0.0119539	0.0213414	0.00133618	1	intron (ENSMUST00000068880, intron 1 of 2)	11590	ENSMUST00000104126	chr1-20890434-20890811-CpG:_33-CGI	-13139	ENSMUSG00000025931	Paqr8	progestin and adipoQ receptor family member VIII [Source:MGI Symbol;Acc:MGI:1921479]
chr1	21238616	0.919471	0.750461	0.16901	0.0618358	2.7332	0.015059	0.0136289	0.00627213	1	Intergenic	-1972	ENSMUST00000027067	chr1-21078869-21079694-CpG:_72-CGI	-158923	NA	NA	NA
chr1	21248666	0.848663	0.956979	-0.108316	0.0501708	-2.15894	0.0117301	0.0222913	0.0308547	1	intron (ENSMUST00000121676, intron 2 of 7)	8038	ENSMUST00000124990	chr1-21078869-21079694-CpG:_72-CGI	-168973	ENSMUSG00000025934	Gsta3	glutathione S-transferase, alpha 3 [Source:MGI Symbol;Acc:MGI:95856]
chr1	21248806	0.670822	0.816616	-0.145794	0.0642662	-2.26859	0.0117556	0.0131314	0.023293	1	intron (ENSMUST00000121676, intron 2 of 7)	8178	ENSMUST00000124990	chr1-21078869-21079694-CpG:_72-CGI	-169113	ENSMUSG00000025934	Gsta3	glutathione S-transferase, alpha 3 [Source:MGI Symbol;Acc:MGI:95856]
chr1	22216212	0.405616	0.560916	-0.1553	0.0767339	-2.02387	0.0107333	0.0137003	0.0429833	1	Intergenic	99592	ENSMUST00000164877	chr1-21961003-21962124-CpG:_99-CGI	-254089	NA	NA	NA
chr1	22604635	0.0785304	0.28483	-0.206299	0.068886	-2.99479	0.0215007	0.015126	0.00274633	1	intron (ENSMUST00000081544, intron 3 of 31)	-136128	ENSMUST00000180414	chr1-22533177-22534185-CpG:_104-CGI	-70451	ENSMUSG00000041670	Rims1	regulating synaptic membrane exocytosis 1 [Source:MGI Symbol;Acc:MGI:2152971]
chr1	23101898	0.794417	0.956901	-0.162485	0.0591407	-2.74743	0.0151021	0.01633	0.00600648	1	exon (ENSMUST00000073179, exon 1 of 1)	354	ENSMUST00000073179	chr1-23101887-23102262-CpG:_27-CGI	0	ENSMUSG00000073730	4933415F23Rik	RIKEN cDNA 4933415F23 gene [Source:MGI Symbol;Acc:MGI:1914005]
chr1	23257472	0.0901939	0.195279	-0.105086	0.0463138	-2.26899	0.00902201	0.0139237	0.0232687	1	Intergenic	-1067	ENSMUST00000097807	chr1-23256018-23257054-CpG:_114-CGI	-419	NA	NA	NA
chr1	23258035	0.74046	0.584152	0.156308	0.0685009	2.28184	0.0110075	0.0185402	0.0224989	1	Intergenic	-1630	ENSMUST00000097807	chr1-23256018-23257054-CpG:_114-CGI	-982	NA	NA	NA
chr1	23442670	0.96748	0.834623	0.132858	0.0490521	2.7085	0.0122934	0.0130966	0.00675886	1	Intergenic	-36868	ENSMUST00000180769	chr1-23382681-23383400-CpG:_83-CGI	-59271	NA	NA	NA
chr1	23495478	0.623273	0.515492	0.107781	0.0519112	2.07626	0.00860205	0.00799706	0.0378696	1	Intergenic	15940	ENSMUST00000180769	chr1-23382681-23383400-CpG:_83-CGI	-112079	NA	NA	NA
chr1	23705870	0.181419	0.303135	-0.121716	0.0595267	-2.04473	0.0106976	0.014442	0.0408815	1	Intergenic	-55882	ENSMUST00000144602	chr1-23761822-23763204-CpG:_131-CGI	55952	NA	NA	NA
chr1	23760911	0.467695	0.244462	0.223233	0.0793439	2.81348	0.0166036	0.0193193	0.00490078	1	promoter-TSS (ENSMUST00000144602)	-841	ENSMUST00000144602	chr1-23761822-23763204-CpG:_131-CGI	911	ENSMUSG00000026156	B3gat2	beta-1,3-glucuronyltransferase 2 (glucuronosyltransferase S) [Source:MGI Symbol;Acc:MGI:2389490]
chr1	24100912	0.570118	0.450098	0.12002	0.0597291	2.00941	0.00785754	0.012267	0.044494	1	promoter-TSS (ENSMUST00000027337)	-572	ENSMUST00000027337	chr1-24099641-24100556-CpG:_108-CGI	-357	ENSMUSG00000026153	Fam135a	family with sequence similarity 135, member A [Source:MGI Symbol;Acc:MGI:1915437]
chr1	24175093	0.799889	0.916048	-0.116159	0.053632	-2.16586	0.0107671	0.0249208	0.0303218	1	Intergenic	-2516	ENSMUST00000054588	chr1-24099641-24100556-CpG:_108-CGI	-74538	NA	NA	NA
chr1	24588460	0.197537	0.0825165	0.115021	0.0547044	2.10259	0.0136875	0.0145414	0.0355015	1	promoter-TSS (ENSMUST00000115244)	-989	ENSMUST00000115244	chr1-24586521-24587177-CpG:_71-CGI	-1284	ENSMUSG00000026141	Col19a1	collagen, type XIX, alpha 1 [Source:MGI Symbol;Acc:MGI:1095415]
chr1	24648312	0.676887	0.790724	-0.113837	0.0542237	-2.09939	0.00867657	0.0150551	0.0357821	1	Intergenic	-30231	ENSMUST00000095062	chr1-24678516-24679083-CpG:_54-CGI	30204	NA	NA	NA
chr1	25177667	0.401325	0.591281	-0.189956	0.0795275	-2.38856	0.0116164	0.0131845	0.0169145	1	intron (ENSMUST00000135518, intron 20 of 31)	27055	ENSMUST00000154102	chr1-24678516-24679083-CpG:_54-CGI	-498585	ENSMUSG00000033569	Adgrb3	adhesion G protein-coupled receptor B3 [Source:MGI Symbol;Acc:MGI:2441837]
chr1	25204964	0.495701	0.312714	0.182987	0.0694649	2.63423	0.0170167	0.0129687	0.00843272	1	promoter-TSS (ENSMUST00000154102)	-242	ENSMUST00000154102	chr1-24678516-24679083-CpG:_54-CGI	-525882	ENSMUSG00000033569	Adgrb3	adhesion G protein-coupled receptor B3 [Source:MGI Symbol;Acc:MGI:2441837]
chr1	25471784	0.69099	0.545074	0.145917	0.0714836	2.04126	0.0134592	0.0170145	0.041225	1	intron (ENSMUST00000135518, intron 11 of 31)	20714	ENSMUST00000122791	chr1-25829845-25830680-CpG:_75-CGI	358061	ENSMUSG00000033569	Adgrb3	adhesion G protein-coupled receptor B3 [Source:MGI Symbol;Acc:MGI:2441837]
chr1	25509348	0.45055	0.264476	0.186074	0.0711767	2.61425	0.0172191	0.0115029	0.00894226	1	intron (ENSMUST00000135518, intron 8 of 31)	58278	ENSMUST00000122791	chr1-25829845-25830680-CpG:_75-CGI	320497	ENSMUSG00000033569	Adgrb3	adhesion G protein-coupled receptor B3 [Source:MGI Symbol;Acc:MGI:2441837]
chr1	25826748	0.859818	0.698162	0.161657	0.0763475	2.11738	0.0125678	0.0299173	0.0342274	1	promoter-TSS (ENSMUST00000041838)	11	ENSMUST00000041838	chr1-25829845-25830680-CpG:_75-CGI	3097	ENSMUSG00000033569	Adgrb3	adhesion G protein-coupled receptor B3 [Source:MGI Symbol;Acc:MGI:2441837]
chr1	25829331	0.059523	0.161661	-0.102138	0.036899	-2.76805	0.00773599	0.0104771	0.00563931	1	intron (ENSMUST00000135518, intron 1 of 31)	179	ENSMUST00000135518	chr1-25829845-25830680-CpG:_75-CGI	514	ENSMUSG00000033569	Adgrb3	adhesion G protein-coupled receptor B3 [Source:MGI Symbol;Acc:MGI:2441837]
chr1	27307632	0.899159	0.724351	0.174809	0.0628523	2.78126	0.013656	0.0141683	0.00541484	1	Intergenic	-348412	ENSMUST00000179494	chr1-25829845-25830680-CpG:_75-CGI	-1476953	NA	NA	NA
chr1	27584121	0.561442	0.360211	0.201231	0.0941131	2.13818	0.012106	0.026375	0.0325021	1	Intergenic	-624901	ENSMUST00000179494	chr1-25829845-25830680-CpG:_75-CGI	-1753442	NA	NA	NA
chr1	28819120	0.51717	0.66888	-0.151709	0.0702324	-2.16011	0.00972721	0.0122645	0.0307645	1	Intergenic	-16400	ENSMUST00000122295	chr1-30873108-30874026-CpG:_137-CGI	2053988	NA	NA	NA
chr1	29485523	0.836581	0.614544	0.222037	0.0644548	3.44485	0.0101686	0.0118981	0.000571375	1	Intergenic	-124154	ENSMUST00000116741	chr1-30873108-30874026-CpG:_137-CGI	1387585	NA	NA	NA
chr1	29485662	0.913311	0.801311	0.112	0.048072	2.32984	0.00982442	0.0116387	0.0198146	1	Intergenic	-124293	ENSMUST00000116741	chr1-30873108-30874026-CpG:_137-CGI	1387446	NA	NA	NA
chr1	29737228	0.85861	0.978511	-0.119901	0.0439121	-2.73047	0.0124391	0.0168052	0.00632434	1	Intergenic	-248705	ENSMUST00000178702	chr1-30873108-30874026-CpG:_137-CGI	1135880	NA	NA	NA
chr1	29737272	0.709299	0.85984	-0.150541	0.0673435	-2.23542	0.0139767	0.0181375	0.0253899	1	Intergenic	-248661	ENSMUST00000178702	chr1-30873108-30874026-CpG:_137-CGI	1135836	NA	NA	NA
chr1	29737308	0.849292	0.99279	-0.143498	0.0478969	-2.99597	0.0211107	0.0222835	0.00273574	1	Intergenic	-248625	ENSMUST00000178702	chr1-30873108-30874026-CpG:_137-CGI	1135800	NA	NA	NA
chr1	29737328	0.812124	0.964381	-0.152257	0.0532413	-2.85975	0.0150024	0.0204856	0.00423975	1	Intergenic	-248605	ENSMUST00000178702	chr1-30873108-30874026-CpG:_137-CGI	1135780	NA	NA	NA
chr1	30300490	0.729869	0.514259	0.21561	0.0791504	2.72405	0.0123219	0.0138254	0.00644861	1	Intergenic	32906	ENSMUST00000184585	chr1-30873108-30874026-CpG:_137-CGI	572618	NA	NA	NA
chr1	30772201	0.892358	0.732156	0.160202	0.0720763	2.22267	0.0180873	0.0316864	0.0262379	1	Intergenic	-52241	ENSMUST00000065469	chr1-30873108-30874026-CpG:_137-CGI	100907	NA	NA	NA
chr1	30778475	0.780949	0.653309	0.12764	0.063894	1.99768	0.00903175	0.0123146	0.0457513	1	Intergenic	-58515	ENSMUST00000065469	chr1-30873108-30874026-CpG:_137-CGI	94633	NA	NA	NA
chr1	30780805	0.608923	0.773479	-0.164556	0.078123	-2.10637	0.0187464	0.0140092	0.0351722	1	Intergenic	-60845	ENSMUST00000065469	chr1-30873108-30874026-CpG:_137-CGI	92303	NA	NA	NA
chr1	30873966	0.00461628	0.119472	-0.114856	0.0423164	-2.71421	0.0173734	0.0144665	0.00664334	1	Intergenic	-10711	ENSMUST00000088310	chr1-30873108-30874026-CpG:_137-CGI	0	NA	NA	NA
chr1	30946565	0.644849	0.432403	0.212446	0.0936685	2.26806	0.0153731	0.0219771	0.0233256	1	promoter-TSS (ENSMUST00000153681)	-140	ENSMUST00000153681	chr1-30948826-30950216-CpG:_145-CGI	2261	ENSMUSG00000026064	Ptp4a1	protein tyrosine phosphatase 4a1 [Source:MGI Symbol;Acc:MGI:1277096]
chr1	31019144	0.75352	0.60506	0.14846	0.0715634	2.07452	0.00986172	0.019422	0.0380306	1	Intergenic	-19240	ENSMUST00000152491	chr1-30948826-30950216-CpG:_145-CGI	-68929	NA	NA	NA
chr1	31418767	0.604939	0.415461	0.189478	0.0896266	2.11408	0.0283789	0.0205554	0.0345087	1	Intergenic	131823	ENSMUST00000178167	chr1-30948826-30950216-CpG:_145-CGI	-468552	NA	NA	NA
chr1	31931842	0.834543	0.71995	0.114593	0.0517247	2.21544	0.01401	0.0129058	0.0267302	1	Intergenic	195787	ENSMUST00000117896	chr1-32172540-32173046-CpG:_50-CGI	240698	NA	NA	NA
chr1	32964993	0.904802	0.801851	0.102951	0.0489081	2.105	0.00995621	0.0117331	0.0352915	1	Intergenic	-226999	ENSMUST00000158125	chr1-33669553-33670569-CpG:_73-CGI	704560	NA	NA	NA
chr1	33022765	0.866659	0.743203	0.123456	0.0600731	2.0551	0.0100543	0.0162475	0.0398698	1	Intergenic	-169227	ENSMUST00000158125	chr1-33669553-33670569-CpG:_73-CGI	646788	NA	NA	NA
chr1	33296125	0.918696	0.795706	0.12299	0.0561945	2.18865	0.0104397	0.0184771	0.0286224	1	Intergenic	2450	ENSMUST00000083289	chr1-33669553-33670569-CpG:_73-CGI	373428	NA	NA	NA
chr1	33663629	0.747124	0.533704	0.213419	0.0884389	2.41318	0.0220911	0.0148007	0.0158139	1	intron (ENSMUST00000027312, intron 4 of 13)	6156	ENSMUST00000027312	chr1-33669553-33670569-CpG:_73-CGI	5924	ENSMUSG00000026134	Prim2	DNA primase, p58 subunit [Source:MGI Symbol;Acc:MGI:97758]
chr1	33714607	0.366911	0.515925	-0.149014	0.0679192	-2.19399	0.0152382	0.0122904	0.0282364	1	Intergenic	-5274	ENSMUST00000088287	chr1-33719825-33720450-CpG:_91-CGI	5218	NA	NA	NA
chr1	33715254	0.815177	0.60493	0.210247	0.0806148	2.60804	0.0130551	0.02064	0.0091061	1	Intergenic	-4627	ENSMUST00000088287	chr1-33719825-33720450-CpG:_91-CGI	4571	NA	NA	NA
chr1	33725413	0.940273	0.832084	0.108189	0.0538804	2.00795	0.0137307	0.0135787	0.0446482	1	TTS (ENSMUST00000135330)	5006	ENSMUST00000115174	chr1-33719825-33720450-CpG:_91-CGI	-4964	ENSMUSG00000004768	Rab23	RAB23, member RAS oncogene family [Source:MGI Symbol;Acc:MGI:99833]
chr1	33742150	0.623499	0.510579	0.11292	0.0565592	1.9965	0.00699701	0.0118456	0.04588	1	3' UTR (ENSMUST00000088287, exon 8 of 8)	4014	ENSMUST00000132066	chr1-33757611-33757949-CpG:_44-CGI	15461	ENSMUSG00000004768	Rab23	RAB23, member RAS oncogene family [Source:MGI Symbol;Acc:MGI:99833]
chr1	33754867	0.823903	0.6997	0.124203	0.0617592	2.01109	0.00981792	0.0144154	0.0443158	1	intron (ENSMUST00000044691, intron 1 of 2)	2926	ENSMUST00000044691	chr1-33757611-33757949-CpG:_44-CGI	2744	ENSMUSG00000042215	Bag2	BCL2-associated athanogene 2 [Source:MGI Symbol;Acc:MGI:1891254]
chr1	33754980	0.497296	0.621638	-0.124341	0.0625081	-1.98921	0.00868797	0.0126168	0.0466785	1	intron (ENSMUST00000044691, intron 1 of 2)	2813	ENSMUST00000044691	chr1-33757611-33757949-CpG:_44-CGI	2631	ENSMUSG00000042215	Bag2	BCL2-associated athanogene 2 [Source:MGI Symbol;Acc:MGI:1891254]
chr1	33861151	0.532044	0.658286	-0.126242	0.0630404	-2.00256	0.00815885	0.0138202	0.0452243	1	intron (ENSMUST00000129464, intron 2 of 2)	-22238	ENSMUST00000171875	chr1-33906988-33907242-CpG:_20-CGI	45837	ENSMUSG00000042182	Bend6	BEN domain containing 6 [Source:MGI Symbol;Acc:MGI:2444572]
chr1	33903610	0.355508	0.245185	0.110323	0.0439082	2.51257	0.00674152	0.00742046	0.0119854	1	intron (ENSMUST00000062289, intron 1 of 6)	4179	ENSMUST00000129464	chr1-33906988-33907242-CpG:_20-CGI	3378	ENSMUSG00000042182	Bend6	BEN domain containing 6 [Source:MGI Symbol;Acc:MGI:2444572]
chr1	33945156	0.653126	0.50361	0.149516	0.0640832	2.33315	0.00998083	0.0113082	0.0196401	1	intron (ENSMUST00000182513, intron 2 of 36)	36345	ENSMUST00000122557	chr1-33908265-33908468-CpG:_16-CGI	-36689	ENSMUSG00000026131	Dst	dystonin [Source:MGI Symbol;Acc:MGI:104627]
chr1	33970610	0.513348	0.634743	-0.121394	0.0576444	-2.10592	0.0107171	0.0107342	0.0352115	1	intron (ENSMUST00000182513, intron 3 of 36)	10891	ENSMUST00000122557	chr1-34006046-34006248-CpG:_18-CGI	35436	ENSMUSG00000026131	Dst	dystonin [Source:MGI Symbol;Acc:MGI:104627]
chr1	34012397	0.543239	0.648822	-0.105583	0.0528484	-1.99785	0.00820459	0.0100561	0.0457327	1	intron (ENSMUST00000115104, intron 1 of 97)	573	ENSMUST00000097786	chr1-34011484-34011861-CpG:_52-CGI	-537	ENSMUSG00000026131	Dst	dystonin [Source:MGI Symbol;Acc:MGI:104627]
chr1	34061052	0.282723	0.401246	-0.118523	0.0594568	-1.99343	0.00926127	0.0104213	0.0462139	1	intron (ENSMUST00000115104, intron 1 of 97)	-28239	ENSMUST00000182410	chr1-34011484-34011861-CpG:_52-CGI	-49192	ENSMUSG00000026131	Dst	dystonin [Source:MGI Symbol;Acc:MGI:104627]
chr1	34070768	0.648082	0.464672	0.18341	0.085516	2.14475	0.0118956	0.0156816	0.031973	1	intron (ENSMUST00000115104, intron 1 of 97)	-18523	ENSMUST00000182410	chr1-34011484-34011861-CpG:_52-CGI	-58908	ENSMUSG00000026131	Dst	dystonin [Source:MGI Symbol;Acc:MGI:104627]
chr1	34077327	0.270336	0.418344	-0.148008	0.0657699	-2.25038	0.00950135	0.0115443	0.0244246	1	intron (ENSMUST00000115104, intron 1 of 97)	-11964	ENSMUST00000182410	chr1-34011484-34011861-CpG:_52-CGI	-65467	ENSMUSG00000026131	Dst	dystonin [Source:MGI Symbol;Acc:MGI:104627]
chr1	34093929	0.965493	0.832855	0.132638	0.0483839	2.74136	0.0105936	0.0190907	0.00611849	1	intron (ENSMUST00000182410, intron 1 of 3)	4638	ENSMUST00000182410	chr1-34011484-34011861-CpG:_52-CGI	-82069	ENSMUSG00000026131	Dst	dystonin [Source:MGI Symbol;Acc:MGI:104627]
chr1	34097137	0.185414	0.300952	-0.115539	0.0469608	-2.46032	0.0087929	0.00921375	0.0138814	1	intron (ENSMUST00000182410, intron 1 of 3)	7846	ENSMUST00000182410	chr1-34177942-34178193-CpG:_25-CGI	80805	ENSMUSG00000026131	Dst	dystonin [Source:MGI Symbol;Acc:MGI:104627]
chr1	34117992	0.533011	0.305003	0.228008	0.0756005	3.01596	0.00933656	0.0255104	0.00256169	1	TTS (ENSMUST00000182296)	-3257	ENSMUST00000183006	chr1-34177942-34178193-CpG:_25-CGI	59950	ENSMUSG00000026131	Dst	dystonin [Source:MGI Symbol;Acc:MGI:104627]
chr1	34228949	0.993136	0.884591	0.108545	0.0451429	2.40448	0.018349	0.021934	0.0161957	1	exon (ENSMUST00000097785, exon 57 of 98)	-7646	ENSMUST00000182403	chr1-34177942-34178193-CpG:_25-CGI	-50757	ENSMUSG00000026131	Dst	dystonin [Source:MGI Symbol;Acc:MGI:104627]
chr1	34270814	0.878705	0.988046	-0.109341	0.0495346	-2.20736	0.0361787	0.0168121	0.0272889	1	intron (ENSMUST00000115104, intron 75 of 97)	-22640	ENSMUST00000183100	chr1-34177942-34178193-CpG:_25-CGI	-92622	ENSMUSG00000026131	Dst	dystonin [Source:MGI Symbol;Acc:MGI:104627]
chr1	34330346	0.58586	0.771722	-0.185862	0.0718086	-2.5883	0.0110357	0.0229414	0.00964501	1	Intergenic	35901	ENSMUST00000182507	chr1-34439241-34440138-CpG:_64-CGI	108895	NA	NA	NA
chr1	34368008	0.804051	0.676016	0.128035	0.0632732	2.02352	0.0117054	0.0114063	0.0430196	1	Intergenic	71663	ENSMUST00000042493	chr1-34439241-34440138-CpG:_64-CGI	71233	NA	NA	NA
chr1	34415731	0.254813	0.397849	-0.143036	0.0672935	-2.12556	0.0110895	0.0122661	0.03354	1	Intergenic	23940	ENSMUST00000042493	chr1-34439241-34440138-CpG:_64-CGI	23510	NA	NA	NA
chr1	34433267	0.19561	0.0499734	0.145637	0.0549611	2.64982	0.0110478	0.0335367	0.00805345	1	Intergenic	6404	ENSMUST00000042493	chr1-34439241-34440138-CpG:_64-CGI	5974	NA	NA	NA
chr1	34433272	0.21018	0.0897192	0.120461	0.0557659	2.16011	0.0121804	0.0152168	0.030764	1	Intergenic	6399	ENSMUST00000042493	chr1-34439241-34440138-CpG:_64-CGI	5969	NA	NA	NA
chr1	34433296	0.251084	0.11178	0.139304	0.05513	2.52683	0.0119132	0.0115274	0.0115098	1	Intergenic	6375	ENSMUST00000042493	chr1-34439241-34440138-CpG:_64-CGI	5945	NA	NA	NA
chr1	34435601	0.537489	0.415153	0.122335	0.0561201	2.17989	0.00793562	0.00937105	0.0292659	1	Intergenic	4070	ENSMUST00000042493	chr1-34439241-34440138-CpG:_64-CGI	3640	NA	NA	NA
chr1	34440435	0.203019	0.0913244	0.111695	0.0523573	2.13332	0.0188593	0.0120675	0.0328984	1	promoter-TSS (ENSMUST00000042493)	395	ENSMUST00000136770	chr1-34439241-34440138-CpG:_64-CGI	-298	ENSMUSG00000042111	Ccdc115	coiled-coil domain containing 115 [Source:MGI Symbol;Acc:MGI:1916918]
chr1	34440445	0.147545	0.0301119	0.117433	0.0377487	3.11091	0.0105263	0.0165689	0.00186513	1	promoter-TSS (ENSMUST00000042493)	405	ENSMUST00000136770	chr1-34439241-34440138-CpG:_64-CGI	-308	ENSMUSG00000042111	Ccdc115	coiled-coil domain containing 115 [Source:MGI Symbol;Acc:MGI:1916918]
chr1	34463301	0.625167	0.439878	0.185289	0.0775289	2.38994	0.0111525	0.013893	0.0168513	1	exon (ENSMUST00000027302, exon 4 of 15)	3556	ENSMUST00000027302	chr1-34459407-34459964-CpG:_43-CGI	-3338	ENSMUSG00000026126	Ptpn18	protein tyrosine phosphatase, non-receptor type 18 [Source:MGI Symbol;Acc:MGI:108410]
chr1	34537593	0.45726	0.315605	0.141655	0.0661743	2.14063	0.0170964	0.0104924	0.0323037	1	intron (ENSMUST00000027298, intron 5 of 5)	1946	ENSMUST00000027298	chr1-34579529-34579840-CpG:_42-CGI	41936	ENSMUSG00000026124	Cfc1	cripto, FRL-1, cryptic family 1 [Source:MGI Symbol;Acc:MGI:109448]
chr1	34560222	0.731947	0.841032	-0.109086	0.0537705	-2.02872	0.0107133	0.0109569	0.0424863	1	intron (ENSMUST00000115071, intron 1 of 4)	697	ENSMUST00000047840	chr1-34579529-34579840-CpG:_42-CGI	19307	ENSMUSG00000037529	Prss40	protease, serine 40 [Source:MGI Symbol;Acc:MGI:1270857]
chr1	34602709	0.192113	0.301806	-0.109693	0.0554942	-1.97665	0.00930156	0.0113671	0.048081	1	Intergenic	23017	ENSMUST00000052670	chr1-34579529-34579840-CpG:_42-CGI	-22870	NA	NA	NA
chr1	34602711	0.195395	0.339306	-0.143911	0.0565082	-2.54672	0.00824397	0.0110814	0.010874	1	Intergenic	23019	ENSMUST00000052670	chr1-34579529-34579840-CpG:_42-CGI	-22872	NA	NA	NA
chr1	34642869	0.835694	0.689245	0.146448	0.0516636	2.83466	0.0132413	0.0111208	0.00458751	1	Intergenic	-35318	ENSMUST00000159747	chr1-34678070-34678419-CpG:_37-CGI	35201	NA	NA	NA
chr1	34677785	0.483446	0.32354	0.159907	0.0581305	2.75082	0.010297	0.0115719	0.00594465	1	promoter-TSS (ENSMUST00000159747)	-402	ENSMUST00000159747	chr1-34678070-34678419-CpG:_37-CGI	285	ENSMUSG00000037509	Arhgef4	Rho guanine nucleotide exchange factor (GEF) 4 [Source:MGI Symbol;Acc:MGI:2442507]
chr1	34839321	0.462958	0.635454	-0.172497	0.0743518	-2.32001	0.0100095	0.0151999	0.0203405	1	intron (ENSMUST00000047534, intron 1 of 6)	3728	ENSMUST00000167518	chr1-34842534-34843165-CpG:_71-CGI	3213	ENSMUSG00000037503	Fam168b	family with sequence similarity 168, member B [Source:MGI Symbol;Acc:MGI:2448487]
chr1	34859903	0.373679	0.544214	-0.170535	0.0695283	-2.45275	0.0113786	0.0111365	0.014177	1	intron (ENSMUST00000152654, intron 1 of 3)	8067	ENSMUST00000152654	chr1-34849895-34850178-CpG:_33-CGI	-9726	ENSMUSG00000026123	Plekhb2	pleckstrin homology domain containing, family B (evectins) member 2 [Source:MGI Symbol;Acc:MGI:2385825]
chr1	34891432	0.642243	0.465019	0.177224	0.0903459	1.96161	0.0133584	0.0154652	0.0498075	1	Intergenic	39596	ENSMUST00000152654	chr1-34930034-34930639-CpG:_47-CGI	38602	NA	NA	NA
chr1	34891823	0.0895882	0.198748	-0.10916	0.0477689	-2.28517	0.0104372	0.0130212	0.0223029	1	Intergenic	39987	ENSMUST00000152654	chr1-34930034-34930639-CpG:_47-CGI	38211	NA	NA	NA
chr1	34929511	0.773063	0.904277	-0.131214	0.0545809	-2.40403	0.0163572	0.0154387	0.0162157	1	Intergenic	77675	ENSMUST00000152654	chr1-34930034-34930639-CpG:_47-CGI	523	NA	NA	NA
chr1	34930158	0.854328	0.958365	-0.104038	0.0503034	-2.0682	0.0119786	0.0232418	0.038621	1	Intergenic	78322	ENSMUST00000152654	chr1-34930034-34930639-CpG:_47-CGI	0	NA	NA	NA
chr1	35206600	0.463771	0.604835	-0.141064	0.0631118	-2.23514	0.0128251	0.00971494	0.0254082	1	Intergenic	-27517	ENSMUST00000104043	chr1-34930034-34930639-CpG:_47-CGI	-275962	NA	NA	NA
chr1	35209257	0.768472	0.580087	0.188385	0.0781393	2.41089	0.0159007	0.0172059	0.0159137	1	Intergenic	-30174	ENSMUST00000104043	chr1-34930034-34930639-CpG:_47-CGI	-278619	NA	NA	NA
chr1	35362194	0.632545	0.500134	0.13241	0.0674485	1.96313	0.00963468	0.0113436	0.0496312	1	Intergenic	-183111	ENSMUST00000104043	chr1-34930034-34930639-CpG:_47-CGI	-431556	NA	NA	NA
chr1	35387733	0.729107	0.863723	-0.134617	0.0676501	-1.98989	0.0112255	0.0199797	0.0466026	1	Intergenic	-208650	ENSMUST00000104043	chr1-34930034-34930639-CpG:_47-CGI	-457095	NA	NA	NA
chr1	35392900	0.799159	0.602046	0.197112	0.0698265	2.82289	0.01297	0.0151907	0.0047593	1	Intergenic	-213817	ENSMUST00000104043	chr1-34930034-34930639-CpG:_47-CGI	-462262	NA	NA	NA
chr1	35825394	0.647887	0.783571	-0.135684	0.0676723	-2.00502	0.0117465	0.0117666	0.044961	1	Intergenic	63793	ENSMUST00000082667	chr1-36068460-36069216-CpG:_81-CGI	243066	NA	NA	NA
chr1	35851206	0.53218	0.663668	-0.131488	0.058202	-2.25916	0.0082919	0.0134227	0.0238733	1	Intergenic	89605	ENSMUST00000082667	chr1-36068460-36069216-CpG:_81-CGI	217254	NA	NA	NA
chr1	35861763	0.61219	0.755498	-0.143308	0.0624408	-2.2951	0.0159641	0.0111215	0.0217276	1	Intergenic	100162	ENSMUST00000082667	chr1-36068460-36069216-CpG:_81-CGI	206697	NA	NA	NA
chr1	35867105	0.665376	0.848571	-0.183195	0.0642504	-2.85127	0.0102676	0.0177978	0.00435451	1	Intergenic	105504	ENSMUST00000082667	chr1-36068460-36069216-CpG:_81-CGI	201355	NA	NA	NA
chr1	35931168	0.703371	0.807002	-0.103632	0.0498114	-2.08048	0.00985437	0.00914747	0.0374811	1	Intergenic	-137231	ENSMUST00000088174	chr1-36068460-36069216-CpG:_81-CGI	137292	NA	NA	NA
chr1	35986340	0.871737	0.700423	0.171314	0.0589032	2.9084	0.0113733	0.0127115	0.0036328	1	Intergenic	-82059	ENSMUST00000088174	chr1-36068460-36069216-CpG:_81-CGI	82120	NA	NA	NA
chr1	35986375	0.934493	0.806299	0.128193	0.0631116	2.03122	0.0235351	0.0284076	0.0422328	1	Intergenic	-82024	ENSMUST00000088174	chr1-36068460-36069216-CpG:_81-CGI	82085	NA	NA	NA
chr1	36019469	0.913623	0.760759	0.152864	0.0688659	2.21974	0.0228819	0.0215365	0.0264364	1	Intergenic	-48930	ENSMUST00000088174	chr1-36068460-36069216-CpG:_81-CGI	48991	NA	NA	NA
chr1	36061474	0.872499	0.978833	-0.106334	0.0460414	-2.30954	0.0193269	0.0161675	0.0209139	1	Intergenic	-6925	ENSMUST00000088174	chr1-36068460-36069216-CpG:_81-CGI	6986	NA	NA	NA
chr1	36061489	0.750058	0.883779	-0.13372	0.0621777	-2.15061	0.0108376	0.0150438	0.0315068	1	Intergenic	-6910	ENSMUST00000088174	chr1-36068460-36069216-CpG:_81-CGI	6971	NA	NA	NA
chr1	36061514	0.505132	0.756483	-0.251351	0.0794461	-3.1638	0.0148408	0.0156517	0.00155725	1	Intergenic	-6885	ENSMUST00000088174	chr1-36068460-36069216-CpG:_81-CGI	6946	NA	NA	NA
chr1	36067779	0.391782	0.538861	-0.147079	0.0700458	-2.09976	0.0160214	0.0123615	0.0357501	1	promoter-TSS (ENSMUST00000088174)	-620	ENSMUST00000088174	chr1-36068460-36069216-CpG:_81-CGI	681	ENSMUSG00000045216	Hs6st1	heparan sulfate 6-O-sulfotransferase 1 [Source:MGI Symbol;Acc:MGI:1354958]
chr1	36070291	0.775468	0.561857	0.21361	0.0626357	3.41036	0.0117413	0.0113045	0.000648778	1	intron (ENSMUST00000088174, intron 1 of 1)	1892	ENSMUST00000088174	chr1-36068460-36069216-CpG:_81-CGI	-1076	ENSMUSG00000045216	Hs6st1	heparan sulfate 6-O-sulfotransferase 1 [Source:MGI Symbol;Acc:MGI:1354958]
chr1	36071545	0.819059	0.661815	0.157244	0.0637759	2.46558	0.0113856	0.011761	0.0136793	1	intron (ENSMUST00000088174, intron 1 of 1)	3146	ENSMUST00000088174	chr1-36068460-36069216-CpG:_81-CGI	-2330	ENSMUSG00000045216	Hs6st1	heparan sulfate 6-O-sulfotransferase 1 [Source:MGI Symbol;Acc:MGI:1354958]
chr1	36073006	0.446089	0.3164	0.129689	0.0643538	2.01526	0.0104074	0.0125355	0.0438778	1	intron (ENSMUST00000088174, intron 1 of 1)	4607	ENSMUST00000088174	chr1-36068460-36069216-CpG:_81-CGI	-3791	ENSMUSG00000045216	Hs6st1	heparan sulfate 6-O-sulfotransferase 1 [Source:MGI Symbol;Acc:MGI:1354958]
chr1	36103926	0.935059	0.831139	0.10392	0.0503322	2.06469	0.0141448	0.0130166	0.0389527	1	exon (ENSMUST00000088174, exon 2 of 2)	35527	ENSMUST00000088174	chr1-36103537-36104186-CpG:_46-CGI	0	ENSMUSG00000045216	Hs6st1	heparan sulfate 6-O-sulfotransferase 1 [Source:MGI Symbol;Acc:MGI:1354958]
chr1	36104433	0.818872	0.945443	-0.126571	0.0576554	-2.1953	0.0220549	0.0144718	0.0281421	1	3' UTR (ENSMUST00000088174, exon 2 of 2)	36034	ENSMUST00000088174	chr1-36103537-36104186-CpG:_46-CGI	-248	ENSMUSG00000045216	Hs6st1	heparan sulfate 6-O-sulfotransferase 1 [Source:MGI Symbol;Acc:MGI:1354958]
chr1	36131186	0.403074	0.287364	0.115709	0.056961	2.03138	0.0132151	0.00937884	0.0422166	1	Intergenic	19337	ENSMUST00000173250	chr1-36103537-36104186-CpG:_46-CGI	-27001	NA	NA	NA
chr1	36131724	0.364922	0.189403	0.175519	0.0593028	2.95971	0.00956465	0.0116223	0.00307925	1	Intergenic	18799	ENSMUST00000173250	chr1-36103537-36104186-CpG:_46-CGI	-27539	NA	NA	NA
chr1	36133829	0.869497	0.656669	0.212827	0.101086	2.10542	0.0127347	0.0616243	0.035255	1	Intergenic	16694	ENSMUST00000173250	chr1-36103537-36104186-CpG:_46-CGI	-29644	NA	NA	NA
chr1	36251685	0.242297	0.0961496	0.146148	0.0631547	2.31412	0.0198748	0.0178083	0.0206612	1	Intergenic	-7381	ENSMUST00000046875	chr1-36243891-36244412-CpG:_53-CGI	-7274	NA	NA	NA
chr1	36255979	0.0621729	0.166592	-0.104419	0.0509502	-2.04942	0.0137323	0.0155202	0.0404207	1	Intergenic	-11675	ENSMUST00000046875	chr1-36243891-36244412-CpG:_53-CGI	-11568	NA	NA	NA
chr1	36269442	0.530989	0.413992	0.116998	0.0575092	2.03442	0.0102682	0.00900727	0.0419093	1	exon (ENSMUST00000056946, exon 2 of 4)	3982	ENSMUST00000056946	chr1-36269231-36269697-CpG:_48-CGI	0	ENSMUSG00000047180	Neurl3	neuralized homolog 3 homolog (Drosophila) [Source:MGI Symbol;Acc:MGI:2429944]
chr1	36269499	0.289583	0.167734	0.12185	0.0573877	2.12327	0.0109215	0.0178205	0.033731	1	exon (ENSMUST00000056946, exon 2 of 4)	3925	ENSMUST00000056946	chr1-36269231-36269697-CpG:_48-CGI	0	ENSMUSG00000047180	Neurl3	neuralized homolog 3 homolog (Drosophila) [Source:MGI Symbol;Acc:MGI:2429944]
chr1	36273135	0.704563	0.42016	0.284404	0.0739821	3.84423	0.0103859	0.0181342	0.000120934	0.837263	intron (ENSMUST00000056946, intron 1 of 3)	289	ENSMUST00000056946	chr1-36269231-36269697-CpG:_48-CGI	-3439	ENSMUSG00000047180	Neurl3	neuralized homolog 3 homolog (Drosophila) [Source:MGI Symbol;Acc:MGI:2429944]
chr1	36273196	0.713171	0.543268	0.169903	0.0695014	2.44461	0.0187754	0.0130139	0.0145011	1	intron (ENSMUST00000056946, intron 1 of 3)	228	ENSMUST00000056946	chr1-36269231-36269697-CpG:_48-CGI	-3500	ENSMUSG00000047180	Neurl3	neuralized homolog 3 homolog (Drosophila) [Source:MGI Symbol;Acc:MGI:2429944]
chr1	36273202	0.686012	0.51969	0.166322	0.0596273	2.78936	0.00827398	0.0108619	0.00528119	1	intron (ENSMUST00000056946, intron 1 of 3)	222	ENSMUST00000056946	chr1-36269231-36269697-CpG:_48-CGI	-3506	ENSMUSG00000047180	Neurl3	neuralized homolog 3 homolog (Drosophila) [Source:MGI Symbol;Acc:MGI:2429944]
chr1	36273204	0.689604	0.567112	0.122492	0.0620846	1.97298	0.00850974	0.0137695	0.0484981	1	intron (ENSMUST00000056946, intron 1 of 3)	220	ENSMUST00000056946	chr1-36269231-36269697-CpG:_48-CGI	-3508	ENSMUSG00000047180	Neurl3	neuralized homolog 3 homolog (Drosophila) [Source:MGI Symbol;Acc:MGI:2429944]
chr1	36273704	0.31004	0.158508	0.151533	0.0575873	2.63136	0.0133192	0.0113193	0.00850441	1	promoter-TSS (ENSMUST00000056946)	-280	ENSMUST00000056946	chr1-36269231-36269697-CpG:_48-CGI	-4008	ENSMUSG00000047180	Neurl3	neuralized homolog 3 homolog (Drosophila) [Source:MGI Symbol;Acc:MGI:2429944]
chr1	36273904	0.872011	0.713477	0.158534	0.0733158	2.16234	0.0125107	0.014659	0.0305921	1	promoter-TSS (ENSMUST00000056946)	-480	ENSMUST00000056946	chr1-36269231-36269697-CpG:_48-CGI	-4208	ENSMUSG00000047180	Neurl3	neuralized homolog 3 homolog (Drosophila) [Source:MGI Symbol;Acc:MGI:2429944]
chr1	36279608	0.76162	0.911325	-0.149705	0.0515694	-2.90299	0.0133215	0.0112641	0.00369622	1	Intergenic	-6184	ENSMUST00000056946	chr1-36269231-36269697-CpG:_48-CGI	-9912	NA	NA	NA
chr1	36306405	0.570373	0.703639	-0.133266	0.0612656	-2.17521	0.00957742	0.0117274	0.029614	1	Intergenic	-1327	ENSMUST00000126413	chr1-36307616-36308213-CpG:_61-CGI	1211	NA	NA	NA
chr1	36316501	0.987079	0.876074	0.111005	0.0466537	2.37933	0.0135676	0.0172243	0.0173441	1	promoter-TSS (ENSMUST00000141121)	510	ENSMUST00000147123	chr1-36307616-36308213-CpG:_61-CGI	-8289	ENSMUSG00000037447	Arid5a	AT rich interactive domain 5A (MRF1-like) [Source:MGI Symbol;Acc:MGI:2443039]
chr1	36354142	0.918604	0.791836	0.126768	0.0430735	2.94307	0.0102679	0.0097673	0.0032498	1	exon (ENSMUST00000010597, exon 7 of 21)	15038	ENSMUST00000010597	chr1-36368684-36369330-CpG:_74-CGI	14542	ENSMUSG00000010453	Kansl3	KAT8 regulatory NSL complex subunit 3 [Source:MGI Symbol;Acc:MGI:1918055]
chr1	36462407	0.70407	0.517419	0.18665	0.0926226	2.01517	0.0202628	0.0140934	0.0438869	1	Intergenic	-9212	ENSMUST00000153128	chr1-36471266-36472155-CpG:_72-CGI	8859	NA	NA	NA
chr1	36467691	0.958726	0.763666	0.19506	0.0620336	3.14442	0.0140639	0.0196006	0.00166414	1	Intergenic	-3928	ENSMUST00000153128	chr1-36471266-36472155-CpG:_72-CGI	3575	NA	NA	NA
chr1	36467781	0.198886	0.395765	-0.196879	0.0800156	-2.46051	0.018087	0.0127276	0.0138741	1	Intergenic	-3838	ENSMUST00000153128	chr1-36471266-36472155-CpG:_72-CGI	3485	NA	NA	NA
chr1	36601800	0.787035	0.899037	-0.112002	0.0515931	-2.17087	0.00977936	0.0128135	0.0299409	1	promoter-TSS (ENSMUST00000161062)	-1	ENSMUST00000161062	chr1-36556807-36558424-CpG:_139-CGI	-43377	ENSMUSG00000089906	Gm6428	predicted pseudogene 6428 [Source:MGI Symbol;Acc:MGI:3649065]
chr1	36607108	0.519037	0.323965	0.195072	0.0869789	2.24275	0.0155111	0.0163842	0.0249131	1	intron (ENSMUST00000170295, intron 7 of 14)	5307	ENSMUST00000161062	chr1-36556807-36558424-CpG:_139-CGI	-48685	ENSMUSG00000046337	Fam178b	family with sequence similarity 178, member B [Source:MGI Symbol;Acc:MGI:3026913]
chr1	36682800	0.915428	0.79997	0.115459	0.0463124	2.49304	0.0126849	0.0104861	0.0126656	1	intron (ENSMUST00000170295, intron 1 of 14)	382	ENSMUST00000170295	chr1-36683084-36683438-CpG:_32-CGI	284	ENSMUSG00000046337	Fam178b	family with sequence similarity 178, member B [Source:MGI Symbol;Acc:MGI:3026913]
chr1	36683240	0.842688	0.945987	-0.103299	0.0466502	-2.21433	0.0107169	0.0209164	0.026806	1	promoter-TSS (ENSMUST00000114981)	-58	ENSMUST00000114981	chr1-36683084-36683438-CpG:_32-CGI	0	ENSMUSG00000046337	Fam178b	family with sequence similarity 178, member B [Source:MGI Symbol;Acc:MGI:3026913]
chr1	36702138	0.849596	0.562609	0.286987	0.0809195	3.54658	0.0132911	0.014211	0.000390267	1	promoter-TSS (ENSMUST00000159675)	410	ENSMUST00000162684	chr1-36709621-36710148-CpG:_50-CGI	7483	ENSMUSG00000037351	Actr1b	ARP1 actin-related protein 1B, centractin beta [Source:MGI Symbol;Acc:MGI:1917446]
chr1	36767941	0.887447	0.746791	0.140655	0.0577327	2.43632	0.014396	0.0123747	0.0148375	1	intron (ENSMUST00000027291, intron 1 of 12)	-2068	ENSMUST00000180475	chr1-36770808-36771193-CpG:_44-CGI	2867	ENSMUSG00000026117	Zap70	zeta-chain (TCR) associated protein kinase [Source:MGI Symbol;Acc:MGI:99613]
chr1	36771587	0.7632	0.87942	-0.116219	0.0442707	-2.6252	0.00799105	0.0101421	0.00865986	1	intron (ENSMUST00000027291, intron 2 of 12)	-5714	ENSMUST00000180475	chr1-36770808-36771193-CpG:_44-CGI	-395	ENSMUSG00000026117	Zap70	zeta-chain (TCR) associated protein kinase [Source:MGI Symbol;Acc:MGI:99613]
chr1	36778810	0.817272	0.955907	-0.138635	0.0521153	-2.66016	0.0111557	0.0374273	0.0078104	1	intron (ENSMUST00000027291, intron 7 of 12)	-12937	ENSMUST00000180475	chr1-36779084-36779320-CpG:_18-CGI	274	ENSMUSG00000026117	Zap70	zeta-chain (TCR) associated protein kinase [Source:MGI Symbol;Acc:MGI:99613]
chr1	36782664	0.798172	0.911575	-0.113403	0.0472661	-2.39925	0.0101555	0.0112708	0.0164286	1	3' UTR (ENSMUST00000027291, exon 13 of 13)	-16791	ENSMUST00000180475	chr1-36779084-36779320-CpG:_18-CGI	-3345	ENSMUSG00000026117	Zap70	zeta-chain (TCR) associated protein kinase [Source:MGI Symbol;Acc:MGI:99613]
chr1	36785836	0.395907	0.608557	-0.21265	0.0887754	-2.39537	0.0119092	0.0238116	0.0166037	1	Intergenic	-19963	ENSMUST00000180475	chr1-36779084-36779320-CpG:_18-CGI	-6517	NA	NA	NA
chr1	36786329	0.831597	0.933321	-0.101724	0.0509436	-1.99679	0.00978376	0.0251871	0.0458476	1	Intergenic	-20456	ENSMUST00000180475	chr1-36779084-36779320-CpG:_18-CGI	-7010	NA	NA	NA
chr1	36802350	0.944481	0.837477	0.107003	0.0439572	2.43426	0.0102258	0.0123391	0.0149221	1	intron (ENSMUST00000027290, intron 32 of 40)	-36477	ENSMUST00000180475	chr1-36779084-36779320-CpG:_18-CGI	-23031	ENSMUSG00000026116	Tmem131	transmembrane protein 131 [Source:MGI Symbol;Acc:MGI:1927110]
chr1	36854245	0.489359	0.625511	-0.136153	0.0656872	-2.07274	0.00928559	0.0120414	0.0381963	1	intron (ENSMUST00000027290, intron 5 of 40)	85281	ENSMUST00000027290	chr1-36779084-36779320-CpG:_18-CGI	-74926	ENSMUSG00000026116	Tmem131	transmembrane protein 131 [Source:MGI Symbol;Acc:MGI:1927110]
chr1	36854282	0.714514	0.815075	-0.100562	0.0511441	-1.96624	0.00843574	0.0103157	0.0492706	1	intron (ENSMUST00000027290, intron 5 of 40)	85244	ENSMUST00000027290	chr1-36779084-36779320-CpG:_18-CGI	-74963	ENSMUSG00000026116	Tmem131	transmembrane protein 131 [Source:MGI Symbol;Acc:MGI:1927110]
chr1	36861860	0.636406	0.523867	0.112538	0.0515051	2.18499	0.0077476	0.00994847	0.0288893	1	intron (ENSMUST00000027290, intron 4 of 40)	77666	ENSMUST00000027290	chr1-36938841-36940122-CpG:_154-CGI	76981	ENSMUSG00000026116	Tmem131	transmembrane protein 131 [Source:MGI Symbol;Acc:MGI:1927110]
chr1	36914407	0.545574	0.710435	-0.164861	0.0809021	-2.03778	0.0111838	0.0201998	0.0415714	1	intron (ENSMUST00000027290, intron 1 of 40)	25119	ENSMUST00000027290	chr1-36938841-36940122-CpG:_154-CGI	24434	ENSMUSG00000026116	Tmem131	transmembrane protein 131 [Source:MGI Symbol;Acc:MGI:1927110]
chr1	36919252	0.667172	0.478825	0.188347	0.0847116	2.22339	0.0130739	0.0166938	0.0261894	1	intron (ENSMUST00000027290, intron 1 of 40)	20274	ENSMUST00000027290	chr1-36938841-36940122-CpG:_154-CGI	19589	ENSMUSG00000026116	Tmem131	transmembrane protein 131 [Source:MGI Symbol;Acc:MGI:1927110]
chr1	36943641	0.839458	0.712407	0.127051	0.0640568	1.98342	0.0116829	0.0165896	0.0473207	1	Intergenic	-4115	ENSMUST00000027290	chr1-36938841-36940122-CpG:_154-CGI	-3520	NA	NA	NA
chr1	36988538	0.710428	0.515928	0.1945	0.0827708	2.34986	0.0253662	0.0127529	0.0187802	1	Intergenic	-16900	ENSMUST00000177688	chr1-37029247-37029486-CpG:_17-CGI	40709	NA	NA	NA
chr1	37049154	0.696559	0.541442	0.155117	0.0757432	2.04793	0.0112219	0.0132549	0.0405668	1	intron (ENSMUST00000067178, intron 4 of 7)	19771	ENSMUST00000162449	chr1-37029247-37029486-CpG:_17-CGI	-19669	ENSMUSG00000050122	Vwa3b	von Willebrand factor A domain containing 3B [Source:MGI Symbol;Acc:MGI:1918103]
chr1	37130411	0.894036	0.644105	0.249931	0.0709075	3.52474	0.0125897	0.0168831	0.000423895	1	Intergenic	-23432	ENSMUST00000027289	chr1-37029247-37029486-CpG:_17-CGI	-100926	NA	NA	NA
chr1	37272325	0.787448	0.652447	0.135001	0.0516048	2.61606	0.00688006	0.0126743	0.00889501	1	Intergenic	-27539	ENSMUST00000146676	chr1-37299840-37300507-CpG:_62-CGI	27515	NA	NA	NA
chr1	37301968	0.735472	0.59573	0.139742	0.0708721	1.97175	0.0243716	0.012132	0.0486384	1	intron (ENSMUST00000140264, intron 1 of 24)	1661	ENSMUST00000140264	chr1-37299840-37300507-CpG:_62-CGI	-1462	ENSMUSG00000026113	Inpp4a	inositol polyphosphate-4-phosphatase, type I [Source:MGI Symbol;Acc:MGI:1931123]
chr1	37459946	0.855041	0.691148	0.163894	0.0803971	2.03855	0.0178793	0.0238037	0.0414948	1	intron (ENSMUST00000151952, intron 8 of 15)	28603	ENSMUST00000134184	chr1-37429777-37430415-CpG:_67-CGI	-29532	ENSMUSG00000026110	Mgat4a	mannoside acetylglucosaminyltransferase 4, isoenzyme A [Source:MGI Symbol;Acc:MGI:2662992]
chr1	37460041	0.612439	0.775838	-0.163399	0.0646577	-2.52714	0.0143253	0.0129913	0.0114995	1	intron (ENSMUST00000151952, intron 8 of 15)	28698	ENSMUST00000134184	chr1-37429777-37430415-CpG:_67-CGI	-29627	ENSMUSG00000026110	Mgat4a	mannoside acetylglucosaminyltransferase 4, isoenzyme A [Source:MGI Symbol;Acc:MGI:2662992]
chr1	37544270	0.166188	0.0550926	0.111095	0.0449408	2.47203	0.0105211	0.013324	0.0134348	1	Intergenic	-3255	ENSMUST00000151952	chr1-37540315-37540920-CpG:_56-CGI	-3351	NA	NA	NA
chr1	37666695	0.401018	0.266278	0.13474	0.0657352	2.04974	0.0127486	0.013286	0.0403893	1	intron (ENSMUST00000162875, intron 1 of 9)	-41454	ENSMUST00000160023	chr1-37719313-37720128-CpG:_88-CGI	52618	ENSMUSG00000026090	2010300C02Rik	RIKEN cDNA 2010300C02 gene [Source:MGI Symbol;Acc:MGI:1919347]
chr1	37712040	0.843073	0.682695	0.160378	0.063836	2.51234	0.0102278	0.019077	0.0119933	1	intron (ENSMUST00000160589, intron 1 of 3)	7754	ENSMUST00000160589	chr1-37719313-37720128-CpG:_88-CGI	7273	ENSMUSG00000026090	2010300C02Rik	RIKEN cDNA 2010300C02 gene [Source:MGI Symbol;Acc:MGI:1919347]
chr1	37869204	0.322056	0.453737	-0.131681	0.065603	-2.00724	0.0153029	0.0103556	0.0447242	1	exon (ENSMUST00000181885, exon 2 of 2)	-2533	ENSMUST00000128085	chr1-37864612-37865324-CpG:_78-CGI	-3881	ENSMUSG00000097268	Gm26805	predicted gene, 26805 [Source:MGI Symbol;Acc:MGI:5477299]
chr1	37889805	0.131803	0.0298404	0.101963	0.0436932	2.33362	0.010978	0.0177657	0.0196159	1	promoter-TSS (ENSMUST00000161694)	470	ENSMUST00000138806	chr1-37890362-37890782-CpG:_38-CGI	557	ENSMUSG00000026087	Mrpl30	mitochondrial ribosomal protein L30 [Source:MGI Symbol;Acc:MGI:1333820]
chr1	37891642	0.306835	0.198663	0.108171	0.0545959	1.98131	0.0114481	0.01069	0.0475562	1	promoter-TSS (ENSMUST00000160082)	-185	ENSMUST00000160082	chr1-37890362-37890782-CpG:_38-CGI	-861	ENSMUSG00000026087	Mrpl30	mitochondrial ribosomal protein L30 [Source:MGI Symbol;Acc:MGI:1333820]
chr1	37902125	0.841175	0.718864	0.12231	0.0478137	2.55805	0.0078181	0.0115878	0.010526	1	Intergenic	4870	ENSMUST00000162513	chr1-37890362-37890782-CpG:_38-CGI	-11344	NA	NA	NA
chr1	37903198	0.431363	0.275542	0.155821	0.0660896	2.35772	0.0181449	0.0128436	0.0183875	1	Intergenic	5943	ENSMUST00000162513	chr1-37890362-37890782-CpG:_38-CGI	-12417	NA	NA	NA
chr1	37923350	0.641902	0.792424	-0.150522	0.0701276	-2.1464	0.019224	0.0118109	0.0318411	1	Intergenic	-6858	ENSMUST00000078307	chr1-37890362-37890782-CpG:_38-CGI	-32569	NA	NA	NA
chr1	37923512	0.383233	0.209508	0.173725	0.0643639	2.69911	0.0104336	0.013655	0.00695244	1	Intergenic	-7020	ENSMUST00000078307	chr1-37890362-37890782-CpG:_38-CGI	-32731	NA	NA	NA
chr1	38133000	0.46777	0.347806	0.119964	0.0576687	2.08023	0.0111282	0.00992064	0.0375043	1	Intergenic	-3339	ENSMUST00000027251	chr1-38129048-38130208-CpG:_167-CGI	-2793	NA	NA	NA
chr1	38154320	0.56937	0.339791	0.229579	0.0750034	3.06091	0.0108067	0.0135334	0.00220665	1	Intergenic	-24659	ENSMUST00000027251	chr1-38129048-38130208-CpG:_167-CGI	-24113	NA	NA	NA
chr1	38202685	0.565966	0.705747	-0.139782	0.068098	-2.05266	0.0100739	0.0127976	0.0401057	1	intron (ENSMUST00000095027, intron 15 of 21)	-5243	ENSMUST00000136641	chr1-38210065-38210345-CpG:_26-CGI	7380	ENSMUSG00000037138	Aff3	AF4/FMR2 family, member 3 [Source:MGI Symbol;Acc:MGI:106927]
chr1	38210175	0.941548	0.782248	0.1593	0.0729626	2.18331	0.0167092	0.0334528	0.0290132	1	exon (ENSMUST00000039827, exon 13 of 23)	-12733	ENSMUST00000136641	chr1-38210065-38210345-CpG:_26-CGI	0	ENSMUSG00000037138	Aff3	AF4/FMR2 family, member 3 [Source:MGI Symbol;Acc:MGI:106927]
chr1	38210327	0.483915	0.680163	-0.196248	0.078012	-2.51561	0.0122754	0.0133443	0.0118826	1	exon (ENSMUST00000039827, exon 13 of 23)	-12885	ENSMUST00000136641	chr1-38210065-38210345-CpG:_26-CGI	0	ENSMUSG00000037138	Aff3	AF4/FMR2 family, member 3 [Source:MGI Symbol;Acc:MGI:106927]
chr1	38210331	0.778338	0.917144	-0.138806	0.070339	-1.97339	0.0342399	0.013735	0.0484509	1	exon (ENSMUST00000039827, exon 13 of 23)	-12889	ENSMUST00000136641	chr1-38210065-38210345-CpG:_26-CGI	0	ENSMUSG00000037138	Aff3	AF4/FMR2 family, member 3 [Source:MGI Symbol;Acc:MGI:106927]
chr1	38252657	0.489394	0.667776	-0.178382	0.0657277	-2.71395	0.0104454	0.0111359	0.0066486	1	exon (ENSMUST00000039827, exon 11 of 23)	12958	ENSMUST00000133299	chr1-38210065-38210345-CpG:_26-CGI	-42313	ENSMUSG00000037138	Aff3	AF4/FMR2 family, member 3 [Source:MGI Symbol;Acc:MGI:106927]
chr1	38478672	0.414397	0.586156	-0.171759	0.0721038	-2.38211	0.0105971	0.0132163	0.0172137	1	intron (ENSMUST00000095027, intron 4 of 21)	89844	ENSMUST00000131663	chr1-38626793-38628084-CpG:_94-CGI	148121	ENSMUSG00000037138	Aff3	AF4/FMR2 family, member 3 [Source:MGI Symbol;Acc:MGI:106927]
chr1	38497119	0.993125	0.86988	0.123245	0.0533144	2.31167	0.0184489	0.0273219	0.0207959	1	intron (ENSMUST00000095027, intron 4 of 21)	108291	ENSMUST00000131663	chr1-38626793-38628084-CpG:_94-CGI	129674	ENSMUSG00000037138	Aff3	AF4/FMR2 family, member 3 [Source:MGI Symbol;Acc:MGI:106927]
chr1	38501423	0.853651	0.958705	-0.105054	0.0393692	-2.66843	0.0115089	0.0132309	0.00762059	1	intron (ENSMUST00000095027, intron 4 of 21)	112595	ENSMUST00000131663	chr1-38626793-38628084-CpG:_94-CGI	125370	ENSMUSG00000037138	Aff3	AF4/FMR2 family, member 3 [Source:MGI Symbol;Acc:MGI:106927]
chr1	38671235	0.690422	0.560033	0.130389	0.0593977	2.19519	0.0122889	0.0118227	0.0281496	1	Intergenic	-6281	ENSMUST00000027250	chr1-38626793-38628084-CpG:_94-CGI	-43152	NA	NA	NA
chr1	38696571	0.452605	0.651175	-0.198571	0.065446	-3.03412	0.0109691	0.0128639	0.00241242	1	Intergenic	-31617	ENSMUST00000027250	chr1-38626793-38628084-CpG:_94-CGI	-68488	NA	NA	NA
chr1	38837306	0.814857	0.663957	0.1509	0.0561209	2.68884	0.00757828	0.0159917	0.00717009	1	Intergenic	-1217	ENSMUST00000147695	chr1-38835801-38836776-CpG:_131-CGI	-531	NA	NA	NA
chr1	38852650	0.692111	0.497668	0.194443	0.0632699	3.07323	0.0102423	0.0104718	0.00211754	1	Intergenic	-16561	ENSMUST00000147695	chr1-38835801-38836776-CpG:_131-CGI	-15875	NA	NA	NA
chr1	38869455	0.873258	0.976978	-0.10372	0.0432258	-2.3995	0.0197313	0.0205244	0.0164173	1	intron (ENSMUST00000027249, intron 5 of 6)	28704	ENSMUST00000027249	chr1-38897864-38898202-CpG:_46-CGI	28409	ENSMUSG00000026080	Chst10	carbohydrate sulfotransferase 10 [Source:MGI Symbol;Acc:MGI:2138283]
chr1	38869964	0.232438	0.407261	-0.174823	0.0611641	-2.85827	0.00813473	0.0131501	0.00425963	1	intron (ENSMUST00000027249, intron 5 of 6)	28195	ENSMUST00000027249	chr1-38897864-38898202-CpG:_46-CGI	27900	ENSMUSG00000026080	Chst10	carbohydrate sulfotransferase 10 [Source:MGI Symbol;Acc:MGI:2138283]
chr1	39106003	0.40433	0.296592	0.107738	0.048642	2.21492	0.00688734	0.00894098	0.0267658	1	Intergenic	-87727	ENSMUST00000173050	chr1-39193418-39194435-CpG:_103-CGI	87415	NA	NA	NA
chr1	39177730	0.169661	0.307029	-0.137367	0.0667686	-2.05737	0.0103835	0.0157248	0.0396509	1	Intergenic	-16000	ENSMUST00000173050	chr1-39193418-39194435-CpG:_103-CGI	15688	NA	NA	NA
chr1	39213225	0.513617	0.664853	-0.151236	0.0657441	-2.30038	0.00987215	0.0110809	0.0214269	1	intron (ENSMUST00000056815, intron 1 of 20)	19014	ENSMUST00000056815	chr1-39193418-39194435-CpG:_103-CGI	-18791	ENSMUSG00000026077	Npas2	neuronal PAS domain protein 2 [Source:MGI Symbol;Acc:MGI:109232]
chr1	39237839	0.474669	0.583317	-0.108649	0.0545702	-1.99099	0.00799633	0.00905687	0.0464823	1	intron (ENSMUST00000056815, intron 1 of 20)	38725	ENSMUST00000174365	chr1-39193418-39194435-CpG:_103-CGI	-43405	ENSMUSG00000026077	Npas2	neuronal PAS domain protein 2 [Source:MGI Symbol;Acc:MGI:109232]
chr1	39345020	0.697685	0.835939	-0.138254	0.0530201	-2.60757	0.0112293	0.0129045	0.00911875	1	intron (ENSMUST00000172825, intron 1 of 1)	3466	ENSMUST00000172825	chr1-39367434-39368617-CpG:_100-CGI	22414	ENSMUSG00000026077	Npas2	neuronal PAS domain protein 2 [Source:MGI Symbol;Acc:MGI:109232]
chr1	39345356	0.51471	0.716712	-0.202002	0.0967433	-2.08802	0.0222358	0.0274096	0.036796	1	exon (ENSMUST00000172825, exon 2 of 2)	3802	ENSMUST00000172825	chr1-39367434-39368617-CpG:_100-CGI	22078	ENSMUSG00000026077	Npas2	neuronal PAS domain protein 2 [Source:MGI Symbol;Acc:MGI:109232]
chr1	39362081	0.180974	0.409393	-0.228418	0.0711463	-3.21055	0.0215667	0.014023	0.00132483	1	3' UTR (ENSMUST00000056815, exon 21 of 21)	-5769	ENSMUST00000178079	chr1-39367434-39368617-CpG:_100-CGI	5353	ENSMUSG00000026077	Npas2	neuronal PAS domain protein 2 [Source:MGI Symbol;Acc:MGI:109232]
chr1	39362116	0.594988	0.729509	-0.134521	0.0640894	-2.09896	0.0129745	0.0142464	0.0358205	1	3' UTR (ENSMUST00000056815, exon 21 of 21)	-5734	ENSMUST00000178079	chr1-39367434-39368617-CpG:_100-CGI	5318	ENSMUSG00000026077	Npas2	neuronal PAS domain protein 2 [Source:MGI Symbol;Acc:MGI:109232]
chr1	39369415	0.395927	0.251768	0.144159	0.0694313	2.07629	0.0259353	0.0116848	0.0378673	1	intron (ENSMUST00000178079, intron 2 of 4)	1565	ENSMUST00000179954	chr1-39367434-39368617-CpG:_100-CGI	-799	ENSMUSG00000073702	Rpl31	ribosomal protein L31 [Source:MGI Symbol;Acc:MGI:2149632]
chr1	39372598	0.66852	0.487412	0.181108	0.0687684	2.6336	0.0122129	0.0162187	0.0084485	1	TTS (ENSMUST00000086535)	4748	ENSMUST00000179954	chr1-39367434-39368617-CpG:_100-CGI	-3982	ENSMUSG00000073702	Rpl31	ribosomal protein L31 [Source:MGI Symbol;Acc:MGI:2149632]
chr1	39372608	0.645139	0.514118	0.131021	0.0645564	2.02956	0.00917395	0.0141597	0.042401	1	TTS (ENSMUST00000086535)	4758	ENSMUST00000179954	chr1-39367434-39368617-CpG:_100-CGI	-3992	ENSMUSG00000073702	Rpl31	ribosomal protein L31 [Source:MGI Symbol;Acc:MGI:2149632]
chr1	39392076	0.618943	0.444845	0.174097	0.0884087	1.96923	0.0176568	0.0200439	0.0489261	1	exon (ENSMUST00000054462, exon 7 of 20)	24226	ENSMUST00000179954	chr1-39367434-39368617-CpG:_100-CGI	-23460	ENSMUSG00000003134	Tbc1d8	TBC1 domain family, member 8 [Source:MGI Symbol;Acc:MGI:1927225]
chr1	39393554	0.904174	0.758148	0.146027	0.0592336	2.46527	0.00989704	0.0205395	0.0136911	1	intron (ENSMUST00000054462, intron 6 of 19)	25704	ENSMUST00000179954	chr1-39367434-39368617-CpG:_100-CGI	-24938	ENSMUSG00000003134	Tbc1d8	TBC1 domain family, member 8 [Source:MGI Symbol;Acc:MGI:1927225]
chr1	39415705	0.980513	0.863812	0.116701	0.0338176	3.45089	0.0108729	0.0107445	0.000558733	1	intron (ENSMUST00000054462, intron 2 of 19)	47855	ENSMUST00000179954	chr1-39367434-39368617-CpG:_100-CGI	-47089	ENSMUSG00000003134	Tbc1d8	TBC1 domain family, member 8 [Source:MGI Symbol;Acc:MGI:1927225]
chr1	39425498	0.773388	0.66987	0.103518	0.0454182	2.27922	0.00951334	0.00715338	0.0226538	1	intron (ENSMUST00000054462, intron 2 of 19)	53248	ENSMUST00000054462	chr1-39478123-39478997-CpG:_81-CGI	52625	ENSMUSG00000003134	Tbc1d8	TBC1 domain family, member 8 [Source:MGI Symbol;Acc:MGI:1927225]
chr1	39437102	0.805379	0.683372	0.122006	0.056796	2.14815	0.0111778	0.0111197	0.0317018	1	intron (ENSMUST00000054462, intron 1 of 19)	41644	ENSMUST00000054462	chr1-39478123-39478997-CpG:_81-CGI	41021	ENSMUSG00000003134	Tbc1d8	TBC1 domain family, member 8 [Source:MGI Symbol;Acc:MGI:1927225]
chr1	39456917	0.652303	0.810737	-0.158433	0.0679919	-2.33018	0.0118939	0.0134142	0.0197967	1	intron (ENSMUST00000054462, intron 1 of 19)	21829	ENSMUST00000054462	chr1-39478123-39478997-CpG:_81-CGI	21206	ENSMUSG00000003134	Tbc1d8	TBC1 domain family, member 8 [Source:MGI Symbol;Acc:MGI:1927225]
chr1	39577956	0.448088	0.244172	0.203917	0.0707649	2.88161	0.0187565	0.0109526	0.00395654	1	promoter-TSS (ENSMUST00000062525)	-552	ENSMUST00000062525	chr1-39576525-39577527-CpG:_100-CGI	-430	ENSMUSG00000048234	Rnf149	ring finger protein 149 [Source:MGI Symbol;Acc:MGI:2677438]
chr1	39614219	0.797982	0.945284	-0.147303	0.0460727	-3.19718	0.0115569	0.0246089	0.0013878	1	Intergenic	-35956	ENSMUST00000181841	chr1-39650441-39651282-CpG:_76-CGI	36222	NA	NA	NA
chr1	39614446	0.263593	0.157713	0.105881	0.0496558	2.13229	0.00900574	0.0118061	0.0329827	1	Intergenic	-35729	ENSMUST00000181841	chr1-39650441-39651282-CpG:_76-CGI	35995	NA	NA	NA
chr1	39614756	0.396831	0.235961	0.160869	0.0773414	2.07999	0.00945052	0.0296138	0.0375266	1	Intergenic	-35419	ENSMUST00000181841	chr1-39650441-39651282-CpG:_76-CGI	35685	NA	NA	NA
chr1	39614795	0.271243	0.132158	0.139086	0.0585088	2.37717	0.0120888	0.0135569	0.0174459	1	Intergenic	-35380	ENSMUST00000181841	chr1-39650441-39651282-CpG:_76-CGI	35646	NA	NA	NA
chr1	39649479	0.899216	0.793107	0.106108	0.0494439	2.14603	0.011309	0.014142	0.0318704	1	promoter-TSS (ENSMUST00000181841)	-696	ENSMUST00000181841	chr1-39650441-39651282-CpG:_76-CGI	962	ENSMUSG00000097083	D930019O06Rik	RIKEN cDNA D930019O06 [Source:MGI Symbol;Acc:MGI:3043219]
chr1	39649807	0.327333	0.491057	-0.163724	0.0655075	-2.49931	0.0115258	0.0136864	0.0124435	1	promoter-TSS (ENSMUST00000181841)	-368	ENSMUST00000181841	chr1-39650441-39651282-CpG:_76-CGI	634	ENSMUSG00000097083	D930019O06Rik	RIKEN cDNA D930019O06 [Source:MGI Symbol;Acc:MGI:3043219]
chr1	39655259	0.966246	0.862269	0.103976	0.0477579	2.17715	0.0226906	0.013841	0.0294693	1	exon (ENSMUST00000181841, exon 2 of 2)	-4078	ENSMUST00000053355	chr1-39650441-39651282-CpG:_76-CGI	-3978	ENSMUSG00000097083	D930019O06Rik	RIKEN cDNA D930019O06 [Source:MGI Symbol;Acc:MGI:3043219]
chr1	39720844	0.172438	0.0695919	0.102846	0.043647	2.35631	0.010804	0.0160786	0.0184575	1	intron (ENSMUST00000151913, intron 1 of 14)	152	ENSMUST00000151913	chr1-39650441-39651282-CpG:_76-CGI	-69563	ENSMUSG00000057173	Rfx8	regulatory factor X 8 [Source:MGI Symbol;Acc:MGI:3588206]
chr1	39903386	0.372751	0.234187	0.138564	0.0694453	1.99529	0.0100661	0.0191475	0.0460108	1	intron (ENSMUST00000168431, intron 2 of 30)	2474	ENSMUST00000168431	chr1-39900472-39901459-CpG:_127-CGI	-1928	ENSMUSG00000026074	Map4k4	mitogen-activated protein kinase kinase kinase kinase 4 [Source:MGI Symbol;Acc:MGI:1349394]
chr1	39905338	0.496497	0.882428	-0.38593	0.0830546	-4.64671	0.0176879	0.0185766	3.37275e-06	0.210822	intron (ENSMUST00000168431, intron 2 of 30)	4426	ENSMUST00000168431	chr1-39900472-39901459-CpG:_127-CGI	-3880	ENSMUSG00000026074	Map4k4	mitogen-activated protein kinase kinase kinase kinase 4 [Source:MGI Symbol;Acc:MGI:1349394]
chr1	39944833	0.713482	0.538634	0.174848	0.0752496	2.32357	0.0200803	0.0138551	0.0201483	1	intron (ENSMUST00000168431, intron 2 of 30)	43921	ENSMUST00000168431	chr1-39900472-39901459-CpG:_127-CGI	-43375	ENSMUSG00000026074	Map4k4	mitogen-activated protein kinase kinase kinase kinase 4 [Source:MGI Symbol;Acc:MGI:1349394]
chr1	39945109	0.312257	0.443303	-0.131046	0.0596976	-2.19516	0.0105041	0.0114679	0.028152	1	intron (ENSMUST00000168431, intron 2 of 30)	44197	ENSMUST00000168431	chr1-39900472-39901459-CpG:_127-CGI	-43651	ENSMUSG00000026074	Map4k4	mitogen-activated protein kinase kinase kinase kinase 4 [Source:MGI Symbol;Acc:MGI:1349394]
chr1	39969073	0.65982	0.510461	0.14936	0.0712425	2.0965	0.0126218	0.0191905	0.0360382	1	intron (ENSMUST00000168431, intron 3 of 30)	68161	ENSMUST00000168431	chr1-39900472-39901459-CpG:_127-CGI	-67615	ENSMUSG00000026074	Map4k4	mitogen-activated protein kinase kinase kinase kinase 4 [Source:MGI Symbol;Acc:MGI:1349394]
chr1	40195174	0.963208	0.844042	0.119167	0.0501686	2.37532	0.0202236	0.0144975	0.0175338	1	Intergenic	-29905	ENSMUST00000027241	chr1-40266556-40266876-CpG:_30-CGI	71382	NA	NA	NA
chr1	40311269	0.882	0.763954	0.118046	0.0573842	2.05711	0.0162904	0.0128029	0.0396757	1	intron (ENSMUST00000114795, intron 9 of 10)	-13357	ENSMUST00000095020	chr1-40325809-40326019-CpG:_17-CGI	14540	ENSMUSG00000026072	Il1r1	interleukin 1 receptor, type I [Source:MGI Symbol;Acc:MGI:96545]
chr1	40768972	0.301322	0.420467	-0.119145	0.0529042	-2.2521	0.00694771	0.0103165	0.0243159	1	TTS (ENSMUST00000027231)	21684	ENSMUST00000144385	chr1-40790518-40790811-CpG:_28-CGI	21546	ENSMUSG00000026062	Slc9a2	solute carrier family 9 (sodium/hydrogen exchanger), member 2 [Source:MGI Symbol;Acc:MGI:105075]
chr1	41208260	0.603426	0.436997	0.166429	0.0832984	1.99799	0.0120633	0.018128	0.0457178	1	Intergenic	-344042	ENSMUST00000178542	chr1-40790518-40790811-CpG:_28-CGI	-417450	NA	NA	NA
chr1	41677365	0.216247	0.355494	-0.139248	0.0637006	-2.18597	0.0098164	0.0121675	0.0288178	1	Intergenic	-552360	ENSMUST00000066196	chr1-42491684-42491938-CpG:_26-CGI	814319	NA	NA	NA
chr1	42243488	0.227832	0.361947	-0.134114	0.0609016	-2.20214	0.0137789	0.0107562	0.0276551	1	Intergenic	13763	ENSMUST00000066196	chr1-42491684-42491938-CpG:_26-CGI	248196	NA	NA	NA
chr1	42543181	0.426321	0.294682	0.131639	0.058144	2.26401	0.0120472	0.00967088	0.0235732	1	Intergenic	108497	ENSMUST00000176977	chr1-42491684-42491938-CpG:_26-CGI	-51244	NA	NA	NA
chr1	42543209	0.841656	0.711599	0.130056	0.0611629	2.12639	0.0101631	0.0223345	0.0334705	1	Intergenic	108469	ENSMUST00000176977	chr1-42491684-42491938-CpG:_26-CGI	-51272	NA	NA	NA
chr1	42684950	0.00296606	0.114523	-0.111557	0.0397606	-2.80571	0.0177665	0.0150689	0.00502062	1	intron (ENSMUST00000181660, intron 1 of 3)	8164	ENSMUST00000181725	chr1-42684497-42685011-CpG:_40-CGI	0	ENSMUSG00000060424	Pantr1	POU domain, class 3, transcription factor 3 adjacent noncoding transcript 1 [Source:MGI Symbol;Acc:MGI:1913547]
chr1	42686075	0.158253	0.0368099	0.121443	0.0460079	2.63961	0.0108347	0.0214211	0.00830008	1	intron (ENSMUST00000181660, intron 1 of 3)	7039	ENSMUST00000181725	chr1-42686605-42686928-CpG:_31-CGI	530	ENSMUSG00000060424	Pantr1	POU domain, class 3, transcription factor 3 adjacent noncoding transcript 1 [Source:MGI Symbol;Acc:MGI:1913547]
chr1	42791296	0.421171	0.592778	-0.171606	0.0832132	-2.06225	0.014742	0.0194238	0.0391841	1	Intergenic	-59936	ENSMUST00000057208	chr1-42851139-42851682-CpG:_36-CGI	59843	NA	NA	NA
chr1	42822998	0.60364	0.726336	-0.122696	0.0576548	-2.12811	0.00880392	0.0101445	0.0333278	1	Intergenic	-28234	ENSMUST00000057208	chr1-42851139-42851682-CpG:_36-CGI	28141	NA	NA	NA
chr1	42915497	0.516294	0.390872	0.125422	0.0567957	2.2083	0.00843769	0.00989254	0.0272231	1	Intergenic	-37374	ENSMUST00000179766	chr1-42952792-42953543-CpG:_53-CGI	37295	NA	NA	NA
chr1	42950436	0.447429	0.280556	0.166873	0.057882	2.88299	0.0110112	0.00956999	0.00393918	1	Intergenic	-2435	ENSMUST00000179766	chr1-42952792-42953543-CpG:_53-CGI	2356	NA	NA	NA
chr1	43168436	0.284009	0.428178	-0.144168	0.0595797	-2.41976	0.0129043	0.0113671	0.0155309	1	Intergenic	-4476	ENSMUST00000008280	chr1-43163728-43164080-CpG:_42-CGI	-4357	NA	NA	NA
chr1	43469425	0.779028	0.633317	0.14571	0.0739882	1.96937	0.0122809	0.0137797	0.0489106	1	intron (ENSMUST00000114744, intron 1 of 3)	12153	ENSMUST00000124817	chr1-43445846-43446568-CpG:_67-CGI	-22858	ENSMUSG00000066877	Nck2	non-catalytic region of tyrosine kinase adaptor protein 2 [Source:MGI Symbol;Acc:MGI:1306821]
chr1	43554127	0.886394	0.741214	0.145179	0.0720847	2.01401	0.00999386	0.0325422	0.0440083	1	exon (ENSMUST00000086421, exon 4 of 5)	96855	ENSMUST00000124817	chr1-43553864-43554185-CpG:_22-CGI	0	ENSMUSG00000066877	Nck2	non-catalytic region of tyrosine kinase adaptor protein 2 [Source:MGI Symbol;Acc:MGI:1306821]
chr1	43601485	0.471854	0.289776	0.182078	0.0698754	2.60575	0.0105956	0.0134417	0.00916734	1	Intergenic	-129116	ENSMUST00000027217	chr1-43553864-43554185-CpG:_22-CGI	-47301	NA	NA	NA
chr1	43738660	0.606612	0.772875	-0.166263	0.0587936	-2.82791	0.0102731	0.0100874	0.00468533	1	exon (ENSMUST00000027217, exon 3 of 4)	8059	ENSMUST00000027217	chr1-43827314-43828135-CpG:_95-CGI	88654	ENSMUSG00000026051	1500015O10Rik	RIKEN cDNA 1500015O10 gene [Source:MGI Symbol;Acc:MGI:1926146]
chr1	43918767	0.29415	0.508152	-0.214002	0.10015	-2.13682	0.0425842	0.0140379	0.0326125	1	TTS (ENSMUST00000179961)	118	ENSMUST00000179961	chr1-43933652-43934550-CpG:_86-CGI	14885	ENSMUSG00000095757	Gm24180	predicted gene, 24180 [Source:MGI Symbol;Acc:MGI:5453957]
chr1	44043880	0.874459	0.636462	0.237997	0.069122	3.44315	0.0152658	0.0130831	0.000574985	1	Intergenic	18055	ENSMUST00000168641	chr1-44101935-44102758-CpG:_99-CGI	58055	NA	NA	NA
chr1	44191248	0.606187	0.845623	-0.239436	0.0789354	-3.03331	0.0222616	0.0151893	0.00241887	1	Intergenic	-20913	ENSMUST00000161563	chr1-44147610-44148213-CpG:_58-CGI	-43036	NA	NA	NA
chr1	44198924	0.120393	0.0201116	0.100281	0.0416172	2.40961	0.0115491	0.0162169	0.0159697	1	Intergenic	-13237	ENSMUST00000161563	chr1-44147610-44148213-CpG:_58-CGI	-50712	NA	NA	NA
chr1	44198948	0.108413	0.00388011	0.104533	0.0340323	3.07157	0.0128705	0.0211108	0.00212939	1	Intergenic	-13213	ENSMUST00000161563	chr1-44147610-44148213-CpG:_58-CGI	-50736	NA	NA	NA
chr1	44212350	0.849781	0.95113	-0.101349	0.0427506	-2.37069	0.0140211	0.0140069	0.0177547	1	exon (ENSMUST00000161563, exon 1 of 1)	189	ENSMUST00000161563	chr1-44147610-44148213-CpG:_58-CGI	-64138	ENSMUSG00000089703	Gm15833	predicted gene 15833 [Source:MGI Symbol;Acc:MGI:3801794]
chr1	44553265	0.350285	0.470101	-0.119816	0.0584999	-2.04815	0.00877714	0.0125245	0.0405457	1	5' UTR (ENSMUST00000161066, exon 2 of 4)	669	ENSMUST00000161066	chr1-44551578-44552491-CpG:_63-CGI	-775	ENSMUSG00000056870	Gulp1	GULP, engulfment adaptor PTB domain containing 1 [Source:MGI Symbol;Acc:MGI:1920407]
chr1	45520113	0.622402	0.472693	0.149709	0.0683974	2.18881	0.0117007	0.0107719	0.0286103	1	Intergenic	-16832	ENSMUST00000086430	chr1-45795375-45795757-CpG:_47-CGI	275262	NA	NA	NA
chr1	45769279	0.801405	0.958329	-0.156924	0.0542227	-2.89406	0.0145531	0.0187479	0.00380295	1	Intergenic	-3682	ENSMUST00000157139	chr1-45795375-45795757-CpG:_47-CGI	26096	NA	NA	NA
chr1	45777261	0.727641	0.577252	0.150388	0.0738842	2.03546	0.0108178	0.0136362	0.0418047	1	Intergenic	4300	ENSMUST00000157139	chr1-45795375-45795757-CpG:_47-CGI	18114	NA	NA	NA
chr1	45777273	0.820853	0.660488	0.160365	0.0706671	2.2693	0.0127956	0.0149915	0.0232503	1	Intergenic	4312	ENSMUST00000157139	chr1-45795375-45795757-CpG:_47-CGI	18102	NA	NA	NA
chr1	45875818	0.598061	0.784443	-0.186382	0.0604348	-3.08402	0.0112316	0.0113441	0.00204224	1	Intergenic	14259	ENSMUST00000183590	chr1-45795375-45795757-CpG:_47-CGI	-80062	NA	NA	NA
chr1	46059287	0.583638	0.468955	0.114683	0.0570881	2.00887	0.00938684	0.00879968	0.0445505	1	Intergenic	-7450	ENSMUST00000069293	chr1-45795375-45795757-CpG:_47-CGI	-263531	NA	NA	NA
chr1	46135409	0.859034	0.689733	0.169301	0.0795375	2.12856	0.00996144	0.0370147	0.0332904	1	intron (ENSMUST00000069293, intron 17 of 65)	68672	ENSMUST00000069293	chr1-46425460-46425706-CpG:_20-CGI	290051	ENSMUSG00000041144	Dnah7b	dynein, axonemal, heavy chain 7B [Source:MGI Symbol;Acc:MGI:2684953]
chr1	46414449	0.888051	0.780172	0.10788	0.0501634	2.15057	0.00835426	0.0154866	0.0315101	1	Intergenic	40253	ENSMUST00000093689	chr1-46425460-46425706-CpG:_20-CGI	11011	NA	NA	NA
chr1	46414647	0.767183	0.882105	-0.114922	0.0434949	-2.64221	0.00964777	0.00895557	0.00823674	1	Intergenic	40451	ENSMUST00000093689	chr1-46425460-46425706-CpG:_20-CGI	10813	NA	NA	NA
chr1	46414831	0.673085	0.86317	-0.190085	0.0626442	-3.03436	0.0107347	0.0150231	0.0024105	1	Intergenic	40635	ENSMUST00000093689	chr1-46425460-46425706-CpG:_20-CGI	10629	NA	NA	NA
chr1	46421322	0.621202	0.812273	-0.191071	0.0730858	-2.61434	0.0132731	0.0142756	0.00893996	1	Intergenic	47126	ENSMUST00000093689	chr1-46425460-46425706-CpG:_20-CGI	4138	NA	NA	NA
chr1	46620023	0.800365	0.625489	0.174876	0.0647596	2.70039	0.0128154	0.0128995	0.00692579	1	intron (ENSMUST00000178395, intron 4 of 4)	11063	ENSMUST00000178395	chr1-46425460-46425706-CpG:_20-CGI	-194318	ENSMUSG00000095861
chr1	48314259	0.795716	0.531923	0.263794	0.0846141	3.11761	0.0120249	0.0241876	0.00182325	1	exon (ENSMUST00000181607, exon 1 of 1)	591	ENSMUST00000181607	chr1-46852696-46854053-CpG:_168-CGI	-1460207	ENSMUSG00000096973	Gm5974	predicted gene 5974 [Source:MGI Symbol;Acc:MGI:3646540]
chr1	50069387	0.952731	0.832384	0.120347	0.0587749	2.04759	0.0158452	0.0245232	0.0406006	1	Intergenic	153132	ENSMUST00000184689	chr1-50927047-50928062-CpG:_77-CGI	857660	NA	NA	NA
chr1	50962676	0.271268	0.152181	0.119087	0.0430877	2.76383	0.00714284	0.00955081	0.00571267	1	intron (ENSMUST00000081851, intron 4 of 9)	35158	ENSMUST00000081851	chr1-50927047-50928062-CpG:_77-CGI	-34615	ENSMUSG00000026109	Tmeff2	transmembrane protein with EGF-like and two follistatin-like domains 2 [Source:MGI Symbol;Acc:MGI:1861735]
chr1	51289596	0.168358	0.285193	-0.116835	0.0529497	-2.20654	0.0101416	0.0112856	0.0273464	1	exon (ENSMUST00000051572, exon 1 of 2)	471	ENSMUST00000051572	chr1-51478159-51478621-CpG:_48-CGI	188563	ENSMUSG00000045954	Sdpr	serum deprivation response [Source:MGI Symbol;Acc:MGI:99513]
chr1	51338276	0.388102	0.562665	-0.174563	0.0881649	-1.97996	0.0143386	0.0158947	0.0477077	1	Intergenic	49151	ENSMUST00000051572	chr1-51478159-51478621-CpG:_48-CGI	139883	NA	NA	NA
chr1	51458887	0.510712	0.330401	0.180311	0.0841518	2.14269	0.0178241	0.0165746	0.0321383	1	Intergenic	19511	ENSMUST00000027279	chr1-51478159-51478621-CpG:_48-CGI	19272	NA	NA	NA
chr1	51458894	0.630332	0.404339	0.225993	0.0789101	2.86392	0.0116235	0.0153281	0.00418428	1	Intergenic	19504	ENSMUST00000027279	chr1-51478159-51478621-CpG:_48-CGI	19265	NA	NA	NA
chr1	51508804	0.93982	0.82857	0.111251	0.0446168	2.49347	0.0135879	0.0107811	0.0126502	1	Intergenic	-30406	ENSMUST00000027279	chr1-51478159-51478621-CpG:_48-CGI	-30184	NA	NA	NA
chr1	51508919	0.481677	0.286549	0.195128	0.0899151	2.17013	0.0213812	0.0220382	0.0299969	1	Intergenic	-30521	ENSMUST00000027279	chr1-51478159-51478621-CpG:_48-CGI	-30299	NA	NA	NA
chr1	51566393	0.53842	0.649294	-0.110873	0.0478186	-2.31862	0.00674152	0.00807053	0.0204155	1	Intergenic	-87995	ENSMUST00000027279	chr1-51478159-51478621-CpG:_48-CGI	-87773	NA	NA	NA
chr1	51625710	0.884874	0.747255	0.137619	0.0651891	2.11107	0.0101747	0.0236502	0.0347661	1	Intergenic	138759	ENSMUST00000145367	chr1-51478159-51478621-CpG:_48-CGI	-147090	NA	NA	NA
chr1	51861063	0.530405	0.352916	0.177489	0.0750267	2.36568	0.0133101	0.0230606	0.0179972	1	intron (ENSMUST00000151525, intron 3 of 6)	-9958	ENSMUST00000123299	chr1-51915183-51916194-CpG:_110-CGI	54120	ENSMUSG00000018417	Myo1b	myosin IB [Source:MGI Symbol;Acc:MGI:107752]
chr1	51861152	0.706022	0.435588	0.270434	0.0759131	3.56242	0.0135988	0.0173552	0.000367456	1	intron (ENSMUST00000151525, intron 3 of 6)	-10047	ENSMUST00000123299	chr1-51915183-51916194-CpG:_110-CGI	54031	ENSMUSG00000018417	Myo1b	myosin IB [Source:MGI Symbol;Acc:MGI:107752]
chr1	51895598	0.848278	0.746186	0.102092	0.0509973	2.0019	0.010277	0.0101631	0.0452952	1	intron (ENSMUST00000151525, intron 1 of 6)	702	ENSMUST00000144694	chr1-51915183-51916194-CpG:_110-CGI	19585	ENSMUSG00000018417	Myo1b	myosin IB [Source:MGI Symbol;Acc:MGI:107752]
chr1	51914775	0.431415	0.598592	-0.167176	0.07671	-2.17933	0.014863	0.0206081	0.0293074	1	intron (ENSMUST00000126657, intron 1 of 3)	1136	ENSMUST00000151525	chr1-51915183-51916194-CpG:_110-CGI	408	ENSMUSG00000018417	Myo1b	myosin IB [Source:MGI Symbol;Acc:MGI:107752]
chr1	52086138	0.259008	0.460934	-0.201926	0.0791559	-2.55099	0.0140866	0.0178805	0.0107418	1	intron (ENSMUST00000168302, intron 15 of 24)	4927	ENSMUST00000105087	chr1-52113708-52113995-CpG:_31-CGI	27570	ENSMUSG00000062939	Stat4	signal transducer and activator of transcription 4 [Source:MGI Symbol;Acc:MGI:103062]
chr1	52090922	0.900177	0.757919	0.142257	0.0667271	2.13193	0.0159877	0.0212225	0.0330128	1	exon (ENSMUST00000105087, exon 1 of 1)	143	ENSMUST00000105087	chr1-52113708-52113995-CpG:_31-CGI	22786	ENSMUSG00000078291	Gm3940	predicted gene 3940 [Source:MGI Symbol;Acc:MGI:3782114]
chr1	52113282	0.581074	0.754806	-0.173733	0.0862126	-2.01516	0.030258	0.0217707	0.0438875	1	Intergenic	-6155	ENSMUST00000070968	chr1-52113708-52113995-CpG:_31-CGI	426	NA	NA	NA
chr1	52146301	0.898307	0.772749	0.125558	0.0611789	2.05231	0.0109935	0.0159482	0.04014	1	intron (ENSMUST00000070968, intron 15 of 24)	22673	ENSMUST00000136654	chr1-52119293-52119737-CpG:_39-CGI	-26565	ENSMUSG00000026104	Stat1	signal transducer and activator of transcription 1 [Source:MGI Symbol;Acc:MGI:103063]
chr1	52303033	0.650907	0.779999	-0.129092	0.0657349	-1.96382	0.011632	0.0114111	0.0495505	1	Intergenic	-69802	ENSMUST00000114510	chr1-52232207-52233503-CpG:_120-CGI	-69531	NA	NA	NA
chr1	52504217	0.928631	0.795418	0.133212	0.056158	2.3721	0.0153949	0.0148605	0.0176874	1	promoter-TSS (ENSMUST00000180794)	11	ENSMUST00000180794	chr1-52500508-52500827-CpG:_36-CGI	-3391	ENSMUSG00000097833	Gm5976	predicted gene 5976 [Source:MGI Symbol;Acc:MGI:3646538]
chr1	52584886	0.51962	0.712178	-0.192558	0.081889	-2.35145	0.0121664	0.0145875	0.0187003	1	Intergenic	-45818	ENSMUST00000165859	chr1-52630541-52630942-CpG:_44-CGI	45655	NA	NA	NA
chr1	52773415	0.795054	0.675625	0.119429	0.0467015	2.55728	0.0128173	0.0070213	0.0105493	1	Intergenic	21632	ENSMUST00000159607	chr1-52817206-52817862-CpG:_59-CGI	43791	NA	NA	NA
chr1	52793671	0.845098	0.977464	-0.132366	0.0375786	-3.52237	0.0123535	0.0148833	0.000427703	1	TTS (ENSMUST00000162576)	1376	ENSMUST00000159607	chr1-52817206-52817862-CpG:_59-CGI	23535	ENSMUSG00000026102	Inpp1	inositol polyphosphate-1-phosphatase [Source:MGI Symbol;Acc:MGI:104848]
chr1	52935457	0.688572	0.843639	-0.155066	0.0616029	-2.51719	0.0112121	0.0148404	0.0118294	1	intron (ENSMUST00000114493, intron 1 of 1)	17386	ENSMUST00000050567	chr1-52952626-52952957-CpG:_28-CGI	17169	ENSMUSG00000043629	1700019D03Rik	RIKEN cDNA 1700019D03 gene [Source:MGI Symbol;Acc:MGI:1914330]
chr1	52935458	0.666536	0.835601	-0.169066	0.0702939	-2.40512	0.0117404	0.0150002	0.016167	1	intron (ENSMUST00000114493, intron 1 of 1)	17385	ENSMUST00000050567	chr1-52952626-52952957-CpG:_28-CGI	17168	ENSMUSG00000043629	1700019D03Rik	RIKEN cDNA 1700019D03 gene [Source:MGI Symbol;Acc:MGI:1914330]
chr1	53182865	0.833285	0.946848	-0.113564	0.0449895	-2.52422	0.0112365	0.0119024	0.0115954	1	intron (ENSMUST00000072235, intron 2 of 8)	4751	ENSMUST00000072235	chr1-53296788-53297379-CpG:_63-CGI	113923	ENSMUSG00000060715	1700019A02Rik	RIKEN cDNA 1700019A02 gene [Source:MGI Symbol;Acc:MGI:1916647]
chr1	53187365	0.911011	0.805584	0.105426	0.0457913	2.30233	0.00964011	0.0135651	0.0213167	1	intron (ENSMUST00000072235, intron 1 of 8)	251	ENSMUST00000072235	chr1-53296788-53297379-CpG:_63-CGI	109423	ENSMUSG00000060715	1700019A02Rik	RIKEN cDNA 1700019A02 gene [Source:MGI Symbol;Acc:MGI:1916647]
chr1	53289861	0.6629	0.881501	-0.218602	0.0685928	-3.18695	0.0138752	0.0129524	0.00143782	1	intron (ENSMUST00000142922, intron 1 of 4)	7105	ENSMUST00000142922	chr1-53296788-53297379-CpG:_63-CGI	6927	ENSMUSG00000026098	Pms1	postmeiotic segregation increased 1 (S. cerevisiae) [Source:MGI Symbol;Acc:MGI:1202302]
chr1	53332827	0.945125	0.84097	0.104154	0.0512154	2.03365	0.0126304	0.0139435	0.0419869	1	intron (ENSMUST00000144660, intron 5 of 6)	13119	ENSMUST00000150115	chr1-53352464-53352777-CpG:_33-CGI	19637	ENSMUSG00000026095	Asnsd1	asparagine synthetase domain containing 1 [Source:MGI Symbol;Acc:MGI:1917646]
chr1	53468270	0.867569	0.972512	-0.104943	0.0438612	-2.39262	0.0151317	0.0145631	0.0167287	1	intron (ENSMUST00000094964, intron 50 of 65)	-24876	ENSMUST00000174916	chr1-53352464-53352777-CpG:_33-CGI	-115494	ENSMUSG00000096141	Dnah7a	dynein, axonemal, heavy chain 7A [Source:MGI Symbol;Acc:MGI:2685838]
chr1	53774553	0.848386	0.654197	0.194189	0.072413	2.68169	0.014142	0.0194086	0.0073252	1	intron (ENSMUST00000027263, intron 2 of 7)	10670	ENSMUST00000027263	chr1-53784769-53785369-CpG:_75-CGI	10216	ENSMUSG00000026094	Stk17b	serine/threonine kinase 17b (apoptosis-inducing) [Source:MGI Symbol;Acc:MGI:2138162]
chr1	54323089	0.847523	0.969534	-0.122011	0.0476151	-2.56244	0.0141135	0.0200654	0.0103939	1	intron (ENSMUST00000160472, intron 16 of 30)	-6902	ENSMUST00000163072	chr1-54250569-54250800-CpG:_19-CGI	-72290	ENSMUSG00000025983	Ccdc150	coiled-coil domain containing 150 [Source:MGI Symbol;Acc:MGI:1925266]
chr1	54443673	0.732863	0.852266	-0.119403	0.0561168	-2.12776	0.0122133	0.0110213	0.0333573	1	Intergenic	-4703	ENSMUST00000041638	chr1-54438757-54439059-CpG:_28-CGI	-4615	NA	NA	NA
chr1	54690464	0.447869	0.609225	-0.161356	0.0635675	-2.53834	0.00902349	0.0106377	0.0111381	1	intron (ENSMUST00000178226, intron 10 of 20)	482	ENSMUST00000177704	chr1-54557255-54557805-CpG:_49-CGI	-132660	ENSMUSG00000052331	Ankrd44	ankyrin repeat domain 44 [Source:MGI Symbol;Acc:MGI:3045243]
chr1	54755909	0.802593	0.690393	0.1122	0.056125	1.99911	0.00978173	0.0110788	0.0455963	1	intron (ENSMUST00000178935, intron 8 of 10)	7818	ENSMUST00000178226	chr1-54925725-54926617-CpG:_106-CGI	169816	ENSMUSG00000052331	Ankrd44	ankyrin repeat domain 44 [Source:MGI Symbol;Acc:MGI:3045243]
chr1	54776419	0.678035	0.506812	0.171223	0.0687855	2.48923	0.00785411	0.0215812	0.0128019	1	intron (ENSMUST00000178935, intron 4 of 10)	7202	ENSMUST00000158620	chr1-54925725-54926617-CpG:_106-CGI	149306	ENSMUSG00000052331	Ankrd44	ankyrin repeat domain 44 [Source:MGI Symbol;Acc:MGI:3045243]
chr1	54903357	0.950225	0.82781	0.122415	0.0456651	2.68072	0.0121922	0.016957	0.00734632	1	intron (ENSMUST00000178935, intron 1 of 10)	-18647	ENSMUST00000177679	chr1-54925725-54926617-CpG:_106-CGI	22368	ENSMUSG00000052331	Ankrd44	ankyrin repeat domain 44 [Source:MGI Symbol;Acc:MGI:3045243]
chr1	54914265	0.349996	0.182347	0.167649	0.0598668	2.80036	0.0110601	0.010813	0.00510454	1	intron (ENSMUST00000178935, intron 1 of 10)	12088	ENSMUST00000178935	chr1-54925725-54926617-CpG:_106-CGI	11460	ENSMUSG00000052331	Ankrd44	ankyrin repeat domain 44 [Source:MGI Symbol;Acc:MGI:3045243]
chr1	54926843	0.0978654	0.22931	-0.131445	0.0669202	-1.9642	0.01459	0.0194931	0.0495064	1	promoter-TSS (ENSMUST00000044359)	-457	ENSMUST00000044359	chr1-54925725-54926617-CpG:_106-CGI	-227	ENSMUSG00000052331	Ankrd44	ankyrin repeat domain 44 [Source:MGI Symbol;Acc:MGI:3045243]
chr1	54957289	0.32693	0.223029	0.103901	0.0460997	2.25384	0.00726901	0.00981412	0.0242061	1	Intergenic	-30903	ENSMUST00000044359	chr1-54957230-54957497-CpG:_17-CGI	0	NA	NA	NA
chr1	54957336	0.439752	0.305478	0.134274	0.0525927	2.55309	0.0102041	0.00882718	0.0106772	1	Intergenic	-30950	ENSMUST00000044359	chr1-54957230-54957497-CpG:_17-CGI	0	NA	NA	NA
chr1	54957388	0.466639	0.365006	0.101633	0.0441889	2.29997	0.00674152	0.00674152	0.0214497	1	Intergenic	-31002	ENSMUST00000044359	chr1-54957230-54957497-CpG:_17-CGI	0	NA	NA	NA
chr1	54957412	0.460817	0.356027	0.10479	0.0435754	2.40479	0.00674152	0.00674152	0.0161816	1	Intergenic	-31026	ENSMUST00000044359	chr1-54957230-54957497-CpG:_17-CGI	0	NA	NA	NA
chr1	55237301	0.0600176	0.1614	-0.101383	0.0421158	-2.40723	0.011348	0.012279	0.0160738	1	exon (ENSMUST00000061334, exon 1 of 1)	125	ENSMUST00000061334	chr1-55236985-55237816-CpG:_93-CGI	0	ENSMUSG00000046994	Mars2	methionine-tRNA synthetase 2 (mitochondrial) [Source:MGI Symbol;Acc:MGI:2444136]
chr1	55362483	0.697883	0.852998	-0.155115	0.0726083	-2.13633	0.025071	0.0125792	0.0326529	1	5' UTR (ENSMUST00000114423, exon 1 of 10)	223	ENSMUST00000161472	chr1-55362481-55363657-CpG:_115-CGI	0	ENSMUSG00000025977	Boll	bol, boule-like (Drosophila) [Source:MGI Symbol;Acc:MGI:1922638]
chr1	55362536	0.90128	0.722126	0.179154	0.0610627	2.93394	0.0142694	0.0134852	0.00334688	1	5' UTR (ENSMUST00000114423, exon 1 of 10)	170	ENSMUST00000161472	chr1-55362481-55363657-CpG:_115-CGI	0	ENSMUSG00000025977	Boll	bol, boule-like (Drosophila) [Source:MGI Symbol;Acc:MGI:1922638]
chr1	55362579	0.820769	0.960164	-0.139395	0.0515085	-2.70625	0.0127972	0.0201145	0.00680468	1	5' UTR (ENSMUST00000114423, exon 1 of 10)	127	ENSMUST00000161472	chr1-55362481-55363657-CpG:_115-CGI	0	ENSMUSG00000025977	Boll	bol, boule-like (Drosophila) [Source:MGI Symbol;Acc:MGI:1922638]
chr1	55362602	0.652652	0.398129	0.254523	0.0862201	2.95202	0.011723	0.0143474	0.00315707	1	5' UTR (ENSMUST00000114423, exon 1 of 10)	104	ENSMUST00000161472	chr1-55362481-55363657-CpG:_115-CGI	0	ENSMUSG00000025977	Boll	bol, boule-like (Drosophila) [Source:MGI Symbol;Acc:MGI:1922638]
chr1	55363191	0.325086	0.19459	0.130496	0.0633998	2.05831	0.009948	0.0139986	0.0395605	1	promoter-TSS (ENSMUST00000114423)	127	ENSMUST00000087585	chr1-55362481-55363657-CpG:_115-CGI	0	ENSMUSG00000025977	Boll	bol, boule-like (Drosophila) [Source:MGI Symbol;Acc:MGI:1922638]
chr1	55404967	0.806767	0.676374	0.130393	0.0644964	2.0217	0.0117002	0.0155107	0.0432069	1	Intergenic	-1420	ENSMUST00000042986	chr1-55405582-55406648-CpG:_109-CGI	615	NA	NA	NA
chr1	55575799	0.319403	0.210156	0.109248	0.05043	2.16632	0.00811698	0.0129208	0.0302865	1	intron (ENSMUST00000042986, intron 1 of 5)	-130736	ENSMUST00000081004	chr1-55405582-55406648-CpG:_109-CGI	-169152	ENSMUSG00000038349	Plcl1	phospholipase C-like 1 [Source:MGI Symbol;Acc:MGI:3036262]
chr1	55874764	0.675339	0.561347	0.113992	0.0538836	2.11552	0.00777888	0.00989995	0.0343856	1	Intergenic	-429701	ENSMUST00000081004	chr1-55405582-55406648-CpG:_109-CGI	-468117	NA	NA	NA
chr1	55886878	0.423927	0.614436	-0.190509	0.084482	-2.25502	0.0187788	0.012759	0.024132	1	Intergenic	-441815	ENSMUST00000081004	chr1-55405582-55406648-CpG:_109-CGI	-480231	NA	NA	NA
chr1	55890729	0.822031	0.945118	-0.123087	0.0452969	-2.71734	0.0147911	0.0164998	0.00658088	1	Intergenic	-445666	ENSMUST00000081004	chr1-55405582-55406648-CpG:_109-CGI	-484082	NA	NA	NA
chr1	56451476	0.821559	0.935784	-0.114225	0.0520682	-2.19375	0.0119398	0.0157421	0.0282531	1	Intergenic	185974	ENSMUST00000062085	chr1-56969619-56969873-CpG:_28-CGI	518143	NA	NA	NA
chr1	56850266	0.791453	0.914597	-0.123143	0.0566097	-2.17531	0.0114054	0.0181556	0.0296072	1	exon (ENSMUST00000177424, exon 4 of 7)	119573	ENSMUST00000176759	chr1-56969619-56969873-CpG:_28-CGI	119353	ENSMUSG00000038331	Satb2	special AT-rich sequence binding protein 2 [Source:MGI Symbol;Acc:MGI:2679336]
chr1	56850632	0.741079	0.853169	-0.11209	0.0428689	-2.61472	0.00751193	0.00990344	0.00893012	1	intron (ENSMUST00000114415, intron 7 of 10)	119207	ENSMUST00000176759	chr1-56969619-56969873-CpG:_28-CGI	118987	ENSMUSG00000038331	Satb2	special AT-rich sequence binding protein 2 [Source:MGI Symbol;Acc:MGI:2679336]
chr1	56978493	0.17945	0.0193691	0.16008	0.0514072	3.11397	0.0230873	0.0177697	0.00184591	1	5' UTR (ENSMUST00000177282, exon 1 of 3)	156	ENSMUST00000177282	chr1-56977104-56977392-CpG:_25-CGI	-1102	ENSMUSG00000038331	Satb2	special AT-rich sequence binding protein 2 [Source:MGI Symbol;Acc:MGI:2679336]
chr1	56985181	0.156276	0.268239	-0.111963	0.0554755	-2.01825	0.00937048	0.0130758	0.0435655	1	Intergenic	-6532	ENSMUST00000177282	chr1-56977104-56977392-CpG:_25-CGI	-7790	NA	NA	NA
chr1	57270136	0.467045	0.58719	-0.120145	0.0570694	-2.10524	0.00811742	0.00942294	0.03527	1	Intergenic	107367	ENSMUST00000181949	chr1-57377474-57378019-CpG:_67-CGI	107338	NA	NA	NA
chr1	57339615	0.158382	0.321925	-0.163543	0.0686672	-2.38168	0.0118485	0.0178465	0.0172339	1	Intergenic	37888	ENSMUST00000181949	chr1-57377474-57378019-CpG:_67-CGI	37859	NA	NA	NA
chr1	57393928	0.810933	0.677405	0.133528	0.0628515	2.12451	0.0110153	0.0121018	0.0336279	1	promoter-TSS (ENSMUST00000161727)	-231	ENSMUST00000161727	chr1-57406137-57407067-CpG:_74-CGI	12209	ENSMUSG00000048495	Tyw5	tRNA-yW synthesizing protein 5 [Source:MGI Symbol;Acc:MGI:1915986]
chr1	57422174	0.866595	0.728196	0.138399	0.0638201	2.16857	0.0126148	0.0175238	0.0301151	1	TTS (ENSMUST00000104588)	198	ENSMUST00000104588	chr1-57406137-57407067-CpG:_74-CGI	-15108	ENSMUSG00000077776	Gm22371	predicted gene, 22371 [Source:MGI Symbol;Acc:MGI:5452148]
chr1	57607266	0.443356	0.5561	-0.112745	0.0474718	-2.37498	0.00674152	0.00723814	0.0175497	1	Intergenic	139397	ENSMUST00000157728	chr1-57774698-57775632-CpG:_108-CGI	167432	NA	NA	NA
chr1	57612025	0.617861	0.763774	-0.145914	0.0713814	-2.04414	0.0195907	0.0123344	0.0409395	1	Intergenic	144156	ENSMUST00000157728	chr1-57774698-57775632-CpG:_108-CGI	162673	NA	NA	NA
chr1	57613403	0.698388	0.563254	0.135134	0.0670505	2.01541	0.0116966	0.0108606	0.0438621	1	Intergenic	145534	ENSMUST00000157728	chr1-57774698-57775632-CpG:_108-CGI	161295	NA	NA	NA
chr1	57953692	0.993117	0.889743	0.103374	0.0428755	2.41103	0.0185018	0.0174175	0.0159077	1	Intergenic	8409	ENSMUST00000163006	chr1-57969733-57970245-CpG:_56-CGI	16041	NA	NA	NA
chr1	57970349	0.0663759	0.190644	-0.124268	0.0554139	-2.24254	0.0108937	0.0279453	0.0249268	1	promoter-TSS (ENSMUST00000162410)	-222	ENSMUST00000114410	chr1-57969733-57970245-CpG:_56-CGI	-105	ENSMUSG00000054770	Kctd18	potassium channel tetramerisation domain containing 18 [Source:MGI Symbol;Acc:MGI:3603813]
chr1	57991619	0.783248	0.554999	0.228249	0.0808897	2.82173	0.011764	0.0151329	0.00477651	1	intron (ENSMUST00000163061, intron 4 of 9)	-4351	ENSMUST00000027202	chr1-57995863-57996253-CpG:_46-CGI	4244	ENSMUSG00000054770	Kctd18	potassium channel tetramerisation domain containing 18 [Source:MGI Symbol;Acc:MGI:3603813]
chr1	57997267	0.674523	0.826379	-0.151856	0.067812	-2.23936	0.0114053	0.0127279	0.0251326	1	intron (ENSMUST00000027202, intron 1 of 8)	1297	ENSMUST00000027202	chr1-57995863-57996253-CpG:_46-CGI	-1015	ENSMUSG00000026039	Sgol2a	shugoshin-like 2a (S. pombe) [Source:MGI Symbol;Acc:MGI:1098767]
chr1	58029317	0.638422	0.422676	0.215746	0.0651067	3.31373	0.00903084	0.0141982	0.000920596	1	promoter-TSS (ENSMUST00000160168)	-613	ENSMUST00000001027	chr1-57995863-57996253-CpG:_46-CGI	-33065	ENSMUSG00000063558	Aox1	aldehyde oxidase 1 [Source:MGI Symbol;Acc:MGI:88035]
chr1	58089875	0.37979	0.247248	0.132541	0.0576197	2.30028	0.0104411	0.0124599	0.0214324	1	intron (ENSMUST00000001027, intron 26 of 34)	-23254	ENSMUST00000161549	chr1-57995863-57996253-CpG:_46-CGI	-93623	ENSMUSG00000063558	Aox1	aldehyde oxidase 1 [Source:MGI Symbol;Acc:MGI:88035]
chr1	58112776	0.647964	0.526392	0.121572	0.0553441	2.19666	0.00918578	0.00915456	0.0280447	1	promoter-TSS (ENSMUST00000162011)	-353	ENSMUST00000161549	chr1-57995863-57996253-CpG:_46-CGI	-116524	ENSMUSG00000064294	Aox3	aldehyde oxidase 3 [Source:MGI Symbol;Acc:MGI:1918974]
chr1	58145084	0.774071	0.669434	0.104637	0.0506961	2.06401	0.0068598	0.0117437	0.0390166	1	intron (ENSMUST00000040999, intron 10 of 34)	10003	ENSMUST00000158650	chr1-57995863-57996253-CpG:_46-CGI	-148832	ENSMUSG00000064294	Aox3	aldehyde oxidase 3 [Source:MGI Symbol;Acc:MGI:1918974]
chr1	58156597	0.74569	0.557045	0.188645	0.0832615	2.26569	0.0149111	0.0174674	0.0234701	1	intron (ENSMUST00000040999, intron 16 of 34)	-1510	ENSMUST00000158650	chr1-57995863-57996253-CpG:_46-CGI	-160345	ENSMUSG00000064294	Aox3	aldehyde oxidase 3 [Source:MGI Symbol;Acc:MGI:1918974]
chr1	58291523	0.610845	0.766845	-0.156	0.0719396	-2.16848	0.0106206	0.0146741	0.0301221	1	intron (ENSMUST00000114366, intron 7 of 35)	13198	ENSMUST00000114366	chr1-58392748-58393897-CpG:_95-CGI	101225	ENSMUSG00000079554	Aox2	aldehyde oxidase 2 [Source:MGI Symbol;Acc:MGI:3529596]
chr1	58303717	0.484067	0.361296	0.122771	0.0472839	2.59646	0.00772399	0.00740355	0.00941893	1	intron (ENSMUST00000114366, intron 13 of 35)	11938	ENSMUST00000161126	chr1-58392748-58393897-CpG:_95-CGI	89031	ENSMUSG00000079554	Aox2	aldehyde oxidase 2 [Source:MGI Symbol;Acc:MGI:3529596]
chr1	58359664	0.302991	0.184629	0.118362	0.0582393	2.03233	0.00970746	0.02076	0.0421199	1	intron (ENSMUST00000114366, intron 34 of 35)	-33471	ENSMUST00000050552	chr1-58392748-58393897-CpG:_95-CGI	33084	ENSMUSG00000079554	Aox2	aldehyde oxidase 2 [Source:MGI Symbol;Acc:MGI:3529596]
chr1	58689884	0.758573	0.647594	0.110979	0.0534281	2.07716	0.00930368	0.00973937	0.037787	1	intron (ENSMUST00000055313, intron 4 of 14)	6104	ENSMUST00000055313	chr1-58711442-58711764-CpG:_40-CGI	21558	ENSMUSG00000047528	Als2cr12	amyotrophic lateral sclerosis 2 (juvenile) chromosome region, candidate 12 (human) [Source:MGI Symbol;Acc:MGI:1918359]
chr1	58714145	0.305021	0.167414	0.137607	0.0516125	2.66616	0.00896029	0.0134724	0.00767235	1	TTS (ENSMUST00000124567)	829	ENSMUST00000069333	chr1-58713384-58713657-CpG:_21-CGI	-489	ENSMUSG00000026031	Cflar	CASP8 and FADD-like apoptosis regulator [Source:MGI Symbol;Acc:MGI:1336166]
chr1	58803012	0.697887	0.545395	0.152492	0.0560112	2.72253	0.0083843	0.00983571	0.00647846	1	intron (ENSMUST00000165549, intron 1 of 8)	511	ENSMUST00000165549	chr1-58795582-58795852-CpG:_28-CGI	-7161	ENSMUSG00000026029	Casp8	caspase 8 [Source:MGI Symbol;Acc:MGI:1261423]
chr1	58803026	0.641746	0.517462	0.124284	0.0591343	2.10172	0.00771285	0.0115572	0.0355775	1	intron (ENSMUST00000165549, intron 1 of 8)	525	ENSMUST00000165549	chr1-58795582-58795852-CpG:_28-CGI	-7175	ENSMUSG00000026029	Casp8	caspase 8 [Source:MGI Symbol;Acc:MGI:1261423]
chr1	58962547	0.821733	0.719906	0.101827	0.0504994	2.01639	0.0088572	0.00979837	0.0437587	1	intron (ENSMUST00000173719, intron 1 of 1)	10881	ENSMUST00000173590	chr1-58973210-58974117-CpG:_83-CGI	10663	ENSMUSG00000026028	Trak2	trafficking protein, kinesin binding 2 [Source:MGI Symbol;Acc:MGI:1918077]
chr1	59119269	0.586494	0.763054	-0.17656	0.0677862	-2.60466	0.0116493	0.013935	0.00919648	1	promoter-TSS (ENSMUST00000180570)	536	ENSMUST00000087475	chr1-59119822-59120480-CpG:_68-CGI	553	ENSMUSG00000097573	G730003C15Rik	RIKEN cDNA G730003C15 gene [Source:MGI Symbol;Acc:MGI:3641700]
chr1	59248150	0.467736	0.331594	0.136142	0.0596872	2.28093	0.0116028	0.0110379	0.0225526	1	Intergenic	-8755	ENSMUST00000160662	chr1-59236919-59237493-CpG:_61-CGI	-10658	NA	NA	NA
chr1	59253712	0.1618	0.0480523	0.113748	0.0489258	2.32491	0.0174223	0.018392	0.0200769	1	Intergenic	-3193	ENSMUST00000160662	chr1-59236919-59237493-CpG:_61-CGI	-16220	NA	NA	NA
chr1	59257416	0.603315	0.447171	0.156143	0.0726342	2.14972	0.0139109	0.0112346	0.0315776	1	intron (ENSMUST00000162487, intron 1 of 1)	289	ENSMUST00000162487	chr1-59236919-59237493-CpG:_61-CGI	-19924	ENSMUSG00000026023	Cdk15	cyclin-dependent kinase 15 [Source:MGI Symbol;Acc:MGI:3583944]
chr1	59368213	0.24265	0.423876	-0.181226	0.0672513	-2.69476	0.016547	0.0112258	0.0070439	1	Intergenic	69278	ENSMUST00000162906	chr1-59481951-59483937-CpG:_185-CGI	113738	NA	NA	NA
chr1	59376325	0.15864	0.348176	-0.189536	0.0658814	-2.87693	0.0137772	0.0150287	0.00401563	1	Intergenic	77390	ENSMUST00000162906	chr1-59481951-59483937-CpG:_185-CGI	105626	NA	NA	NA
chr1	59376380	0.0938698	0.245342	-0.151473	0.060415	-2.5072	0.0100341	0.024366	0.0121692	1	Intergenic	77445	ENSMUST00000162906	chr1-59481951-59483937-CpG:_185-CGI	105571	NA	NA	NA
chr1	59376603	0.190138	0.0779599	0.112178	0.0429477	2.61196	0.00985485	0.0103819	0.00900243	1	Intergenic	77668	ENSMUST00000162906	chr1-59481951-59483937-CpG:_185-CGI	105348	NA	NA	NA
chr1	59377435	0.873666	0.621488	0.252178	0.0735045	3.43078	0.0171457	0.0197475	0.000601842	1	Intergenic	78500	ENSMUST00000162906	chr1-59481951-59483937-CpG:_185-CGI	104516	NA	NA	NA
chr1	59413419	0.654845	0.484939	0.169905	0.063762	2.66468	0.0105478	0.0112593	0.00770623	1	Intergenic	-68727	ENSMUST00000114246	chr1-59481951-59483937-CpG:_185-CGI	68532	NA	NA	NA
chr1	59423326	0.296554	0.16464	0.131914	0.0487026	2.70857	0.00800662	0.0107775	0.00675745	1	Intergenic	-58820	ENSMUST00000114246	chr1-59481951-59483937-CpG:_185-CGI	58625	NA	NA	NA
chr1	59427257	0.641513	0.518702	0.122811	0.0577194	2.12773	0.00912667	0.0109212	0.0333598	1	Intergenic	-54889	ENSMUST00000114246	chr1-59481951-59483937-CpG:_185-CGI	54694	NA	NA	NA
chr1	59449489	0.210719	0.382521	-0.171802	0.0665698	-2.58078	0.0123166	0.0134333	0.00985777	1	Intergenic	-32657	ENSMUST00000114246	chr1-59481951-59483937-CpG:_185-CGI	32462	NA	NA	NA
chr1	59451313	0.829216	0.646097	0.183119	0.0763487	2.39846	0.0282491	0.0122315	0.0164641	1	Intergenic	-30833	ENSMUST00000114246	chr1-59481951-59483937-CpG:_185-CGI	30638	NA	NA	NA
chr1	59484684	0.266821	0.394954	-0.128133	0.0602692	-2.12601	0.00864177	0.0110845	0.0335023	1	exon (ENSMUST00000037105, exon 2 of 2)	2506	ENSMUST00000037105	chr1-59481951-59483937-CpG:_185-CGI	-748	ENSMUSG00000041075	Fzd7	frizzled homolog 7 (Drosophila) [Source:MGI Symbol;Acc:MGI:108570]
chr1	59485163	0.184262	0.351295	-0.167033	0.0694474	-2.40518	0.00879043	0.0266576	0.0161645	1	exon (ENSMUST00000037105, exon 2 of 2)	2985	ENSMUST00000037105	chr1-59481951-59483937-CpG:_185-CGI	-1227	ENSMUSG00000041075	Fzd7	frizzled homolog 7 (Drosophila) [Source:MGI Symbol;Acc:MGI:108570]
chr1	59610680	0.766417	0.618828	0.147589	0.0656492	2.24814	0.0114042	0.0115948	0.024567	1	intron (ENSMUST00000114243, intron 13 of 19)	-15899	ENSMUST00000158651	chr1-59670696-59670900-CpG:_20-CGI	60016	ENSMUSG00000047361	Gm973	predicted gene 973 [Source:MGI Symbol;Acc:MGI:2685819]
chr1	59631047	0.830666	0.689647	0.141018	0.0555051	2.54064	0.00875054	0.0110105	0.0110651	1	intron (ENSMUST00000114243, intron 17 of 19)	4468	ENSMUST00000158651	chr1-59670696-59670900-CpG:_20-CGI	39649	ENSMUSG00000047361	Gm973	predicted gene 973 [Source:MGI Symbol;Acc:MGI:2685819]
chr1	59690573	0.849909	0.994298	-0.14439	0.044198	-3.26688	0.0173194	0.0227652	0.00108739	1	intron (ENSMUST00000027174, intron 2 of 14)	-1360	ENSMUST00000104157	chr1-59684856-59685215-CpG:_35-CGI	-5359	ENSMUSG00000026020	Nop58	NOP58 ribonucleoprotein [Source:MGI Symbol;Acc:MGI:1933184]
chr1	59740033	0.732805	0.536354	0.196451	0.079473	2.47192	0.0223431	0.01566	0.013439	1	Intergenic	-24245	ENSMUST00000087435	chr1-59762785-59764213-CpG:_142-CGI	22752	NA	NA	NA
chr1	59804733	0.579865	0.389351	0.190514	0.0912264	2.08837	0.0131748	0.0220304	0.0367648	1	intron (ENSMUST00000087435, intron 1 of 12)	40455	ENSMUST00000087435	chr1-59762785-59764213-CpG:_142-CGI	-40521	ENSMUSG00000067336	Bmpr2	bone morphogenetic protein receptor, type II (serine/threonine kinase) [Source:MGI Symbol;Acc:MGI:1095407]
chr1	60851693	0.828628	0.690726	0.137902	0.0665736	2.07142	0.0104876	0.0162443	0.0383193	1	Intergenic	-35306	ENSMUST00000124816	chr1-60566182-60567260-CpG:_139-CGI	-284434	NA	NA	NA
chr1	60857851	0.68168	0.549015	0.132665	0.0647879	2.04768	0.0104843	0.0188781	0.0405918	1	Intergenic	-29148	ENSMUST00000124816	chr1-60566182-60567260-CpG:_139-CGI	-290592	NA	NA	NA
chr1	60992012	0.576523	0.440869	0.135654	0.0614842	2.20633	0.0085158	0.0125372	0.0273609	1	intron (ENSMUST00000102827, intron 1 of 4)	14086	ENSMUST00000027162	chr1-60566182-60567260-CpG:_139-CGI	-424753	ENSMUSG00000026009	Icos	inducible T cell co-stimulator [Source:MGI Symbol;Acc:MGI:1858745]
chr1	61075858	0.824103	0.948238	-0.124135	0.0485243	-2.5582	0.0109724	0.0205911	0.0105214	1	exon (ENSMUST00000119156, exon 1 of 1)	185	ENSMUST00000119156	chr1-60566182-60567260-CpG:_139-CGI	-508599	ENSMUSG00000082804	Rpl17-ps1	ribosomal protein L17, pseudogene 1 [Source:MGI Symbol;Acc:MGI:3652107]
chr1	61076074	0.80816	0.926852	-0.118692	0.0497947	-2.38362	0.011519	0.0124744	0.0171432	1	exon (ENSMUST00000119156, exon 1 of 1)	401	ENSMUST00000119156	chr1-60566182-60567260-CpG:_139-CGI	-508815	ENSMUSG00000082804	Rpl17-ps1	ribosomal protein L17, pseudogene 1 [Source:MGI Symbol;Acc:MGI:3652107]
chr1	61300362	0.559625	0.414557	0.145068	0.0652515	2.22322	0.0084617	0.01305	0.0262011	1	Intergenic	-6273	ENSMUST00000128274	chr1-61638736-61639406-CpG:_78-CGI	338374	NA	NA	NA
chr1	61358978	0.637152	0.864635	-0.227483	0.079389	-2.86542	0.0158228	0.0192863	0.00416454	1	Intergenic	-19453	ENSMUST00000141000	chr1-61638736-61639406-CpG:_78-CGI	279758	NA	NA	NA
chr1	61552941	0.437691	0.272571	0.16512	0.080225	2.05821	0.0280366	0.0121583	0.0395697	1	Intergenic	68207	ENSMUST00000128588	chr1-61638736-61639406-CpG:_78-CGI	85795	NA	NA	NA
chr1	62010358	0.703719	0.521505	0.182214	0.0728995	2.49952	0.0182974	0.0121024	0.0124362	1	exon (ENSMUST00000094906, exon 3 of 22)	125750	ENSMUST00000127498	chr1-61638736-61639406-CpG:_78-CGI	-370953	ENSMUSG00000052062	Pard3b	par-3 family cell polarity regulator beta [Source:MGI Symbol;Acc:MGI:1919301]
chr1	62564490	0.138375	0.257592	-0.119216	0.0593181	-2.00978	0.0113448	0.0127983	0.0444542	1	intron (ENSMUST00000075374, intron 21 of 22)	-65230	ENSMUST00000147177	chr1-62702838-62703748-CpG:_86-CGI	138348	ENSMUSG00000052062	Pard3b	par-3 family cell polarity regulator beta [Source:MGI Symbol;Acc:MGI:1919301]
chr1	62660902	0.826561	0.703903	0.122658	0.0565464	2.16915	0.0102768	0.0124434	0.0300713	1	promoter-TSS (ENSMUST00000118720)	64	ENSMUST00000118720	chr1-62702838-62703748-CpG:_86-CGI	41936	ENSMUSG00000084333	Gm11599	predicted gene 11599 [Source:MGI Symbol;Acc:MGI:3651840]
chr1	62660915	0.792175	0.938209	-0.146034	0.0556954	-2.62201	0.011818	0.0228357	0.00874119	1	promoter-TSS (ENSMUST00000118720)	77	ENSMUST00000118720	chr1-62702838-62703748-CpG:_86-CGI	41923	ENSMUSG00000084333	Gm11599	predicted gene 11599 [Source:MGI Symbol;Acc:MGI:3651840]
chr1	62664900	0.556083	0.712051	-0.155968	0.0658714	-2.36776	0.00929831	0.0169363	0.0178962	1	Intergenic	4062	ENSMUST00000118720	chr1-62702838-62703748-CpG:_86-CGI	37938	NA	NA	NA
chr1	62701719	0.590354	0.757882	-0.167528	0.0801827	-2.08933	0.0145798	0.0131594	0.0366784	1	Intergenic	-1565	ENSMUST00000075144	chr1-62702838-62703748-CpG:_86-CGI	1119	NA	NA	NA
chr1	62708176	0.136167	0.265614	-0.129447	0.0631348	-2.05032	0.00903217	0.0213643	0.0403329	1	intron (ENSMUST00000027112, intron 1 of 15)	4475	ENSMUST00000027112	chr1-62705850-62707032-CpG:_88-CGI	-1145	ENSMUSG00000025969	Nrp2	neuropilin 2 [Source:MGI Symbol;Acc:MGI:1100492]
chr1	62708628	0.495193	0.69296	-0.197767	0.0795256	-2.48683	0.0130699	0.0277864	0.0128887	1	intron (ENSMUST00000027112, intron 1 of 15)	4927	ENSMUST00000027112	chr1-62705850-62707032-CpG:_88-CGI	-1597	ENSMUSG00000025969	Nrp2	neuropilin 2 [Source:MGI Symbol;Acc:MGI:1100492]
chr1	62718062	0.454824	0.63839	-0.183566	0.0814874	-2.25269	0.0198481	0.0127091	0.0242787	1	intron (ENSMUST00000027112, intron 1 of 15)	14361	ENSMUST00000027112	chr1-62705850-62707032-CpG:_88-CGI	-11031	ENSMUSG00000025969	Nrp2	neuropilin 2 [Source:MGI Symbol;Acc:MGI:1100492]
chr1	62722644	0.794165	0.896588	-0.102423	0.0379239	-2.70075	0.00674152	0.0118951	0.00691842	1	intron (ENSMUST00000027112, intron 2 of 15)	18943	ENSMUST00000027112	chr1-62705850-62707032-CpG:_88-CGI	-15613	ENSMUSG00000025969	Nrp2	neuropilin 2 [Source:MGI Symbol;Acc:MGI:1100492]
chr1	62725048	0.271625	0.151207	0.120418	0.0455712	2.6424	0.00768866	0.00924522	0.00823196	1	intron (ENSMUST00000027112, intron 2 of 15)	21347	ENSMUST00000027112	chr1-62705850-62707032-CpG:_88-CGI	-18017	ENSMUSG00000025969	Nrp2	neuropilin 2 [Source:MGI Symbol;Acc:MGI:1100492]
chr1	62767214	0.405376	0.553865	-0.148489	0.0742289	-2.00042	0.0127154	0.0131231	0.0454551	1	intron (ENSMUST00000027112, intron 10 of 15)	63513	ENSMUST00000027112	chr1-62705850-62707032-CpG:_88-CGI	-60183	ENSMUSG00000025969	Nrp2	neuropilin 2 [Source:MGI Symbol;Acc:MGI:1100492]
chr1	62769728	0.598283	0.454184	0.144099	0.0687452	2.09613	0.012169	0.0145088	0.0360709	1	intron (ENSMUST00000027112, intron 11 of 15)	66027	ENSMUST00000027112	chr1-62705850-62707032-CpG:_88-CGI	-62697	ENSMUSG00000025969	Nrp2	neuropilin 2 [Source:MGI Symbol;Acc:MGI:1100492]
chr1	62774322	0.417096	0.226786	0.190311	0.0749677	2.53857	0.0113232	0.013462	0.0111306	1	intron (ENSMUST00000027112, intron 12 of 15)	70621	ENSMUST00000027112	chr1-62705850-62707032-CpG:_88-CGI	-67291	ENSMUSG00000025969	Nrp2	neuropilin 2 [Source:MGI Symbol;Acc:MGI:1100492]
chr1	62774759	0.57004	0.712529	-0.14249	0.0718757	-1.98245	0.010448	0.0131847	0.0474292	1	intron (ENSMUST00000027112, intron 12 of 15)	71058	ENSMUST00000027112	chr1-62705850-62707032-CpG:_88-CGI	-67728	ENSMUSG00000025969	Nrp2	neuropilin 2 [Source:MGI Symbol;Acc:MGI:1100492]
chr1	62774819	0.402351	0.223511	0.17884	0.0502632	3.55807	0.00762118	0.00992863	0.000373585	1	intron (ENSMUST00000027112, intron 12 of 15)	71118	ENSMUST00000027112	chr1-62705850-62707032-CpG:_88-CGI	-67788	ENSMUSG00000025969	Nrp2	neuropilin 2 [Source:MGI Symbol;Acc:MGI:1100492]
chr1	62778025	0.645188	0.474654	0.170534	0.0720355	2.36736	0.0116291	0.0138045	0.0179154	1	intron (ENSMUST00000027112, intron 12 of 15)	74324	ENSMUST00000027112	chr1-62705850-62707032-CpG:_88-CGI	-70994	ENSMUSG00000025969	Nrp2	neuropilin 2 [Source:MGI Symbol;Acc:MGI:1100492]
chr1	62795935	0.351361	0.557896	-0.206536	0.0661183	-3.12373	0.0101056	0.0140375	0.00178573	1	exon (ENSMUST00000114155, exon 16 of 16)	92234	ENSMUST00000027112	chr1-62705850-62707032-CpG:_88-CGI	-88904	ENSMUSG00000025969	Nrp2	neuropilin 2 [Source:MGI Symbol;Acc:MGI:1100492]
chr1	62795973	0.4816	0.610111	-0.128511	0.0585124	-2.19631	0.00778566	0.0113092	0.0280701	1	exon (ENSMUST00000114155, exon 16 of 16)	92272	ENSMUST00000027112	chr1-62705850-62707032-CpG:_88-CGI	-88942	ENSMUSG00000025969	Nrp2	neuropilin 2 [Source:MGI Symbol;Acc:MGI:1100492]
chr1	62795980	0.462757	0.61442	-0.151662	0.0651901	-2.32646	0.00795795	0.0184977	0.0199942	1	exon (ENSMUST00000114155, exon 16 of 16)	92279	ENSMUST00000027112	chr1-62705850-62707032-CpG:_88-CGI	-88949	ENSMUSG00000025969	Nrp2	neuropilin 2 [Source:MGI Symbol;Acc:MGI:1100492]
chr1	62964644	0.313397	0.424057	-0.11066	0.0541374	-2.04406	0.00822318	0.00951014	0.0409476	1	intron (ENSMUST00000133236, intron 11 of 12)	-68061	ENSMUST00000158328	chr1-63113485-63114349-CpG:_77-CGI	148841	ENSMUSG00000040865	Ino80d	INO80 complex subunit D [Source:MGI Symbol;Acc:MGI:3027003]
chr1	63110774	0.443091	0.710852	-0.267761	0.0819766	-3.26631	0.00991593	0.02607	0.00108961	1	intron (ENSMUST00000137511, intron 1 of 9)	3480	ENSMUST00000153992	chr1-63113485-63114349-CpG:_77-CGI	2711	ENSMUSG00000040865	Ino80d	INO80 complex subunit D [Source:MGI Symbol;Acc:MGI:3027003]
chr1	63110792	0.732159	0.864808	-0.132649	0.0628941	-2.10908	0.0128556	0.0190088	0.0349376	1	intron (ENSMUST00000137511, intron 1 of 9)	3462	ENSMUST00000153992	chr1-63113485-63114349-CpG:_77-CGI	2693	ENSMUSG00000040865	Ino80d	INO80 complex subunit D [Source:MGI Symbol;Acc:MGI:3027003]
chr1	63130556	0.138222	0.290534	-0.152311	0.0652306	-2.33497	0.0211532	0.013789	0.0195452	1	intron (ENSMUST00000138611, intron 1 of 3)	-15890	ENSMUST00000097718	chr1-63113485-63114349-CpG:_77-CGI	-16208	ENSMUSG00000084799	Ino80dos	INO80 complex subunit D, opposite strand [Source:MGI Symbol;Acc:MGI:3651861]
chr1	63248504	0.174102	0.038843	0.135259	0.0416457	3.24784	0.0099397	0.0166844	0.00116284	1	Intergenic	24610	ENSMUST00000153049	chr1-63248289-63248615-CpG:_44-CGI	0	NA	NA	NA
chr1	63248589	0.166567	0.0396751	0.126892	0.0401481	3.16059	0.0122325	0.011735	0.00157451	1	Intergenic	24525	ENSMUST00000153049	chr1-63248289-63248615-CpG:_44-CGI	0	NA	NA	NA
chr1	63253085	0.292008	0.147178	0.14483	0.0470836	3.07601	0.00955456	0.00908288	0.00209788	1	Intergenic	20029	ENSMUST00000153049	chr1-63248289-63248615-CpG:_44-CGI	-4471	NA	NA	NA
chr1	63365394	0.969778	0.850691	0.119086	0.0456472	2.60884	0.0199399	0.0154376	0.00908491	1	promoter-TSS (ENSMUST00000120413)	-30	ENSMUST00000120413	chr1-63365284-63365489-CpG:_17-CGI	0	ENSMUSG00000081643	Gm11605	predicted gene 11605 [Source:MGI Symbol;Acc:MGI:3651339]
chr1	63445333	0.871531	0.712629	0.158902	0.0608439	2.61163	0.0101883	0.0149919	0.00901112	1	promoter-TSS (ENSMUST00000146403)	-557	ENSMUST00000114103	chr1-63445715-63446529-CpG:_95-CGI	382	ENSMUSG00000025964	Adam23	a disintegrin and metallopeptidase domain 23 [Source:MGI Symbol;Acc:MGI:1345162]
chr1	63445481	0.719632	0.601463	0.118169	0.0572264	2.06494	0.00951888	0.0105212	0.0389285	1	promoter-TSS (ENSMUST00000146403)	-409	ENSMUST00000114103	chr1-63445715-63446529-CpG:_95-CGI	234	ENSMUSG00000025964	Adam23	a disintegrin and metallopeptidase domain 23 [Source:MGI Symbol;Acc:MGI:1345162]
chr1	63610056	0.905695	0.77288	0.132814	0.0556293	2.38749	0.0110244	0.021874	0.0169639	1	Intergenic	-34467	ENSMUST00000157198	chr1-63445715-63446529-CpG:_95-CGI	-163528	NA	NA	NA
chr1	64098735	0.823303	0.700081	0.123222	0.0585631	2.10409	0.00976745	0.0150961	0.0353704	1	intron (ENSMUST00000135075, intron 2 of 2)	20082	ENSMUST00000149820	chr1-64121613-64122142-CpG:_56-CGI	22878	ENSMUSG00000025959	Klf7	Kruppel-like factor 7 (ubiquitous) [Source:MGI Symbol;Acc:MGI:1935151]
chr1	64122799	0.707187	0.557223	0.149964	0.0585341	2.562	0.00901532	0.00985596	0.0104072	1	promoter-TSS (ENSMUST00000135075)	-518	ENSMUST00000135075	chr1-64121613-64122142-CpG:_56-CGI	-658	ENSMUSG00000025959	Klf7	Kruppel-like factor 7 (ubiquitous) [Source:MGI Symbol;Acc:MGI:1935151]
chr1	64228232	0.591445	0.73084	-0.139395	0.0546355	-2.55136	0.00726809	0.0122265	0.0107304	1	Intergenic	78032	ENSMUST00000117621	chr1-64121613-64122142-CpG:_56-CGI	-106091	NA	NA	NA
chr1	64228756	0.782908	0.89714	-0.114232	0.0532755	-2.14417	0.0108651	0.0121247	0.0320192	1	Intergenic	78556	ENSMUST00000117621	chr1-64121613-64122142-CpG:_56-CGI	-106615	NA	NA	NA
chr1	64382450	0.609754	0.720268	-0.110514	0.0559567	-1.97498	0.0123864	0.00879645	0.0482699	1	Intergenic	-13883	ENSMUST00000175487	chr1-64532367-64533738-CpG:_131-CGI	149917	NA	NA	NA
chr1	64616340	0.18457	0.29098	-0.10641	0.053103	-2.00384	0.0100307	0.0107351	0.0450876	1	promoter-TSS (ENSMUST00000162806)	-710	ENSMUST00000162806	chr1-64616945-64617792-CpG:_83-CGI	605	ENSMUSG00000025956	Mettl21a	methyltransferase like 21A [Source:MGI Symbol;Acc:MGI:1914349]
chr1	64618473	0.570065	0.434963	0.135102	0.0560567	2.4101	0.00887628	0.0113993	0.0159481	1	Intergenic	-1232	ENSMUST00000114079	chr1-64616945-64617792-CpG:_83-CGI	-682	NA	NA	NA
chr1	64624003	0.321634	0.176571	0.145063	0.0617739	2.34829	0.0097775	0.0148713	0.0188596	1	Intergenic	-6762	ENSMUST00000114079	chr1-64616945-64617792-CpG:_83-CGI	-6212	NA	NA	NA
chr1	64673940	0.952797	0.764258	0.18854	0.0604785	3.11747	0.0352001	0.0133549	0.00182411	1	Intergenic	-16514	ENSMUST00000114077	chr1-64690534-64691585-CpG:_108-CGI	16594	NA	NA	NA
chr1	64674163	0.972243	0.867115	0.105128	0.0395178	2.66026	0.0129704	0.0116748	0.00780799	1	Intergenic	-16291	ENSMUST00000114077	chr1-64690534-64691585-CpG:_108-CGI	16371	NA	NA	NA
chr1	64734828	0.454867	0.303202	0.151664	0.0749397	2.02382	0.0102708	0.0148844	0.0429887	1	3' UTR (ENSMUST00000063982, exon 2 of 2)	2921	ENSMUST00000116133	chr1-64734847-64737979-CpG:_241-CGI	19	ENSMUSG00000045005	Fzd5	frizzled homolog 5 (Drosophila) [Source:MGI Symbol;Acc:MGI:108571]
chr1	64735477	0.801204	0.930425	-0.129221	0.055455	-2.3302	0.0122768	0.0432286	0.0197954	1	exon (ENSMUST00000063982, exon 2 of 2)	2272	ENSMUST00000116133	chr1-64734847-64737979-CpG:_241-CGI	0	ENSMUSG00000045005	Fzd5	frizzled homolog 5 (Drosophila) [Source:MGI Symbol;Acc:MGI:108571]
chr1	64739329	0.355336	0.495148	-0.139812	0.0712043	-1.96354	0.0127518	0.0140965	0.0495838	1	Intergenic	-1580	ENSMUST00000063982	chr1-64734847-64737979-CpG:_241-CGI	-1351	NA	NA	NA
chr1	64795091	0.607288	0.441441	0.165847	0.0676626	2.45109	0.0114993	0.0107879	0.0142425	1	exon (ENSMUST00000139649, exon 8 of 9)	-57342	ENSMUST00000063982	chr1-64734847-64737979-CpG:_241-CGI	-57113	ENSMUSG00000051344	Plekhm3	pleckstrin homology domain containing, family M, member 3 [Source:MGI Symbol;Acc:MGI:2443627]
chr1	64795144	0.686601	0.532114	0.154486	0.0630425	2.45051	0.00875468	0.0110612	0.0142655	1	exon (ENSMUST00000139649, exon 8 of 9)	-57395	ENSMUST00000063982	chr1-64734847-64737979-CpG:_241-CGI	-57166	ENSMUSG00000051344	Plekhm3	pleckstrin homology domain containing, family M, member 3 [Source:MGI Symbol;Acc:MGI:2443627]
chr1	64934453	0.943096	0.755891	0.187205	0.0666956	2.80685	0.031562	0.0209749	0.00500278	1	promoter-TSS (ENSMUST00000181350)	52	ENSMUST00000181350	chr1-64956498-64956870-CpG:_41-CGI	22045	ENSMUSG00000097264	Rpl31-ps24	ribosomal protein L31, pseudogene 24 [Source:MGI Symbol;Acc:MGI:3648658]
chr1	64934539	0.854193	0.962682	-0.108489	0.0516949	-2.09864	0.0126786	0.0171136	0.0358489	1	exon (ENSMUST00000181350, exon 1 of 1)	138	ENSMUST00000181350	chr1-64956498-64956870-CpG:_41-CGI	21959	ENSMUSG00000097264	Rpl31-ps24	ribosomal protein L31, pseudogene 24 [Source:MGI Symbol;Acc:MGI:3648658]
chr1	65021444	0.983431	0.807957	0.175475	0.0526145	3.3351	0.0152173	0.0134638	0.000852691	1	exon (ENSMUST00000069142, exon 6 of 10)	-4902	ENSMUST00000159896	chr1-64994405-64994627-CpG:_21-CGI	-26818	ENSMUSG00000025955	Akr1cl	aldo-keto reductase family 1, member C-like [Source:MGI Symbol;Acc:MGI:1918111]
chr1	65109753	0.836541	0.723295	0.113245	0.0499882	2.26544	0.0109069	0.00999821	0.0234858	1	intron (ENSMUST00000148020, intron 6 of 7)	-6381	ENSMUST00000061497	chr1-65178904-65179373-CpG:_38-CGI	69151	ENSMUSG00000044816	D630023F18Rik	RIKEN cDNA D630023F18 gene [Source:MGI Symbol;Acc:MGI:2138198]
chr1	65185737	0.274254	0.154885	0.119369	0.052645	2.26743	0.0103647	0.0135835	0.0233637	1	intron (ENSMUST00000169032, intron 1 of 8)	741	ENSMUST00000169032	chr1-65186379-65187053-CpG:_59-CGI	642	ENSMUSG00000025950	Idh1	isocitrate dehydrogenase 1 (NADP+), soluble [Source:MGI Symbol;Acc:MGI:96413]
chr1	65552727	0.95122	0.79148	0.15974	0.0523828	3.04948	0.0118683	0.0124872	0.00229238	1	promoter-TSS (ENSMUST00000117848)	46	ENSMUST00000117848	chr1-65186379-65187053-CpG:_59-CGI	-365675	ENSMUSG00000082774	Gm8805	predicted gene 8805 [Source:MGI Symbol;Acc:MGI:3643512]
chr1	66173805	0.682331	0.798176	-0.115845	0.0560175	-2.06801	0.00912823	0.0119169	0.0386393	1	Intergenic	-1467	ENSMUST00000156636	chr1-66175311-66175645-CpG:_29-CGI	1506	NA	NA	NA
chr1	66173864	0.485211	0.315857	0.169354	0.085335	1.98458	0.0113064	0.0234674	0.0471909	1	Intergenic	-1408	ENSMUST00000156636	chr1-66175311-66175645-CpG:_29-CGI	1447	NA	NA	NA
chr1	66700417	0.40747	0.246287	0.161183	0.075751	2.1278	0.0135853	0.0196339	0.0333533	1	promoter-TSS (ENSMUST00000027157)	-413	ENSMUST00000151016	chr1-66700752-66701351-CpG:_60-CGI	335	ENSMUSG00000026005	Rpe	ribulose-5-phosphate-3-epimerase [Source:MGI Symbol;Acc:MGI:1913896]
chr1	66845285	0.845582	0.967911	-0.12233	0.0507663	-2.40966	0.01761	0.0186929	0.0159674	1	TTS (ENSMUST00000139208)	4316	ENSMUST00000121857	chr1-66862839-66863146-CpG:_31-CGI	17554	ENSMUSG00000026003	Acadl	acyl-Coenzyme A dehydrogenase, long-chain [Source:MGI Symbol;Acc:MGI:87866]
chr1	66845291	0.792103	0.951189	-0.159086	0.0569333	-2.79426	0.0196343	0.0157806	0.0052019	1	TTS (ENSMUST00000139208)	4310	ENSMUST00000121857	chr1-66862839-66863146-CpG:_31-CGI	17548	ENSMUSG00000026003	Acadl	acyl-Coenzyme A dehydrogenase, long-chain [Source:MGI Symbol;Acc:MGI:87866]
chr1	66866777	0.981292	0.800154	0.181137	0.0891462	2.03191	0.0148099	0.0816169	0.0421623	1	promoter-TSS (ENSMUST00000104140)	-19	ENSMUST00000104140	chr1-66862839-66863146-CpG:_31-CGI	-3632	ENSMUSG00000077328	Gm25832	predicted gene, 25832 [Source:MGI Symbol;Acc:MGI:5455609]
chr1	66900903	0.638231	0.778759	-0.140528	0.0675783	-2.07948	0.0104819	0.0136553	0.0375732	1	Intergenic	34107	ENSMUST00000104140	chr1-66862839-66863146-CpG:_31-CGI	-37758	NA	NA	NA
chr1	66922728	0.52174	0.344807	0.176933	0.0772664	2.28991	0.0110092	0.0134006	0.0220267	1	Intergenic	12604	ENSMUST00000120415	chr1-66862839-66863146-CpG:_31-CGI	-59583	NA	NA	NA
chr1	66960791	0.632526	0.771331	-0.138805	0.059868	-2.31852	0.0173459	0.00886255	0.0204209	1	Intergenic	8963	ENSMUST00000121328	chr1-67038520-67038937-CpG:_42-CGI	77729	NA	NA	NA
chr1	66987813	0.700594	0.581425	0.119169	0.0582852	2.04458	0.0104559	0.0126095	0.0408962	1	Intergenic	33251	ENSMUST00000133508	chr1-67038520-67038937-CpG:_42-CGI	50707	NA	NA	NA
chr1	67060882	0.908375	0.789025	0.11935	0.0515835	2.31373	0.0232849	0.0118356	0.0206828	1	Intergenic	-22011	ENSMUST00000113979	chr1-67038520-67038937-CpG:_42-CGI	-21946	NA	NA	NA
chr1	67603808	0.928227	0.804447	0.12378	0.051527	2.40223	0.0118396	0.0145277	0.0162957	1	Intergenic	-13166	ENSMUST00000174899	chr1-67038520-67038937-CpG:_42-CGI	-564872	NA	NA	NA
chr1	69108769	0.232644	0.0685334	0.16411	0.0462719	3.54665	0.00967748	0.0112566	0.00039016	1	promoter-TSS (ENSMUST00000121473)	-711	ENSMUST00000121473	chr1-69107034-69108055-CpG:_91-CGI	-715	ENSMUSG00000062209	Erbb4	v-erb-a erythroblastic leukemia viral oncogene homolog 4 (avian) [Source:MGI Symbol;Acc:MGI:104771]
chr1	69108794	0.231582	0.0940363	0.137546	0.0570767	2.40984	0.0139529	0.0226498	0.0159594	1	promoter-TSS (ENSMUST00000121473)	-736	ENSMUST00000121473	chr1-69107034-69108055-CpG:_91-CGI	-740	ENSMUSG00000062209	Erbb4	v-erb-a erythroblastic leukemia viral oncogene homolog 4 (avian) [Source:MGI Symbol;Acc:MGI:104771]
chr1	69131116	0.757084	0.887297	-0.130214	0.0571587	-2.27811	0.0106849	0.0122049	0.02272	1	exon (ENSMUST00000122454, exon 1 of 1)	182	ENSMUST00000122454	chr1-69107034-69108055-CpG:_91-CGI	-23062	ENSMUSG00000084332	Gm8840	predicted gene 8840 [Source:MGI Symbol;Acc:MGI:3647579]
chr1	69242143	0.344222	0.225116	0.119106	0.0568162	2.09633	0.00798679	0.0212701	0.0360529	1	Intergenic	-110845	ENSMUST00000122454	chr1-69107034-69108055-CpG:_91-CGI	-134089	NA	NA	NA
chr1	69331690	0.159875	0.261138	-0.101263	0.0452693	-2.23691	0.00721522	0.0101993	0.0252919	1	Intergenic	-200392	ENSMUST00000122454	chr1-69376995-69377218-CpG:_16-CGI	45305	NA	NA	NA
chr1	69342380	0.800063	0.638206	0.161857	0.0583698	2.77295	0.00876471	0.0119709	0.00555503	1	Intergenic	-211082	ENSMUST00000122454	chr1-69376995-69377218-CpG:_16-CGI	34615	NA	NA	NA
chr1	69488673	0.601396	0.486269	0.115127	0.0560997	2.05218	0.00750973	0.0097358	0.0401523	1	Intergenic	197286	ENSMUST00000027146	chr1-69377803-69378045-CpG:_20-CGI	-110629	NA	NA	NA
chr1	69507317	0.779063	0.888068	-0.109005	0.0522468	-2.08635	0.0102275	0.0139924	0.0369473	1	Intergenic	178642	ENSMUST00000027146	chr1-69377803-69378045-CpG:_20-CGI	-129273	NA	NA	NA
chr1	69601124	0.701744	0.596815	0.104929	0.0497367	2.10969	0.00745451	0.00854723	0.0348848	1	intron (ENSMUST00000027146, intron 3 of 7)	84835	ENSMUST00000027146	chr1-69377803-69378045-CpG:_20-CGI	-223080	ENSMUSG00000025997	Ikzf2	IKAROS family zinc finger 2 [Source:MGI Symbol;Acc:MGI:1342541]
chr1	69746912	0.801522	0.669238	0.132285	0.05374	2.46157	0.0101054	0.0131339	0.013833	1	Intergenic	-60953	ENSMUST00000027146	chr1-69826863-69827202-CpG:_35-CGI	79951	NA	NA	NA
chr1	69759774	0.302717	0.191226	0.111491	0.0500421	2.22794	0.011059	0.00923971	0.0258848	1	Intergenic	-67213	ENSMUST00000161131	chr1-69826863-69827202-CpG:_35-CGI	67089	NA	NA	NA
chr1	70272011	0.74417	0.882922	-0.138751	0.0540258	-2.56824	0.00965479	0.0164886	0.0102216	1	intron (ENSMUST00000161310, intron 3 of 7)	-316883	ENSMUST00000116874	chr1-69826863-69827202-CpG:_35-CGI	-444810	ENSMUSG00000053153	Spag16	sperm associated antigen 16 [Source:MGI Symbol;Acc:MGI:1913972]
chr1	70902611	0.563351	0.316756	0.246595	0.0654695	3.76655	0.0113961	0.0137662	0.000165516	0.922499	Intergenic	137418	ENSMUST00000159588	chr1-71102404-71103220-CpG:_72-CGI	199793	NA	NA	NA
chr1	71227667	0.929869	0.769883	0.159986	0.0533259	3.00016	0.0157915	0.0128365	0.00269837	1	Intergenic	-124522	ENSMUST00000027393	chr1-71102404-71103220-CpG:_72-CGI	-124448	NA	NA	NA
chr1	71507477	0.0774413	0.223739	-0.146297	0.0530544	-2.75749	0.014922	0.0124966	0.00582461	1	Intergenic	-49672	ENSMUST00000027384	chr1-71556948-71557367-CpG:_40-CGI	49471	NA	NA	NA
chr1	71531996	0.315222	0.457529	-0.142307	0.0655876	-2.16972	0.0114753	0.0194135	0.030028	1	Intergenic	-25153	ENSMUST00000027384	chr1-71556948-71557367-CpG:_40-CGI	24952	NA	NA	NA
chr1	71616150	0.724385	0.918329	-0.193944	0.0676708	-2.86599	0.0174733	0.0151224	0.00415705	1	intron (ENSMUST00000055226, intron 23 of 45)	-36686	ENSMUST00000097699	chr1-71652697-71653358-CpG:_58-CGI	36547	ENSMUSG00000026193	Fn1	fibronectin 1 [Source:MGI Symbol;Acc:MGI:95566]
chr1	71651537	0.535308	0.401259	0.134049	0.0547185	2.44979	0.00731049	0.0117959	0.0142941	1	exon (ENSMUST00000055226, exon 2 of 46)	-1299	ENSMUST00000097699	chr1-71652697-71653358-CpG:_58-CGI	1160	ENSMUSG00000026193	Fn1	fibronectin 1 [Source:MGI Symbol;Acc:MGI:95566]
chr1	71658473	0.705707	0.477299	0.228408	0.0819636	2.7867	0.0131441	0.0141321	0.00532477	1	intron (ENSMUST00000126516, intron 2 of 3)	5135	ENSMUST00000125934	chr1-71652697-71653358-CpG:_58-CGI	-5116	ENSMUSG00000073652	Apol7d	apolipoprotein L 7d [Source:MGI Symbol;Acc:MGI:3723449]
chr1	71855231	0.926672	0.804897	0.121775	0.0535838	2.2726	0.00977454	0.020158	0.0230502	1	Intergenic	-149056	ENSMUST00000076314	chr1-71652697-71653358-CpG:_58-CGI	-201874	NA	NA	NA
chr1	72173748	0.560037	0.38318	0.176857	0.0711369	2.48616	0.0143942	0.0127192	0.0129132	1	intron (ENSMUST00000048860, intron 2 of 4)	38558	ENSMUST00000048860	chr1-72211749-72212422-CpG:_65-CGI	38001	ENSMUSG00000039395	Mreg	melanoregulin [Source:MGI Symbol;Acc:MGI:2151839]
chr1	72187765	0.272297	0.116213	0.156084	0.0477883	3.26615	0.00832565	0.0118759	0.00109021	1	intron (ENSMUST00000048860, intron 2 of 4)	24541	ENSMUST00000048860	chr1-72211749-72212422-CpG:_65-CGI	23984	ENSMUSG00000039395	Mreg	melanoregulin [Source:MGI Symbol;Acc:MGI:2151839]
chr1	72211316	0.149727	0.294001	-0.144274	0.0613412	-2.35199	0.0135159	0.0135111	0.0186733	1	intron (ENSMUST00000048860, intron 1 of 4)	990	ENSMUST00000048860	chr1-72211749-72212422-CpG:_65-CGI	433	ENSMUSG00000039395	Mreg	melanoregulin [Source:MGI Symbol;Acc:MGI:2151839]
chr1	72214372	0.765694	0.621286	0.144408	0.0686131	2.10466	0.0103864	0.0135526	0.0353205	1	Intergenic	-2066	ENSMUST00000048860	chr1-72211749-72212422-CpG:_65-CGI	-1951	NA	NA	NA
chr1	72235488	0.65186	0.527411	0.124449	0.051664	2.40882	0.007983	0.00885952	0.0160043	1	promoter-TSS (ENSMUST00000181973)	-976	ENSMUST00000181973	chr1-72236403-72236924-CpG:_48-CGI	915	ENSMUSG00000097131	D230017M19Rik	RIKEN cDNA D230017M19 gene [Source:MGI Symbol;Acc:MGI:2445071]
chr1	72490493	0.0629143	0.192015	-0.129101	0.0500077	-2.58161	0.0108887	0.0136412	0.00983395	1	intron (ENSMUST00000047786, intron 1 of 3)	30995	ENSMUST00000146593	chr1-72536152-72536389-CpG:_22-CGI	45659	ENSMUSG00000039372	2023-03-04	membrane-associated ring finger (C3HC4) 4 [Source:MGI Symbol;Acc:MGI:2683550]
chr1	72577211	0.635526	0.43882	0.196706	0.0787478	2.49792	0.012148	0.0139452	0.0124923	1	Intergenic	-6039	ENSMUST00000047615	chr1-72536961-72537217-CpG:_22-CGI	-39995	NA	NA	NA
chr1	72587369	0.811222	0.935391	-0.12417	0.0601054	-2.06587	0.012285	0.0389558	0.0388412	1	intron (ENSMUST00000047615, intron 3 of 16)	1732	ENSMUST00000150725	chr1-72536961-72537217-CpG:_22-CGI	-50153	ENSMUSG00000039354	Smarcal1	SWI/SNF related matrix associated, actin dependent regulator of chromatin, subfamily a-like 1 [Source:MGI Symbol;Acc:MGI:1859183]
chr1	72641232	0.239496	0.350864	-0.111369	0.045166	-2.46576	0.00694825	0.00794958	0.0136721	1	Intergenic	24711	ENSMUST00000126832	chr1-72640793-72641380-CpG:_46-CGI	0	NA	NA	NA
chr1	72710827	0.502166	0.651087	-0.148922	0.0684809	-2.17465	0.0113841	0.0129055	0.0296567	1	promoter-TSS (ENSMUST00000059980)	-432	ENSMUST00000059980	chr1-72710861-72711718-CpG:_72-CGI	34	ENSMUSG00000046330	Rpl37a	ribosomal protein L37a [Source:MGI Symbol;Acc:MGI:98068]
chr1	72751908	0.594129	0.489858	0.104271	0.0502364	2.07561	0.00674152	0.00921632	0.0379298	1	Intergenic	40649	ENSMUST00000059980	chr1-72710861-72711718-CpG:_72-CGI	-40191	NA	NA	NA
chr1	72765658	0.995014	0.887455	0.107559	0.0539434	1.99393	0.0190405	0.045105	0.0461596	1	Intergenic	54399	ENSMUST00000059980	chr1-72710861-72711718-CpG:_72-CGI	-53941	NA	NA	NA
chr1	72806400	0.367426	0.198802	0.168624	0.0776272	2.17223	0.0136373	0.0132914	0.0298384	1	Intergenic	-18102	ENSMUST00000047328	chr1-72824693-72824937-CpG:_32-CGI	18293	NA	NA	NA
chr1	72806622	0.844753	0.665521	0.179233	0.0754809	2.37455	0.011707	0.0175597	0.0175705	1	Intergenic	-17880	ENSMUST00000047328	chr1-72824693-72824937-CpG:_32-CGI	18071	NA	NA	NA
chr1	72822445	0.58497	0.426266	0.158703	0.0806999	1.96658	0.0287532	0.0124997	0.0492311	1	Intergenic	-2057	ENSMUST00000047328	chr1-72824693-72824937-CpG:_32-CGI	2248	NA	NA	NA
chr1	72822478	0.719652	0.592768	0.126884	0.0609135	2.08301	0.00764932	0.0154997	0.0372499	1	Intergenic	-2024	ENSMUST00000047328	chr1-72824693-72824937-CpG:_32-CGI	2215	NA	NA	NA
chr1	72825774	0.415471	0.184461	0.23101	0.0898124	2.57214	0.0209781	0.0144461	0.0101071	1	intron (ENSMUST00000120564, intron 1 of 3)	453	ENSMUST00000120564	chr1-72825362-72825653-CpG:_20-CGI	-122	ENSMUSG00000039323	Igfbp2	insulin-like growth factor binding protein 2 [Source:MGI Symbol;Acc:MGI:96437]
chr1	72826737	0.488105	0.322731	0.165375	0.0646178	2.55927	0.0108948	0.0123866	0.0104891	1	intron (ENSMUST00000120564, intron 1 of 3)	1416	ENSMUST00000120564	chr1-72825362-72825653-CpG:_20-CGI	-1085	ENSMUSG00000039323	Igfbp2	insulin-like growth factor binding protein 2 [Source:MGI Symbol;Acc:MGI:96437]
chr1	72828085	0.424831	0.282419	0.142412	0.0639872	2.22563	0.0137281	0.0116039	0.0260392	1	intron (ENSMUST00000120564, intron 1 of 3)	2764	ENSMUST00000120564	chr1-72825362-72825653-CpG:_20-CGI	-2433	ENSMUSG00000039323	Igfbp2	insulin-like growth factor binding protein 2 [Source:MGI Symbol;Acc:MGI:96437]
chr1	72854745	0.775517	0.665904	0.109613	0.0491063	2.23215	0.0104968	0.00845847	0.0256049	1	Intergenic	6047	ENSMUST00000155703	chr1-72873698-72873966-CpG:_27-CGI	18953	NA	NA	NA
chr1	72868878	0.649303	0.480535	0.168767	0.0743449	2.27006	0.0143067	0.0165911	0.023204	1	intron (ENSMUST00000137339, intron 1 of 5)	5396	ENSMUST00000137339	chr1-72873698-72873966-CpG:_27-CGI	4820	ENSMUSG00000026185	Igfbp5	insulin-like growth factor binding protein 5 [Source:MGI Symbol;Acc:MGI:96440]
chr1	72879383	0.635342	0.844009	-0.208667	0.0735333	-2.83772	0.0119813	0.0144221	0.00454375	1	Intergenic	-4500	ENSMUST00000027377	chr1-72873698-72873966-CpG:_27-CGI	-5418	NA	NA	NA
chr1	72960674	0.142205	0.288888	-0.146683	0.0700744	-2.09325	0.0128382	0.0143908	0.0363269	1	Intergenic	55224	ENSMUST00000027374	chr1-72873698-72873966-CpG:_27-CGI	-86709	NA	NA	NA
chr1	72963720	0.116833	0.259967	-0.143134	0.0560376	-2.55424	0.0137302	0.0169106	0.0106419	1	Intergenic	52178	ENSMUST00000027374	chr1-72873698-72873966-CpG:_27-CGI	-89755	NA	NA	NA
chr1	73274718	0.56896	0.451342	0.117618	0.048766	2.41188	0.00674152	0.00832356	0.0158703	1	Intergenic	-117527	ENSMUST00000183977	chr1-72873698-72873966-CpG:_27-CGI	-400753	NA	NA	NA
chr1	73558609	0.976435	0.870702	0.105732	0.0471434	2.24278	0.0143759	0.0156331	0.024911	1	Intergenic	166364	ENSMUST00000183977	chr1-73907271-73907503-CpG:_27-CGI	348662	NA	NA	NA
chr1	73905656	0.616546	0.759529	-0.142983	0.0709283	-2.01589	0.0112723	0.0123771	0.0438119	1	Intergenic	141947	ENSMUST00000158041	chr1-73907271-73907503-CpG:_27-CGI	1615	NA	NA	NA
chr1	73913969	0.814008	0.946276	-0.132268	0.0535874	-2.46827	0.0119047	0.0160312	0.0135769	1	3' UTR (ENSMUST00000169786, exon 35 of 35)	150260	ENSMUST00000158041	chr1-73907271-73907503-CpG:_27-CGI	-6467	ENSMUSG00000055322	Tns1	tensin 1 [Source:MGI Symbol;Acc:MGI:104552]
chr1	73969323	0.538855	0.323759	0.215096	0.0869051	2.47506	0.0134972	0.0176183	0.0133212	1	intron (ENSMUST00000169786, intron 18 of 34)	155123	ENSMUST00000169786	chr1-73907271-73907503-CpG:_27-CGI	-61821	ENSMUSG00000055322	Tns1	tensin 1 [Source:MGI Symbol;Acc:MGI:104552]
chr1	73969340	0.422658	0.138051	0.284607	0.0801979	3.54881	0.0202931	0.0146069	0.00038698	1	intron (ENSMUST00000169786, intron 18 of 34)	155106	ENSMUST00000169786	chr1-73907271-73907503-CpG:_27-CGI	-61838	ENSMUSG00000055322	Tns1	tensin 1 [Source:MGI Symbol;Acc:MGI:104552]
chr1	74031114	0.19715	0.335812	-0.138662	0.0600105	-2.31063	0.0120447	0.0116706	0.0208532	1	intron (ENSMUST00000169786, intron 3 of 34)	93332	ENSMUST00000169786	chr1-74036952-74037248-CpG:_29-CGI	5838	ENSMUSG00000055322	Tns1	tensin 1 [Source:MGI Symbol;Acc:MGI:104552]
chr1	74036965	0.146344	0.253109	-0.106766	0.0441843	-2.41637	0.00739381	0.00943821	0.0156762	1	intron (ENSMUST00000169786, intron 3 of 34)	87481	ENSMUST00000169786	chr1-74036952-74037248-CpG:_29-CGI	0	ENSMUSG00000055322	Tns1	tensin 1 [Source:MGI Symbol;Acc:MGI:104552]
chr1	74037115	0.00311933	0.106404	-0.103284	0.0401478	-2.5726	0.0177404	0.0154546	0.0100938	1	intron (ENSMUST00000169786, intron 3 of 34)	87331	ENSMUST00000169786	chr1-74036952-74037248-CpG:_29-CGI	0	ENSMUSG00000055322	Tns1	tensin 1 [Source:MGI Symbol;Acc:MGI:104552]
chr1	74037313	0.151023	0.0381461	0.112877	0.0467937	2.41222	0.010745	0.0255607	0.0158558	1	intron (ENSMUST00000169786, intron 3 of 34)	87133	ENSMUST00000169786	chr1-74036952-74037248-CpG:_29-CGI	-66	ENSMUSG00000055322	Tns1	tensin 1 [Source:MGI Symbol;Acc:MGI:104552]
chr1	74069854	0.506715	0.718201	-0.211486	0.105536	-2.00392	0.0555514	0.01392	0.0450783	1	intron (ENSMUST00000169786, intron 2 of 34)	54592	ENSMUST00000169786	chr1-74068492-74068975-CpG:_35-CGI	-880	ENSMUSG00000055322	Tns1	tensin 1 [Source:MGI Symbol;Acc:MGI:104552]
chr1	74092444	0.518457	0.285317	0.23314	0.0638298	3.65252	0.0142568	0.00986567	0.000259675	1	intron (ENSMUST00000169786, intron 1 of 34)	32002	ENSMUST00000169786	chr1-74098213-74098786-CpG:_48-CGI	5769	ENSMUSG00000055322	Tns1	tensin 1 [Source:MGI Symbol;Acc:MGI:104552]
chr1	74092450	0.384505	0.192115	0.19239	0.0556123	3.45949	0.00921563	0.0118118	0.000541198	1	intron (ENSMUST00000169786, intron 1 of 34)	31996	ENSMUST00000169786	chr1-74098213-74098786-CpG:_48-CGI	5763	ENSMUSG00000055322	Tns1	tensin 1 [Source:MGI Symbol;Acc:MGI:104552]
chr1	74156586	0.482163	0.365263	0.1169	0.0537483	2.17495	0.00961139	0.00973466	0.0296337	1	intron (ENSMUST00000106899, intron 1 of 1)	2593	ENSMUST00000106899	chr1-74124244-74124923-CpG:_65-CGI	-31664	ENSMUSG00000026180	Cxcr2	chemokine (C-X-C motif) receptor 2 [Source:MGI Symbol;Acc:MGI:105303]
chr1	74200390	0.778044	0.889445	-0.111401	0.0483527	-2.30393	0.0114081	0.0137359	0.0212268	1	Intergenic	-5760	ENSMUST00000053389	chr1-74236580-74237193-CpG:_52-CGI	36190	NA	NA	NA
chr1	74235823	0.248265	0.116134	0.132131	0.0624053	2.11731	0.0151572	0.0301854	0.0342339	1	promoter-TSS (ENSMUST00000113820)	-673	ENSMUST00000113820	chr1-74236580-74237193-CpG:_52-CGI	757	ENSMUSG00000006304	Arpc2	actin related protein 2/3 complex, subunit 2 [Source:MGI Symbol;Acc:MGI:1923959]
chr1	74239253	0.465384	0.617972	-0.152588	0.0677077	-2.25363	0.010001	0.011585	0.0242198	1	intron (ENSMUST00000113819, intron 2 of 10)	2704	ENSMUST00000113819	chr1-74236580-74237193-CpG:_52-CGI	-2061	ENSMUSG00000006304	Arpc2	actin related protein 2/3 complex, subunit 2 [Source:MGI Symbol;Acc:MGI:1923959]
chr1	74279388	0.845263	0.946308	-0.101045	0.0395358	-2.5558	0.0102739	0.010316	0.0105945	1	TTS (ENSMUST00000006462)	839	ENSMUST00000077985	chr1-74284463-74285135-CpG:_61-CGI	5075	ENSMUSG00000006299	Aamp	angio-associated migratory protein [Source:MGI Symbol;Acc:MGI:107809]
chr1	74287125	0.865822	0.686631	0.179191	0.0759604	2.359	0.0215688	0.0222821	0.0183241	1	TTS (ENSMUST00000129219)	1349	ENSMUST00000152492	chr1-74284463-74285135-CpG:_61-CGI	-1991	ENSMUSG00000026179	Pnkd	paroxysmal nonkinesiogenic dyskinesia [Source:MGI Symbol;Acc:MGI:1930773]
chr1	74313768	0.749941	0.883045	-0.133103	0.0663286	-2.00673	0.0224988	0.0142824	0.0447788	1	intron (ENSMUST00000087226, intron 3 of 10)	-8147	ENSMUST00000130763	chr1-74303866-74304355-CpG:_50-CGI	-9414	ENSMUSG00000026179	Pnkd	paroxysmal nonkinesiogenic dyskinesia [Source:MGI Symbol;Acc:MGI:1930773]
chr1	74367988	0.679303	0.453235	0.226068	0.0847525	2.6674	0.00953116	0.0331671	0.00764415	1	TTS (ENSMUST00000128445)	5623	ENSMUST00000128445	chr1-74391332-74392430-CpG:_93-CGI	23344	ENSMUSG00000073650	Catip	ciliogenesis associated TTC17 interacting protein [Source:MGI Symbol;Acc:MGI:2685062]
chr1	74368539	0.161871	0.0435455	0.118326	0.0404603	2.92449	0.0102817	0.0132529	0.00345022	1	TTS (ENSMUST00000128445)	6174	ENSMUST00000128445	chr1-74391332-74392430-CpG:_93-CGI	22793	ENSMUSG00000073650	Catip	ciliogenesis associated TTC17 interacting protein [Source:MGI Symbol;Acc:MGI:2685062]
chr1	74390227	0.0117824	0.163444	-0.151661	0.042667	-3.55453	0.0139515	0.0134852	0.000378648	1	Intergenic	-1281	ENSMUST00000027367	chr1-74391332-74392430-CpG:_93-CGI	1105	NA	NA	NA
chr1	74393461	0.720696	0.582012	0.138684	0.0627296	2.21082	0.0102883	0.0136349	0.0270485	1	exon (ENSMUST00000141175, exon 2 of 6)	1300	ENSMUST00000152659	chr1-74391332-74392430-CpG:_93-CGI	-1032	ENSMUSG00000026176	Ctdsp1	CTD (carboxy-terminal domain, RNA polymerase II, polypeptide A) small phosphatase 1 [Source:MGI Symbol;Acc:MGI:2654470]
chr1	74435734	0.480369	0.649788	-0.169419	0.078825	-2.14931	0.0189673	0.0121155	0.0316099	1	TTS (ENSMUST00000027366)	12049	ENSMUST00000163018	chr1-74391332-74392430-CpG:_93-CGI	-43305	ENSMUSG00000026175	Vil1	villin 1 [Source:MGI Symbol;Acc:MGI:98930]
chr1	74439381	0.878385	0.715961	0.162424	0.0571838	2.84039	0.00966571	0.0117461	0.00450587	1	3' UTR (ENSMUST00000044260, exon 26 of 26)	15696	ENSMUST00000163018	chr1-74391332-74392430-CpG:_93-CGI	-46952	ENSMUSG00000033364	Usp37	ubiquitin specific peptidase 37 [Source:MGI Symbol;Acc:MGI:2442483]
chr1	74439405	0.921388	0.785844	0.135544	0.0512786	2.64329	0.0120159	0.0132234	0.00821044	1	exon (ENSMUST00000044260, exon 26 of 26)	15720	ENSMUST00000163018	chr1-74391332-74392430-CpG:_93-CGI	-46976	ENSMUSG00000033364	Usp37	ubiquitin specific peptidase 37 [Source:MGI Symbol;Acc:MGI:2442483]
chr1	74779528	0.595133	0.777544	-0.182411	0.0746581	-2.44329	0.0118851	0.0326287	0.0145541	1	intron (ENSMUST00000006716, intron 1 of 3)	7637	ENSMUST00000006716	chr1-74782669-74783024-CpG:_24-CGI	3141	ENSMUSG00000033227	Wnt6	wingless-type MMTV integration site family, member 6 [Source:MGI Symbol;Acc:MGI:98960]
chr1	74782192	0.549585	0.718081	-0.168496	0.0804601	-2.09415	0.0131611	0.0159253	0.0362462	1	exon (ENSMUST00000006716, exon 2 of 4)	-9323	ENSMUST00000006718	chr1-74782669-74783024-CpG:_24-CGI	477	ENSMUSG00000033227	Wnt6	wingless-type MMTV integration site family, member 6 [Source:MGI Symbol;Acc:MGI:98960]
chr1	74782673	0.353574	0.510287	-0.156713	0.0720919	-2.1738	0.0134579	0.0122387	0.0297205	1	exon (ENSMUST00000006716, exon 3 of 4)	-8842	ENSMUST00000006718	chr1-74782669-74783024-CpG:_24-CGI	0	ENSMUSG00000033227	Wnt6	wingless-type MMTV integration site family, member 6 [Source:MGI Symbol;Acc:MGI:98960]
chr1	74782899	0.436518	0.617199	-0.18068	0.062599	-2.88631	0.00757909	0.01553	0.00389783	1	intron (ENSMUST00000006716, intron 3 of 3)	-8616	ENSMUST00000006718	chr1-74782669-74783024-CpG:_24-CGI	0	ENSMUSG00000033227	Wnt6	wingless-type MMTV integration site family, member 6 [Source:MGI Symbol;Acc:MGI:98960]
chr1	74782973	0.391018	0.532033	-0.141015	0.0608371	-2.31791	0.00958181	0.0124514	0.020454	1	intron (ENSMUST00000006716, intron 3 of 3)	-8542	ENSMUST00000006718	chr1-74782669-74783024-CpG:_24-CGI	0	ENSMUSG00000033227	Wnt6	wingless-type MMTV integration site family, member 6 [Source:MGI Symbol;Acc:MGI:98960]
chr1	74783020	0.45628	0.598257	-0.141977	0.0582894	-2.43573	0.00777013	0.0121604	0.0148619	1	intron (ENSMUST00000006716, intron 3 of 3)	-8495	ENSMUST00000006718	chr1-74782669-74783024-CpG:_24-CGI	0	ENSMUSG00000033227	Wnt6	wingless-type MMTV integration site family, member 6 [Source:MGI Symbol;Acc:MGI:98960]
chr1	74804721	0.319343	0.512267	-0.192924	0.0834153	-2.31282	0.014036	0.0215192	0.0207326	1	TTS (ENSMUST00000006718)	13206	ENSMUST00000006718	chr1-74803204-74803609-CpG:_43-CGI	-1113	ENSMUSG00000026167	Wnt10a	wingless-type MMTV integration site family, member 10A [Source:MGI Symbol;Acc:MGI:108071]
chr1	74806380	0.071067	0.184839	-0.113772	0.0568045	-2.00288	0.0113233	0.0146704	0.0451905	1	Intergenic	14865	ENSMUST00000006718	chr1-74803204-74803609-CpG:_43-CGI	-2772	NA	NA	NA
chr1	74815362	0.914075	0.755985	0.158091	0.063529	2.48848	0.0185971	0.0161579	0.012829	1	Intergenic	23847	ENSMUST00000006718	chr1-74816944-74817187-CpG:_25-CGI	1582	NA	NA	NA
chr1	74854428	0.341305	0.188118	0.153187	0.0761733	2.01103	0.0182611	0.0130232	0.0443222	1	promoter-TSS (ENSMUST00000160379)	-600	ENSMUST00000160379	chr1-74854859-74856469-CpG:_149-CGI	431	ENSMUSG00000090071	Cdk5r2	cyclin-dependent kinase 5, regulatory subunit 2 (p39) [Source:MGI Symbol;Acc:MGI:1330828]
chr1	74857486	0.367471	0.156014	0.211457	0.0883065	2.39458	0.041844	0.0127049	0.0166396	1	exon (ENSMUST00000160379, exon 1 of 1)	2458	ENSMUST00000160379	chr1-74858468-74858684-CpG:_16-CGI	982	ENSMUSG00000090071	Cdk5r2	cyclin-dependent kinase 5, regulatory subunit 2 (p39) [Source:MGI Symbol;Acc:MGI:1330828]
chr1	74858973	0.144771	0.027144	0.117627	0.0357195	3.29307	0.0116317	0.0125824	0.000990991	1	intron (ENSMUST00000159627, intron 2 of 3)	3945	ENSMUST00000160379	chr1-74858468-74858684-CpG:_16-CGI	-290	ENSMUSG00000089964	Gm16582	predicted gene 16582 [Source:MGI Symbol;Acc:MGI:4415002]
chr1	74895356	0.609426	0.723505	-0.114078	0.056399	-2.0227	0.0103915	0.00955051	0.0431039	1	Intergenic	-2214	ENSMUST00000006721	chr1-74892725-74893136-CpG:_33-CGI	-2221	NA	NA	NA
chr1	74924805	0.633775	0.778697	-0.144921	0.0580841	-2.49503	0.0119598	0.0118536	0.0125947	1	exon (ENSMUST00000094844, exon 11 of 33)	10786	ENSMUST00000130489	chr1-74900555-74900984-CpG:_48-CGI	-23822	ENSMUSG00000047021	Ccdc108	coiled-coil domain containing 108 [Source:MGI Symbol;Acc:MGI:2444274]
chr1	74929154	0.614356	0.479964	0.134392	0.0577254	2.32813	0.0130359	0.00958511	0.0199051	1	intron (ENSMUST00000130489, intron 2 of 7)	6437	ENSMUST00000130489	chr1-74950631-74952093-CpG:_126-CGI	21477	ENSMUSG00000047021	Ccdc108	coiled-coil domain containing 108 [Source:MGI Symbol;Acc:MGI:2444274]
chr1	75015921	0.10067	0.24829	-0.14762	0.0676067	-2.18351	0.012162	0.0229387	0.0289984	1	intron (ENSMUST00000152855, intron 2 of 4)	30717	ENSMUST00000152855	chr1-74950631-74952093-CpG:_126-CGI	-63829	ENSMUSG00000026162	Nhej1	nonhomologous end-joining factor 1 [Source:MGI Symbol;Acc:MGI:1922820]
chr1	75016129	0.130268	0.0264462	0.103822	0.0477486	2.17434	0.0140922	0.0193185	0.0296799	1	intron (ENSMUST00000152855, intron 2 of 4)	30509	ENSMUST00000152855	chr1-74950631-74952093-CpG:_126-CGI	-64037	ENSMUSG00000026162	Nhej1	nonhomologous end-joining factor 1 [Source:MGI Symbol;Acc:MGI:1922820]
chr1	75169679	0.682427	0.576628	0.105799	0.0533969	1.98138	0.00763272	0.0116386	0.0475489	1	TTS (ENSMUST00000160903)	902	ENSMUST00000160282	chr1-75168558-75168942-CpG:_42-CGI	-738	ENSMUSG00000026197	Zfand2b	zinc finger, AN1 type domain 2B [Source:MGI Symbol;Acc:MGI:1916068]
chr1	75223775	0.533904	0.417943	0.115961	0.0526939	2.20065	0.0075402	0.00923105	0.0277607	1	promoter-TSS (ENSMUST00000179573)	-122	ENSMUST00000179573	chr1-75219212-75219982-CpG:_66-CGI	-3794	ENSMUSG00000096094	A630095N17Rik	RIKEN cDNA A630095N17 gene [Source:MGI Symbol;Acc:MGI:2686470]
chr1	75228999	0.565991	0.450873	0.115118	0.0578953	1.98838	0.00823563	0.0098845	0.0467698	1	intron (ENSMUST00000180101, intron 1 of 2)	3093	ENSMUST00000180101	chr1-75236419-75236960-CpG:_47-CGI	7420	ENSMUSG00000096094	A630095N17Rik	RIKEN cDNA A630095N17 gene [Source:MGI Symbol;Acc:MGI:2686470]
chr1	75235141	0.209854	0.0697105	0.140143	0.057691	2.42921	0.0220822	0.0119145	0.0151318	1	Intergenic	-1323	ENSMUST00000055223	chr1-75236419-75236960-CpG:_47-CGI	1278	NA	NA	NA
chr1	75250426	0.497779	0.734379	-0.236599	0.094405	-2.50622	0.0131769	0.0163052	0.0122031	1	intron (ENSMUST00000027404, intron 19 of 22)	13781	ENSMUST00000027404	chr1-75251753-75251964-CpG:_17-CGI	1327	ENSMUSG00000026204	Ptprn	protein tyrosine phosphatase, receptor type, N [Source:MGI Symbol;Acc:MGI:102765]
chr1	75253969	0.902336	0.730882	0.171454	0.0772476	2.21954	0.0157551	0.0251209	0.0264501	1	exon (ENSMUST00000027404, exon 13 of 23)	10238	ENSMUST00000027404	chr1-75251753-75251964-CpG:_17-CGI	-2006	ENSMUSG00000026204	Ptprn	protein tyrosine phosphatase, receptor type, N [Source:MGI Symbol;Acc:MGI:102765]
chr1	75290556	0.80217	0.935705	-0.133535	0.059792	-2.23333	0.0117661	0.0155699	0.0255273	1	Intergenic	-12142	ENSMUST00000039534	chr1-75317105-75318069-CpG:_98-CGI	26549	NA	NA	NA
chr1	75291130	0.660465	0.490549	0.169916	0.0852805	1.99243	0.0115816	0.0222457	0.0463236	1	Intergenic	-12716	ENSMUST00000039534	chr1-75317105-75318069-CpG:_98-CGI	25975	NA	NA	NA
chr1	75362214	0.29955	0.434467	-0.134917	0.0666111	-2.02544	0.0166926	0.0107132	0.0428225	1	exon (ENSMUST00000125948, exon 1 of 4)	185	ENSMUST00000125948	chr1-75360355-75360970-CpG:_71-CGI	-1245	ENSMUSG00000026208	Des	desmin [Source:MGI Symbol;Acc:MGI:94885]
chr1	75369521	0.474969	0.316092	0.158878	0.0627323	2.53263	0.0113203	0.0116551	0.0113211	1	TTS (ENSMUST00000027409)	929	ENSMUST00000130095	chr1-75369572-75369788-CpG:_17-CGI	51	ENSMUSG00000026208	Des	desmin [Source:MGI Symbol;Acc:MGI:94885]
chr1	75369626	0.575443	0.443252	0.132191	0.0612946	2.15665	0.00962614	0.0108301	0.0310327	1	intron (ENSMUST00000152799, intron 3 of 3)	824	ENSMUST00000130095	chr1-75369572-75369788-CpG:_17-CGI	0	ENSMUSG00000085653	Gm15179	predicted gene 15179 [Source:MGI Symbol;Acc:MGI:3705125]
chr1	75369633	0.537602	0.352015	0.185587	0.0641151	2.89458	0.00989215	0.0149875	0.00379664	1	intron (ENSMUST00000152799, intron 3 of 3)	817	ENSMUST00000130095	chr1-75369572-75369788-CpG:_17-CGI	0	ENSMUSG00000085653	Gm15179	predicted gene 15179 [Source:MGI Symbol;Acc:MGI:3705125]
chr1	75369665	0.413787	0.281061	0.132726	0.0548478	2.4199	0.00846965	0.00989943	0.0155249	1	intron (ENSMUST00000152799, intron 3 of 3)	785	ENSMUST00000130095	chr1-75369572-75369788-CpG:_17-CGI	0	ENSMUSG00000085653	Gm15179	predicted gene 15179 [Source:MGI Symbol;Acc:MGI:3705125]
chr1	75370180	0.0755497	0.22517	-0.14962	0.0533298	-2.80557	0.0138446	0.0149281	0.00502281	1	intron (ENSMUST00000152799, intron 2 of 3)	270	ENSMUST00000130095	chr1-75369572-75369788-CpG:_17-CGI	-393	ENSMUSG00000085653	Gm15179	predicted gene 15179 [Source:MGI Symbol;Acc:MGI:3705125]
chr1	75382441	0.00390746	0.11247	-0.108562	0.0429207	-2.52937	0.0175416	0.0164961	0.0114269	1	intron (ENSMUST00000113590, intron 1 of 10)	304	ENSMUST00000125306	chr1-75381924-75382387-CpG:_36-CGI	-55	ENSMUSG00000026207	Speg	SPEG complex locus [Source:MGI Symbol;Acc:MGI:109282]
chr1	75384777	0.7519	0.89354	-0.14164	0.0560953	-2.52499	0.0154493	0.0116224	0.0115703	1	promoter-TSS (ENSMUST00000132228)	-50	ENSMUST00000132228	chr1-75384918-75385180-CpG:_21-CGI	141	ENSMUSG00000026207	Speg	SPEG complex locus [Source:MGI Symbol;Acc:MGI:109282]
chr1	75385051	0.868164	0.681531	0.186633	0.0766089	2.43618	0.0238589	0.0141849	0.0148433	1	promoter-TSS (ENSMUST00000132222)	224	ENSMUST00000132228	chr1-75384918-75385180-CpG:_21-CGI	0	ENSMUSG00000026207	Speg	SPEG complex locus [Source:MGI Symbol;Acc:MGI:109282]
chr1	75385860	0.905761	0.781615	0.124146	0.0576567	2.1532	0.0151088	0.0215139	0.0313031	1	TTS (ENSMUST00000146705)	251	ENSMUST00000137868	chr1-75384918-75385180-CpG:_21-CGI	-681	ENSMUSG00000026207	Speg	SPEG complex locus [Source:MGI Symbol;Acc:MGI:109282]
chr1	75387995	0.391398	0.240047	0.15135	0.0699314	2.16427	0.0120255	0.0119158	0.0304437	1	TTS (ENSMUST00000125306)	2386	ENSMUST00000137868	chr1-75387985-75389104-CpG:_107-CGI	0	ENSMUSG00000026207	Speg	SPEG complex locus [Source:MGI Symbol;Acc:MGI:109282]
chr1	75388419	0.181145	0.328723	-0.147579	0.0743737	-1.98428	0.0109447	0.0243172	0.0472244	1	TTS (ENSMUST00000148515)	2810	ENSMUST00000137868	chr1-75387985-75389104-CpG:_107-CGI	0	ENSMUSG00000026207	Speg	SPEG complex locus [Source:MGI Symbol;Acc:MGI:109282]
chr1	75388462	0.196368	0.337837	-0.141469	0.0667745	-2.11861	0.0162006	0.0124224	0.0341233	1	TTS (ENSMUST00000148515)	2853	ENSMUST00000137868	chr1-75387985-75389104-CpG:_107-CGI	0	ENSMUSG00000026207	Speg	SPEG complex locus [Source:MGI Symbol;Acc:MGI:109282]
chr1	75388674	0.548503	0.334368	0.214135	0.0829811	2.58053	0.0130649	0.0141687	0.0098648	1	TTS (ENSMUST00000148515)	3065	ENSMUST00000137868	chr1-75387985-75389104-CpG:_107-CGI	0	ENSMUSG00000026207	Speg	SPEG complex locus [Source:MGI Symbol;Acc:MGI:109282]
chr1	75388749	0.340643	0.184622	0.156021	0.0751466	2.07622	0.0213585	0.0157958	0.0378738	1	TTS (ENSMUST00000148515)	3140	ENSMUST00000137868	chr1-75387985-75389104-CpG:_107-CGI	0	ENSMUSG00000026207	Speg	SPEG complex locus [Source:MGI Symbol;Acc:MGI:109282]
chr1	75389075	0.685768	0.434164	0.251604	0.0879986	2.85919	0.0173506	0.015854	0.0042473	1	TTS (ENSMUST00000148515)	3466	ENSMUST00000137868	chr1-75387985-75389104-CpG:_107-CGI	0	ENSMUSG00000026207	Speg	SPEG complex locus [Source:MGI Symbol;Acc:MGI:109282]
chr1	75413624	0.224422	0.362893	-0.138472	0.0621883	-2.22665	0.0124355	0.0138973	0.0259708	1	intron (ENSMUST00000137868, intron 16 of 38)	-9885	ENSMUST00000143679	chr1-75421988-75423440-CpG:_120-CGI	8364	ENSMUSG00000026207	Speg	SPEG complex locus [Source:MGI Symbol;Acc:MGI:109282]
chr1	75422382	0.255685	0.121353	0.134332	0.0679162	1.97791	0.0164494	0.0199397	0.0479388	1	exon (ENSMUST00000087122, exon 30 of 41)	-1127	ENSMUST00000143679	chr1-75421988-75423440-CpG:_120-CGI	0	ENSMUSG00000026207	Speg	SPEG complex locus [Source:MGI Symbol;Acc:MGI:109282]
chr1	75422855	0.173739	0.058821	0.114918	0.048769	2.35637	0.0141323	0.0138142	0.0184544	1	promoter-TSS (ENSMUST00000143679)	-654	ENSMUST00000143679	chr1-75421988-75423440-CpG:_120-CGI	0	ENSMUSG00000026207	Speg	SPEG complex locus [Source:MGI Symbol;Acc:MGI:109282]
chr1	75425985	0.213842	0.100702	0.11314	0.0567496	1.99368	0.0172742	0.0200936	0.0461875	1	intron (ENSMUST00000143679, intron 2 of 4)	2476	ENSMUST00000143679	chr1-75421988-75423440-CpG:_120-CGI	-2546	ENSMUSG00000026207	Speg	SPEG complex locus [Source:MGI Symbol;Acc:MGI:109282]
chr1	75446358	0.357817	0.177661	0.180155	0.0899165	2.00358	0.040373	0.0135816	0.0451147	1	Intergenic	-4077	ENSMUST00000113577	chr1-75450376-75450680-CpG:_22-CGI	4018	NA	NA	NA
chr1	75448926	0.352541	0.122593	0.229948	0.06781	3.39106	0.0112464	0.0134815	0.000696221	1	Intergenic	-1509	ENSMUST00000113577	chr1-75450376-75450680-CpG:_22-CGI	1450	NA	NA	NA
chr1	75449737	0.598361	0.359154	0.239207	0.0909433	2.63029	0.0227313	0.0137391	0.00853121	1	promoter-TSS (ENSMUST00000113577)	-698	ENSMUST00000113577	chr1-75450376-75450680-CpG:_22-CGI	639	ENSMUSG00000033007	Asic4	acid-sensing (proton-gated) ion channel family member 4 [Source:MGI Symbol;Acc:MGI:2652846]
chr1	75449941	0.588081	0.31105	0.277031	0.0706837	3.91931	0.0120206	0.0149505	8.88044e-05	0.764895	promoter-TSS (ENSMUST00000113577)	-494	ENSMUST00000113577	chr1-75450376-75450680-CpG:_22-CGI	435	ENSMUSG00000033007	Asic4	acid-sensing (proton-gated) ion channel family member 4 [Source:MGI Symbol;Acc:MGI:2652846]
chr1	75456948	0.370735	0.612512	-0.241777	0.0855165	-2.82726	0.0133766	0.0131981	0.00469484	1	intron (ENSMUST00000037708, intron 1 of 9)	6250	ENSMUST00000037708	chr1-75458558-75458772-CpG:_20-CGI	1610	ENSMUSG00000033007	Asic4	acid-sensing (proton-gated) ion channel family member 4 [Source:MGI Symbol;Acc:MGI:2652846]
chr1	75458732	0.00591373	0.113255	-0.107342	0.0486168	-2.20791	0.0171775	0.0217375	0.0272504	1	intron (ENSMUST00000037708, intron 1 of 9)	8034	ENSMUST00000037708	chr1-75458558-75458772-CpG:_20-CGI	0	ENSMUSG00000033007	Asic4	acid-sensing (proton-gated) ion channel family member 4 [Source:MGI Symbol;Acc:MGI:2652846]
chr1	75475230	0.860417	0.683216	0.1772	0.0733492	2.41585	0.0107742	0.0186205	0.0156987	1	TTS (ENSMUST00000113577)	3515	ENSMUST00000143496	chr1-75475043-75475252-CpG:_16-CGI	0	ENSMUSG00000033007	Asic4	acid-sensing (proton-gated) ion channel family member 4 [Source:MGI Symbol;Acc:MGI:2652846]
chr1	75476205	0.916066	0.792187	0.123879	0.0602195	2.05712	0.0144228	0.016962	0.0396744	1	exon (ENSMUST00000143496, exon 3 of 3)	2540	ENSMUST00000143496	chr1-75475918-75476150-CpG:_20-CGI	-56	ENSMUSG00000032997	Chpf	chondroitin polymerizing factor [Source:MGI Symbol;Acc:MGI:106576]
chr1	75486712	0.278367	0.550512	-0.272144	0.0801582	-3.39509	0.0145269	0.0140876	0.000686066	1	TTS (ENSMUST00000156705)	520	ENSMUST00000156499	chr1-75486710-75486948-CpG:_20-CGI	0	ENSMUSG00000026211	Obsl1	obscurin-like 1 [Source:MGI Symbol;Acc:MGI:2138628]
chr1	75486716	0.227411	0.384571	-0.15716	0.075292	-2.08734	0.0111261	0.0163484	0.0368575	1	TTS (ENSMUST00000156705)	516	ENSMUST00000156499	chr1-75486710-75486948-CpG:_20-CGI	0	ENSMUSG00000026211	Obsl1	obscurin-like 1 [Source:MGI Symbol;Acc:MGI:2138628]
chr1	75486774	0.205408	0.0645138	0.140894	0.0631188	2.23221	0.0268136	0.0168329	0.0256012	1	TTS (ENSMUST00000156705)	458	ENSMUST00000156499	chr1-75486710-75486948-CpG:_20-CGI	0	ENSMUSG00000026211	Obsl1	obscurin-like 1 [Source:MGI Symbol;Acc:MGI:2138628]
chr1	75487424	0.1906	0.341092	-0.150492	0.0676099	-2.22589	0.0164232	0.0133045	0.0260215	1	promoter-TSS (ENSMUST00000156499)	-192	ENSMUST00000156499	chr1-75487636-75488078-CpG:_50-CGI	212	ENSMUSG00000026211	Obsl1	obscurin-like 1 [Source:MGI Symbol;Acc:MGI:2138628]
chr1	75487648	0.0900032	0.204449	-0.114446	0.0527267	-2.17055	0.0165635	0.0152129	0.0299652	1	promoter-TSS (ENSMUST00000156499)	153	ENSMUST00000154636	chr1-75487636-75488078-CpG:_50-CGI	0	ENSMUSG00000026211	Obsl1	obscurin-like 1 [Source:MGI Symbol;Acc:MGI:2138628]
chr1	75487823	0.0601176	0.171962	-0.111845	0.0570088	-1.96189	0.0204733	0.0179511	0.0497754	1	promoter-TSS (ENSMUST00000154636)	-22	ENSMUST00000154636	chr1-75487636-75488078-CpG:_50-CGI	0	ENSMUSG00000026211	Obsl1	obscurin-like 1 [Source:MGI Symbol;Acc:MGI:2138628]
chr1	75492107	0.878983	0.979708	-0.100725	0.0456229	-2.20777	0.0123756	0.0173416	0.0272605	1	promoter-TSS (ENSMUST00000145382)	-297	ENSMUST00000145382	chr1-75487636-75488078-CpG:_50-CGI	-4030	ENSMUSG00000026211	Obsl1	obscurin-like 1 [Source:MGI Symbol;Acc:MGI:2138628]
chr1	75492331	0.763553	0.562875	0.200677	0.0796294	2.52014	0.0125645	0.0138619	0.0117307	1	promoter-TSS (ENSMUST00000145382)	299	ENSMUST00000150293	chr1-75487636-75488078-CpG:_50-CGI	-4254	ENSMUSG00000026211	Obsl1	obscurin-like 1 [Source:MGI Symbol;Acc:MGI:2138628]
chr1	75495328	0.681092	0.525201	0.155891	0.054081	2.88254	0.00775026	0.0112855	0.00394486	1	intron (ENSMUST00000113567, intron 8 of 19)	-2262	ENSMUST00000132252	chr1-75487636-75488078-CpG:_50-CGI	-7251	ENSMUSG00000026211	Obsl1	obscurin-like 1 [Source:MGI Symbol;Acc:MGI:2138628]
chr1	75499672	0.224189	0.328554	-0.104365	0.0529594	-1.97066	0.00763385	0.0116502	0.0487623	1	intron (ENSMUST00000113567, intron 6 of 19)	4007	ENSMUST00000127507	chr1-75503722-75503961-CpG:_21-CGI	4050	ENSMUSG00000026211	Obsl1	obscurin-like 1 [Source:MGI Symbol;Acc:MGI:2138628]
chr1	75503316	0.395434	0.632397	-0.236962	0.0921863	-2.57047	0.0158573	0.0214895	0.010156	1	exon (ENSMUST00000129403, exon 3 of 4)	363	ENSMUST00000127507	chr1-75503722-75503961-CpG:_21-CGI	406	ENSMUSG00000026211	Obsl1	obscurin-like 1 [Source:MGI Symbol;Acc:MGI:2138628]
chr1	75503730	0.662412	0.79925	-0.136837	0.0562523	-2.43256	0.00919407	0.0117158	0.0149923	1	promoter-TSS (ENSMUST00000127507)	-51	ENSMUST00000127507	chr1-75503722-75503961-CpG:_21-CGI	0	ENSMUSG00000026211	Obsl1	obscurin-like 1 [Source:MGI Symbol;Acc:MGI:2138628]
chr1	75503743	0.668679	0.799386	-0.130708	0.0574635	-2.27462	0.00979238	0.0122029	0.0229289	1	promoter-TSS (ENSMUST00000127507)	-64	ENSMUST00000127507	chr1-75503722-75503961-CpG:_21-CGI	0	ENSMUSG00000026211	Obsl1	obscurin-like 1 [Source:MGI Symbol;Acc:MGI:2138628]
chr1	75503914	0.170921	0.313084	-0.142163	0.0649654	-2.18829	0.013487	0.0122707	0.0286487	1	promoter-TSS (ENSMUST00000127507)	-235	ENSMUST00000127507	chr1-75503722-75503961-CpG:_21-CGI	0	ENSMUSG00000026211	Obsl1	obscurin-like 1 [Source:MGI Symbol;Acc:MGI:2138628]
chr1	75509584	0.892911	0.761769	0.131142	0.0557766	2.35119	0.00969843	0.0186901	0.0187133	1	exon (ENSMUST00000037330, exon 2 of 2)	2508	ENSMUST00000037330	chr1-75505201-75506384-CpG:_138-CGI	-3201	ENSMUSG00000032968	Inha	inhibin alpha [Source:MGI Symbol;Acc:MGI:96569]
chr1	75509797	0.713039	0.868327	-0.155288	0.0566974	-2.7389	0.0155181	0.0116595	0.00616459	1	exon (ENSMUST00000037330, exon 2 of 2)	2721	ENSMUST00000037330	chr1-75505201-75506384-CpG:_138-CGI	-3414	ENSMUSG00000032968	Inha	inhibin alpha [Source:MGI Symbol;Acc:MGI:96569]
chr1	75556928	0.814067	0.656324	0.157743	0.0735731	2.14404	0.0108428	0.0139391	0.03203	1	exon (ENSMUST00000132612, exon 18 of 21)	5220	ENSMUST00000132110	chr1-75546264-75546756-CpG:_54-CGI	-10173	ENSMUSG00000006576	Slc4a3	solute carrier family 4 (anion exchanger), member 3 [Source:MGI Symbol;Acc:MGI:109350]
chr1	75568333	0.790944	0.919669	-0.128725	0.0627913	-2.05004	0.0226677	0.0129836	0.0403603	1	exon (ENSMUST00000117745, exon 1 of 1)	251	ENSMUST00000117745	chr1-75546264-75546756-CpG:_54-CGI	-21578	ENSMUSG00000083244	Gm15180	predicted gene 15180 [Source:MGI Symbol;Acc:MGI:3705360]
chr1	75597498	0.908566	0.777316	0.131249	0.0626423	2.09522	0.0247195	0.0162597	0.0361515	1	Intergenic	-27155	ENSMUST00000120832	chr1-75546264-75546756-CpG:_54-CGI	-50743	NA	NA	NA
chr1	75657601	0.977626	0.876878	0.100749	0.0487911	2.0649	0.0160303	0.016673	0.0389327	1	Intergenic	21212	ENSMUST00000121823	chr1-75546264-75546756-CpG:_54-CGI	-110846	NA	NA	NA
chr1	75657613	0.834324	0.661089	0.173235	0.0837012	2.06969	0.0120307	0.0294025	0.0384816	1	Intergenic	21224	ENSMUST00000121823	chr1-75546264-75546756-CpG:_54-CGI	-110858	NA	NA	NA
chr1	75660536	0.721721	0.834182	-0.112461	0.0558622	-2.01318	0.0150263	0.0100468	0.0440953	1	Intergenic	24147	ENSMUST00000121823	chr1-75546264-75546756-CpG:_54-CGI	-113781	NA	NA	NA
chr1	75661038	0.623173	0.513204	0.109969	0.0502235	2.18959	0.00716168	0.00822241	0.0285541	1	Intergenic	24649	ENSMUST00000121823	chr1-75546264-75546756-CpG:_54-CGI	-114283	NA	NA	NA
chr1	75668036	0.391915	0.273079	0.118835	0.0603337	1.96963	0.00813503	0.0151351	0.0488803	1	Intergenic	31647	ENSMUST00000121823	chr1-75546264-75546756-CpG:_54-CGI	-121281	NA	NA	NA
chr1	75668243	0.543227	0.752773	-0.209546	0.0698854	-2.99842	0.0161361	0.0114709	0.00271383	1	Intergenic	31854	ENSMUST00000121823	chr1-75546264-75546756-CpG:_54-CGI	-121488	NA	NA	NA
chr1	75742010	0.871295	0.770519	0.100776	0.0450576	2.2366	0.0078892	0.00960032	0.0253125	1	Intergenic	105621	ENSMUST00000121823	chr1-75546264-75546756-CpG:_54-CGI	-195255	NA	NA	NA
chr1	75783410	0.542504	0.409498	0.133007	0.0651389	2.0419	0.00970873	0.0108601	0.0411616	1	Intergenic	147021	ENSMUST00000121823	chr1-75546264-75546756-CpG:_54-CGI	-236655	NA	NA	NA
chr1	75925862	0.0512287	0.175061	-0.123832	0.0555341	-2.22984	0.0102388	0.0214071	0.0257579	1	Intergenic	289473	ENSMUST00000121823	chr1-75546264-75546756-CpG:_54-CGI	-379107	NA	NA	NA
chr1	76943244	0.44703	0.285762	0.161267	0.0747597	2.15714	0.0181277	0.0125068	0.0309945	1	Intergenic	-201508	ENSMUST00000158701	chr1-77514349-77515453-CpG:_77-CGI	571105	NA	NA	NA
chr1	76970685	0.806798	0.930745	-0.123947	0.0544343	-2.27701	0.0165107	0.0135634	0.0227858	1	Intergenic	-174067	ENSMUST00000158701	chr1-77514349-77515453-CpG:_77-CGI	543664	NA	NA	NA
chr1	77081672	0.599704	0.478491	0.121213	0.0580057	2.08968	0.008476	0.0096912	0.0366463	1	Intergenic	-63080	ENSMUST00000158701	chr1-77514349-77515453-CpG:_77-CGI	432677	NA	NA	NA
chr1	77259894	0.231369	0.376997	-0.145628	0.0650993	-2.23702	0.0120576	0.0118436	0.0252853	1	Intergenic	115142	ENSMUST00000158701	chr1-77514349-77515453-CpG:_77-CGI	254455	NA	NA	NA
chr1	77279842	0.578164	0.41529	0.162874	0.0609725	2.67126	0.00810677	0.0112622	0.00755661	1	Intergenic	135090	ENSMUST00000158701	chr1-77514349-77515453-CpG:_77-CGI	234507	NA	NA	NA
chr1	77279915	0.693192	0.818119	-0.124927	0.0585201	-2.13476	0.0144405	0.0105444	0.0327805	1	Intergenic	135163	ENSMUST00000158701	chr1-77514349-77515453-CpG:_77-CGI	234434	NA	NA	NA
chr1	77413176	0.35853	0.235534	0.122996	0.0513942	2.39319	0.00901274	0.0108725	0.0167026	1	intron (ENSMUST00000027451, intron 5 of 17)	101911	ENSMUST00000027451	chr1-77514349-77515453-CpG:_77-CGI	101173	ENSMUSG00000026235	Epha4	Eph receptor A4 [Source:MGI Symbol;Acc:MGI:98277]
chr1	77436625	0.580975	0.689695	-0.10872	0.0554467	-1.9608	0.00871582	0.00997763	0.0499027	1	intron (ENSMUST00000027451, intron 4 of 17)	78462	ENSMUST00000027451	chr1-77514349-77515453-CpG:_77-CGI	77724	ENSMUSG00000026235	Epha4	Eph receptor A4 [Source:MGI Symbol;Acc:MGI:98277]
chr1	77441647	0.80809	0.705616	0.102474	0.0514216	1.99282	0.0152945	0.00897823	0.0462807	1	intron (ENSMUST00000027451, intron 4 of 17)	73440	ENSMUST00000027451	chr1-77514349-77515453-CpG:_77-CGI	72702	ENSMUSG00000026235	Epha4	Eph receptor A4 [Source:MGI Symbol;Acc:MGI:98277]
chr1	77503784	0.913203	0.804359	0.108844	0.053324	2.04119	0.0107234	0.0183975	0.0412319	1	intron (ENSMUST00000027451, intron 3 of 17)	11303	ENSMUST00000027451	chr1-77514349-77515453-CpG:_77-CGI	10565	ENSMUSG00000026235	Epha4	Eph receptor A4 [Source:MGI Symbol;Acc:MGI:98277]
chr1	77512994	0.333364	0.130607	0.202757	0.0708197	2.86301	0.0177424	0.0161782	0.0041964	1	intron (ENSMUST00000027451, intron 1 of 17)	2093	ENSMUST00000027451	chr1-77514349-77515453-CpG:_77-CGI	1355	ENSMUSG00000026235	Epha4	Eph receptor A4 [Source:MGI Symbol;Acc:MGI:98277]
chr1	77517172	0.304136	0.157369	0.146767	0.0552249	2.65761	0.00854009	0.0158649	0.00786962	1	Intergenic	-2085	ENSMUST00000027451	chr1-77514349-77515453-CpG:_77-CGI	-1720	NA	NA	NA
chr1	77691306	0.837056	0.732024	0.105031	0.0516646	2.03295	0.00973669	0.0103999	0.0420578	1	Intergenic	-176219	ENSMUST00000027451	chr1-77514349-77515453-CpG:_77-CGI	-175854	NA	NA	NA
chr1	77835549	0.469042	0.327742	0.141301	0.0571038	2.47445	0.00784951	0.0104832	0.0133441	1	Intergenic	62896	ENSMUST00000083281	chr1-77514349-77515453-CpG:_77-CGI	-320097	NA	NA	NA
chr1	78168193	0.648193	0.512524	0.135669	0.0576167	2.35469	0.00847939	0.0123819	0.0185383	1	intron (ENSMUST00000087086, intron 4 of 7)	28644	ENSMUST00000004994	chr1-78189565-78189829-CpG:_26-CGI	21372	ENSMUSG00000004872	Pax3	paired box 3 [Source:MGI Symbol;Acc:MGI:97487]
chr1	78192798	0.552339	0.404133	0.148206	0.0716257	2.06917	0.0142605	0.0112661	0.0385301	1	intron (ENSMUST00000087086, intron 3 of 7)	4039	ENSMUST00000004994	chr1-78189565-78189829-CpG:_26-CGI	-2970	ENSMUSG00000004872	Pax3	paired box 3 [Source:MGI Symbol;Acc:MGI:97487]
chr1	78194049	0.317467	0.135029	0.182439	0.0538469	3.3881	0.0104099	0.0115064	0.000703793	1	intron (ENSMUST00000087086, intron 2 of 7)	2788	ENSMUST00000004994	chr1-78196631-78197287-CpG:_49-CGI	2582	ENSMUSG00000004872	Pax3	paired box 3 [Source:MGI Symbol;Acc:MGI:97487]
chr1	78200188	0.2536	0.114778	0.138821	0.0463934	2.99226	0.00823743	0.0131589	0.00276918	1	Intergenic	-3055	ENSMUST00000087086	chr1-78196631-78197287-CpG:_49-CGI	-2902	NA	NA	NA
chr1	78200232	0.326806	0.207419	0.119387	0.0491553	2.42878	0.00748483	0.010833	0.0151498	1	Intergenic	-3099	ENSMUST00000087086	chr1-78196631-78197287-CpG:_49-CGI	-2946	NA	NA	NA
chr1	78201163	0.189401	0.0716636	0.117738	0.0558608	2.1077	0.0106038	0.0392617	0.0350573	1	Intergenic	-4030	ENSMUST00000087086	chr1-78203836-78204189-CpG:_25-CGI	2673	NA	NA	NA
chr1	78347369	0.609932	0.470251	0.13968	0.0646272	2.16132	0.00988298	0.0110738	0.0306705	1	intron (ENSMUST00000036172, intron 1 of 4)	37024	ENSMUST00000036172	chr1-78310063-78310738-CpG:_68-CGI	-36632	ENSMUSG00000032908	Sgpp2	sphingosine-1-phosphate phosphotase 2 [Source:MGI Symbol;Acc:MGI:3589109]
chr1	78510641	0.619892	0.759813	-0.13992	0.0666828	-2.0983	0.0158139	0.0116443	0.035879	1	promoter-TSS (ENSMUST00000149732)	-349	ENSMUST00000134947	chr1-78511827-78512070-CpG:_20-CGI	1186	ENSMUSG00000012187	Mogat1	monoacylglycerol O-acyltransferase 1 [Source:MGI Symbol;Acc:MGI:1915643]
chr1	78525218	0.31755	0.173507	0.144043	0.0499726	2.88245	0.00990369	0.0136275	0.00394602	1	intron (ENSMUST00000113524, intron 4 of 6)	-12409	ENSMUST00000125458	chr1-78511827-78512070-CpG:_20-CGI	-13149	ENSMUSG00000012187	Mogat1	monoacylglycerol O-acyltransferase 1 [Source:MGI Symbol;Acc:MGI:1915643]
chr1	78532606	0.243072	0.418666	-0.175594	0.0772867	-2.27198	0.0120496	0.0139718	0.0230879	1	intron (ENSMUST00000113524, intron 6 of 6)	-5021	ENSMUST00000125458	chr1-78511827-78512070-CpG:_20-CGI	-20537	ENSMUSG00000012187	Mogat1	monoacylglycerol O-acyltransferase 1 [Source:MGI Symbol;Acc:MGI:1915643]
chr1	78657155	0.922485	0.745317	0.177168	0.078532	2.256	0.0148082	0.0304951	0.0240709	1	promoter-TSS (ENSMUST00000035779)	-669	ENSMUST00000035779	chr1-78657622-78658549-CpG:_117-CGI	467	ENSMUSG00000032883	Acsl3	acyl-CoA synthetase long-chain family member 3 [Source:MGI Symbol;Acc:MGI:1921455]
chr1	78657297	0.595724	0.444389	0.151335	0.0602855	2.51031	0.0107236	0.00952932	0.0120626	1	promoter-TSS (ENSMUST00000035779)	-527	ENSMUST00000035779	chr1-78657622-78658549-CpG:_117-CGI	325	ENSMUSG00000032883	Acsl3	acyl-CoA synthetase long-chain family member 3 [Source:MGI Symbol;Acc:MGI:1921455]
chr1	78661314	0.457908	0.653478	-0.19557	0.0942744	-2.07447	0.0280448	0.0176795	0.0380354	1	intron (ENSMUST00000151622, intron 2 of 3)	2875	ENSMUST00000151622	chr1-78657622-78658549-CpG:_117-CGI	-2766	ENSMUSG00000079470	Utp14b	UTP14, U3 small nucleolar ribonucleoprotein, homolog B (yeast) [Source:MGI Symbol;Acc:MGI:2445092]
chr1	78734313	0.591186	0.477335	0.113851	0.056773	2.00537	0.0116473	0.00812586	0.0449239	1	Intergenic	37658	ENSMUST00000148608	chr1-78657622-78658549-CpG:_117-CGI	-75765	NA	NA	NA
chr1	78846594	0.582012	0.442313	0.1397	0.0597055	2.33982	0.012137	0.00968975	0.0192932	1	Intergenic	29646	ENSMUST00000057262	chr1-78657622-78658549-CpG:_117-CGI	-188046	NA	NA	NA
chr1	79440436	0.29213	0.133848	0.158281	0.059262	2.67088	0.0125334	0.011508	0.00756535	1	promoter-TSS (ENSMUST00000049972)	-347	ENSMUST00000049972	chr1-79671574-79671937-CpG:_33-CGI	231138	ENSMUSG00000050711	Scg2	secretogranin II [Source:MGI Symbol;Acc:MGI:103033]
chr1	79581916	0.494678	0.677059	-0.182381	0.0714493	-2.55259	0.0100838	0.0129401	0.0106925	1	Intergenic	-68053	ENSMUST00000104594	chr1-79671574-79671937-CpG:_33-CGI	89658	NA	NA	NA
chr1	79581935	0.429985	0.649402	-0.219417	0.0884859	-2.47968	0.0154968	0.0186765	0.0131499	1	Intergenic	-68072	ENSMUST00000104594	chr1-79671574-79671937-CpG:_33-CGI	89639	NA	NA	NA
chr1	79762618	0.393503	0.560739	-0.167235	0.0683014	-2.44849	0.0121971	0.0123532	0.0143458	1	promoter-TSS (ENSMUST00000113515)	-572	ENSMUST00000125641	chr1-79761251-79761833-CpG:_61-CGI	-786	ENSMUSG00000073643	Wdfy1	WD repeat and FYVE domain containing 1 [Source:MGI Symbol;Acc:MGI:1916618]
chr1	79857362	0.757927	0.62267	0.135258	0.0650675	2.07873	0.0128975	0.0115595	0.0376424	1	intron (ENSMUST00000027467, intron 1 of 8)	1333	ENSMUST00000153862	chr1-79858193-79859006-CpG:_90-CGI	831	ENSMUSG00000026249	Serpine2	serine (or cysteine) peptidase inhibitor, clade E, member 2 [Source:MGI Symbol;Acc:MGI:101780]
chr1	80147471	0.782849	0.916639	-0.13379	0.0573388	-2.33332	0.0107737	0.0179649	0.0196313	1	Intergenic	12006	ENSMUST00000179111	chr1-79858193-79859006-CpG:_90-CGI	-288466	NA	NA	NA
chr1	80231013	0.889514	0.716184	0.17333	0.0662297	2.61711	0.0117274	0.0130502	0.00886784	1	Intergenic	-12541	ENSMUST00000161427	chr1-79858193-79859006-CpG:_90-CGI	-372008	NA	NA	NA
chr1	80665630	0.625818	0.514924	0.110894	0.0526067	2.10798	0.00827249	0.00818015	0.0350325	1	intron (ENSMUST00000077946, intron 1 of 55)	92922	ENSMUST00000077946	chr1-80758071-80758785-CpG:_78-CGI	92441	ENSMUSG00000038608	Dock10	dedicator of cytokinesis 10 [Source:MGI Symbol;Acc:MGI:2146320]
chr1	81644052	0.860573	0.716172	0.144401	0.0546952	2.6401	0.00892487	0.0129772	0.00828828	1	Intergenic	98633	ENSMUST00000178013	chr1-82283183-82283558-CpG:_30-CGI	639131	NA	NA	NA
chr1	82169754	0.612911	0.770397	-0.157486	0.0669673	-2.35169	0.0126059	0.0155068	0.0186883	1	Intergenic	-63357	ENSMUST00000023262	chr1-82283183-82283558-CpG:_30-CGI	113429	NA	NA	NA
chr1	82223286	0.780284	0.642615	0.137669	0.0696441	1.97675	0.0218046	0.0119072	0.0480702	1	Intergenic	-9825	ENSMUST00000023262	chr1-82283183-82283558-CpG:_30-CGI	59897	NA	NA	NA
chr1	82433835	0.972788	0.848658	0.12413	0.047637	2.60575	0.0176652	0.0145489	0.00916737	1	intron (ENSMUST00000140020, intron 6 of 6)	-37019	ENSMUST00000117032	chr1-82316445-82316916-CpG:_56-CGI	-116920	ENSMUSG00000026142	Rhbdd1	rhomboid domain containing 1 [Source:MGI Symbol;Acc:MGI:1924117]
chr1	82563809	0.313376	0.516062	-0.202685	0.0950589	-2.13221	0.0142709	0.0243002	0.0329898	1	intron (ENSMUST00000087050, intron 3 of 47)	22982	ENSMUST00000135271	chr1-82724792-82725181-CpG:_43-CGI	160983	ENSMUSG00000067158	Col4a4	collagen, type IV, alpha 4 [Source:MGI Symbol;Acc:MGI:104687]
chr1	82625184	0.924962	0.804057	0.120905	0.0472199	2.56047	0.0116387	0.0159837	0.010453	1	intron (ENSMUST00000141994, intron 1 of 1)	-9828	ENSMUST00000083121	chr1-82724792-82725181-CpG:_43-CGI	99608	ENSMUSG00000079465	Col4a3	collagen, type IV, alpha 3 [Source:MGI Symbol;Acc:MGI:104688]
chr1	82816094	0.639427	0.52506	0.114368	0.0536977	2.12984	0.0101539	0.00857771	0.0331848	1	Intergenic	-23351	ENSMUST00000177110	chr1-82839328-82840320-CpG:_109-CGI	23234	NA	NA	NA
chr1	82816235	0.665315	0.822916	-0.1576	0.0511556	-3.0808	0.0117148	0.0106629	0.00206443	1	Intergenic	-23210	ENSMUST00000177110	chr1-82839328-82840320-CpG:_109-CGI	23093	NA	NA	NA
chr1	83726712	0.615565	0.797566	-0.182	0.0756574	-2.40559	0.0119601	0.0152432	0.0161466	1	Intergenic	-69199	ENSMUST00000178653	chr1-84284316-84284612-CpG:_31-CGI	557604	NA	NA	NA
chr1	84285535	0.777115	0.661527	0.115588	0.0526198	2.19666	0.0114837	0.00915714	0.0280448	1	promoter-TSS (ENSMUST00000177458)	-891	ENSMUST00000168574	chr1-84284316-84284612-CpG:_31-CGI	-924	ENSMUSG00000045658	Pid1	phosphotyrosine interaction domain containing 1 [Source:MGI Symbol;Acc:MGI:2138391]
chr1	84383754	0.872077	0.762799	0.109277	0.0487398	2.24205	0.0119537	0.0123363	0.024958	1	intron (ENSMUST00000049126, intron 12 of 12)	-19575	ENSMUST00000175996	chr1-84284316-84284612-CpG:_31-CGI	-99143	ENSMUSG00000036766	Dner	delta/notch-like EGF-related receptor [Source:MGI Symbol;Acc:MGI:2152889]
chr1	84623289	0.218037	0.514591	-0.296554	0.0714123	-4.15271	0.0100788	0.0133439	3.28561e-05	0.524683	intron (ENSMUST00000049126, intron 1 of 12)	72931	ENSMUST00000049126	chr1-84695498-84695745-CpG:_27-CGI	72209	ENSMUSG00000036766	Dner	delta/notch-like EGF-related receptor [Source:MGI Symbol;Acc:MGI:2152889]
chr1	84637547	0.310578	0.527089	-0.216511	0.0844526	-2.56369	0.012487	0.0174656	0.0103565	1	intron (ENSMUST00000049126, intron 1 of 12)	58673	ENSMUST00000049126	chr1-84695498-84695745-CpG:_27-CGI	57951	ENSMUSG00000036766	Dner	delta/notch-like EGF-related receptor [Source:MGI Symbol;Acc:MGI:2152889]
chr1	84652636	0.516772	0.686217	-0.169445	0.0716522	-2.36483	0.0171951	0.0135182	0.0180384	1	intron (ENSMUST00000049126, intron 1 of 12)	43584	ENSMUST00000049126	chr1-84695498-84695745-CpG:_27-CGI	42862	ENSMUSG00000036766	Dner	delta/notch-like EGF-related receptor [Source:MGI Symbol;Acc:MGI:2152889]
chr1	84652770	0.669859	0.788317	-0.118459	0.0579195	-2.04523	0.011594	0.0108961	0.040832	1	intron (ENSMUST00000049126, intron 1 of 12)	43450	ENSMUST00000049126	chr1-84695498-84695745-CpG:_27-CGI	42728	ENSMUSG00000036766	Dner	delta/notch-like EGF-related receptor [Source:MGI Symbol;Acc:MGI:2152889]
chr1	84694424	0.902113	0.734761	0.167351	0.0759247	2.20417	0.0509451	0.016119	0.0275122	1	intron (ENSMUST00000049126, intron 1 of 12)	1796	ENSMUST00000049126	chr1-84695498-84695745-CpG:_27-CGI	1074	ENSMUSG00000036766	Dner	delta/notch-like EGF-related receptor [Source:MGI Symbol;Acc:MGI:2152889]
chr1	84837152	0.302278	0.460911	-0.158633	0.0796783	-1.99092	0.0103535	0.0183016	0.0464892	1	intron (ENSMUST00000027421, intron 1 of 40)	2151	ENSMUST00000027421	chr1-84838454-84840300-CpG:_159-CGI	1302	ENSMUSG00000026219	Trip12	thyroid hormone receptor interactor 12 [Source:MGI Symbol;Acc:MGI:1309481]
chr1	84860790	0.81647	0.928374	-0.111904	0.0473361	-2.36403	0.0107039	0.0113289	0.0180775	1	intron (ENSMUST00000143656, intron 2 of 4)	-5645	ENSMUST00000139562	chr1-84838454-84840300-CpG:_159-CGI	-20491	ENSMUSG00000073633	Fbxo36	F-box protein 36 [Source:MGI Symbol;Acc:MGI:1289192]
chr1	84869267	0.925693	0.726889	0.198804	0.0853091	2.3304	0.0136207	0.0527159	0.019785	1	exon (ENSMUST00000151737, exon 1 of 4)	117	ENSMUST00000151737	chr1-84838454-84840300-CpG:_159-CGI	-28968	ENSMUSG00000073633	Fbxo36	F-box protein 36 [Source:MGI Symbol;Acc:MGI:1289192]
chr1	84869481	0.393407	0.645899	-0.252492	0.0828465	-3.04771	0.0131631	0.017634	0.00230592	1	exon (ENSMUST00000151737, exon 1 of 4)	331	ENSMUST00000151737	chr1-84838454-84840300-CpG:_159-CGI	-29182	ENSMUSG00000073633	Fbxo36	F-box protein 36 [Source:MGI Symbol;Acc:MGI:1289192]
chr1	84890237	0.33582	0.477772	-0.141952	0.064972	-2.18482	0.0108226	0.0130196	0.0289021	1	intron (ENSMUST00000139562, intron 2 of 3)	21087	ENSMUST00000151737	chr1-84934572-84935054-CpG:_47-CGI	44335	ENSMUSG00000073633	Fbxo36	F-box protein 36 [Source:MGI Symbol;Acc:MGI:1289192]
chr1	84890681	0.85334	0.676392	0.176948	0.0631867	2.8004	0.0155689	0.0143032	0.00510396	1	intron (ENSMUST00000139562, intron 2 of 3)	21531	ENSMUST00000151737	chr1-84934572-84935054-CpG:_47-CGI	43891	ENSMUSG00000073633	Fbxo36	F-box protein 36 [Source:MGI Symbol;Acc:MGI:1289192]
chr1	84929239	0.655955	0.842789	-0.186834	0.0728416	-2.56493	0.0111192	0.0160679	0.0103196	1	intron (ENSMUST00000027422, intron 2 of 4)	5885	ENSMUST00000027422	chr1-84934572-84935054-CpG:_47-CGI	5333	ENSMUSG00000026220	Slc16a14	solute carrier family 16 (monocarboxylic acid transporters), member 14 [Source:MGI Symbol;Acc:MGI:1919031]
chr1	84929780	0.845056	0.701459	0.143597	0.0726027	1.97785	0.0125505	0.0189383	0.0479459	1	intron (ENSMUST00000027422, intron 1 of 4)	5344	ENSMUST00000027422	chr1-84934572-84935054-CpG:_47-CGI	4792	ENSMUSG00000026220	Slc16a14	solute carrier family 16 (monocarboxylic acid transporters), member 14 [Source:MGI Symbol;Acc:MGI:1919031]
chr1	84935677	0.254649	0.154413	0.100236	0.0472395	2.12186	0.0136715	0.00784978	0.0338495	1	promoter-TSS (ENSMUST00000027422)	-553	ENSMUST00000027422	chr1-84934572-84935054-CpG:_47-CGI	-624	ENSMUSG00000026220	Slc16a14	solute carrier family 16 (monocarboxylic acid transporters), member 14 [Source:MGI Symbol;Acc:MGI:1919031]
chr1	85109894	0.662587	0.519204	0.143383	0.0729379	1.96583	0.0103591	0.0119021	0.0493187	1	promoter-TSS (ENSMUST00000161675)	-42	ENSMUST00000160792	chr1-84934572-84935054-CpG:_47-CGI	-174841	ENSMUSG00000089844	A530032D15Rik	RIKEN cDNA A530032D15Rik gene [Source:MGI Symbol;Acc:MGI:3037746]
chr1	85120580	0.345355	0.219342	0.126013	0.0523768	2.4059	0.00881849	0.0102356	0.0161327	1	intron (ENSMUST00000161267, intron 1 of 2)	5262	ENSMUST00000159317	chr1-84934572-84935054-CpG:_47-CGI	-185527	ENSMUSG00000052477	C130026I21Rik	RIKEN cDNA C130026I21 gene [Source:MGI Symbol;Acc:MGI:3612702]
chr1	85129993	0.378278	0.563539	-0.185261	0.0911605	-2.03226	0.0231836	0.0135694	0.0421278	1	intron (ENSMUST00000161267, intron 1 of 2)	14675	ENSMUST00000159317	chr1-84934572-84935054-CpG:_47-CGI	-194940	ENSMUSG00000052477	C130026I21Rik	RIKEN cDNA C130026I21 gene [Source:MGI Symbol;Acc:MGI:3612702]
chr1	85188956	0.485569	0.306392	0.179177	0.0820904	2.18268	0.0111545	0.0211401	0.0290594	1	intron (ENSMUST00000162896, intron 9 of 12)	-10656	ENSMUST00000160058	chr1-84934572-84935054-CpG:_47-CGI	-253903	ENSMUSG00000089716	Gm6264	predicted gene 6264 [Source:MGI Symbol;Acc:MGI:3779580]
chr1	85210963	0.398696	0.273194	0.125501	0.0589639	2.12844	0.010049	0.0119271	0.0333005	1	intron (ENSMUST00000113402, intron 3 of 3)	11256	ENSMUST00000113402	chr1-84934572-84935054-CpG:_47-CGI	-275910	ENSMUSG00000079457	Gm7609	predicted pseudogene 7609 [Source:MGI Symbol;Acc:MGI:3644536]
chr1	85279850	0.644217	0.817244	-0.173027	0.0578667	-2.99009	0.00933876	0.020124	0.00278892	1	exon (ENSMUST00000159695, exon 3 of 7)	4711	ENSMUST00000113408	chr1-84934572-84935054-CpG:_47-CGI	-344797	ENSMUSG00000079455	Gm16026	predicted pseudogene 16026 [Source:MGI Symbol;Acc:MGI:3783243]
chr1	85592749	0.891643	0.733736	0.157907	0.0691677	2.28295	0.0161825	0.0154009	0.0224331	1	TTS (ENSMUST00000143363)	-3559	ENSMUST00000128339	chr1-85793327-85794491-CpG:_135-CGI	200578	ENSMUSG00000070034	Sp110	Sp110 nuclear body protein [Source:MGI Symbol;Acc:MGI:1923364]
chr1	85619091	0.611103	0.726207	-0.115104	0.0562542	-2.04614	0.0077119	0.015008	0.0407421	1	intron (ENSMUST00000162925, intron 3 of 7)	-7196	ENSMUST00000161763	chr1-85793327-85794491-CpG:_135-CGI	174236	ENSMUSG00000070031	Sp140	Sp140 nuclear body protein [Source:MGI Symbol;Acc:MGI:3702467]
chr1	85639128	0.383239	0.246241	0.136998	0.0684927	2.00019	0.0102103	0.0157148	0.0454801	1	intron (ENSMUST00000159234, intron 2 of 3)	3745	ENSMUST00000159234	chr1-85793327-85794491-CpG:_135-CGI	154199	ENSMUSG00000070031	Sp140	Sp140 nuclear body protein [Source:MGI Symbol;Acc:MGI:3702467]
chr1	85650114	0.256722	0.419516	-0.162793	0.0707695	-2.30033	0.0102065	0.0129844	0.0214293	1	promoter-TSS (ENSMUST00000066427)	65	ENSMUST00000066427	chr1-85793327-85794491-CpG:_135-CGI	143213	ENSMUSG00000026222	Sp100	nuclear antigen Sp100 [Source:MGI Symbol;Acc:MGI:109561]
chr1	85652217	0.482642	0.607065	-0.124423	0.061105	-2.03622	0.00775109	0.0177623	0.0417278	1	intron (ENSMUST00000153574, intron 1 of 16)	-1633	ENSMUST00000161540	chr1-85793327-85794491-CpG:_135-CGI	141110	ENSMUSG00000026222	Sp100	nuclear antigen Sp100 [Source:MGI Symbol;Acc:MGI:109561]
chr1	85679780	0.894795	0.780627	0.114167	0.0504312	2.26382	0.010249	0.0135989	0.0235851	1	TTS (ENSMUST00000140758)	4899	ENSMUST00000082480	chr1-85793327-85794491-CpG:_135-CGI	113547	ENSMUSG00000026222	Sp100	nuclear antigen Sp100 [Source:MGI Symbol;Acc:MGI:109561]
chr1	85703498	0.226245	0.0877085	0.138536	0.0524927	2.63915	0.0125195	0.0146766	0.00831147	1	promoter-TSS (ENSMUST00000141709)	57	ENSMUST00000141709	chr1-85793327-85794491-CpG:_135-CGI	89829	ENSMUSG00000026222	Sp100	nuclear antigen Sp100 [Source:MGI Symbol;Acc:MGI:109561]
chr1	85721567	0.95019	0.830052	0.120137	0.044506	2.69935	0.0114149	0.015657	0.00694747	1	intron (ENSMUST00000161453, intron 2 of 3)	14986	ENSMUST00000161453	chr1-85793327-85794491-CpG:_135-CGI	71760	ENSMUSG00000052760	A630001G21Rik	RIKEN cDNA A630001G21 gene [Source:MGI Symbol;Acc:MGI:2443131]
chr1	85722334	0.793844	0.926437	-0.132593	0.0537367	-2.46747	0.0107026	0.013546	0.0136073	1	intron (ENSMUST00000161453, intron 2 of 3)	14219	ENSMUST00000161453	chr1-85793327-85794491-CpG:_135-CGI	70993	ENSMUSG00000052760	A630001G21Rik	RIKEN cDNA A630001G21 gene [Source:MGI Symbol;Acc:MGI:2443131]
chr1	85758279	0.368614	0.570544	-0.20193	0.0904314	-2.23296	0.0234377	0.0174145	0.0255516	1	intron (ENSMUST00000159122, intron 3 of 7)	-5514	ENSMUST00000175454	chr1-85793327-85794491-CpG:_135-CGI	35048	ENSMUSG00000052760	A630001G21Rik	RIKEN cDNA A630001G21 gene [Source:MGI Symbol;Acc:MGI:2443131]
chr1	85909164	0.14083	0.349326	-0.208495	0.0668073	-3.12085	0.0109414	0.0133699	0.00180333	1	TTS (ENSMUST00000027425)	3004	ENSMUST00000139837	chr1-85894474-85894906-CpG:_43-CGI	-14259	ENSMUSG00000026223	Itm2c	integral membrane protein 2C [Source:MGI Symbol;Acc:MGI:1927594]
chr1	85935808	0.627229	0.459501	0.167728	0.0776673	2.15957	0.0101622	0.0176701	0.0308062	1	intron (ENSMUST00000129392, intron 2 of 2)	7082	ENSMUST00000129392	chr1-85894474-85894906-CpG:_43-CGI	-40903	ENSMUSG00000026224	4933407L21Rik	RIKEN cDNA 4933407L21 gene [Source:MGI Symbol;Acc:MGI:1918391]
chr1	86014830	0.693069	0.432292	0.260777	0.0838363	3.11055	0.0109109	0.0171521	0.0018674	1	Intergenic	-1985	ENSMUST00000129169	chr1-86018289-86018836-CpG:_53-CGI	3459	NA	NA	NA
chr1	86032738	0.0752165	0.184959	-0.109743	0.0559032	-1.96309	0.0130807	0.0155114	0.0496363	1	Intergenic	10634	ENSMUST00000131151	chr1-86045856-86046583-CpG:_105-CGI	13118	NA	NA	NA
chr1	86129096	0.814586	0.967506	-0.15292	0.0635807	-2.40513	0.0353619	0.01471	0.0161667	1	intron (ENSMUST00000149946, intron 1 of 2)	1230	ENSMUST00000149946	chr1-86154608-86155041-CpG:_38-CGI	25512	ENSMUSG00000026229	Psmd1	proteasome (prosome, macropain) 26S subunit, non-ATPase, 1 [Source:MGI Symbol;Acc:MGI:1917497]
chr1	86310745	0.382012	0.272347	0.109665	0.0539771	2.03169	0.00799263	0.0100951	0.0421848	1	Intergenic	7525	ENSMUST00000113306	chr1-86303140-86303984-CpG:_73-CGI	-6762	NA	NA	NA
chr1	86311186	0.518138	0.304255	0.213883	0.0792767	2.69793	0.014316	0.0152425	0.0069773	1	Intergenic	7966	ENSMUST00000113306	chr1-86303140-86303984-CpG:_73-CGI	-7203	NA	NA	NA
chr1	86339375	0.850434	0.71706	0.133375	0.0610135	2.18599	0.0122307	0.0124012	0.0288166	1	Intergenic	11925	ENSMUST00000082903	chr1-86358611-86360007-CpG:_155-CGI	19236	NA	NA	NA
chr1	86348611	0.782012	0.657502	0.12451	0.0579367	2.14907	0.00970443	0.0112801	0.031629	1	3' UTR (ENSMUST00000027438, exon 14 of 14)	2689	ENSMUST00000082903	chr1-86358611-86360007-CpG:_155-CGI	10000	ENSMUSG00000026234	Ncl	nucleolin [Source:MGI Symbol;Acc:MGI:97286]
chr1	86348759	0.782959	0.894627	-0.111667	0.0538627	-2.07318	0.0141686	0.0118875	0.0381552	1	3' UTR (ENSMUST00000027438, exon 14 of 14)	2541	ENSMUST00000082903	chr1-86358611-86360007-CpG:_155-CGI	9852	ENSMUSG00000026234	Ncl	nucleolin [Source:MGI Symbol;Acc:MGI:97286]
chr1	86348825	0.892601	0.786469	0.106132	0.0531476	1.99692	0.00999353	0.0182133	0.0458335	1	3' UTR (ENSMUST00000027438, exon 14 of 14)	2475	ENSMUST00000082903	chr1-86358611-86360007-CpG:_155-CGI	9786	ENSMUSG00000026234	Ncl	nucleolin [Source:MGI Symbol;Acc:MGI:97286]
chr1	86380974	0.269903	0.126613	0.143289	0.0670729	2.13632	0.0147933	0.0124481	0.032653	1	Intergenic	7187	ENSMUST00000027440	chr1-86358611-86360007-CpG:_155-CGI	-20968	NA	NA	NA
chr1	86389704	0.786089	0.902852	-0.116764	0.0524544	-2.226	0.0137048	0.0122757	0.0260139	1	Intergenic	-1543	ENSMUST00000027440	chr1-86358611-86360007-CpG:_155-CGI	-29698	NA	NA	NA
chr1	86399467	0.562311	0.364667	0.197644	0.086199	2.29288	0.0119473	0.0228027	0.0218549	1	Intergenic	-11306	ENSMUST00000027440	chr1-86434301-86434867-CpG:_49-CGI	34834	NA	NA	NA
chr1	86415714	0.544133	0.732674	-0.188541	0.0703573	-2.67977	0.0136244	0.0116913	0.00736732	1	Intergenic	-10614	ENSMUST00000046004	chr1-86434301-86434867-CpG:_49-CGI	18587	NA	NA	NA
chr1	86415773	0.644078	0.807939	-0.163861	0.0623011	-2.63015	0.0107495	0.0140963	0.00853477	1	Intergenic	-10555	ENSMUST00000046004	chr1-86434301-86434867-CpG:_49-CGI	18528	NA	NA	NA
chr1	86417242	0.503575	0.71832	-0.214745	0.0865445	-2.48132	0.0123544	0.0141994	0.0130896	1	Intergenic	-9086	ENSMUST00000046004	chr1-86434301-86434867-CpG:_49-CGI	17059	NA	NA	NA
chr1	86421320	0.542129	0.400278	0.141851	0.0661491	2.1444	0.0141217	0.0124199	0.0320005	1	Intergenic	-5008	ENSMUST00000046004	chr1-86434301-86434867-CpG:_49-CGI	12981	NA	NA	NA
chr1	86442887	0.0403389	0.17309	-0.132751	0.046018	-2.88477	0.0203995	0.0136205	0.00391702	1	Intergenic	16559	ENSMUST00000046004	chr1-86441992-86443154-CpG:_96-CGI	0	NA	NA	NA
chr1	86447751	0.392135	0.233859	0.158276	0.072012	2.19791	0.0177711	0.012054	0.0279555	1	Intergenic	21423	ENSMUST00000046004	chr1-86441992-86443154-CpG:_96-CGI	-4598	NA	NA	NA
chr1	86473806	0.758141	0.607216	0.150925	0.0630008	2.3956	0.0118768	0.0151741	0.0165933	1	Intergenic	47478	ENSMUST00000046004	chr1-86487213-86488016-CpG:_87-CGI	13407	NA	NA	NA
chr1	86503429	0.708399	0.524143	0.184256	0.082573	2.23144	0.0156652	0.013447	0.0256522	1	Intergenic	-23306	ENSMUST00000045897	chr1-86503849-86504493-CpG:_60-CGI	420	NA	NA	NA
chr1	86503649	0.433452	0.577395	-0.143943	0.0713698	-2.01687	0.0115082	0.0143005	0.0437093	1	Intergenic	-23086	ENSMUST00000045897	chr1-86503849-86504493-CpG:_60-CGI	200	NA	NA	NA
chr1	86505303	0.407899	0.290417	0.117482	0.0525642	2.23502	0.00721929	0.0105039	0.0254159	1	Intergenic	-21432	ENSMUST00000045897	chr1-86503849-86504493-CpG:_60-CGI	-811	NA	NA	NA
chr1	86521785	0.628796	0.746746	-0.11795	0.0594445	-1.98421	0.00945136	0.0173874	0.0472328	1	Intergenic	-4950	ENSMUST00000045897	chr1-86524827-86528579-CpG:_361-CGI	3042	NA	NA	NA
chr1	86532790	0.763164	0.915236	-0.152072	0.0726181	-2.09413	0.0405443	0.0128468	0.0362482	1	Intergenic	6055	ENSMUST00000045897	chr1-86524827-86528579-CpG:_361-CGI	-4212	NA	NA	NA
chr1	86532820	0.744748	0.913687	-0.168939	0.0821181	-2.05726	0.0503942	0.0205806	0.0396608	1	Intergenic	6085	ENSMUST00000045897	chr1-86524827-86528579-CpG:_361-CGI	-4242	NA	NA	NA
chr1	86572149	0.540237	0.649827	-0.10959	0.053268	-2.05733	0.00797809	0.00882202	0.0396548	1	intron (ENSMUST00000150653, intron 1 of 4)	10367	ENSMUST00000150653	chr1-86582144-86582638-CpG:_42-CGI	9995	ENSMUSG00000026239	Pde6d	phosphodiesterase 6D, cGMP-specific, rod, delta [Source:MGI Symbol;Acc:MGI:1270843]
chr1	86653895	0.888581	0.757941	0.130641	0.0635727	2.05498	0.0112982	0.0158266	0.0398808	1	Intergenic	-16288	ENSMUST00000122519	chr1-86669612-86670874-CpG:_93-CGI	15717	NA	NA	NA
chr1	86671087	0.516654	0.365147	0.151507	0.0758174	1.99832	0.0121083	0.0176007	0.0456818	1	promoter-TSS (ENSMUST00000027449)	-515	ENSMUST00000027449	chr1-86669612-86670874-CpG:_93-CGI	-214	ENSMUSG00000026241	Nppc	natriuretic peptide type C [Source:MGI Symbol;Acc:MGI:97369]
chr1	86696873	0.676489	0.468975	0.207514	0.0697897	2.97342	0.00993368	0.0158211	0.00294503	1	Intergenic	-6930	ENSMUST00000065694	chr1-86703618-86704161-CpG:_67-CGI	6745	NA	NA	NA
chr1	86916823	0.74096	0.639425	0.101535	0.0471169	2.15497	0.00801275	0.00763609	0.0311644	1	intron (ENSMUST00000065694, intron 9 of 20)	-7121	ENSMUST00000167233	chr1-87098682-87098940-CpG:_25-CGI	181859	ENSMUSG00000053333	Dis3l2	DIS3 mitotic control homolog (S. cerevisiae)-like 2 [Source:MGI Symbol;Acc:MGI:2442555]
chr1	87036325	0.342666	0.203969	0.138696	0.0627554	2.21011	0.00982517	0.0117573	0.0270974	1	intron (ENSMUST00000065694, intron 14 of 20)	53602	ENSMUST00000027455	chr1-87098682-87098940-CpG:_25-CGI	62357	ENSMUSG00000053333	Dis3l2	DIS3 mitotic control homolog (S. cerevisiae)-like 2 [Source:MGI Symbol;Acc:MGI:2442555]
chr1	87036427	0.902461	0.739048	0.163413	0.0600913	2.71941	0.0115127	0.012715	0.00653979	1	intron (ENSMUST00000065694, intron 14 of 20)	53500	ENSMUST00000027455	chr1-87098682-87098940-CpG:_25-CGI	62255	ENSMUSG00000053333	Dis3l2	DIS3 mitotic control homolog (S. cerevisiae)-like 2 [Source:MGI Symbol;Acc:MGI:2442555]
chr1	87062132	0.923529	0.790449	0.13308	0.0670941	1.98349	0.0287975	0.0185858	0.047313	1	Intergenic	27795	ENSMUST00000027455	chr1-87098682-87098940-CpG:_25-CGI	36550	NA	NA	NA
chr1	87089487	0.658461	0.80746	-0.148999	0.0620871	-2.39983	0.0117504	0.0126276	0.0164026	1	intron (ENSMUST00000027455, intron 2 of 10)	440	ENSMUST00000027455	chr1-87098682-87098940-CpG:_25-CGI	9195	ENSMUSG00000026246	Alppl2	alkaline phosphatase, placental-like 2 [Source:MGI Symbol;Acc:MGI:108009]
chr1	87125572	0.76089	0.641535	0.119356	0.060117	1.98539	0.00817199	0.0155708	0.047101	1	intron (ENSMUST00000044878, intron 3 of 10)	565	ENSMUST00000044878	chr1-87098682-87098940-CpG:_25-CGI	-26633	ENSMUSG00000036500	Akp3	alkaline phosphatase 3, intestine, not Mn requiring [Source:MGI Symbol;Acc:MGI:87984]
chr1	87149381	0.268399	0.140675	0.127724	0.0637502	2.00352	0.0109364	0.0134333	0.045122	1	promoter-TSS (ENSMUST00000162015)	-466	ENSMUST00000162015	chr1-87153912-87155085-CpG:_126-CGI	4531	ENSMUSG00000026247	Ecel1	endothelin converting enzyme-like 1 [Source:MGI Symbol;Acc:MGI:1343461]
chr1	87158724	0.633672	0.416049	0.217623	0.0815801	2.6676	0.0131256	0.0143175	0.00763951	1	Intergenic	-2204	ENSMUST00000161002	chr1-87155838-87156120-CpG:_32-CGI	-2605	NA	NA	NA
chr1	87170348	0.447981	0.645307	-0.197326	0.080397	-2.4544	0.0120802	0.023006	0.0141121	1	Intergenic	-12964	ENSMUST00000044533	chr1-87155838-87156120-CpG:_32-CGI	-14229	NA	NA	NA
chr1	87175609	0.932067	0.790904	0.141163	0.0553412	2.55078	0.0135566	0.012641	0.0107481	1	Intergenic	-7703	ENSMUST00000044533	chr1-87186574-87187227-CpG:_54-CGI	10965	NA	NA	NA
chr1	87184826	0.0936886	0.204384	-0.110695	0.0464259	-2.38434	0.00918065	0.0129934	0.0171099	1	exon (ENSMUST00000044533, exon 4 of 13)	1514	ENSMUST00000044533	chr1-87186574-87187227-CpG:_54-CGI	1748	ENSMUSG00000036480	Prss56	protease, serine 56 [Source:MGI Symbol;Acc:MGI:1916703]
chr1	87197658	0.643205	0.51679	0.126414	0.0615507	2.05382	0.0139053	0.0104944	0.0399929	1	exon (ENSMUST00000073252, exon 11 of 12)	7007	ENSMUST00000073252	chr1-87186574-87187227-CpG:_54-CGI	-10432	ENSMUSG00000026251	Chrnd	cholinergic receptor, nicotinic, delta polypeptide [Source:MGI Symbol;Acc:MGI:87893]
chr1	87232444	0.754343	0.572042	0.182301	0.0848878	2.14756	0.0206784	0.0153298	0.031749	1	exon (ENSMUST00000113235, exon 7 of 8)	18159	ENSMUST00000113231	chr1-87213816-87214382-CpG:_64-CGI	-18063	ENSMUSG00000026254	Eif4e2	eukaryotic translation initiation factor 4E member 2 [Source:MGI Symbol;Acc:MGI:1914440]
chr1	87263232	0.744329	0.531919	0.212411	0.0908734	2.33743	0.0199438	0.0208151	0.0194167	1	Intergenic	-1130	ENSMUST00000027472	chr1-87264206-87264956-CpG:_69-CGI	974	NA	NA	NA
chr1	87265275	0.152871	0.0463751	0.106496	0.0406458	2.62009	0.0115338	0.0108459	0.00879058	1	promoter-TSS (ENSMUST00000138844)	-102	ENSMUST00000138844	chr1-87264206-87264956-CpG:_69-CGI	-320	ENSMUSG00000089821	Efhd1os	EF hand domain containing 1, opposite strand [Source:MGI Symbol;Acc:MGI:4413444]
chr1	87282256	0.888049	0.753173	0.134875	0.0639731	2.10832	0.0113929	0.0165471	0.0350037	1	intron (ENSMUST00000118687, intron 1 of 4)	-17083	ENSMUST00000138844	chr1-87264206-87264956-CpG:_69-CGI	-17301	ENSMUSG00000026255	Efhd1	EF hand domain containing 1 [Source:MGI Symbol;Acc:MGI:1921607]
chr1	87310046	0.45325	0.598322	-0.145073	0.053575	-2.70784	0.00776229	0.0095082	0.00677221	1	TTS (ENSMUST00000150831)	821	ENSMUST00000150831	chr1-87326822-87327563-CpG:_75-CGI	16776	ENSMUSG00000026255	Efhd1	EF hand domain containing 1 [Source:MGI Symbol;Acc:MGI:1921607]
chr1	87508676	0.74655	0.892229	-0.14568	0.0480468	-3.03203	0.0111132	0.0149294	0.00242911	1	intron (ENSMUST00000068681, intron 4 of 14)	-1212	ENSMUST00000166055	chr1-87509540-87510557-CpG:_101-CGI	864	ENSMUSG00000026259	Ngef	neuronal guanine nucleotide exchange factor [Source:MGI Symbol;Acc:MGI:1858414]
chr1	87509112	0.371562	0.543368	-0.171806	0.0773877	-2.22007	0.0106076	0.0151183	0.0264143	1	promoter-TSS (ENSMUST00000166055)	-776	ENSMUST00000166055	chr1-87509540-87510557-CpG:_101-CGI	428	ENSMUSG00000079434	Neu2	neuraminidase 2 [Source:MGI Symbol;Acc:MGI:1344417]
chr1	87607946	0.450195	0.308684	0.141511	0.0659496	2.14574	0.013485	0.0116792	0.0318937	1	Intergenic	-12365	ENSMUST00000169754	chr1-87509540-87510557-CpG:_101-CGI	-97390	NA	NA	NA
chr1	87620573	0.738671	0.584878	0.153793	0.0697374	2.20531	0.0109013	0.0139319	0.0274323	1	promoter-TSS (ENSMUST00000165554)	-53	ENSMUST00000165554	chr1-87509540-87510557-CpG:_101-CGI	-110017	ENSMUSG00000026288	Inpp5d	inositol polyphosphate-5-phosphatase D [Source:MGI Symbol;Acc:MGI:107357]
chr1	87621032	0.708776	0.597416	0.11136	0.055457	2.00805	0.00803685	0.0101327	0.0446381	1	promoter-TSS (ENSMUST00000163576)	406	ENSMUST00000165554	chr1-87509540-87510557-CpG:_101-CGI	-110476	ENSMUSG00000026288	Inpp5d	inositol polyphosphate-5-phosphatase D [Source:MGI Symbol;Acc:MGI:107357]
chr1	87631745	0.753247	0.892236	-0.138989	0.057907	-2.4002	0.0122054	0.0219522	0.016386	1	intron (ENSMUST00000163576, intron 1 of 3)	10072	ENSMUST00000163576	chr1-87509540-87510557-CpG:_101-CGI	-121189	ENSMUSG00000026288	Inpp5d	inositol polyphosphate-5-phosphatase D [Source:MGI Symbol;Acc:MGI:107357]
chr1	87648580	0.759674	0.636613	0.12306	0.0547492	2.24771	0.00857998	0.010433	0.0245946	1	intron (ENSMUST00000169754, intron 2 of 26)	26907	ENSMUST00000163576	chr1-87755866-87756662-CpG:_90-CGI	107286	ENSMUSG00000026288	Inpp5d	inositol polyphosphate-5-phosphatase D [Source:MGI Symbol;Acc:MGI:107357]
chr1	87712089	0.542284	0.713321	-0.171037	0.0843976	-2.02657	0.0131568	0.0137602	0.0427067	1	TTS (ENSMUST00000163548)	2749	ENSMUST00000163548	chr1-87755866-87756662-CpG:_90-CGI	43777	ENSMUSG00000026288	Inpp5d	inositol polyphosphate-5-phosphatase D [Source:MGI Symbol;Acc:MGI:107357]
chr1	87721801	0.517811	0.688942	-0.171131	0.0584973	-2.92545	0.0110865	0.00967557	0.00343955	1	Intergenic	12461	ENSMUST00000163548	chr1-87755866-87756662-CpG:_90-CGI	34065	NA	NA	NA
chr1	87755646	0.402609	0.176969	0.22564	0.0504007	4.47693	0.00948014	0.00949554	7.57258e-06	0.311804	promoter-TSS (ENSMUST00000113186)	-223	ENSMUST00000144047	chr1-87755866-87756662-CpG:_90-CGI	220	ENSMUSG00000026289	Atg16l1	autophagy related 16-like 1 (S. cerevisiae) [Source:MGI Symbol;Acc:MGI:1924290]
chr1	87807410	0.699799	0.871537	-0.171737	0.0648585	-2.64788	0.0152071	0.013637	0.00809985	1	intron (ENSMUST00000128761, intron 2 of 10)	3731	ENSMUST00000155393	chr1-87853349-87853897-CpG:_67-CGI	45939	ENSMUSG00000056055	Sag	S-antigen, retina and pineal gland (arrestin) [Source:MGI Symbol;Acc:MGI:98227]
chr1	87854602	0.141493	0.244567	-0.103074	0.0439442	-2.34556	0.00928782	0.00973666	0.0189983	1	intron (ENSMUST00000027517, intron 1 of 29)	1316	ENSMUST00000027517	chr1-87853349-87853897-CpG:_67-CGI	-706	ENSMUSG00000070738	Dgkd	diacylglycerol kinase, delta [Source:MGI Symbol;Acc:MGI:2138334]
chr1	87960292	0.630486	0.476925	0.153561	0.0745852	2.05886	0.0133695	0.0163825	0.0395072	1	intron (ENSMUST00000040783, intron 19 of 27)	48258	ENSMUST00000040783	chr1-88008207-88008601-CpG:_45-CGI	47915	ENSMUSG00000005501	Usp40	ubiquitin specific peptidase 40 [Source:MGI Symbol;Acc:MGI:2443184]
chr1	88007332	0.69812	0.937633	-0.239513	0.0631001	-3.79576	0.0136003	0.0141967	0.000147191	0.887108	exon (ENSMUST00000040783, exon 2 of 28)	1218	ENSMUST00000040783	chr1-88008207-88008601-CpG:_45-CGI	875	ENSMUSG00000005501	Usp40	ubiquitin specific peptidase 40 [Source:MGI Symbol;Acc:MGI:2443184]
chr1	88060524	0.841123	0.977895	-0.136772	0.0524357	-2.60839	0.01878	0.0172748	0.00909701	1	intron (ENSMUST00000113142, intron 1 of 4)	5044	ENSMUST00000173325	chr1-88008207-88008601-CpG:_45-CGI	-51924	ENSMUSG00000090165	Ugt1a10	UDP glycosyltransferase 1 family, polypeptide A10 [Source:MGI Symbol;Acc:MGI:3580642]
chr1	88103189	0.662003	0.546546	0.115457	0.0555874	2.07703	0.00989786	0.00872004	0.0377987	1	promoter-TSS (ENSMUST00000113138)	-62	ENSMUST00000113135	chr1-88008207-88008601-CpG:_45-CGI	-94589	ENSMUSG00000090145	Ugt1a6b	UDP glucuronosyltransferase 1 family, polypeptide A6B [Source:MGI Symbol;Acc:MGI:3580629]
chr1	88230647	0.769794	0.881229	-0.111435	0.0424176	-2.6271	0.00980188	0.00896866	0.00861156	1	exon (ENSMUST00000113130, exon 5 of 42)	3617	ENSMUST00000113130	chr1-88205329-88205799-CpG:_58-CGI	-24849	ENSMUSG00000079429	Mroh2a	maestro heat-like repeat family member 2A [Source:MGI Symbol;Acc:MGI:3705228]
chr1	88245949	0.155033	0.0527732	0.10226	0.0484399	2.11107	0.0112717	0.0125409	0.0347659	1	intron (ENSMUST00000061013, intron 24 of 42)	7842	ENSMUST00000142632	chr1-88277213-88277704-CpG:_49-CGI	31264	ENSMUSG00000079429	Mroh2a	maestro heat-like repeat family member 2A [Source:MGI Symbol;Acc:MGI:3705228]
chr1	88407331	0.765399	0.894913	-0.129514	0.0412912	-3.13661	0.00862134	0.00894103	0.00170911	1	promoter-TSS (ENSMUST00000176708)	53	ENSMUST00000176708	chr1-88277213-88277704-CpG:_49-CGI	-129628	ENSMUSG00000026295	Spp2	secreted phosphoprotein 2 [Source:MGI Symbol;Acc:MGI:1922646]
chr1	88422070	0.935128	0.828705	0.106423	0.0405964	2.6215	0.00823005	0.010867	0.00875447	1	intron (ENSMUST00000176708, intron 6 of 6)	14792	ENSMUST00000176708	chr1-88277213-88277704-CpG:_49-CGI	-144367	ENSMUSG00000026295	Spp2	secreted phosphoprotein 2 [Source:MGI Symbol;Acc:MGI:1922646]
chr1	88462299	0.73827	0.878433	-0.140163	0.0688173	-2.03674	0.0123073	0.0161226	0.0416762	1	Intergenic	47586	ENSMUST00000067625	chr1-88277213-88277704-CpG:_49-CGI	-184596	NA	NA	NA
chr1	88463047	0.657818	0.516761	0.141057	0.0695584	2.0279	0.0205572	0.00968063	0.0425708	1	Intergenic	46838	ENSMUST00000067625	chr1-88277213-88277704-CpG:_49-CGI	-185344	NA	NA	NA
chr1	88587821	0.902602	0.76306	0.139542	0.0596172	2.34063	0.0114189	0.0157598	0.0192511	1	Intergenic	-77936	ENSMUST00000067625	chr1-88700953-88702514-CpG:_167-CGI	113132	NA	NA	NA
chr1	88587826	0.961279	0.832102	0.129176	0.0519669	2.48574	0.0127682	0.0183613	0.0129282	1	Intergenic	-77941	ENSMUST00000067625	chr1-88700953-88702514-CpG:_167-CGI	113127	NA	NA	NA
chr1	88602612	0.440882	0.64828	-0.207398	0.0668738	-3.10133	0.00877264	0.0121875	0.00192651	1	Intergenic	-92727	ENSMUST00000067625	chr1-88700953-88702514-CpG:_167-CGI	98341	NA	NA	NA
chr1	88700127	0.571462	0.72739	-0.155928	0.0638734	-2.4412	0.00867409	0.0187683	0.0146385	1	3' UTR (ENSMUST00000159814, exon 1 of 1)	1748	ENSMUST00000051236	chr1-88700953-88702514-CpG:_167-CGI	826	ENSMUSG00000049866	Arl4c	ADP-ribosylation factor-like 4C [Source:MGI Symbol;Acc:MGI:2445172]
chr1	88700342	0.399448	0.253913	0.145534	0.055419	2.62607	0.00776458	0.011812	0.0086376	1	3' UTR (ENSMUST00000159814, exon 1 of 1)	1533	ENSMUST00000051236	chr1-88700953-88702514-CpG:_167-CGI	611	ENSMUSG00000049866	Arl4c	ADP-ribosylation factor-like 4C [Source:MGI Symbol;Acc:MGI:2445172]
chr1	88701806	0.0944114	0.230385	-0.135974	0.0656748	-2.07041	0.0130877	0.0187843	0.0384139	1	promoter-TSS (ENSMUST00000051236)	69	ENSMUST00000051236	chr1-88700953-88702514-CpG:_167-CGI	0	ENSMUSG00000049866	Arl4c	ADP-ribosylation factor-like 4C [Source:MGI Symbol;Acc:MGI:2445172]
chr1	88744173	0.825445	0.663806	0.16164	0.0712112	2.26986	0.0107777	0.0130463	0.023216	1	Intergenic	-10716	ENSMUST00000181016	chr1-88700953-88702514-CpG:_167-CGI	-41660	NA	NA	NA
chr1	88752147	0.685294	0.837554	-0.15226	0.0709116	-2.14718	0.0134917	0.0132915	0.031779	1	Intergenic	-2742	ENSMUST00000181016	chr1-88700953-88702514-CpG:_167-CGI	-49634	NA	NA	NA
chr1	88755337	0.340336	0.51347	-0.173134	0.0713494	-2.42657	0.012371	0.0118598	0.0152424	1	intron (ENSMUST00000180596, intron 2 of 2)	384	ENSMUST00000180596	chr1-88700953-88702514-CpG:_167-CGI	-52824	ENSMUSG00000097398	Platr5	pluripotency associated transcript 5 [Source:MGI Symbol;Acc:MGI:1925900]
chr1	88799701	0.378365	0.233617	0.144748	0.0649526	2.22852	0.0108543	0.0133837	0.0258461	1	Intergenic	44748	ENSMUST00000180596	chr1-88700953-88702514-CpG:_167-CGI	-97188	NA	NA	NA
chr1	88871617	0.696976	0.960057	-0.263081	0.0621254	-4.23468	0.0133296	0.0159496	2.28882e-05	0.459396	Intergenic	116664	ENSMUST00000180596	chr1-88700953-88702514-CpG:_167-CGI	-169104	NA	NA	NA
chr1	89025227	0.380223	0.611377	-0.231154	0.0960022	-2.40779	0.0120339	0.0283037	0.0160492	1	Intergenic	-45187	ENSMUST00000066279	chr1-89070436-89071245-CpG:_66-CGI	45209	NA	NA	NA
chr1	89133502	0.738492	0.512001	0.226491	0.0765759	2.95773	0.0116593	0.0124762	0.00309909	1	intron (ENSMUST00000066279, intron 2 of 5)	63050	ENSMUST00000123745	chr1-89070436-89071245-CpG:_66-CGI	-62258	ENSMUSG00000036206	Sh3bp4	SH3-domain binding protein 4 [Source:MGI Symbol;Acc:MGI:2138297]
chr1	89192156	0.592772	0.723289	-0.130517	0.0548061	-2.38143	0.00899527	0.011082	0.0172458	1	Intergenic	121704	ENSMUST00000123745	chr1-89070436-89071245-CpG:_66-CGI	-120912	NA	NA	NA
chr1	89196452	0.399016	0.265571	0.133445	0.0639357	2.08717	0.0166557	0.0120753	0.036873	1	Intergenic	126000	ENSMUST00000123745	chr1-89070436-89071245-CpG:_66-CGI	-125208	NA	NA	NA
chr1	89303048	0.871667	0.757734	0.113932	0.0494066	2.30601	0.00836318	0.0148868	0.02111	1	Intergenic	-151762	ENSMUST00000027521	chr1-89454368-89455875-CpG:_155-CGI	151320	NA	NA	NA
chr1	89474831	0.382638	0.540544	-0.157906	0.071348	-2.21318	0.0131085	0.0120861	0.0268851	1	intron (ENSMUST00000027521, intron 1 of 17)	20021	ENSMUST00000074945	chr1-89454368-89455875-CpG:_155-CGI	-18957	ENSMUSG00000055013	Agap1	ArfGAP with GTPase domain, ankyrin repeat and PH domain 1 [Source:MGI Symbol;Acc:MGI:2653690]
chr1	89576432	0.55661	0.412607	0.144003	0.0549801	2.61918	0.00674152	0.0135477	0.00881416	1	intron (ENSMUST00000027521, intron 1 of 17)	13073	ENSMUST00000157746	chr1-89580254-89581800-CpG:_183-CGI	3822	ENSMUSG00000055013	Agap1	ArfGAP with GTPase domain, ankyrin repeat and PH domain 1 [Source:MGI Symbol;Acc:MGI:2653690]
chr1	89581798	0.25647	0.143559	0.112912	0.0516238	2.1872	0.0118237	0.0102042	0.028728	1	intron (ENSMUST00000027521, intron 1 of 17)	18439	ENSMUST00000157746	chr1-89580254-89581800-CpG:_183-CGI	0	ENSMUSG00000055013	Agap1	ArfGAP with GTPase domain, ankyrin repeat and PH domain 1 [Source:MGI Symbol;Acc:MGI:2653690]
chr1	89647087	0.663399	0.538718	0.124681	0.0598111	2.08459	0.00924372	0.0154574	0.0371069	1	intron (ENSMUST00000027521, intron 6 of 17)	-37714	ENSMUST00000158150	chr1-89580254-89581800-CpG:_183-CGI	-65288	ENSMUSG00000055013	Agap1	ArfGAP with GTPase domain, ankyrin repeat and PH domain 1 [Source:MGI Symbol;Acc:MGI:2653690]
chr1	89654833	0.798026	0.669978	0.128048	0.059322	2.15852	0.00949891	0.0130293	0.0308875	1	intron (ENSMUST00000027521, intron 6 of 17)	-29968	ENSMUST00000158150	chr1-89580254-89581800-CpG:_183-CGI	-73034	ENSMUSG00000055013	Agap1	ArfGAP with GTPase domain, ankyrin repeat and PH domain 1 [Source:MGI Symbol;Acc:MGI:2653690]
chr1	89670550	0.6558	0.533431	0.122369	0.0621597	1.96863	0.00721836	0.0170635	0.0489962	1	intron (ENSMUST00000027521, intron 8 of 17)	-14251	ENSMUST00000158150	chr1-89580254-89581800-CpG:_183-CGI	-88751	ENSMUSG00000055013	Agap1	ArfGAP with GTPase domain, ankyrin repeat and PH domain 1 [Source:MGI Symbol;Acc:MGI:2653690]
chr1	89735977	0.761268	0.878765	-0.117497	0.0494808	-2.37459	0.00988836	0.0121986	0.0175683	1	intron (ENSMUST00000027521, intron 10 of 17)	51176	ENSMUST00000158150	chr1-89580254-89581800-CpG:_183-CGI	-154178	ENSMUSG00000055013	Agap1	ArfGAP with GTPase domain, ankyrin repeat and PH domain 1 [Source:MGI Symbol;Acc:MGI:2653690]
chr1	89736003	0.728259	0.892186	-0.163927	0.0624606	-2.62449	0.0105641	0.0323509	0.00867795	1	intron (ENSMUST00000027521, intron 10 of 17)	51202	ENSMUST00000158150	chr1-89580254-89581800-CpG:_183-CGI	-154204	ENSMUSG00000055013	Agap1	ArfGAP with GTPase domain, ankyrin repeat and PH domain 1 [Source:MGI Symbol;Acc:MGI:2653690]
chr1	89751104	0.712957	0.574724	0.138233	0.0665399	2.07745	0.0171761	0.0135411	0.0377604	1	intron (ENSMUST00000074945, intron 11 of 16)	66303	ENSMUST00000158150	chr1-89580254-89581800-CpG:_183-CGI	-169305	ENSMUSG00000055013	Agap1	ArfGAP with GTPase domain, ankyrin repeat and PH domain 1 [Source:MGI Symbol;Acc:MGI:2653690]
chr1	89756872	0.390574	0.615313	-0.224739	0.083925	-2.67785	0.0138335	0.0129854	0.00740953	1	intron (ENSMUST00000074945, intron 11 of 16)	72071	ENSMUST00000158150	chr1-89922851-89923131-CpG:_22-CGI	165979	ENSMUSG00000055013	Agap1	ArfGAP with GTPase domain, ankyrin repeat and PH domain 1 [Source:MGI Symbol;Acc:MGI:2653690]
chr1	89817010	0.626783	0.357212	0.269572	0.0769319	3.50403	0.010409	0.01486	0.000458276	1	intron (ENSMUST00000027521, intron 13 of 17)	-113223	ENSMUST00000173856	chr1-89922851-89923131-CpG:_22-CGI	105841	ENSMUSG00000055013	Agap1	ArfGAP with GTPase domain, ankyrin repeat and PH domain 1 [Source:MGI Symbol;Acc:MGI:2653690]
chr1	89817022	0.83502	0.571244	0.263776	0.0825983	3.19348	0.015081	0.0258891	0.00140568	1	intron (ENSMUST00000027521, intron 13 of 17)	-113211	ENSMUST00000173856	chr1-89922851-89923131-CpG:_22-CGI	105829	ENSMUSG00000055013	Agap1	ArfGAP with GTPase domain, ankyrin repeat and PH domain 1 [Source:MGI Symbol;Acc:MGI:2653690]
chr1	89817033	0.8561	0.697725	0.158374	0.0709957	2.23076	0.0159889	0.0170079	0.025697	1	intron (ENSMUST00000027521, intron 13 of 17)	-113200	ENSMUST00000173856	chr1-89922851-89923131-CpG:_22-CGI	105818	ENSMUSG00000055013	Agap1	ArfGAP with GTPase domain, ankyrin repeat and PH domain 1 [Source:MGI Symbol;Acc:MGI:2653690]
chr1	89817045	0.410097	0.223993	0.186104	0.0761123	2.44512	0.00982129	0.0231877	0.0144805	1	intron (ENSMUST00000027521, intron 13 of 17)	-113188	ENSMUST00000173856	chr1-89922851-89923131-CpG:_22-CGI	105806	ENSMUSG00000055013	Agap1	ArfGAP with GTPase domain, ankyrin repeat and PH domain 1 [Source:MGI Symbol;Acc:MGI:2653690]
chr1	89817047	0.571225	0.345291	0.225934	0.0788754	2.86444	0.0100026	0.0170125	0.00417749	1	intron (ENSMUST00000027521, intron 13 of 17)	-113186	ENSMUST00000173856	chr1-89922851-89923131-CpG:_22-CGI	105804	ENSMUSG00000055013	Agap1	ArfGAP with GTPase domain, ankyrin repeat and PH domain 1 [Source:MGI Symbol;Acc:MGI:2653690]
chr1	89843995	0.83293	0.661884	0.171046	0.0833042	2.05327	0.0135673	0.0179078	0.0400467	1	intron (ENSMUST00000027521, intron 16 of 17)	-86238	ENSMUST00000173856	chr1-89922851-89923131-CpG:_22-CGI	78856	ENSMUSG00000055013	Agap1	ArfGAP with GTPase domain, ankyrin repeat and PH domain 1 [Source:MGI Symbol;Acc:MGI:2653690]
chr1	89876194	0.839771	0.959749	-0.119978	0.0499526	-2.40184	0.0154696	0.0172005	0.0163128	1	intron (ENSMUST00000027521, intron 16 of 17)	-54039	ENSMUST00000173856	chr1-89922851-89923131-CpG:_22-CGI	46657	ENSMUSG00000055013	Agap1	ArfGAP with GTPase domain, ankyrin repeat and PH domain 1 [Source:MGI Symbol;Acc:MGI:2653690]
chr1	89877001	0.201698	0.328932	-0.127234	0.0623755	-2.03981	0.0171476	0.0112673	0.0413696	1	intron (ENSMUST00000027521, intron 16 of 17)	-53232	ENSMUST00000173856	chr1-89922851-89923131-CpG:_22-CGI	45850	ENSMUSG00000055013	Agap1	ArfGAP with GTPase domain, ankyrin repeat and PH domain 1 [Source:MGI Symbol;Acc:MGI:2653690]
chr1	89913239	0.606227	0.468603	0.137624	0.0653226	2.10684	0.0091503	0.0109014	0.0351317	1	Intergenic	-16994	ENSMUST00000173856	chr1-89922851-89923131-CpG:_22-CGI	9612	NA	NA	NA
chr1	89913802	0.478466	0.654006	-0.17554	0.0622187	-2.82133	0.00912641	0.0133683	0.00478246	1	Intergenic	-16431	ENSMUST00000173856	chr1-89922851-89923131-CpG:_22-CGI	9049	NA	NA	NA
chr1	89924841	0.677976	0.394631	0.283345	0.0694979	4.07703	0.0153842	0.0112052	4.56155e-05	0.602749	Intergenic	-5392	ENSMUST00000173856	chr1-89922851-89923131-CpG:_22-CGI	-1711	NA	NA	NA
chr1	89926830	0.417678	0.570578	-0.1529	0.0734168	-2.08263	0.011242	0.0182492	0.0372849	1	Intergenic	-3403	ENSMUST00000173856	chr1-89928656-89928995-CpG:_26-CGI	1826	NA	NA	NA
chr1	89929346	0.0685332	0.22308	-0.154547	0.0602733	-2.5641	0.0101405	0.015714	0.0103443	1	promoter-TSS (ENSMUST00000173856)	-887	ENSMUST00000173856	chr1-89928656-89928995-CpG:_26-CGI	-352	ENSMUSG00000092627	D130058E05Rik	RIKEN cDNA D130058E05 gene [Source:MGI Symbol;Acc:MGI:2444614]
chr1	89932834	0.0320361	0.1326	-0.100564	0.0439288	-2.28925	0.0121596	0.0125583	0.0220646	1	TTS (ENSMUST00000173856)	455	ENSMUST00000036954	chr1-89930082-89931398-CpG:_140-CGI	-1437	ENSMUSG00000092627	D130058E05Rik	RIKEN cDNA D130058E05 gene [Source:MGI Symbol;Acc:MGI:2444614]
chr1	89934327	0.055703	0.201862	-0.146159	0.0478511	-3.05446	0.0139759	0.0145592	0.00225464	1	Intergenic	-1038	ENSMUST00000036954	chr1-89930082-89931398-CpG:_140-CGI	-2930	NA	NA	NA
chr1	89939633	0.36741	0.509235	-0.141825	0.0712814	-1.98965	0.0141741	0.0133689	0.046629	1	Intergenic	-6344	ENSMUST00000036954	chr1-89941589-89942209-CpG:_48-CGI	1956	NA	NA	NA
chr1	89940055	0.198053	0.0766401	0.121413	0.0567894	2.13795	0.0216494	0.0123778	0.032521	1	Intergenic	-6766	ENSMUST00000036954	chr1-89941589-89942209-CpG:_48-CGI	1534	NA	NA	NA
chr1	89941373	0.307427	0.426601	-0.119174	0.0517578	-2.30253	0.00907679	0.0084279	0.0213051	1	Intergenic	-8084	ENSMUST00000036954	chr1-89941589-89942209-CpG:_48-CGI	216	NA	NA	NA
chr1	89941437	0.26124	0.381963	-0.120723	0.0597273	-2.02123	0.00969945	0.0136264	0.0432557	1	Intergenic	-8148	ENSMUST00000036954	chr1-89941589-89942209-CpG:_48-CGI	152	NA	NA	NA
chr1	89974402	0.945894	0.844304	0.10159	0.0485394	2.09295	0.00983871	0.0161235	0.036354	1	intron (ENSMUST00000086882, intron 3 of 5)	40174	ENSMUST00000151330	chr1-89968235-89968791-CpG:_92-CGI	-5612	ENSMUSG00000067081	Asb18	ankyrin repeat and SOCS box-containing 18 [Source:MGI Symbol;Acc:MGI:2655109]
chr1	89992180	0.386388	0.259612	0.126776	0.0634672	1.9975	0.00828313	0.0194372	0.0457707	1	intron (ENSMUST00000097656, intron 2 of 5)	22396	ENSMUST00000151330	chr1-89992163-89992477-CpG:_27-CGI	0	ENSMUSG00000067081	Asb18	ankyrin repeat and SOCS box-containing 18 [Source:MGI Symbol;Acc:MGI:2655109]
chr1	89993176	0.555083	0.287366	0.267717	0.0692818	3.86417	0.00922414	0.0133144	0.000111468	0.811679	exon (ENSMUST00000086882, exon 3 of 6)	21400	ENSMUST00000151330	chr1-89992933-89993202-CpG:_24-CGI	0	ENSMUSG00000067081	Asb18	ankyrin repeat and SOCS box-containing 18 [Source:MGI Symbol;Acc:MGI:2655109]
chr1	90012977	0.628803	0.463712	0.165091	0.0695394	2.37407	0.00918805	0.0174524	0.0175934	1	intron (ENSMUST00000086882, intron 1 of 5)	1599	ENSMUST00000151330	chr1-89992933-89993202-CpG:_24-CGI	-19776	ENSMUSG00000067081	Asb18	ankyrin repeat and SOCS box-containing 18 [Source:MGI Symbol;Acc:MGI:2655109]
chr1	90159683	0.596169	0.743847	-0.147678	0.0714693	-2.06631	0.0117402	0.0128197	0.0387989	1	Intergenic	-6283	ENSMUST00000113094	chr1-89992933-89993202-CpG:_24-CGI	-166482	NA	NA	NA
chr1	90204162	0.217804	0.0735953	0.144209	0.0468626	3.07726	0.0106762	0.01163	0.0020891	1	intron (ENSMUST00000065587, intron 1 of 1)	157	ENSMUST00000159654	chr1-89992933-89993202-CpG:_24-CGI	-210961	ENSMUSG00000044337	Ackr3	atypical chemokine receptor 3 [Source:MGI Symbol;Acc:MGI:109562]
chr1	90222284	0.555621	0.67535	-0.119729	0.0543327	-2.20363	0.00760433	0.00981085	0.0275505	1	Intergenic	18279	ENSMUST00000159654	chr1-89992933-89993202-CpG:_24-CGI	-229083	NA	NA	NA
chr1	90272912	0.774324	0.582033	0.192292	0.0642108	2.99469	0.0122508	0.0111497	0.00274723	1	Intergenic	-54399	ENSMUST00000184315	chr1-89992933-89993202-CpG:_24-CGI	-279711	NA	NA	NA
chr1	90335030	0.158954	0.302063	-0.14311	0.0610486	-2.34419	0.0152512	0.0116347	0.0190684	1	Intergenic	7719	ENSMUST00000184315	chr1-90603176-90603710-CpG:_58-CGI	268146	NA	NA	NA
chr1	90405832	0.146189	0.303852	-0.157663	0.0748883	-2.10531	0.0129507	0.0262467	0.0352641	1	Intergenic	78521	ENSMUST00000184315	chr1-90603176-90603710-CpG:_58-CGI	197344	NA	NA	NA
chr1	90424000	0.0782849	0.213408	-0.135123	0.0551149	-2.45167	0.00903934	0.0180754	0.0142197	1	Intergenic	96689	ENSMUST00000184315	chr1-90603176-90603710-CpG:_58-CGI	179176	NA	NA	NA
chr1	90445264	0.721408	0.479288	0.24212	0.0785739	3.08143	0.0125685	0.0188098	0.00206007	1	Intergenic	117953	ENSMUST00000184315	chr1-90603176-90603710-CpG:_58-CGI	157912	NA	NA	NA
chr1	90445289	0.561485	0.383869	0.177616	0.0662238	2.68206	0.00874277	0.0120633	0.00731706	1	Intergenic	117978	ENSMUST00000184315	chr1-90603176-90603710-CpG:_58-CGI	157887	NA	NA	NA
chr1	90445310	0.833617	0.659617	0.174001	0.0841395	2.068	0.0113139	0.0443414	0.0386398	1	Intergenic	117999	ENSMUST00000184315	chr1-90603176-90603710-CpG:_58-CGI	157866	NA	NA	NA
chr1	90498512	0.703842	0.87879	-0.174948	0.0726147	-2.40926	0.0114668	0.0288032	0.0159847	1	Intergenic	-104912	ENSMUST00000036153	chr1-90603176-90603710-CpG:_58-CGI	104664	NA	NA	NA
chr1	90557233	0.927422	0.799274	0.128148	0.0508888	2.51819	0.0164766	0.0126251	0.0117961	1	Intergenic	-46191	ENSMUST00000036153	chr1-90603176-90603710-CpG:_58-CGI	45943	NA	NA	NA
chr1	90592870	0.410538	0.262946	0.147592	0.0633431	2.33004	0.010167	0.0144293	0.0198038	1	Intergenic	-10554	ENSMUST00000036153	chr1-90603176-90603710-CpG:_58-CGI	10306	NA	NA	NA
chr1	90592876	0.408585	0.262115	0.14647	0.0588383	2.48936	0.00910936	0.0105921	0.0127973	1	Intergenic	-10548	ENSMUST00000036153	chr1-90603176-90603710-CpG:_58-CGI	10300	NA	NA	NA
chr1	90623840	0.902731	0.676388	0.226342	0.0616214	3.67311	0.0128182	0.0128236	0.000239613	1	Intergenic	20416	ENSMUST00000036153	chr1-90603176-90603710-CpG:_58-CGI	-20131	NA	NA	NA
chr1	90627626	0.795188	0.581623	0.213565	0.0749954	2.84771	0.0126551	0.0135655	0.00440356	1	Intergenic	24202	ENSMUST00000036153	chr1-90603176-90603710-CpG:_58-CGI	-23917	NA	NA	NA
chr1	90627633	0.844124	0.695968	0.148155	0.0690077	2.14694	0.0154645	0.0140806	0.0317983	1	Intergenic	24209	ENSMUST00000036153	chr1-90603176-90603710-CpG:_58-CGI	-23924	NA	NA	NA
chr1	90627647	0.909605	0.791939	0.117667	0.0574159	2.04937	0.0111267	0.0179074	0.0404255	1	Intergenic	24223	ENSMUST00000036153	chr1-90603176-90603710-CpG:_58-CGI	-23938	NA	NA	NA
chr1	90627717	0.894365	0.782158	0.112207	0.0510223	2.19918	0.0147422	0.0111105	0.0278651	1	Intergenic	24293	ENSMUST00000036153	chr1-90603176-90603710-CpG:_58-CGI	-24008	NA	NA	NA
chr1	91065603	0.738288	0.548927	0.189361	0.0704101	2.68941	0.0117307	0.0118778	0.00715788	1	intron (ENSMUST00000068167, intron 1 of 22)	12160	ENSMUST00000097649	chr1-91052628-91053202-CpG:_46-CGI	-12402	ENSMUSG00000026305	Lrrfip1	leucine rich repeat (in FLII) interacting protein 1 [Source:MGI Symbol;Acc:MGI:1342770]
chr1	91144928	0.770836	0.624121	0.146715	0.0639089	2.29569	0.0119997	0.0142463	0.0216937	1	promoter-TSS (ENSMUST00000094698)	-174	ENSMUST00000094698	chr1-91052628-91053202-CpG:_46-CGI	-91727	ENSMUSG00000070732	Rbm44	RNA binding motif protein 44 [Source:MGI Symbol;Acc:MGI:2685663]
chr1	91181148	0.882824	0.772885	0.109939	0.0521903	2.10651	0.00984088	0.0116032	0.0351601	1	intron (ENSMUST00000165855, intron 1 of 3)	1327	ENSMUST00000097648	chr1-91250291-91250853-CpG:_82-CGI	69143	ENSMUSG00000034353	Ramp1	receptor (calcitonin) activity modifying protein 1 [Source:MGI Symbol;Acc:MGI:1858418]
chr1	91295450	0.835604	0.974535	-0.138931	0.046207	-3.00671	0.0111131	0.0189754	0.00264093	1	promoter-TSS (ENSMUST00000117121)	-594	ENSMUST00000117121	chr1-91297895-91298794-CpG:_68-CGI	2445	ENSMUSG00000083064	Gm7785	predicted gene 7785 [Source:MGI Symbol;Acc:MGI:3645449]
chr1	91344478	0.536125	0.685759	-0.149635	0.0753025	-1.98711	0.0138607	0.0123916	0.0469097	1	exon (ENSMUST00000176156, exon 8 of 8)	-6537	ENSMUST00000027533	chr1-91344457-91345817-CpG:_109-CGI	0	ENSMUSG00000049515	Espnl	espin-like [Source:MGI Symbol;Acc:MGI:2685402]
chr1	91344508	0.387784	0.716115	-0.328331	0.0792401	-4.1435	0.0167043	0.0126543	3.42052e-05	0.534523	exon (ENSMUST00000176156, exon 8 of 8)	-6507	ENSMUST00000027533	chr1-91344457-91345817-CpG:_109-CGI	0	ENSMUSG00000049515	Espnl	espin-like [Source:MGI Symbol;Acc:MGI:2685402]
chr1	91345123	0.072818	0.21583	-0.143012	0.0588344	-2.43076	0.0148764	0.0154397	0.0150672	1	exon (ENSMUST00000176156, exon 8 of 8)	-5892	ENSMUST00000027533	chr1-91344457-91345817-CpG:_109-CGI	0	ENSMUSG00000049515	Espnl	espin-like [Source:MGI Symbol;Acc:MGI:2685402]
chr1	91345424	0.205193	0.0991469	0.106046	0.0487533	2.17515	0.00920337	0.012414	0.0296188	1	exon (ENSMUST00000176156, exon 8 of 8)	-5591	ENSMUST00000027533	chr1-91344457-91345817-CpG:_109-CGI	0	ENSMUSG00000049515	Espnl	espin-like [Source:MGI Symbol;Acc:MGI:2685402]
chr1	91367182	0.678202	0.521938	0.156264	0.0663634	2.35466	0.011171	0.0128853	0.0185394	1	intron (ENSMUST00000086861, intron 1 of 7)	753	ENSMUST00000086861	chr1-91366303-91366752-CpG:_59-CGI	-431	ENSMUSG00000047443	Fam132b	family with sequence similarity 132, member B [Source:MGI Symbol;Acc:MGI:3606476]
chr1	91412540	0.183919	0.0761336	0.107785	0.0514247	2.09599	0.0105988	0.0218555	0.0360834	1	exon (ENSMUST00000126136, exon 3 of 3)	667	ENSMUST00000155752	chr1-91412380-91413380-CpG:_94-CGI	0	ENSMUSG00000067071	Hes6	hairy and enhancer of split 6 [Source:MGI Symbol;Acc:MGI:1859852]
chr1	91420363	0.335	0.558368	-0.223368	0.0676224	-3.30317	0.0140949	0.0106391	0.000955993	1	intron (ENSMUST00000069620, intron 21 of 22)	-6326	ENSMUST00000150520	chr1-91414213-91414442-CpG:_26-CGI	-5922	ENSMUSG00000055866	Per2	period circadian clock 2 [Source:MGI Symbol;Acc:MGI:1195265]
chr1	91441961	0.826946	0.944288	-0.117343	0.0561084	-2.09136	0.0158908	0.016569	0.0364959	1	intron (ENSMUST00000069620, intron 6 of 22)	17368	ENSMUST00000069620	chr1-91458999-91459734-CpG:_73-CGI	17038	ENSMUSG00000055866	Per2	period circadian clock 2 [Source:MGI Symbol;Acc:MGI:1195265]
chr1	91537689	0.483183	0.757036	-0.273853	0.0847841	-3.23	0.0160231	0.0134213	0.00123789	1	Intergenic	-2875	ENSMUST00000027538	chr1-91540317-91541072-CpG:_70-CGI	2628	NA	NA	NA
chr1	91601123	0.18572	0.0574304	0.128289	0.0614197	2.08873	0.0136928	0.0182317	0.0367321	1	Intergenic	60044	ENSMUST00000086843	chr1-91540317-91541072-CpG:_70-CGI	-60052	NA	NA	NA
chr1	91755075	0.352422	0.198005	0.154417	0.0671469	2.2997	0.011534	0.0121422	0.0214655	1	Intergenic	-46385	ENSMUST00000007949	chr1-91800886-91802681-CpG:_135-CGI	45811	NA	NA	NA
chr1	91755087	0.239433	0.095812	0.143621	0.0604137	2.37729	0.0108402	0.0247288	0.0174401	1	Intergenic	-46373	ENSMUST00000007949	chr1-91800886-91802681-CpG:_135-CGI	45799	NA	NA	NA
chr1	91800758	0.246787	0.131274	0.115513	0.0521012	2.21709	0.0124034	0.0104443	0.0266169	1	promoter-TSS (ENSMUST00000007949)	-702	ENSMUST00000007949	chr1-91800886-91802681-CpG:_135-CGI	128	ENSMUSG00000007805	Twist2	twist basic helix-loop-helix transcription factor 2 [Source:MGI Symbol;Acc:MGI:104685]
chr1	91800774	0.163922	0.0460899	0.117832	0.0523652	2.25021	0.0285117	0.010974	0.0244359	1	promoter-TSS (ENSMUST00000007949)	-686	ENSMUST00000007949	chr1-91800886-91802681-CpG:_135-CGI	112	ENSMUSG00000007805	Twist2	twist basic helix-loop-helix transcription factor 2 [Source:MGI Symbol;Acc:MGI:104685]
chr1	91802487	0.0666025	0.260811	-0.194209	0.0585563	-3.31662	0.0125158	0.0139139	0.000911148	1	intron (ENSMUST00000007949, intron 1 of 1)	1027	ENSMUST00000007949	chr1-91800886-91802681-CpG:_135-CGI	0	ENSMUSG00000007805	Twist2	twist basic helix-loop-helix transcription factor 2 [Source:MGI Symbol;Acc:MGI:104685]
chr1	91802524	0.147385	0.0417363	0.105649	0.0507483	2.08182	0.0132686	0.0244651	0.0373585	1	intron (ENSMUST00000007949, intron 1 of 1)	1064	ENSMUST00000007949	chr1-91800886-91802681-CpG:_135-CGI	0	ENSMUSG00000007805	Twist2	twist basic helix-loop-helix transcription factor 2 [Source:MGI Symbol;Acc:MGI:104685]
chr1	91802681	0.138892	0.0378133	0.101079	0.0506182	1.99689	0.0153216	0.0166268	0.0458376	1	intron (ENSMUST00000007949, intron 1 of 1)	1221	ENSMUST00000007949	chr1-91800886-91802681-CpG:_135-CGI	-1	ENSMUSG00000007805	Twist2	twist basic helix-loop-helix transcription factor 2 [Source:MGI Symbol;Acc:MGI:104685]
chr1	91874557	0.49171	0.691172	-0.199462	0.0804394	-2.47966	0.0122698	0.0225603	0.0131508	1	Intergenic	56618	ENSMUST00000097644	chr1-91800886-91802681-CpG:_135-CGI	-71877	NA	NA	NA
chr1	91880507	0.96764	0.830993	0.136647	0.0510705	2.67566	0.012571	0.0207428	0.00745816	1	Intergenic	50668	ENSMUST00000097644	chr1-91800886-91802681-CpG:_135-CGI	-77827	NA	NA	NA
chr1	91914430	0.888833	0.716955	0.171878	0.066213	2.59584	0.0100287	0.020168	0.00943609	1	Intergenic	16745	ENSMUST00000097644	chr1-91800886-91802681-CpG:_135-CGI	-111750	NA	NA	NA
chr1	92142969	0.910431	0.788568	0.121863	0.0503494	2.42036	0.0167299	0.0105958	0.0155053	1	intron (ENSMUST00000008995, intron 1 of 25)	5423	ENSMUST00000008995	chr1-92179620-92181074-CpG:_106-CGI	36651	ENSMUSG00000026313	Hdac4	histone deacetylase 4 [Source:MGI Symbol;Acc:MGI:3036234]
chr1	92324602	0.701559	0.503963	0.197596	0.0594741	3.32239	0.00749656	0.0140892	0.000892507	1	Intergenic	136114	ENSMUST00000153897	chr1-92179620-92181074-CpG:_106-CGI	-143529	NA	NA	NA
chr1	92324635	0.85073	0.741628	0.109103	0.0483671	2.25572	0.010983	0.0113699	0.0240882	1	Intergenic	136081	ENSMUST00000153897	chr1-92179620-92181074-CpG:_106-CGI	-143562	NA	NA	NA
chr1	92348040	0.811314	0.943987	-0.132673	0.0536752	-2.47178	0.0116952	0.0237725	0.0134444	1	Intergenic	112676	ENSMUST00000153897	chr1-92473460-92473964-CpG:_61-CGI	125420	NA	NA	NA
chr1	92389286	0.775189	0.620942	0.154246	0.0649782	2.37382	0.0109522	0.0113985	0.0176052	1	Intergenic	71430	ENSMUST00000153897	chr1-92473460-92473964-CpG:_61-CGI	84174	NA	NA	NA
chr1	92636649	0.718941	0.542194	0.176746	0.0693704	2.54787	0.0137239	0.0146569	0.0108384	1	TTS (ENSMUST00000097642)	3259	ENSMUST00000154129	chr1-92641726-92642045-CpG:_33-CGI	5077	ENSMUSG00000073616	Myeov2	myeloma overexpressed 2 [Source:MGI Symbol;Acc:MGI:1914165]
chr1	92640549	0.704334	0.569105	0.135229	0.0531592	2.54386	0.00820184	0.00877338	0.0109636	1	promoter-TSS (ENSMUST00000154129)	14	ENSMUST00000112999	chr1-92641726-92642045-CpG:_33-CGI	1177	ENSMUSG00000073616	Myeov2	myeloma overexpressed 2 [Source:MGI Symbol;Acc:MGI:1914165]
chr1	92641167	0.575191	0.447885	0.127305	0.0470317	2.7068	0.00686803	0.00739602	0.00679352	1	promoter-TSS (ENSMUST00000112999)	-604	ENSMUST00000112999	chr1-92641726-92642045-CpG:_33-CGI	559	ENSMUSG00000073616	Myeov2	myeloma overexpressed 2 [Source:MGI Symbol;Acc:MGI:1914165]
chr1	92715434	0.764048	0.876102	-0.112055	0.0522245	-2.14563	0.0104963	0.0112816	0.0319022	1	Intergenic	-66594	ENSMUST00000053144	chr1-92641726-92642045-CpG:_33-CGI	-73390	NA	NA	NA
chr1	92847812	0.640143	0.481445	0.158698	0.0730837	2.17146	0.00985357	0.0187052	0.0298965	1	intron (ENSMUST00000045970, intron 1 of 8)	16168	ENSMUST00000045970	chr1-92848434-92848783-CpG:_29-CGI	622	ENSMUSG00000034220	Gpc1	glypican 1 [Source:MGI Symbol;Acc:MGI:1194891]
chr1	92848097	0.723556	0.575645	0.147911	0.0707429	2.09082	0.00857189	0.0231937	0.0365441	1	intron (ENSMUST00000045970, intron 1 of 8)	16453	ENSMUST00000045970	chr1-92848434-92848783-CpG:_29-CGI	337	ENSMUSG00000034220	Gpc1	glypican 1 [Source:MGI Symbol;Acc:MGI:1194891]
chr1	92856694	0.747488	0.869265	-0.121777	0.0539979	-2.25521	0.0108431	0.0111859	0.0241201	1	intron (ENSMUST00000045970, intron 4 of 8)	25050	ENSMUST00000045970	chr1-92848434-92848783-CpG:_29-CGI	-7912	ENSMUSG00000034220	Gpc1	glypican 1 [Source:MGI Symbol;Acc:MGI:1194891]
chr1	92903240	0.664476	0.479189	0.185287	0.0878884	2.10821	0.0142914	0.0155036	0.0350129	1	promoter-TSS (ENSMUST00000112998)	-335	ENSMUST00000160548	chr1-92906972-92907592-CpG:_70-CGI	3732	ENSMUSG00000034212	Ankmy1	ankyrin repeat and MYND domain containing 1 [Source:MGI Symbol;Acc:MGI:3045261]
chr1	92909390	0.890348	0.772845	0.117502	0.0530993	2.21288	0.0107966	0.0127658	0.0269062	1	TTS (ENSMUST00000060913)	1373	ENSMUST00000181575	chr1-92910510-92911527-CpG:_101-CGI	1120	ENSMUSG00000047067	Dusp28	dual specificity phosphatase 28 [Source:MGI Symbol;Acc:MGI:1914696]
chr1	92913104	0.471992	0.674215	-0.202223	0.0944084	-2.142	0.0133585	0.0292385	0.0321934	1	exon (ENSMUST00000180306, exon 1 of 1)	1896	ENSMUST00000179993	chr1-92910510-92911527-CpG:_101-CGI	-1578	ENSMUSG00000026269	Rnpepl1	arginyl aminopeptidase (aminopeptidase B)-like 1 [Source:MGI Symbol;Acc:MGI:1914170]
chr1	92949641	0.0828128	0.191283	-0.10847	0.0441413	-2.45734	0.0141436	0.0112386	0.0139969	1	Intergenic	2757	ENSMUST00000136598	chr1-92934261-92934948-CpG:_63-CGI	-14694	NA	NA	NA
chr1	92979108	0.210093	0.0963409	0.113752	0.0563446	2.01886	0.0135886	0.0123363	0.0435014	1	5' UTR (ENSMUST00000169198, exon 1 of 2)	206	ENSMUST00000169198	chr1-92934261-92934948-CpG:_63-CGI	-44161	ENSMUSG00000026271	Gpr35	G protein-coupled receptor 35 [Source:MGI Symbol;Acc:MGI:1929509]
chr1	93030211	0.456281	0.595825	-0.139544	0.0597874	-2.334	0.0076005	0.0132528	0.0195959	1	intron (ENSMUST00000171796, intron 36 of 47)	23878	ENSMUST00000059676	chr1-93100328-93100711-CpG:_33-CGI	70117	ENSMUSG00000014602	Kif1a	kinesin family member 1A [Source:MGI Symbol;Acc:MGI:108391]
chr1	93069970	0.757145	0.632193	0.124952	0.0551033	2.2676	0.00902871	0.00935346	0.0233534	1	intron (ENSMUST00000086819, intron 9 of 46)	12450	ENSMUST00000086819	chr1-93100328-93100711-CpG:_33-CGI	30358	ENSMUSG00000014602	Kif1a	kinesin family member 1A [Source:MGI Symbol;Acc:MGI:108391]
chr1	93070021	0.931773	0.806548	0.125224	0.048222	2.59683	0.0132048	0.0111816	0.00940886	1	intron (ENSMUST00000086819, intron 9 of 46)	12399	ENSMUST00000086819	chr1-93100328-93100711-CpG:_33-CGI	30307	ENSMUSG00000014602	Kif1a	kinesin family member 1A [Source:MGI Symbol;Acc:MGI:108391]
chr1	93080815	0.677832	0.477493	0.200339	0.0834337	2.40117	0.0114663	0.0141205	0.0163427	1	intron (ENSMUST00000086819, intron 1 of 46)	1605	ENSMUST00000086819	chr1-93100328-93100711-CpG:_33-CGI	19513	ENSMUSG00000014602	Kif1a	kinesin family member 1A [Source:MGI Symbol;Acc:MGI:108391]
chr1	93123761	0.905353	0.795438	0.109915	0.0494322	2.22356	0.00996712	0.0129781	0.0261784	1	Intergenic	-11483	ENSMUST00000027491	chr1-93101580-93102109-CpG:_44-CGI	-21653	NA	NA	NA
chr1	93135796	0.380513	0.550319	-0.169806	0.077221	-2.19896	0.0104118	0.0178704	0.027881	1	exon (ENSMUST00000027491, exon 2 of 11)	552	ENSMUST00000027491	chr1-93101580-93102109-CpG:_44-CGI	-33688	ENSMUSG00000026272	Agxt	alanine-glyoxylate aminotransferase [Source:MGI Symbol;Acc:MGI:1329033]
chr1	93214993	0.712287	0.814744	-0.102457	0.0464418	-2.20614	0.010008	0.00822997	0.0273739	1	promoter-TSS (ENSMUST00000138595)	-905	ENSMUST00000138595	chr1-93235701-93236507-CpG:_96-CGI	20708	ENSMUSG00000084989	Crocc2	ciliary rootlet coiled-coil, rootletin family member 2 [Source:MGI Symbol;Acc:MGI:3045962]
chr1	93217412	0.489855	0.716383	-0.226528	0.0736586	-3.07538	0.0161672	0.0131322	0.00210237	1	intron (ENSMUST00000138595, intron 2 of 6)	1514	ENSMUST00000138595	chr1-93235701-93236507-CpG:_96-CGI	18289	ENSMUSG00000084989	Crocc2	ciliary rootlet coiled-coil, rootletin family member 2 [Source:MGI Symbol;Acc:MGI:3045962]
chr1	93224110	0.0993915	0.248649	-0.149258	0.0555096	-2.68886	0.0171046	0.0144475	0.00716963	1	exon (ENSMUST00000138595, exon 5 of 7)	8212	ENSMUST00000138595	chr1-93235701-93236507-CpG:_96-CGI	11591	ENSMUSG00000084989	Crocc2	ciliary rootlet coiled-coil, rootletin family member 2 [Source:MGI Symbol;Acc:MGI:3045962]
chr1	93252774	0.373167	0.206953	0.166214	0.0738195	2.25163	0.0129222	0.0152173	0.0243455	1	intron (ENSMUST00000062202, intron 1 of 30)	16924	ENSMUST00000172289	chr1-93235701-93236507-CpG:_96-CGI	-16268	ENSMUSG00000047793	Sned1	sushi, nidogen and EGF-like domains 1 [Source:MGI Symbol;Acc:MGI:3045960]
chr1	93401518	0.0646383	0.169647	-0.105009	0.045506	-2.30758	0.0100028	0.0144373	0.0210225	1	exon (ENSMUST00000058682, exon 20 of 24)	-20163	ENSMUST00000096427	chr1-93401446-93401652-CpG:_21-CGI	0	ENSMUSG00000034107	Ano7	anoctamin 7 [Source:MGI Symbol;Acc:MGI:3052714]
chr1	93432166	0.442864	0.614692	-0.171827	0.0712596	-2.41129	0.00962757	0.0158186	0.0158964	1	intron (ENSMUST00000042498, intron 5 of 27)	10485	ENSMUST00000096427	chr1-93444931-93445766-CpG:_84-CGI	12765	ENSMUSG00000034088	Hdlbp	high density lipoprotein (HDL) binding protein [Source:MGI Symbol;Acc:MGI:99256]
chr1	93507041	0.506892	0.384179	0.122713	0.0559348	2.19387	0.00834535	0.00903061	0.0282451	1	TTS (ENSMUST00000152476)	1474	ENSMUST00000157021	chr1-93511776-93512054-CpG:_23-CGI	4735	ENSMUSG00000026276	2023-09-02	septin 2 [Source:MGI Symbol;Acc:MGI:97298]
chr1	93607620	0.697686	0.830831	-0.133145	0.0563366	-2.36338	0.00981496	0.011322	0.0181091	1	exon (ENSMUST00000041983, exon 18 of 27)	17740	ENSMUST00000154008	chr1-93635101-93635978-CpG:_95-CGI	27481	ENSMUSG00000034066	Farp2	FERM, RhoGEF and pleckstrin domain protein 2 [Source:MGI Symbol;Acc:MGI:2385126]
chr1	93689205	0.8253	0.992207	-0.166906	0.0589018	-2.83364	0.0315246	0.0221728	0.00460218	1	exon (ENSMUST00000027499, exon 3 of 5)	3512	ENSMUST00000027499	chr1-93685454-93686634-CpG:_111-CGI	-2572	ENSMUSG00000026278	Bok	BCL2-related ovarian killer [Source:MGI Symbol;Acc:MGI:1858494]
chr1	93851148	0.832725	0.953143	-0.120418	0.0504065	-2.38894	0.0152181	0.013343	0.0168969	1	3' UTR (ENSMUST00000112881, exon 10 of 10)	-10195	ENSMUST00000094663	chr1-93874525-93874841-CpG:_21-CGI	23377	ENSMUSG00000073609	D2hgdh	D-2-hydroxyglutarate dehydrogenase [Source:MGI Symbol;Acc:MGI:2138209]
chr1	93992460	0.639957	0.879311	-0.239354	0.0705868	-3.39091	0.0111815	0.0153383	0.000696609	1	intron (ENSMUST00000097632, intron 2 of 7)	1952	ENSMUST00000097632	chr1-93940675-93940991-CpG:_21-CGI	-51470	ENSMUSG00000073608	Gm6086	predicted gene 6086 [Source:MGI Symbol;Acc:MGI:3646771]
chr1	94836348	0.750666	0.529356	0.22131	0.080739	2.74105	0.0116544	0.0132702	0.00612426	1	Intergenic	203694	ENSMUST00000158685	chr1-95313518-95314246-CpG:_81-CGI	477170	NA	NA	NA
chr1	95468243	0.485237	0.682715	-0.197478	0.0732319	-2.69661	0.0144398	0.0118011	0.00700485	1	Intergenic	-30340	ENSMUST00000109141	chr1-95313518-95314246-CpG:_81-CGI	-153998	NA	NA	NA
chr1	95665006	0.428887	0.599568	-0.170681	0.0862834	-1.97815	0.0124325	0.0173005	0.0479117	1	intron (ENSMUST00000043336, intron 1 of 4)	2587	ENSMUST00000043336	chr1-95667365-95667768-CpG:_35-CGI	2359	ENSMUSG00000040710	St8sia4	ST8 alpha-N-acetyl-neuraminide alpha-2,8-sialyltransferase 4 [Source:MGI Symbol;Acc:MGI:106018]
chr1	95665139	0.316468	0.185431	0.131037	0.0641437	2.04287	0.0118169	0.0189048	0.0410656	1	intron (ENSMUST00000043336, intron 1 of 4)	2454	ENSMUST00000043336	chr1-95667365-95667768-CpG:_35-CGI	2226	ENSMUSG00000040710	St8sia4	ST8 alpha-N-acetyl-neuraminide alpha-2,8-sialyltransferase 4 [Source:MGI Symbol;Acc:MGI:106018]
chr1	95665173	0.367876	0.241227	0.126648	0.0604222	2.09605	0.00967638	0.0134665	0.0360776	1	intron (ENSMUST00000043336, intron 1 of 4)	2420	ENSMUST00000043336	chr1-95667365-95667768-CpG:_35-CGI	2192	ENSMUSG00000040710	St8sia4	ST8 alpha-N-acetyl-neuraminide alpha-2,8-sialyltransferase 4 [Source:MGI Symbol;Acc:MGI:106018]
chr1	95665562	0.228831	0.365895	-0.137063	0.0681645	-2.01077	0.0129752	0.0234879	0.0443496	1	intron (ENSMUST00000043336, intron 1 of 4)	2031	ENSMUST00000043336	chr1-95667365-95667768-CpG:_35-CGI	1803	ENSMUSG00000040710	St8sia4	ST8 alpha-N-acetyl-neuraminide alpha-2,8-sialyltransferase 4 [Source:MGI Symbol;Acc:MGI:106018]
chr1	95666044	0.166453	0.0573811	0.109072	0.0461392	2.36398	0.0127315	0.011689	0.0180799	1	intron (ENSMUST00000043336, intron 1 of 4)	1549	ENSMUST00000043336	chr1-95667365-95667768-CpG:_35-CGI	1321	ENSMUSG00000040710	St8sia4	ST8 alpha-N-acetyl-neuraminide alpha-2,8-sialyltransferase 4 [Source:MGI Symbol;Acc:MGI:106018]
chr1	96563198	0.553438	0.728413	-0.174975	0.0785973	-2.22623	0.0146118	0.0147758	0.0259989	1	Intergenic	-53900	ENSMUST00000178491	chr1-96872144-96872429-CpG:_23-CGI	308946	NA	NA	NA
chr1	97632482	0.685568	0.797957	-0.112389	0.0488032	-2.3029	0.00956996	0.0104507	0.0212842	1	Intergenic	29193	ENSMUST00000142234	chr1-97660683-97662278-CpG:_183-CGI	28201	NA	NA	NA
chr1	98131510	0.707675	0.519304	0.188371	0.0517376	3.64089	0.00747686	0.00998157	0.000271698	1	Intergenic	-35865	ENSMUST00000163007	chr1-98095047-98095891-CpG:_82-CGI	-35620	NA	NA	NA
chr1	98131680	0.60667	0.40989	0.196779	0.0790782	2.48841	0.010738	0.0159313	0.0128315	1	Intergenic	-36035	ENSMUST00000163007	chr1-98095047-98095891-CpG:_82-CGI	-35790	NA	NA	NA
chr1	98131700	0.727866	0.496069	0.231797	0.0813996	2.84764	0.010985	0.0143318	0.00440441	1	Intergenic	-36055	ENSMUST00000163007	chr1-98095047-98095891-CpG:_82-CGI	-35810	NA	NA	NA
chr1	98274326	0.629259	0.780611	-0.151352	0.0678289	-2.23138	0.00954978	0.0218422	0.0256557	1	Intergenic	10804	ENSMUST00000180540	chr1-98095047-98095891-CpG:_82-CGI	-178436	NA	NA	NA
chr1	98274330	0.690755	0.843271	-0.152516	0.0549958	-2.77323	0.00921063	0.011345	0.00555029	1	Intergenic	10808	ENSMUST00000180540	chr1-98095047-98095891-CpG:_82-CGI	-178440	NA	NA	NA
chr1	99772750	0.1364	0.294413	-0.158012	0.0736418	-2.14569	0.0147602	0.0156081	0.0318977	1	promoter-TSS (ENSMUST00000086738)	-14	ENSMUST00000086738	chr1-98095047-98095891-CpG:_82-CGI	-1676860	ENSMUSG00000067028	Cntnap5b	contactin associated protein-like 5B [Source:MGI Symbol;Acc:MGI:3664583]
chr1	100006301	0.858812	0.712584	0.146228	0.0652032	2.24265	0.0103297	0.0139419	0.0249195	1	intron (ENSMUST00000086738, intron 3 of 23)	-215277	ENSMUST00000117372	chr1-98095047-98095891-CpG:_82-CGI	-1910411	ENSMUSG00000067028	Cntnap5b	contactin associated protein-like 5B [Source:MGI Symbol;Acc:MGI:3664583]
chr1	100707250	0.877117	0.738748	0.138369	0.0600905	2.30267	0.0111368	0.012585	0.0212973	1	Intergenic	-154542	ENSMUST00000103851	chr1-98095047-98095891-CpG:_82-CGI	-2611360	NA	NA	NA
chr1	101347310	0.507835	0.717481	-0.209646	0.0796855	-2.63092	0.0166814	0.0128303	0.00851546	1	Intergenic	485518	ENSMUST00000103851	chr1-98095047-98095891-CpG:_82-CGI	-3251420	NA	NA	NA
chr1	101757149	0.743656	0.608242	0.135414	0.060306	2.24545	0.0108833	0.0137086	0.0247392	1	Intergenic	349430	ENSMUST00000104107	chr1-104768481-104768920-CpG:_32-CGI	3011332	NA	NA	NA
chr1	102309590	0.46549	0.618889	-0.153399	0.0748542	-2.0493	0.0107198	0.0123912	0.0404328	1	Intergenic	104430	ENSMUST00000157885	chr1-104768481-104768920-CpG:_32-CGI	2458891	NA	NA	NA
chr1	102527135	0.665864	0.869059	-0.203194	0.0880627	-2.30738	0.03499	0.0158551	0.0210334	1	Intergenic	-113115	ENSMUST00000157885	chr1-104768481-104768920-CpG:_32-CGI	2241346	NA	NA	NA
chr1	102825711	0.327225	0.595964	-0.268739	0.0875108	-3.07093	0.0136356	0.0197044	0.00213393	1	Intergenic	127836	ENSMUST00000157283	chr1-104768481-104768920-CpG:_32-CGI	1942770	NA	NA	NA
chr1	103241834	0.671777	0.812474	-0.140698	0.0698698	-2.01371	0.0112526	0.0260977	0.0440396	1	Intergenic	-5068	ENSMUST00000157969	chr1-104768481-104768920-CpG:_32-CGI	1526647	NA	NA	NA
chr1	104994373	0.208518	0.0822433	0.126275	0.057784	2.18529	0.0109937	0.0254385	0.0288676	1	exon (ENSMUST00000062528, exon 12 of 12)	-82041	ENSMUST00000159213	chr1-104993908-104994456-CpG:_51-CGI	0	ENSMUSG00000050840	Cdh20	cadherin 20 [Source:MGI Symbol;Acc:MGI:1346069]
chr1	104994395	0.201203	0.0592525	0.141951	0.0522387	2.71734	0.0114837	0.0164525	0.00658083	1	3' UTR (ENSMUST00000062528, exon 12 of 12)	-82063	ENSMUST00000159213	chr1-104993908-104994456-CpG:_51-CGI	0	ENSMUSG00000050840	Cdh20	cadherin 20 [Source:MGI Symbol;Acc:MGI:1346069]
chr1	105284388	0.431203	0.601743	-0.17054	0.0723988	-2.35556	0.0102226	0.0152726	0.0184946	1	exon (ENSMUST00000058688, exon 3 of 3)	-71618	ENSMUST00000181383	chr1-105355962-105356898-CpG:_77-CGI	71574	ENSMUSG00000047496	Rnf152	ring finger protein 152 [Source:MGI Symbol;Acc:MGI:2443787]
chr1	105454504	0.706262	0.847741	-0.141479	0.0714136	-1.98112	0.0163805	0.0200099	0.0475781	1	Intergenic	-1466	ENSMUST00000086725	chr1-105355962-105356898-CpG:_77-CGI	-97607	NA	NA	NA
chr1	105563744	0.903945	0.775129	0.128815	0.0488147	2.63887	0.00954062	0.0116262	0.00831841	1	intron (ENSMUST00000070699, intron 21 of 28)	-10942	ENSMUST00000103811	chr1-105663826-105664647-CpG:_76-CGI	100082	ENSMUSG00000056536	Pign	phosphatidylinositol glycan anchor biosynthesis, class N [Source:MGI Symbol;Acc:MGI:1351629]
chr1	105780277	0.235187	0.127311	0.107876	0.0520048	2.07434	0.00992347	0.0128381	0.0380474	1	promoter-TSS (ENSMUST00000027559)	-445	ENSMUST00000027559	chr1-105663826-105664647-CpG:_76-CGI	-115631	ENSMUSG00000026321	Tnfrsf11a	tumor necrosis factor receptor superfamily, member 11a, NFKB activator [Source:MGI Symbol;Acc:MGI:1314891]
chr1	105803107	0.712927	0.567537	0.14539	0.0681218	2.13426	0.00955389	0.0217113	0.0328213	1	intron (ENSMUST00000027559, intron 1 of 9)	22385	ENSMUST00000027559	chr1-105663826-105664647-CpG:_76-CGI	-138461	ENSMUSG00000026321	Tnfrsf11a	tumor necrosis factor receptor superfamily, member 11a, NFKB activator [Source:MGI Symbol;Acc:MGI:1314891]
chr1	105844664	0.158251	0.0508959	0.107355	0.048212	2.22673	0.0110523	0.0250203	0.0259651	1	exon (ENSMUST00000027559, exon 10 of 10)	63942	ENSMUST00000027559	chr1-105989879-105991754-CpG:_182-CGI	145215	ENSMUSG00000026321	Tnfrsf11a	tumor necrosis factor receptor superfamily, member 11a, NFKB activator [Source:MGI Symbol;Acc:MGI:1314891]
chr1	105844707	0.221591	0.0726637	0.148927	0.0617257	2.41272	0.01142	0.0286823	0.0158338	1	exon (ENSMUST00000027559, exon 10 of 10)	63985	ENSMUST00000027559	chr1-105989879-105991754-CpG:_182-CGI	145172	ENSMUSG00000026321	Tnfrsf11a	tumor necrosis factor receptor superfamily, member 11a, NFKB activator [Source:MGI Symbol;Acc:MGI:1314891]
chr1	105844716	0.174639	0.0554226	0.119216	0.0520373	2.29098	0.0111235	0.0177196	0.0219646	1	exon (ENSMUST00000027559, exon 10 of 10)	63994	ENSMUST00000027559	chr1-105989879-105991754-CpG:_182-CGI	145163	ENSMUSG00000026321	Tnfrsf11a	tumor necrosis factor receptor superfamily, member 11a, NFKB activator [Source:MGI Symbol;Acc:MGI:1314891]
chr1	105844821	0.291973	0.415716	-0.123742	0.0589034	-2.10077	0.0106345	0.0095902	0.0356612	1	exon (ENSMUST00000027559, exon 10 of 10)	64099	ENSMUST00000027559	chr1-105989879-105991754-CpG:_182-CGI	145058	ENSMUSG00000026321	Tnfrsf11a	tumor necrosis factor receptor superfamily, member 11a, NFKB activator [Source:MGI Symbol;Acc:MGI:1314891]
chr1	105885906	0.85054	0.721776	0.128764	0.0628251	2.04957	0.0148892	0.0124519	0.0404066	1	Intergenic	-59647	ENSMUST00000158581	chr1-105989879-105991754-CpG:_182-CGI	103973	NA	NA	NA
chr1	105891588	0.390139	0.550262	-0.160123	0.0804099	-1.99133	0.0104121	0.0169324	0.0464443	1	Intergenic	-53965	ENSMUST00000158581	chr1-105989879-105991754-CpG:_182-CGI	98291	NA	NA	NA
chr1	105900674	0.726919	0.854425	-0.127506	0.061431	-2.07559	0.0117453	0.026846	0.0379315	1	Intergenic	-44879	ENSMUST00000158581	chr1-105989879-105991754-CpG:_182-CGI	89205	NA	NA	NA
chr1	105922146	0.761279	0.888323	-0.127044	0.0566332	-2.24328	0.0125214	0.0203399	0.0248787	1	Intergenic	-23407	ENSMUST00000158581	chr1-105989879-105991754-CpG:_182-CGI	67733	NA	NA	NA
chr1	105925726	0.478164	0.365557	0.112607	0.0568497	1.98079	0.00687021	0.0139834	0.0476153	1	Intergenic	-19827	ENSMUST00000158581	chr1-105989879-105991754-CpG:_182-CGI	64153	NA	NA	NA
chr1	105989179	0.705368	0.560788	0.14458	0.0729233	1.98264	0.00899137	0.0241393	0.047408	1	Intergenic	-1226	ENSMUST00000119166	chr1-105989879-105991754-CpG:_182-CGI	700	NA	NA	NA
chr1	106530415	0.994016	0.857492	0.136524	0.0461674	2.95716	0.0186456	0.0147868	0.00310491	1	Intergenic	-11527	ENSMUST00000144260	chr1-106712493-106712947-CpG:_32-CGI	182078	NA	NA	NA
chr1	106550906	0.822757	0.713771	0.108987	0.05272	2.06727	0.0100582	0.0111022	0.0387084	1	intron (ENSMUST00000112751, intron 1 of 1)	8964	ENSMUST00000149909	chr1-106712493-106712947-CpG:_32-CGI	161587	ENSMUSG00000057329	Bcl2	B cell leukemia/lymphoma 2 [Source:MGI Symbol;Acc:MGI:88138]
chr1	106710797	0.779298	0.662335	0.116963	0.0553342	2.11376	0.0145595	0.00966398	0.0345354	1	intron (ENSMUST00000112751, intron 1 of 1)	3476	ENSMUST00000112751	chr1-106712493-106712947-CpG:_32-CGI	1696	ENSMUSG00000057329	Bcl2	B cell leukemia/lymphoma 2 [Source:MGI Symbol;Acc:MGI:88138]
chr1	106735735	0.257273	0.081797	0.175476	0.0559067	3.13874	0.0138499	0.0149523	0.00169678	1	intron (ENSMUST00000010049, intron 7 of 9)	-21462	ENSMUST00000112751	chr1-106713656-106714232-CpG:_51-CGI	-21504	ENSMUSG00000009905	Kdsr	3-ketodihydrosphingosine reductase [Source:MGI Symbol;Acc:MGI:1918000]
chr1	106738326	0.749882	0.865481	-0.115599	0.0540835	-2.13742	0.010828	0.0142181	0.0325637	1	intron (ENSMUST00000010049, intron 7 of 9)	21415	ENSMUST00000010049	chr1-106759347-106759902-CpG:_51-CGI	21021	ENSMUSG00000009905	Kdsr	3-ketodihydrosphingosine reductase [Source:MGI Symbol;Acc:MGI:1918000]
chr1	106748533	0.851513	0.721459	0.130054	0.0555845	2.33976	0.00915566	0.012946	0.0192963	1	intron (ENSMUST00000010049, intron 3 of 9)	11208	ENSMUST00000010049	chr1-106759347-106759902-CpG:_51-CGI	10814	ENSMUSG00000009905	Kdsr	3-ketodihydrosphingosine reductase [Source:MGI Symbol;Acc:MGI:1918000]
chr1	107422871	0.878527	0.692012	0.186515	0.0576313	3.23634	0.0194689	0.0115923	0.00121072	1	intron (ENSMUST00000112710, intron 1 of 7)	183	ENSMUST00000086690	chr1-106796242-106796781-CpG:_55-CGI	-626091	ENSMUSG00000067001	Serpinb7	serine (or cysteine) peptidase inhibitor, clade B, member 7 [Source:MGI Symbol;Acc:MGI:2151053]
chr1	107440050	0.823894	0.698455	0.125439	0.0582032	2.15519	0.012075	0.0131659	0.0311472	1	TTS (ENSMUST00000158653)	126	ENSMUST00000158653	chr1-106796242-106796781-CpG:_55-CGI	-643270	ENSMUSG00000089278	Gm24553	predicted gene, 24553 [Source:MGI Symbol;Acc:MGI:5454330]
chr1	107481581	0.286021	0.174188	0.111833	0.052715	2.12147	0.0110378	0.0142547	0.0338826	1	Intergenic	-29841	ENSMUST00000009356	chr1-106796242-106796781-CpG:_55-CGI	-684801	NA	NA	NA
chr1	107978815	0.401375	0.219737	0.181639	0.0491024	3.69918	0.0072064	0.0105385	0.000216296	1	Intergenic	85842	ENSMUST00000104049	chr1-106796242-106796781-CpG:_55-CGI	-1182035	NA	NA	NA
chr1	108810215	0.707601	0.580476	0.127125	0.0532991	2.38512	0.0100566	0.00935624	0.0170735	1	Intergenic	812921	ENSMUST00000158412	chr1-109982432-109983228-CpG:_58-CGI	1172217	NA	NA	NA
chr1	108905288	0.538776	0.698198	-0.159422	0.0805526	-1.9791	0.0143682	0.0179125	0.0478043	1	Intergenic	717848	ENSMUST00000158412	chr1-109982432-109983228-CpG:_58-CGI	1077144	NA	NA	NA
chr1	109832987	0.840152	0.942717	-0.102564	0.0491272	-2.08773	0.0124728	0.025999	0.0368225	1	Intergenic	28228	ENSMUST00000122792	chr1-109982432-109983228-CpG:_58-CGI	149445	NA	NA	NA
chr1	109981257	0.546094	0.740038	-0.193944	0.0902545	-2.14886	0.0205953	0.0178782	0.0316458	1	Intergenic	-1173	ENSMUST00000137092	chr1-109982432-109983228-CpG:_58-CGI	1175	NA	NA	NA
chr1	109981372	0.615743	0.432642	0.1831	0.090635	2.02019	0.00995121	0.0313393	0.0433632	1	Intergenic	-1058	ENSMUST00000137092	chr1-109982432-109983228-CpG:_58-CGI	1060	NA	NA	NA
chr1	109981551	0.472699	0.660109	-0.18741	0.0803048	-2.33373	0.0144311	0.0149628	0.0196097	1	promoter-TSS (ENSMUST00000137092)	-879	ENSMUST00000137092	chr1-109982432-109983228-CpG:_58-CGI	881	ENSMUSG00000026312	Cdh7	cadherin 7, type 2 [Source:MGI Symbol;Acc:MGI:2442792]
chr1	109981640	0.683161	0.548275	0.134885	0.0664662	2.02938	0.0106318	0.0114034	0.0424191	1	promoter-TSS (ENSMUST00000137092)	-790	ENSMUST00000137092	chr1-109982432-109983228-CpG:_58-CGI	792	ENSMUSG00000026312	Cdh7	cadherin 7, type 2 [Source:MGI Symbol;Acc:MGI:2442792]
chr1	110216315	0.470179	0.271257	0.198923	0.0843469	2.35839	0.0145594	0.017017	0.0183546	1	Intergenic	117021	ENSMUST00000134301	chr1-109982432-109983228-CpG:_58-CGI	-233088	NA	NA	NA
chr1	110980663	0.310741	0.477433	-0.166692	0.0684399	-2.4356	0.0110935	0.0114658	0.0148671	1	Intergenic	-3292	ENSMUST00000094626	chr1-111864486-111864996-CpG:_51-CGI	883823	NA	NA	NA
chr1	111634031	0.532664	0.679583	-0.146919	0.0663554	-2.21412	0.0119821	0.0111	0.0268207	1	Intergenic	230877	ENSMUST00000035462	chr1-111864486-111864996-CpG:_51-CGI	230455	NA	NA	NA
chr1	111881034	0.961078	0.848714	0.112364	0.0473883	2.37113	0.0101443	0.0154075	0.0177338	1	Intergenic	-16126	ENSMUST00000035462	chr1-111864486-111864996-CpG:_51-CGI	-16039	NA	NA	NA
chr1	111881270	0.925869	0.792504	0.133365	0.0596829	2.23456	0.0225564	0.0140767	0.025446	1	Intergenic	-16362	ENSMUST00000035462	chr1-111864486-111864996-CpG:_51-CGI	-16275	NA	NA	NA
chr1	112486274	0.392987	0.252261	0.140726	0.0703696	1.99981	0.0106637	0.0161157	0.0455203	1	Intergenic	18364	ENSMUST00000158066	chr1-112416534-112416951-CpG:_31-CGI	-69324	NA	NA	NA
chr1	115685122	0.419482	0.556839	-0.137356	0.0666608	-2.06052	0.0103554	0.0114723	0.0393485	1	promoter-TSS (ENSMUST00000094621)	-14	ENSMUST00000094621	chr1-118310997-118311533-CpG:_57-CGI	2625875	ENSMUSG00000070695	Cntnap5a	contactin associated protein-like 5A [Source:MGI Symbol;Acc:MGI:3643623]
chr1	116415697	0.75767	0.591802	0.165867	0.0700627	2.36741	0.0114711	0.0123925	0.017913	1	intron (ENSMUST00000094621, intron 14 of 23)	-21285	ENSMUST00000175207	chr1-118310997-118311533-CpG:_57-CGI	1895300	ENSMUSG00000070695	Cntnap5a	contactin associated protein-like 5A [Source:MGI Symbol;Acc:MGI:3643623]
chr1	116515150	0.460601	0.856867	-0.396266	0.0941147	-4.21045	0.0229473	0.0215545	2.54857e-05	0.476554	intron (ENSMUST00000094621, intron 19 of 23)	-120738	ENSMUST00000175207	chr1-118310997-118311533-CpG:_57-CGI	1795847	ENSMUSG00000070695	Cntnap5a	contactin associated protein-like 5A [Source:MGI Symbol;Acc:MGI:3643623]
chr1	118013098	0.653877	0.815112	-0.161235	0.0623836	-2.58458	0.0110736	0.0118787	0.00974981	1	Intergenic	298033	ENSMUST00000027623	chr1-118310997-118311533-CpG:_57-CGI	297899	NA	NA	NA
chr1	118643203	0.675862	0.549242	0.12662	0.0544795	2.32417	0.00818998	0.00931535	0.0201163	1	intron (ENSMUST00000027629, intron 2 of 14)	-4800	ENSMUST00000158976	chr1-118627821-118628282-CpG:_41-CGI	-14922	ENSMUSG00000026380	Tfcp2l1	transcription factor CP2-like 1 [Source:MGI Symbol;Acc:MGI:2444691]
chr1	118648261	0.538001	0.418888	0.119114	0.055762	2.13611	0.00713216	0.0102956	0.0326707	1	intron (ENSMUST00000027629, intron 2 of 14)	-9858	ENSMUST00000158976	chr1-118627821-118628282-CpG:_41-CGI	-19980	ENSMUSG00000026380	Tfcp2l1	transcription factor CP2-like 1 [Source:MGI Symbol;Acc:MGI:2444691]
chr1	118689904	0.617596	0.437687	0.179908	0.0636612	2.82603	0.00852469	0.0130853	0.00471294	1	Intergenic	8084	ENSMUST00000157738	chr1-118627821-118628282-CpG:_41-CGI	-61623	NA	NA	NA
chr1	118837563	0.863398	0.966415	-0.103017	0.0470261	-2.19063	0.0133689	0.0155795	0.0284788	1	exon (ENSMUST00000062483, exon 14 of 14)	145024	ENSMUST00000159678	chr1-118837394-118838033-CpG:_46-CGI	0	ENSMUSG00000048402	Gli2	GLI-Kruppel family member GLI2 [Source:MGI Symbol;Acc:MGI:95728]
chr1	118873561	0.582658	0.350888	0.23177	0.0871467	2.65954	0.0127142	0.0129495	0.00782468	1	intron (ENSMUST00000160991, intron 2 of 7)	109026	ENSMUST00000159678	chr1-118837394-118838033-CpG:_46-CGI	-35529	ENSMUSG00000048402	Gli2	GLI-Kruppel family member GLI2 [Source:MGI Symbol;Acc:MGI:95728]
chr1	118873682	0.613013	0.44979	0.163223	0.0765291	2.13283	0.0109094	0.0126337	0.0329387	1	intron (ENSMUST00000160991, intron 2 of 7)	108905	ENSMUST00000159678	chr1-118837394-118838033-CpG:_46-CGI	-35650	ENSMUSG00000048402	Gli2	GLI-Kruppel family member GLI2 [Source:MGI Symbol;Acc:MGI:95728]
chr1	118947549	0.857477	0.733725	0.123752	0.0584304	2.11793	0.0114665	0.0151987	0.0341809	1	intron (ENSMUST00000062483, intron 2 of 13)	35038	ENSMUST00000159678	chr1-119053398-119053783-CpG:_34-CGI	105849	ENSMUSG00000048402	Gli2	GLI-Kruppel family member GLI2 [Source:MGI Symbol;Acc:MGI:95728]
chr1	118987907	0.72851	0.875188	-0.146677	0.0665582	-2.20375	0.0118728	0.0225971	0.0275421	1	intron (ENSMUST00000161301, intron 2 of 9)	-5320	ENSMUST00000159678	chr1-119053398-119053783-CpG:_34-CGI	65491	ENSMUSG00000048402	Gli2	GLI-Kruppel family member GLI2 [Source:MGI Symbol;Acc:MGI:95728]
chr1	119011290	0.697106	0.831061	-0.133955	0.0634032	-2.11275	0.0107086	0.0131051	0.034622	1	intron (ENSMUST00000161451, intron 1 of 5)	-28703	ENSMUST00000159678	chr1-119053398-119053783-CpG:_34-CGI	42108	ENSMUSG00000048402	Gli2	GLI-Kruppel family member GLI2 [Source:MGI Symbol;Acc:MGI:95728]
chr1	119049178	0.693993	0.581705	0.112288	0.0534091	2.10241	0.00779811	0.00929899	0.0355177	1	intron (ENSMUST00000161451, intron 1 of 5)	4160	ENSMUST00000159839	chr1-119053398-119053783-CpG:_34-CGI	4220	ENSMUSG00000048402	Gli2	GLI-Kruppel family member GLI2 [Source:MGI Symbol;Acc:MGI:95728]
chr1	119064828	0.639269	0.816956	-0.177687	0.0769724	-2.30845	0.018187	0.0155982	0.0209742	1	Intergenic	6360	ENSMUST00000181458	chr1-119053398-119053783-CpG:_34-CGI	-11046	NA	NA	NA
chr1	119065007	0.283914	0.179366	0.104548	0.0491216	2.12835	0.0081401	0.0144773	0.0333085	1	Intergenic	6539	ENSMUST00000181458	chr1-119053398-119053783-CpG:_34-CGI	-11225	NA	NA	NA
chr1	119065286	0.93257	0.802852	0.129718	0.0593488	2.18569	0.0119301	0.0194524	0.028838	1	Intergenic	6818	ENSMUST00000181458	chr1-119053398-119053783-CpG:_34-CGI	-11504	NA	NA	NA
chr1	119065427	0.629131	0.437823	0.191307	0.0755199	2.5332	0.0109145	0.0176604	0.0113027	1	Intergenic	6959	ENSMUST00000181458	chr1-119053398-119053783-CpG:_34-CGI	-11645	NA	NA	NA
chr1	119072568	0.644521	0.333365	0.311156	0.0842163	3.69472	0.0122042	0.0161386	0.000220125	1	Intergenic	14100	ENSMUST00000181458	chr1-119053398-119053783-CpG:_34-CGI	-18786	NA	NA	NA
chr1	119082664	0.150907	0.27126	-0.120354	0.0510076	-2.35952	0.00840982	0.0118656	0.0182987	1	Intergenic	24196	ENSMUST00000181458	chr1-119053398-119053783-CpG:_34-CGI	-28882	NA	NA	NA
chr1	119299955	0.46906	0.597337	-0.128277	0.0621919	-2.0626	0.00864988	0.0110045	0.0391503	1	Intergenic	122292	ENSMUST00000038765	chr1-119189576-119189828-CpG:_20-CGI	-110128	NA	NA	NA
chr1	119329032	0.316623	0.497378	-0.180755	0.0811182	-2.22829	0.0108419	0.0135602	0.0258614	1	Intergenic	93215	ENSMUST00000038765	chr1-119420294-119422877-CpG:_244-CGI	91262	NA	NA	NA
chr1	119375534	0.214229	0.372928	-0.158699	0.0674003	-2.35457	0.00963547	0.0174729	0.0185441	1	Intergenic	46713	ENSMUST00000038765	chr1-119420294-119422877-CpG:_244-CGI	44760	NA	NA	NA
chr1	119398428	0.939568	0.814873	0.124695	0.0551349	2.26164	0.0168489	0.0227612	0.0237199	1	Intergenic	23819	ENSMUST00000038765	chr1-119420294-119422877-CpG:_244-CGI	21866	NA	NA	NA
chr1	119417536	0.843505	0.690705	0.1528	0.0747638	2.04377	0.0147009	0.0176604	0.040976	1	exon (ENSMUST00000038765, exon 2 of 2)	4711	ENSMUST00000038765	chr1-119420294-119422877-CpG:_244-CGI	2758	ENSMUSG00000037035	Inhbb	inhibin beta-B [Source:MGI Symbol;Acc:MGI:96571]
chr1	119417562	0.87902	0.759984	0.119035	0.0581612	2.04665	0.010575	0.0125848	0.0406927	1	exon (ENSMUST00000038765, exon 2 of 2)	4685	ENSMUST00000038765	chr1-119420294-119422877-CpG:_244-CGI	2732	ENSMUSG00000037035	Inhbb	inhibin beta-B [Source:MGI Symbol;Acc:MGI:96571]
chr1	119418507	0.673631	0.508274	0.165357	0.0812113	2.03613	0.0237277	0.0138117	0.041737	1	intron (ENSMUST00000038765, intron 1 of 1)	3740	ENSMUST00000038765	chr1-119420294-119422877-CpG:_244-CGI	1787	ENSMUSG00000037035	Inhbb	inhibin beta-B [Source:MGI Symbol;Acc:MGI:96571]
chr1	119444139	0.695696	0.81994	-0.124245	0.0610952	-2.03363	0.0220431	0.0106442	0.0419892	1	Intergenic	-21892	ENSMUST00000038765	chr1-119420294-119422877-CpG:_244-CGI	-21263	NA	NA	NA
chr1	119444153	0.506387	0.648241	-0.141854	0.0561165	-2.52785	0.00763355	0.0117803	0.0114763	1	Intergenic	-21906	ENSMUST00000038765	chr1-119420294-119422877-CpG:_244-CGI	-21277	NA	NA	NA
chr1	119454240	0.702421	0.572312	0.13011	0.0623234	2.08765	0.00802423	0.0142232	0.0368291	1	Intergenic	23838	ENSMUST00000142945	chr1-119420294-119422877-CpG:_244-CGI	-31364	NA	NA	NA
chr1	119483293	0.875237	0.743346	0.131891	0.0645082	2.04457	0.0105972	0.0175078	0.0408976	1	exon (ENSMUST00000156213, exon 2 of 2)	-5215	ENSMUST00000142945	chr1-119504422-119504997-CpG:_52-CGI	21129	ENSMUSG00000004451	Ralb	v-ral simian leukemia viral oncogene homolog B (ras related) [Source:MGI Symbol;Acc:MGI:1927244]
chr1	119503290	0.310451	0.486459	-0.176008	0.0819515	-2.14771	0.0106827	0.0247809	0.0317364	1	intron (ENSMUST00000004565, intron 1 of 4)	1503	ENSMUST00000004565	chr1-119504422-119504997-CpG:_52-CGI	1132	ENSMUSG00000004451	Ralb	v-ral simian leukemia viral oncogene homolog B (ras related) [Source:MGI Symbol;Acc:MGI:1927244]
chr1	119808037	0.728355	0.615242	0.113113	0.0544428	2.07765	0.00961586	0.0101887	0.0377418	1	intron (ENSMUST00000168303, intron 1 of 4)	-5596	ENSMUST00000164086	chr1-119836759-119837754-CpG:_106-CGI	28722	ENSMUSG00000026384	Ptpn4	protein tyrosine phosphatase, non-receptor type 4 [Source:MGI Symbol;Acc:MGI:1099792]
chr1	120020867	0.815414	0.622266	0.193147	0.0741843	2.60361	0.0221145	0.0121953	0.0092247	1	intron (ENSMUST00000072886, intron 1 of 13)	13888	ENSMUST00000072886	chr1-120073679-120073931-CpG:_28-CGI	52812	ENSMUSG00000026387	Sctr	secretin receptor [Source:MGI Symbol;Acc:MGI:2441720]
chr1	120043411	0.60689	0.452031	0.154858	0.0750209	2.0642	0.0110887	0.020151	0.0389985	1	intron (ENSMUST00000072886, intron 5 of 13)	30662	ENSMUST00000056089	chr1-120073679-120073931-CpG:_28-CGI	30268	ENSMUSG00000026387	Sctr	secretin receptor [Source:MGI Symbol;Acc:MGI:2441720]
chr1	120086998	0.849269	0.645847	0.203422	0.0768286	2.64773	0.0125568	0.0164519	0.00810334	1	Intergenic	-12925	ENSMUST00000056089	chr1-120073679-120073931-CpG:_28-CGI	-13068	NA	NA	NA
chr1	120093748	0.00839726	0.11026	-0.101863	0.0331706	-3.07087	0.0139462	0.0129915	0.00213433	1	Intergenic	-19675	ENSMUST00000056089	chr1-120073679-120073931-CpG:_28-CGI	-19818	NA	NA	NA
chr1	120124990	0.560789	0.686903	-0.126114	0.060855	-2.07237	0.0111948	0.0133195	0.0382308	1	intron (ENSMUST00000027637, intron 1 of 4)	3791	ENSMUST00000056038	chr1-120120917-120121280-CpG:_35-CGI	-3711	ENSMUSG00000026388	3110009E18Rik	RIKEN cDNA 3110009E18 gene [Source:MGI Symbol;Acc:MGI:1920353]
chr1	120243954	0.725198	0.55935	0.165848	0.0760985	2.17939	0.0115479	0.0139415	0.0293028	1	exon (ENSMUST00000112639, exon 2 of 5)	21300	ENSMUST00000140490	chr1-120340460-120341881-CpG:_128-CGI	96506	ENSMUSG00000026389	Steap3	STEAP family member 3 [Source:MGI Symbol;Acc:MGI:1915678]
chr1	120246018	0.443277	0.213225	0.230052	0.0632297	3.63835	0.0131973	0.0108313	0.000274387	1	intron (ENSMUST00000112643, intron 2 of 5)	19236	ENSMUST00000140490	chr1-120340460-120341881-CpG:_128-CGI	94442	ENSMUSG00000026389	Steap3	STEAP family member 3 [Source:MGI Symbol;Acc:MGI:1915678]
chr1	120258442	0.542952	0.667166	-0.124214	0.0620364	-2.00228	0.0130902	0.00978823	0.0452545	1	intron (ENSMUST00000112643, intron 2 of 5)	6812	ENSMUST00000140490	chr1-120340460-120341881-CpG:_128-CGI	82018	ENSMUSG00000026389	Steap3	STEAP family member 3 [Source:MGI Symbol;Acc:MGI:1915678]
chr1	120331750	0.364248	0.539319	-0.175071	0.08541	-2.04977	0.012051	0.0149626	0.0403869	1	Intergenic	-8831	ENSMUST00000037286	chr1-120340460-120341881-CpG:_128-CGI	8710	NA	NA	NA
chr1	120530256	0.608967	0.787618	-0.178651	0.0622829	-2.86838	0.0115117	0.0124807	0.00412579	1	Intergenic	-25173	ENSMUST00000027639	chr1-120602843-120603990-CpG:_90-CGI	72587	NA	NA	NA
chr1	120597155	0.138022	0.0278692	0.110152	0.0481683	2.28682	0.0133727	0.0175162	0.0222061	1	Intergenic	-5262	ENSMUST00000079721	chr1-120602843-120603990-CpG:_90-CGI	5688	NA	NA	NA
chr1	120600205	0.41028	0.309041	0.101239	0.0501698	2.01793	0.00696315	0.0102255	0.0435982	1	Intergenic	-2212	ENSMUST00000079721	chr1-120602843-120603990-CpG:_90-CGI	2638	NA	NA	NA
chr1	120600368	0.447409	0.313902	0.133507	0.067882	1.96674	0.0170514	0.0127062	0.0492127	1	Intergenic	-2049	ENSMUST00000079721	chr1-120602843-120603990-CpG:_90-CGI	2475	NA	NA	NA
chr1	120600411	0.410057	0.256465	0.153592	0.0651757	2.35658	0.0117278	0.0145654	0.0184441	1	Intergenic	-2006	ENSMUST00000079721	chr1-120602843-120603990-CpG:_90-CGI	2432	NA	NA	NA
chr1	120602015	0.00387213	0.104148	-0.100275	0.041799	-2.39899	0.0174983	0.0147764	0.0164402	1	promoter-TSS (ENSMUST00000079721)	-402	ENSMUST00000079721	chr1-120602843-120603990-CpG:_90-CGI	828	ENSMUSG00000058665	En1	engrailed 1 [Source:MGI Symbol;Acc:MGI:95389]
chr1	120604640	0.520997	0.362246	0.15875	0.0628485	2.52592	0.0132495	0.0131994	0.0115395	1	intron (ENSMUST00000079721, intron 1 of 1)	2223	ENSMUST00000079721	chr1-120602843-120603990-CpG:_90-CGI	-651	ENSMUSG00000058665	En1	engrailed 1 [Source:MGI Symbol;Acc:MGI:95389]
chr1	120605004	0.477943	0.338693	0.13925	0.0655985	2.12276	0.0100689	0.0147745	0.0337743	1	intron (ENSMUST00000079721, intron 1 of 1)	2587	ENSMUST00000079721	chr1-120602843-120603990-CpG:_90-CGI	-1015	ENSMUSG00000058665	En1	engrailed 1 [Source:MGI Symbol;Acc:MGI:95389]
chr1	120606937	0.0546641	0.166587	-0.111923	0.0559044	-2.00204	0.0117751	0.0167124	0.0452809	1	exon (ENSMUST00000079721, exon 2 of 2)	4520	ENSMUST00000079721	chr1-120606906-120607285-CpG:_32-CGI	0	ENSMUSG00000058665	En1	engrailed 1 [Source:MGI Symbol;Acc:MGI:95389]
chr1	120606943	0.0547106	0.170044	-0.115334	0.0538481	-2.14183	0.0150867	0.0129705	0.0322071	1	exon (ENSMUST00000079721, exon 2 of 2)	4526	ENSMUST00000079721	chr1-120606906-120607285-CpG:_32-CGI	0	ENSMUSG00000058665	En1	engrailed 1 [Source:MGI Symbol;Acc:MGI:95389]
chr1	120606970	0.0768407	0.239028	-0.162187	0.0601178	-2.69782	0.0103235	0.0188054	0.00697942	1	exon (ENSMUST00000079721, exon 2 of 2)	4553	ENSMUST00000079721	chr1-120606906-120607285-CpG:_32-CGI	0	ENSMUSG00000058665	En1	engrailed 1 [Source:MGI Symbol;Acc:MGI:95389]
chr1	120606997	0.0715385	0.178093	-0.106554	0.0487808	-2.18435	0.00940071	0.0138685	0.0289366	1	exon (ENSMUST00000079721, exon 2 of 2)	4580	ENSMUST00000079721	chr1-120606906-120607285-CpG:_32-CGI	0	ENSMUSG00000058665	En1	engrailed 1 [Source:MGI Symbol;Acc:MGI:95389]
chr1	120607019	0.0192644	0.122269	-0.103005	0.038601	-2.66844	0.0117814	0.0160669	0.00762037	1	exon (ENSMUST00000079721, exon 2 of 2)	4602	ENSMUST00000079721	chr1-120606906-120607285-CpG:_32-CGI	0	ENSMUSG00000058665	En1	engrailed 1 [Source:MGI Symbol;Acc:MGI:95389]
chr1	120825257	0.652185	0.823991	-0.171807	0.0738197	-2.32738	0.0116173	0.0156143	0.0199448	1	Intergenic	222840	ENSMUST00000079721	chr1-120606906-120607285-CpG:_32-CGI	-217973	NA	NA	NA
chr1	121178086	0.173421	0.0574912	0.11593	0.052236	2.21935	0.0145844	0.0175689	0.0264627	1	Intergenic	90560	ENSMUST00000181183	chr1-121177908-121178195-CpG:_27-CGI	0	NA	NA	NA
chr1	121180250	0.295596	0.152072	0.143524	0.0520513	2.75735	0.00923434	0.0100775	0.00582719	1	Intergenic	92724	ENSMUST00000181183	chr1-121177908-121178195-CpG:_27-CGI	-2056	NA	NA	NA
chr1	121326533	0.564087	0.417847	0.14624	0.071125	2.0561	0.0128124	0.0127537	0.0397733	1	intron (ENSMUST00000071064, intron 1 of 5)	1144	ENSMUST00000159085	chr1-121327653-121328143-CpG:_44-CGI	1120	ENSMUSG00000003721	Insig2	insulin induced gene 2 [Source:MGI Symbol;Acc:MGI:1920249]
chr1	121326576	0.470097	0.312078	0.158019	0.0646162	2.4455	0.0102243	0.0117742	0.0144651	1	intron (ENSMUST00000071064, intron 1 of 5)	1101	ENSMUST00000159085	chr1-121327653-121328143-CpG:_44-CGI	1077	ENSMUSG00000003721	Insig2	insulin induced gene 2 [Source:MGI Symbol;Acc:MGI:1920249]
chr1	121328409	0.254988	0.118082	0.136907	0.0473455	2.89165	0.00905451	0.0133332	0.00383226	1	promoter-TSS (ENSMUST00000003818)	-386	ENSMUST00000003818	chr1-121327653-121328143-CpG:_44-CGI	-267	ENSMUSG00000003721	Insig2	insulin induced gene 2 [Source:MGI Symbol;Acc:MGI:1920249]
chr1	121441193	0.203091	0.0985776	0.104514	0.0507846	2.05798	0.012561	0.011153	0.0395921	1	intron (ENSMUST00000036025, intron 3 of 23)	10084	ENSMUST00000112621	chr1-121430990-121431205-CpG:_17-CGI	-9989	ENSMUSG00000026339	Ccdc93	coiled-coil domain containing 93 [Source:MGI Symbol;Acc:MGI:1918079]
chr1	121490332	0.0876266	0.217363	-0.129736	0.0617831	-2.09986	0.0125031	0.0232673	0.0357408	1	promoter-TSS (ENSMUST00000152959)	-884	ENSMUST00000152959	chr1-121527415-121527955-CpG:_49-CGI	37083	ENSMUSG00000026339	Ccdc93	coiled-coil domain containing 93 [Source:MGI Symbol;Acc:MGI:1918079]
chr1	122008201	0.513868	0.693095	-0.179227	0.0757817	-2.36505	0.0137785	0.0135907	0.0180277	1	Intergenic	-37678	ENSMUST00000119656	chr1-121567592-121568081-CpG:_46-CGI	-440121	NA	NA	NA
chr1	123287445	0.798078	0.931581	-0.133503	0.0479832	-2.78229	0.0102436	0.0175754	0.00539769	1	Intergenic	102485	ENSMUST00000104284	chr1-124045451-124046133-CpG:_63-CGI	758006	NA	NA	NA
chr1	124044329	0.246531	0.118293	0.128238	0.0500126	2.56411	0.0121921	0.0140033	0.0103441	1	promoter-TSS (ENSMUST00000097605)	-493	ENSMUST00000097605	chr1-124045451-124046133-CpG:_63-CGI	1122	ENSMUSG00000073586
chr1	124047171	0.797938	0.696257	0.101681	0.0489968	2.07526	0.00817558	0.0100675	0.0379626	1	TTS (ENSMUST00000097605)	-1613	ENSMUST00000112606	chr1-124045451-124046133-CpG:_63-CGI	-1039	ENSMUSG00000073586
chr1	124141343	0.601084	0.786465	-0.185381	0.0804546	-2.30417	0.0122985	0.0229625	0.0212129	1	Intergenic	-95785	ENSMUST00000112606	chr1-124045451-124046133-CpG:_63-CGI	-95211	NA	NA	NA
chr1	124972377	0.853745	0.992051	-0.138306	0.0476559	-2.90218	0.0182899	0.0221327	0.0037057	1	Intergenic	463349	ENSMUST00000027579	chr1-125435174-125435976-CpG:_67-CGI	462797	NA	NA	NA
chr1	125391413	0.691362	0.813736	-0.122374	0.0611491	-2.00124	0.00994299	0.0122295	0.0453667	1	Intergenic	44313	ENSMUST00000027579	chr1-125435174-125435976-CpG:_67-CGI	43761	NA	NA	NA
chr1	125470379	0.844113	0.687197	0.156916	0.0783584	2.00254	0.0238827	0.018029	0.0452268	1	Intergenic	-34653	ENSMUST00000178474	chr1-125435174-125435976-CpG:_67-CGI	-34404	NA	NA	NA
chr1	125470402	0.932243	0.771012	0.161231	0.0591015	2.72804	0.0109037	0.0151779	0.00637118	1	Intergenic	-34676	ENSMUST00000178474	chr1-125435174-125435976-CpG:_67-CGI	-34427	NA	NA	NA
chr1	125519501	0.500549	0.384223	0.116326	0.0490149	2.37328	0.00674152	0.00907896	0.0176309	1	Intergenic	-41514	ENSMUST00000027580	chr1-125560389-125561346-CpG:_71-CGI	40888	NA	NA	NA
chr1	125640501	0.677267	0.855995	-0.178729	0.0642994	-2.77963	0.0124087	0.0126293	0.00544208	1	Intergenic	-36493	ENSMUST00000027581	chr1-125560389-125561346-CpG:_71-CGI	-79156	NA	NA	NA
chr1	125687914	0.582313	0.685282	-0.102969	0.0523956	-1.96522	0.00723603	0.00904183	0.0493887	1	intron (ENSMUST00000027581, intron 1 of 1)	10920	ENSMUST00000027581	chr1-125560389-125561346-CpG:_71-CGI	-126569	ENSMUSG00000026343	Gpr39	G protein-coupled receptor 39 [Source:MGI Symbol;Acc:MGI:1918361]
chr1	126496952	0.837622	0.717267	0.120355	0.0607739	1.98037	0.0217371	0.0114106	0.0476618	1	intron (ENSMUST00000162646, intron 3 of 6)	-4026	ENSMUST00000161954	chr1-126492697-126492940-CpG:_22-CGI	-4013	ENSMUSG00000049690	Nckap5	NCK-associated protein 5 [Source:MGI Symbol;Acc:MGI:2686394]
chr1	126738533	0.0214831	0.124128	-0.102645	0.0445192	-2.30562	0.0139372	0.0188202	0.0211317	1	promoter-TSS (ENSMUST00000160693)	-332	ENSMUST00000160693	chr1-126492697-126492940-CpG:_22-CGI	-245594	ENSMUSG00000049690	Nckap5	NCK-associated protein 5 [Source:MGI Symbol;Acc:MGI:2686394]
chr1	126923467	0.879284	0.980203	-0.100919	0.0390359	-2.58528	0.0121333	0.0163586	0.00972988	1	Intergenic	-92669	ENSMUST00000162646	chr1-127204918-127205651-CpG:_61-CGI	281451	NA	NA	NA
chr1	127206344	0.139236	0.00479627	0.13444	0.0539299	2.49287	0.0306824	0.0207932	0.0126715	1	intron (ENSMUST00000038361, intron 1 of 17)	1359	ENSMUST00000038361	chr1-127204918-127205651-CpG:_61-CGI	-694	ENSMUSG00000036155	Mgat5	mannoside acetylglucosaminyltransferase 5 [Source:MGI Symbol;Acc:MGI:894701]
chr1	127306535	0.598041	0.476296	0.121745	0.0582494	2.09007	0.00764414	0.0123716	0.0366117	1	promoter-TSS (ENSMUST00000171405)	-226	ENSMUST00000171405	chr1-127204918-127205651-CpG:_61-CGI	-100885	ENSMUSG00000036155	Mgat5	mannoside acetylglucosaminyltransferase 5 [Source:MGI Symbol;Acc:MGI:894701]
chr1	127309464	0.795845	0.922183	-0.126338	0.0529025	-2.38814	0.0117289	0.0239982	0.016934	1	intron (ENSMUST00000171405, intron 1 of 15)	2703	ENSMUST00000171405	chr1-127204918-127205651-CpG:_61-CGI	-103814	ENSMUSG00000036155	Mgat5	mannoside acetylglucosaminyltransferase 5 [Source:MGI Symbol;Acc:MGI:894701]
chr1	127321862	0.47857	0.647843	-0.169273	0.067753	-2.49838	0.0116396	0.0131208	0.0124763	1	intron (ENSMUST00000171405, intron 2 of 15)	-9950	ENSMUST00000175405	chr1-127204918-127205651-CpG:_61-CGI	-116212	ENSMUSG00000036155	Mgat5	mannoside acetylglucosaminyltransferase 5 [Source:MGI Symbol;Acc:MGI:894701]
chr1	127322117	0.812663	0.70033	0.112333	0.043206	2.59995	0.00695274	0.00835328	0.00932373	1	intron (ENSMUST00000171405, intron 2 of 15)	-9695	ENSMUST00000175405	chr1-127204918-127205651-CpG:_61-CGI	-116467	ENSMUSG00000036155	Mgat5	mannoside acetylglucosaminyltransferase 5 [Source:MGI Symbol;Acc:MGI:894701]
chr1	127420722	0.585442	0.391972	0.19347	0.0827257	2.33869	0.0104981	0.0152051	0.0193515	1	intron (ENSMUST00000171405, intron 10 of 15)	45592	ENSMUST00000083753	chr1-127204918-127205651-CpG:_61-CGI	-215072	ENSMUSG00000036155	Mgat5	mannoside acetylglucosaminyltransferase 5 [Source:MGI Symbol;Acc:MGI:894701]
chr1	127459006	0.651346	0.51234	0.139006	0.0573112	2.42546	0.0108509	0.0119164	0.0152889	1	intron (ENSMUST00000171405, intron 11 of 15)	41337	ENSMUST00000160111	chr1-127677228-127678137-CpG:_82-CGI	218222	ENSMUSG00000036155	Mgat5	mannoside acetylglucosaminyltransferase 5 [Source:MGI Symbol;Acc:MGI:894701]
chr1	127500911	0.365776	0.214815	0.150962	0.0556503	2.71268	0.00836882	0.0170134	0.0066741	1	promoter-TSS (ENSMUST00000160111)	-568	ENSMUST00000160111	chr1-127677228-127678137-CpG:_82-CGI	176317	ENSMUSG00000026347	Tmem163	transmembrane protein 163 [Source:MGI Symbol;Acc:MGI:1919410]
chr1	127576375	0.709167	0.535107	0.17406	0.0757626	2.29744	0.0108236	0.0142342	0.0215939	1	intron (ENSMUST00000160616, intron 2 of 7)	-38946	ENSMUST00000162406	chr1-127677228-127678137-CpG:_82-CGI	100853	ENSMUSG00000026347	Tmem163	transmembrane protein 163 [Source:MGI Symbol;Acc:MGI:1919410]
chr1	127577059	0.918831	0.78225	0.136581	0.052261	2.61344	0.015403	0.011926	0.00896345	1	intron (ENSMUST00000160616, intron 2 of 7)	-39630	ENSMUST00000162406	chr1-127677228-127678137-CpG:_82-CGI	100169	ENSMUSG00000026347	Tmem163	transmembrane protein 163 [Source:MGI Symbol;Acc:MGI:1919410]
chr1	127578345	0.530826	0.3507	0.180125	0.0897803	2.00629	0.0142312	0.0254411	0.0448256	1	intron (ENSMUST00000160616, intron 2 of 7)	-40916	ENSMUST00000162406	chr1-127677228-127678137-CpG:_82-CGI	98883	ENSMUSG00000026347	Tmem163	transmembrane protein 163 [Source:MGI Symbol;Acc:MGI:1919410]
chr1	127658353	0.659761	0.872997	-0.213236	0.0638859	-3.33776	0.0112218	0.0140649	0.000844555	1	intron (ENSMUST00000160616, intron 2 of 7)	19742	ENSMUST00000160616	chr1-127677228-127678137-CpG:_82-CGI	18875	ENSMUSG00000026347	Tmem163	transmembrane protein 163 [Source:MGI Symbol;Acc:MGI:1919410]
chr1	127677135	0.147503	0.0162193	0.131283	0.0464383	2.82705	0.0116058	0.0161135	0.00469785	1	intron (ENSMUST00000160616, intron 1 of 7)	960	ENSMUST00000160616	chr1-127677228-127678137-CpG:_82-CGI	93	ENSMUSG00000026347	Tmem163	transmembrane protein 163 [Source:MGI Symbol;Acc:MGI:1919410]
chr1	127723677	0.544752	0.371762	0.17299	0.0820893	2.10734	0.011399	0.0136691	0.035088	1	Intergenic	-5735	ENSMUST00000038006	chr1-127677228-127678137-CpG:_82-CGI	-45541	NA	NA	NA
chr1	127775607	0.365605	0.242352	0.123253	0.0568171	2.1693	0.00883513	0.0114778	0.0300603	1	intron (ENSMUST00000143513, intron 2 of 5)	1444	ENSMUST00000125760	chr1-127773918-127774860-CpG:_91-CGI	-748	ENSMUSG00000026349	Ccnt2	cyclin T2 [Source:MGI Symbol;Acc:MGI:1920199]
chr1	127796474	0.852872	0.726541	0.126331	0.0604174	2.09098	0.0131095	0.0145274	0.0365303	1	promoter-TSS (ENSMUST00000153359)	-96	ENSMUST00000153359	chr1-127773918-127774860-CpG:_91-CGI	-21615	ENSMUSG00000026349	Ccnt2	cyclin T2 [Source:MGI Symbol;Acc:MGI:1920199]
chr1	128016465	0.771761	0.903466	-0.131705	0.063067	-2.08834	0.014335	0.0138617	0.0367674	1	intron (ENSMUST00000097597, intron 7 of 12)	2227	ENSMUST00000131732	chr1-128038533-128038780-CpG:_24-CGI	22068	ENSMUSG00000036086	Zranb3	zinc finger, RAN-binding domain containing 3 [Source:MGI Symbol;Acc:MGI:1918362]
chr1	128038596	0.85811	0.959608	-0.101497	0.0453382	-2.23867	0.0114387	0.0192378	0.0251773	1	promoter-TSS (ENSMUST00000180256)	28	ENSMUST00000121497	chr1-128038533-128038780-CpG:_24-CGI	0	ENSMUSG00000058603	Rpl28-ps1	ribosomal protein L28, pseudogene 1 [Source:MGI Symbol;Acc:MGI:3705349]
chr1	128304692	0.802469	0.926053	-0.123584	0.0509746	-2.42443	0.0136803	0.012697	0.0153326	1	intron (ENSMUST00000073490, intron 6 of 16)	-12429	ENSMUST00000162067	chr1-128359337-128359856-CpG:_59-CGI	54645	ENSMUSG00000026354	Lct	lactase [Source:MGI Symbol;Acc:MGI:104576]
chr1	128358906	0.213842	0.100708	0.113134	0.0528067	2.14242	0.0112741	0.0162136	0.0321595	1	intron (ENSMUST00000027601, intron 1 of 16)	749	ENSMUST00000027601	chr1-128359337-128359856-CpG:_59-CGI	431	ENSMUSG00000026355	Mcm6	minichromosome maintenance deficient 6 (MIS5 homolog, S. pombe) (S. cerevisiae) [Source:MGI Symbol;Acc:MGI:1298227]
chr1	128418262	0.787511	0.670336	0.117175	0.0450969	2.59829	0.00674152	0.00798632	0.00936896	1	promoter-TSS (ENSMUST00000027602)	-847	ENSMUST00000027602	chr1-128416824-128417442-CpG:_62-CGI	-821	ENSMUSG00000026356	Dars	aspartyl-tRNA synthetase [Source:MGI Symbol;Acc:MGI:2442544]
chr1	128444075	0.289319	0.164903	0.124416	0.0527861	2.35698	0.0111756	0.0127038	0.0184244	1	Intergenic	-26660	ENSMUST00000027602	chr1-128416824-128417442-CpG:_62-CGI	-26634	NA	NA	NA
chr1	128589829	0.831531	0.680967	0.150564	0.0638489	2.35814	0.0124279	0.0221358	0.0183669	1	exon (ENSMUST00000052172, exon 2 of 2)	2460	ENSMUST00000052172	chr1-128590909-128591764-CpG:_67-CGI	1080	ENSMUSG00000045382	Cxcr4	chemokine (C-X-C motif) receptor 4 [Source:MGI Symbol;Acc:MGI:109563]
chr1	128597258	0.766692	0.617472	0.14922	0.0714391	2.08877	0.011067	0.0159308	0.0367288	1	Intergenic	-4966	ENSMUST00000142893	chr1-128590909-128591764-CpG:_67-CGI	-5495	NA	NA	NA
chr1	129777677	0.812815	0.934516	-0.121701	0.0482387	-2.52289	0.0122274	0.018642	0.0116395	1	intron (ENSMUST00000040311, intron 10 of 15)	20180	ENSMUST00000161109	chr1-129273481-129273770-CpG:_23-CGI	-503908	ENSMUSG00000042581	Thsd7b	thrombospondin, type I, domain containing 7B [Source:MGI Symbol;Acc:MGI:2443925]
chr1	130297801	0.882318	0.731187	0.151131	0.0701211	2.15528	0.0113572	0.0198178	0.0311398	1	Intergenic	-16544	ENSMUST00000155992	chr1-130715566-130715870-CpG:_27-CGI	417765	NA	NA	NA
chr1	130457458	0.464883	0.596832	-0.131949	0.0658727	-2.0031	0.0113124	0.0107765	0.0451669	1	intron (ENSMUST00000140725, intron 4 of 7)	4992	ENSMUST00000133057	chr1-130715566-130715870-CpG:_27-CGI	258108	ENSMUSG00000026399	Cd55	CD55 antigen [Source:MGI Symbol;Acc:MGI:104850]
chr1	130764386	0.847826	0.953478	-0.105652	0.0368731	-2.86528	0.00901737	0.0106843	0.00416635	1	Intergenic	32411	ENSMUST00000039323	chr1-130716676-130717833-CpG:_93-CGI	-46554	NA	NA	NA
chr1	130784058	0.550498	0.73761	-0.187112	0.0690684	-2.70908	0.00949172	0.018703	0.006747	1	Intergenic	-16843	ENSMUST00000112477	chr1-130716676-130717833-CpG:_93-CGI	-66226	NA	NA	NA
chr1	130947511	0.324049	0.190775	0.133273	0.0613313	2.17301	0.0143741	0.0178877	0.0297799	1	Intergenic	-7439	ENSMUST00000112465	chr1-130878193-130878535-CpG:_37-CGI	-68977	NA	NA	NA
chr1	130979497	0.546057	0.425646	0.12041	0.054906	2.19303	0.0118451	0.00776391	0.0283054	1	Intergenic	-39425	ENSMUST00000112465	chr1-130878193-130878535-CpG:_37-CGI	-100963	NA	NA	NA
chr1	131003749	0.596428	0.430614	0.165814	0.0759246	2.18392	0.00864474	0.0264739	0.0289678	1	Intergenic	-16095	ENSMUST00000016673	chr1-131096809-131097847-CpG:_110-CGI	93060	NA	NA	NA
chr1	131021497	0.723555	0.578781	0.144774	0.0668859	2.1645	0.0104351	0.012641	0.0304263	1	intron (ENSMUST00000016673, intron 3 of 4)	1653	ENSMUST00000016673	chr1-131096809-131097847-CpG:_110-CGI	75312	ENSMUSG00000016529	Il10	interleukin 10 [Source:MGI Symbol;Acc:MGI:96537]
chr1	131029645	0.815458	0.937707	-0.12225	0.0511124	-2.39178	0.0111492	0.018008	0.016767	1	Intergenic	9801	ENSMUST00000016673	chr1-131096809-131097847-CpG:_110-CGI	67164	NA	NA	NA
chr1	131074110	0.937035	0.780622	0.156413	0.048327	3.23656	0.00980616	0.0128238	0.00120982	1	promoter-TSS (ENSMUST00000158080)	-360	ENSMUST00000158080	chr1-131096809-131097847-CpG:_110-CGI	22699	ENSMUSG00000088705	Gm25549	predicted gene, 25549 [Source:MGI Symbol;Acc:MGI:5455326]
chr1	131074142	0.666951	0.504606	0.162345	0.0673311	2.41115	0.010973	0.0106405	0.0159024	1	promoter-TSS (ENSMUST00000158080)	-392	ENSMUST00000158080	chr1-131096809-131097847-CpG:_110-CGI	22667	ENSMUSG00000088705	Gm25549	predicted gene, 25549 [Source:MGI Symbol;Acc:MGI:5455326]
chr1	131075379	0.679527	0.795159	-0.115632	0.0539194	-2.14454	0.0102012	0.00992636	0.03199	1	intron (ENSMUST00000016672, intron 1 of 9)	-1629	ENSMUST00000158080	chr1-131096809-131097847-CpG:_110-CGI	21430	ENSMUSG00000016528	Mapkapk2	MAP kinase-activated protein kinase 2 [Source:MGI Symbol;Acc:MGI:109298]
chr1	131096342	0.632834	0.531064	0.10177	0.0491548	2.07041	0.00688686	0.00803628	0.0384142	1	intron (ENSMUST00000016672, intron 1 of 9)	1200	ENSMUST00000016672	chr1-131096809-131097847-CpG:_110-CGI	467	ENSMUSG00000016528	Mapkapk2	MAP kinase-activated protein kinase 2 [Source:MGI Symbol;Acc:MGI:109298]
chr1	131185258	0.3751	0.512705	-0.137606	0.0602528	-2.2838	0.011807	0.0107845	0.022383	1	intron (ENSMUST00000131855, intron 15 of 15)	14876	ENSMUST00000068564	chr1-131153025-131153329-CpG:_22-CGI	-31930	ENSMUSG00000026427	Eif2d	eukaryotic translation initiation factor 2D [Source:MGI Symbol;Acc:MGI:109342]
chr1	131185304	0.606669	0.739425	-0.132756	0.0534254	-2.48489	0.00784815	0.0118071	0.0129591	1	intron (ENSMUST00000131855, intron 15 of 15)	14830	ENSMUST00000068564	chr1-131153025-131153329-CpG:_22-CGI	-31976	ENSMUSG00000026427	Eif2d	eukaryotic translation initiation factor 2D [Source:MGI Symbol;Acc:MGI:109342]
chr1	131269152	0.884777	0.78259	0.102187	0.0505787	2.02036	0.0116653	0.0130567	0.0433458	1	intron (ENSMUST00000062108, intron 13 of 21)	1391	ENSMUST00000163029	chr1-131244662-131245555-CpG:_103-CGI	-23598	ENSMUSG00000042349	Ikbke	inhibitor of kappaB kinase epsilon [Source:MGI Symbol;Acc:MGI:1929612]
chr1	131525199	0.0276195	0.154454	-0.126835	0.0635616	-1.99546	0.0120168	0.0356994	0.0459924	1	5' UTR (ENSMUST00000097588, exon 2 of 23)	2161	ENSMUST00000097588	chr1-131525716-131528397-CpG:_197-CGI	517	ENSMUSG00000026425	Srgap2	SLIT-ROBO Rho GTPase activating protein 2 [Source:MGI Symbol;Acc:MGI:109605]
chr1	131546843	0.630658	0.788045	-0.157387	0.0570547	-2.75853	0.0136311	0.0108131	0.00580619	1	Intergenic	18941	ENSMUST00000068613	chr1-131525716-131528397-CpG:_197-CGI	-18447	NA	NA	NA
chr1	131546853	0.578996	0.70227	-0.123274	0.0585989	-2.10369	0.0132904	0.009124	0.0354059	1	Intergenic	18951	ENSMUST00000068613	chr1-131525716-131528397-CpG:_197-CGI	-18457	NA	NA	NA
chr1	131546973	0.754617	0.643338	0.111279	0.0476178	2.33693	0.00701697	0.00875197	0.0194429	1	Intergenic	19071	ENSMUST00000068613	chr1-131525716-131528397-CpG:_197-CGI	-18577	NA	NA	NA
chr1	131619703	0.74656	0.893989	-0.147428	0.0623937	-2.36287	0.0109808	0.0155559	0.018134	1	Intergenic	13170	ENSMUST00000179174	chr1-131525716-131528397-CpG:_197-CGI	-91307	NA	NA	NA
chr1	131737366	0.528606	0.330705	0.197901	0.0562089	3.52081	0.0104469	0.00885131	0.000430238	1	Intergenic	-6655	ENSMUST00000049027	chr1-131827610-131828289-CpG:_55-CGI	90244	NA	NA	NA
chr1	131746406	0.778692	0.607329	0.171363	0.0552378	3.10228	0.0113547	0.00976597	0.00192034	1	intron (ENSMUST00000049027, intron 1 of 20)	2385	ENSMUST00000049027	chr1-131827610-131828289-CpG:_55-CGI	81204	ENSMUSG00000042268	Slc26a9	solute carrier family 26, member 9 [Source:MGI Symbol;Acc:MGI:2444594]
chr1	131763871	0.471526	0.347382	0.124145	0.0595812	2.08362	0.00849606	0.0149866	0.0371947	1	exon (ENSMUST00000049027, exon 17 of 21)	13381	ENSMUST00000147800	chr1-131827610-131828289-CpG:_55-CGI	63739	ENSMUSG00000042268	Slc26a9	solute carrier family 26, member 9 [Source:MGI Symbol;Acc:MGI:2444594]
chr1	131827395	0.121724	0.0121695	0.109555	0.0347236	3.15505	0.00981807	0.0157611	0.0016047	1	promoter-TSS (ENSMUST00000086559)	-97	ENSMUST00000132585	chr1-131827610-131828289-CpG:_55-CGI	215	ENSMUSG00000013275	Slc41a1	solute carrier family 41, member 1 [Source:MGI Symbol;Acc:MGI:2444823]
chr1	131866670	0.452408	0.320289	0.132119	0.0615935	2.14501	0.0106583	0.0128635	0.031952	1	promoter-TSS (ENSMUST00000112386)	-553	ENSMUST00000112386	chr1-131867226-131867488-CpG:_23-CGI	556	ENSMUSG00000026433	Rab29	RAB29, member RAS oncogene family [Source:MGI Symbol;Acc:MGI:2385107]
chr1	131883139	0.545992	0.38677	0.159222	0.0617075	2.58028	0.00924612	0.0119	0.00987206	1	Intergenic	15629	ENSMUST00000125925	chr1-131867226-131867488-CpG:_23-CGI	-15652	NA	NA	NA
chr1	131890227	0.663805	0.823241	-0.159437	0.0747753	-2.13221	0.0144341	0.0136179	0.0329896	1	Intergenic	-20230	ENSMUST00000062264	chr1-131910244-131911218-CpG:_98-CGI	20017	NA	NA	NA
chr1	131943386	0.724434	0.896388	-0.171954	0.0630598	-2.72684	0.0160693	0.0121657	0.00639444	1	Intergenic	-19580	ENSMUST00000177943	chr1-131962972-131963459-CpG:_69-CGI	19586	NA	NA	NA
chr1	131945553	0.925857	0.762202	0.163654	0.0481603	3.39812	0.0164104	0.0105726	0.000678502	1	Intergenic	-17413	ENSMUST00000177943	chr1-131962972-131963459-CpG:_69-CGI	17419	NA	NA	NA
chr1	131946879	0.641369	0.775518	-0.134149	0.0469833	-2.85526	0.00873177	0.00868979	0.0043002	1	Intergenic	-16087	ENSMUST00000177943	chr1-131962972-131963459-CpG:_69-CGI	16093	NA	NA	NA
chr1	131954877	0.903125	0.79483	0.108296	0.0522456	2.07282	0.0189131	0.0117932	0.0381892	1	Intergenic	-8089	ENSMUST00000177943	chr1-131962972-131963459-CpG:_69-CGI	8095	NA	NA	NA
chr1	131963800	0.330263	0.207901	0.122363	0.057905	2.11316	0.00888384	0.0148449	0.0345869	1	intron (ENSMUST00000177943, intron 1 of 4)	834	ENSMUST00000177943	chr1-131962972-131963459-CpG:_69-CGI	-342	ENSMUSG00000026435	Slc45a3	solute carrier family 45, member 3 [Source:MGI Symbol;Acc:MGI:1922082]
chr1	131989940	0.445222	0.577891	-0.132669	0.067624	-1.96187	0.00960174	0.0130734	0.0497778	1	Intergenic	-17666	ENSMUST00000086556	chr1-132007342-132008412-CpG:_123-CGI	17402	NA	NA	NA
chr1	132009421	0.382119	0.23318	0.148939	0.0752607	1.97897	0.0143906	0.0151477	0.0478197	1	intron (ENSMUST00000146432, intron 1 of 2)	1125	ENSMUST00000146432	chr1-132007342-132008412-CpG:_123-CGI	-1010	ENSMUSG00000026436	Elk4	ELK4, member of ETS oncogene family [Source:MGI Symbol;Acc:MGI:102853]
chr1	132065931	0.894731	0.763242	0.13149	0.0602766	2.18144	0.0115881	0.0128524	0.029151	1	intron (ENSMUST00000160656, intron 1 of 8)	1894	ENSMUST00000160656	chr1-132067625-132068248-CpG:_68-CGI	1694	ENSMUSG00000059149	Mfsd4	major facilitator superfamily domain containing 4 [Source:MGI Symbol;Acc:MGI:2442786]
chr1	132100006	0.64397	0.503333	0.140637	0.0533835	2.63447	0.00675003	0.0105632	0.00842694	1	promoter-TSS (ENSMUST00000158154)	-632	ENSMUST00000158154	chr1-132067625-132068248-CpG:_68-CGI	-31759	ENSMUSG00000088779	Gm26034	predicted gene, 26034 [Source:MGI Symbol;Acc:MGI:5455811]
chr1	132138386	0.793662	0.901759	-0.108098	0.0495092	-2.18339	0.00934842	0.0131808	0.0290072	1	intron (ENSMUST00000027697, intron 1 of 15)	1218	ENSMUST00000112362	chr1-132139305-132139560-CpG:_33-CGI	919	ENSMUSG00000026437	Cdk18	cyclin-dependent kinase 18 [Source:MGI Symbol;Acc:MGI:97518]
chr1	132153113	0.611434	0.756688	-0.145254	0.0711438	-2.0417	0.0104393	0.0162434	0.0411813	1	Intergenic	-13429	ENSMUST00000027697	chr1-132139305-132139560-CpG:_33-CGI	-13554	NA	NA	NA
chr1	132153909	0.299249	0.416908	-0.11766	0.0544267	-2.1618	0.00772836	0.00991163	0.0306338	1	Intergenic	-14225	ENSMUST00000027697	chr1-132139305-132139560-CpG:_33-CGI	-14350	NA	NA	NA
chr1	132153955	0.337473	0.513277	-0.175804	0.0705164	-2.49309	0.011764	0.0158294	0.0126637	1	Intergenic	-14271	ENSMUST00000027697	chr1-132139305-132139560-CpG:_33-CGI	-14396	NA	NA	NA
chr1	132167990	0.427111	0.25132	0.175791	0.0870652	2.01908	0.0302378	0.0148456	0.0434793	1	Intergenic	-23445	ENSMUST00000112357	chr1-132190087-132191155-CpG:_105-CGI	22097	NA	NA	NA
chr1	132187830	0.326152	0.474775	-0.148623	0.0670239	-2.21746	0.0130251	0.0140686	0.0265915	1	Intergenic	-3605	ENSMUST00000112357	chr1-132190087-132191155-CpG:_105-CGI	2257	NA	NA	NA
chr1	132191662	0.184669	0.0694983	0.115171	0.0582669	1.97661	0.0108749	0.0400406	0.0480856	1	intron (ENSMUST00000112357, intron 1 of 3)	227	ENSMUST00000112357	chr1-132190087-132191155-CpG:_105-CGI	-508	ENSMUSG00000079330	Lemd1	LEM domain containing 1 [Source:MGI Symbol;Acc:MGI:1922403]
chr1	132192554	0.629068	0.773084	-0.144016	0.0726604	-1.98204	0.0156967	0.0183932	0.0474749	1	intron (ENSMUST00000112357, intron 1 of 3)	1119	ENSMUST00000112357	chr1-132190087-132191155-CpG:_105-CGI	-1400	ENSMUSG00000079330	Lemd1	LEM domain containing 1 [Source:MGI Symbol;Acc:MGI:1922403]
chr1	132195666	0.417309	0.595687	-0.178378	0.0707846	-2.52001	0.0125651	0.01238	0.0117351	1	intron (ENSMUST00000112357, intron 1 of 3)	4231	ENSMUST00000112357	chr1-132190087-132191155-CpG:_105-CGI	-4512	ENSMUSG00000079330	Lemd1	LEM domain containing 1 [Source:MGI Symbol;Acc:MGI:1922403]
chr1	132195696	0.868237	0.751062	0.117176	0.0519676	2.25478	0.009193	0.0116793	0.0241469	1	intron (ENSMUST00000112357, intron 1 of 3)	4261	ENSMUST00000112357	chr1-132190087-132191155-CpG:_105-CGI	-4542	ENSMUSG00000079330	Lemd1	LEM domain containing 1 [Source:MGI Symbol;Acc:MGI:1922403]
chr1	132195899	0.721424	0.564575	0.156849	0.0773625	2.02746	0.0163968	0.0133699	0.0426155	1	intron (ENSMUST00000112357, intron 1 of 3)	4464	ENSMUST00000112357	chr1-132190087-132191155-CpG:_105-CGI	-4745	ENSMUSG00000079330	Lemd1	LEM domain containing 1 [Source:MGI Symbol;Acc:MGI:1922403]
chr1	132197124	0.672749	0.816805	-0.144056	0.0583095	-2.47054	0.01083	0.0148343	0.013491	1	intron (ENSMUST00000112357, intron 1 of 3)	5689	ENSMUST00000112357	chr1-132190087-132191155-CpG:_105-CGI	-5970	ENSMUSG00000079330	Lemd1	LEM domain containing 1 [Source:MGI Symbol;Acc:MGI:1922403]
chr1	132200615	0.234717	0.394494	-0.159778	0.0785441	-2.03424	0.0124621	0.0168008	0.0419272	1	TTS (ENSMUST00000181254)	3187	ENSMUST00000181254	chr1-132190087-132191155-CpG:_105-CGI	-9461	ENSMUSG00000097540	1700037F24Rik	RIKEN cDNA 1700037F24 gene [Source:MGI Symbol;Acc:MGI:1920535]
chr1	132229380	0.561	0.718035	-0.157034	0.0651857	-2.40903	0.0144874	0.0158925	0.0159948	1	exon (ENSMUST00000086544, exon 1 of 1)	386	ENSMUST00000086544	chr1-132229003-132229380-CpG:_28-CGI	-1	ENSMUSG00000066936	Gm10188	predicted gene 10188 [Source:MGI Symbol;Acc:MGI:3704196]
chr1	132245326	0.560132	0.704307	-0.144175	0.0657342	-2.1933	0.00908299	0.0133256	0.028286	1	intron (ENSMUST00000112357, intron 3 of 3)	-15560	ENSMUST00000086544	chr1-132229003-132229380-CpG:_28-CGI	-15947	ENSMUSG00000079330	Lemd1	LEM domain containing 1 [Source:MGI Symbol;Acc:MGI:1922403]
chr1	132254181	0.881615	0.737856	0.143759	0.0705213	2.03852	0.0157879	0.0138615	0.041498	1	intron (ENSMUST00000112357, intron 3 of 3)	-24415	ENSMUST00000086544	chr1-132229003-132229380-CpG:_28-CGI	-24802	ENSMUSG00000079330	Lemd1	LEM domain containing 1 [Source:MGI Symbol;Acc:MGI:1922403]
chr1	132265369	0.473264	0.186472	0.286792	0.0781018	3.67203	0.0103039	0.0382739	0.000240632	1	Intergenic	-19077	ENSMUST00000167128	chr1-132298558-132299269-CpG:_88-CGI	33189	NA	NA	NA
chr1	132265446	0.658987	0.475725	0.183262	0.0809424	2.2641	0.015829	0.0216732	0.0235678	1	Intergenic	-19000	ENSMUST00000167128	chr1-132298558-132299269-CpG:_88-CGI	33112	NA	NA	NA
chr1	132285997	0.714051	0.835235	-0.121185	0.0517007	-2.34397	0.0126009	0.0107734	0.0190799	1	Intergenic	1545	ENSMUST00000159853	chr1-132298558-132299269-CpG:_88-CGI	12561	NA	NA	NA
chr1	132293073	0.463437	0.341976	0.12146	0.0576281	2.10766	0.00860642	0.00964488	0.0350606	1	Intergenic	-5552	ENSMUST00000046071	chr1-132298558-132299269-CpG:_88-CGI	5485	NA	NA	NA
chr1	132327378	0.894011	0.784409	0.109602	0.0478919	2.28853	0.00935891	0.0109763	0.0221067	1	promoter-TSS (ENSMUST00000133246)	-217	ENSMUST00000133246	chr1-132315898-132316555-CpG:_66-CGI	-10824	ENSMUSG00000009772	Nuak2	NUAK family, SNF1-like kinase, 2 [Source:MGI Symbol;Acc:MGI:1921387]
chr1	132330352	0.640085	0.411993	0.228092	0.0884601	2.57847	0.0145002	0.0249598	0.00992382	1	TTS (ENSMUST00000133246)	2757	ENSMUST00000133246	chr1-132315898-132316555-CpG:_66-CGI	-13798	ENSMUSG00000009772	Nuak2	NUAK family, SNF1-like kinase, 2 [Source:MGI Symbol;Acc:MGI:1921387]
chr1	132334412	0.217722	0.335263	-0.117541	0.0578088	-2.03327	0.0092136	0.0132511	0.0420249	1	TTS (ENSMUST00000082125)	6817	ENSMUST00000133246	chr1-132315898-132316555-CpG:_66-CGI	-17858	ENSMUSG00000009772	Nuak2	NUAK family, SNF1-like kinase, 2 [Source:MGI Symbol;Acc:MGI:1921387]
chr1	132335671	0.431992	0.299744	0.132248	0.056928	2.32308	0.00981151	0.00958524	0.020175	1	Intergenic	8076	ENSMUST00000133246	chr1-132315898-132316555-CpG:_66-CGI	-19117	NA	NA	NA
chr1	132337101	0.636067	0.888995	-0.252928	0.0680882	-3.71471	0.0109498	0.0217778	0.00020344	0.991267	Intergenic	9506	ENSMUST00000133246	chr1-132315898-132316555-CpG:_66-CGI	-20547	NA	NA	NA
chr1	132346395	0.357671	0.523645	-0.165974	0.0724489	-2.29091	0.0115144	0.0184853	0.0219687	1	Intergenic	18552	ENSMUST00000125439	chr1-132360629-132361042-CpG:_30-CGI	14234	NA	NA	NA
chr1	132371087	0.685444	0.791316	-0.105872	0.0528086	-2.00482	0.00928068	0.0106623	0.0449818	1	intron (ENSMUST00000132435, intron 2 of 4)	-3201	ENSMUST00000142609	chr1-132360629-132361042-CpG:_30-CGI	-10046	ENSMUSG00000042066	Tmcc2	transmembrane and coiled-coil domains 2 [Source:MGI Symbol;Acc:MGI:1916125]
chr1	132380755	0.565344	0.340063	0.225281	0.0940962	2.39415	0.0158134	0.0187008	0.0166588	1	promoter-TSS (ENSMUST00000159257)	-373	ENSMUST00000159257	chr1-132391390-132391882-CpG:_56-CGI	10635	ENSMUSG00000090079	Gm15849	predicted gene 15849 [Source:MGI Symbol;Acc:MGI:3802034]
chr1	132382131	0.628786	0.754158	-0.125372	0.0619405	-2.02407	0.00968842	0.0111648	0.0429631	1	intron (ENSMUST00000159257, intron 2 of 2)	1003	ENSMUST00000159257	chr1-132391390-132391882-CpG:_56-CGI	9259	ENSMUSG00000090079	Gm15849	predicted gene 15849 [Source:MGI Symbol;Acc:MGI:3802034]
chr1	132382147	0.338216	0.506152	-0.167936	0.0667023	-2.5177	0.00932007	0.0114691	0.0118124	1	intron (ENSMUST00000159257, intron 2 of 2)	1019	ENSMUST00000159257	chr1-132391390-132391882-CpG:_56-CGI	9243	ENSMUSG00000090079	Gm15849	predicted gene 15849 [Source:MGI Symbol;Acc:MGI:3802034]
chr1	132393202	0.860403	0.716865	0.143538	0.0642482	2.23412	0.0160063	0.0131394	0.0254749	1	Intergenic	-1922	ENSMUST00000045473	chr1-132391390-132391882-CpG:_56-CGI	-1321	NA	NA	NA
chr1	132520643	0.587428	0.70874	-0.121312	0.0524351	-2.31357	0.00877282	0.00871583	0.0206912	1	intron (ENSMUST00000086521, intron 16 of 22)	14414	ENSMUST00000058167	chr1-132542784-132543007-CpG:_21-CGI	22141	ENSMUSG00000053024	Cntn2	contactin 2 [Source:MGI Symbol;Acc:MGI:104518]
chr1	132521275	0.097095	0.232132	-0.135037	0.0428806	-3.14913	0.0107882	0.00919785	0.00163757	1	exon (ENSMUST00000086521, exon 16 of 23)	15046	ENSMUST00000058167	chr1-132542784-132543007-CpG:_21-CGI	21509	ENSMUSG00000053024	Cntn2	contactin 2 [Source:MGI Symbol;Acc:MGI:104518]
chr1	132587050	0.471337	0.335685	0.135651	0.0619856	2.18843	0.008482	0.0130825	0.0286381	1	intron (ENSMUST00000094569, intron 25 of 29)	-44111	ENSMUST00000086521	chr1-132542784-132543007-CpG:_21-CGI	-44044	ENSMUSG00000026442	Nfasc	neurofascin [Source:MGI Symbol;Acc:MGI:104753]
chr1	132624672	0.38255	0.532796	-0.150246	0.0749698	-2.00409	0.0102471	0.0167611	0.0450605	1	intron (ENSMUST00000094569, intron 8 of 29)	-81733	ENSMUST00000086521	chr1-132542784-132543007-CpG:_21-CGI	-81666	ENSMUSG00000026442	Nfasc	neurofascin [Source:MGI Symbol;Acc:MGI:104753]
chr1	132720558	0.590813	0.419555	0.171258	0.0710726	2.40963	0.00947071	0.0188959	0.0159689	1	intron (ENSMUST00000094569, intron 1 of 29)	-13233	ENSMUST00000043189	chr1-132880310-132880946-CpG:_67-CGI	159752	ENSMUSG00000026442	Nfasc	neurofascin [Source:MGI Symbol;Acc:MGI:104753]
chr1	132791162	0.603493	0.383413	0.220081	0.0671109	3.27936	0.0087885	0.0164203	0.00104044	1	Intergenic	23185	ENSMUST00000158286	chr1-132880310-132880946-CpG:_67-CGI	89148	NA	NA	NA
chr1	132851908	0.149936	0.30756	-0.157624	0.0726946	-2.1683	0.0134124	0.0136696	0.0301358	1	Intergenic	-28364	ENSMUST00000027706	chr1-132880310-132880946-CpG:_67-CGI	28402	NA	NA	NA
chr1	132919427	0.536847	0.327593	0.209254	0.0858431	2.43763	0.0117388	0.0154255	0.0147838	1	intron (ENSMUST00000159088, intron 1 of 1)	39073	ENSMUST00000159088	chr1-132880310-132880946-CpG:_67-CGI	-38482	ENSMUSG00000026443	Lrrn2	leucine rich repeat protein 2, neuronal [Source:MGI Symbol;Acc:MGI:106037]
chr1	132928573	0.330871	0.131551	0.199321	0.0730253	2.72947	0.0127066	0.0258576	0.00634356	1	intron (ENSMUST00000159088, intron 1 of 1)	48219	ENSMUST00000159088	chr1-132880310-132880946-CpG:_67-CGI	-47628	ENSMUSG00000026443	Lrrn2	leucine rich repeat protein 2, neuronal [Source:MGI Symbol;Acc:MGI:106037]
chr1	132928598	0.372484	0.231067	0.141418	0.0695374	2.03369	0.0103221	0.0126391	0.0419827	1	intron (ENSMUST00000159088, intron 1 of 1)	48244	ENSMUST00000159088	chr1-132880310-132880946-CpG:_67-CGI	-47653	ENSMUSG00000026443	Lrrn2	leucine rich repeat protein 2, neuronal [Source:MGI Symbol;Acc:MGI:106037]
chr1	132939394	0.508374	0.318527	0.189847	0.0780615	2.43202	0.0210743	0.015551	0.0150147	1	exon (ENSMUST00000027706, exon 2 of 2)	59040	ENSMUST00000159088	chr1-132880310-132880946-CpG:_67-CGI	-58449	ENSMUSG00000026443	Lrrn2	leucine rich repeat protein 2, neuronal [Source:MGI Symbol;Acc:MGI:106037]
chr1	132939399	0.602118	0.39421	0.207909	0.0734931	2.82895	0.0102035	0.0199606	0.00467004	1	exon (ENSMUST00000027706, exon 2 of 2)	59045	ENSMUST00000159088	chr1-132880310-132880946-CpG:_67-CGI	-58454	ENSMUSG00000026443	Lrrn2	leucine rich repeat protein 2, neuronal [Source:MGI Symbol;Acc:MGI:106037]
chr1	132939428	0.761527	0.455718	0.305808	0.0734293	4.16467	0.0231843	0.0129938	3.11809e-05	0.519512	exon (ENSMUST00000027706, exon 2 of 2)	59074	ENSMUST00000159088	chr1-132880310-132880946-CpG:_67-CGI	-58483	ENSMUSG00000026443	Lrrn2	leucine rich repeat protein 2, neuronal [Source:MGI Symbol;Acc:MGI:106037]
chr1	133012723	0.569829	0.717508	-0.147679	0.0657663	-2.24551	0.0162118	0.0102319	0.0247351	1	intron (ENSMUST00000067398, intron 2 of 10)	12624	ENSMUST00000067429	chr1-133025085-133025419-CpG:_30-CGI	12362	ENSMUSG00000054387	Mdm4	transformed mouse 3T3 cell double minute 4 [Source:MGI Symbol;Acc:MGI:107934]
chr1	133027939	0.848338	0.723862	0.124476	0.0604819	2.05807	0.0183185	0.0109368	0.0395834	1	Intergenic	-2574	ENSMUST00000067398	chr1-133025085-133025419-CpG:_30-CGI	-2521	NA	NA	NA
chr1	133084485	0.346811	0.208451	0.13836	0.0502176	2.75521	0.0106837	0.00848348	0.00586542	1	intron (ENSMUST00000077730, intron 12 of 32)	38474	ENSMUST00000145153	chr1-133045978-133046709-CpG:_92-CGI	-37777	ENSMUSG00000026447	Pik3c2b	phosphoinositide-3-kinase, class 2, beta polypeptide [Source:MGI Symbol;Acc:MGI:2685045]
chr1	133084490	0.2009	0.0989561	0.101944	0.0422235	2.4144	0.0126114	0.00914706	0.0157613	1	intron (ENSMUST00000077730, intron 12 of 32)	38479	ENSMUST00000145153	chr1-133045978-133046709-CpG:_92-CGI	-37782	ENSMUSG00000026447	Pik3c2b	phosphoinositide-3-kinase, class 2, beta polypeptide [Source:MGI Symbol;Acc:MGI:2685045]
chr1	133084533	0.263858	0.156567	0.107291	0.041046	2.61393	0.00674152	0.0100767	0.00895083	1	intron (ENSMUST00000077730, intron 12 of 32)	38522	ENSMUST00000145153	chr1-133045978-133046709-CpG:_92-CGI	-37825	ENSMUSG00000026447	Pik3c2b	phosphoinositide-3-kinase, class 2, beta polypeptide [Source:MGI Symbol;Acc:MGI:2685045]
chr1	133105944	0.896059	0.764396	0.131664	0.0609822	2.15905	0.0111039	0.0176754	0.0308461	1	intron (ENSMUST00000077730, intron 32 of 32)	-25198	ENSMUST00000052529	chr1-133131080-133131904-CpG:_94-CGI	25136	ENSMUSG00000026447	Pik3c2b	phosphoinositide-3-kinase, class 2, beta polypeptide [Source:MGI Symbol;Acc:MGI:2685045]
chr1	133129493	0.314165	0.59781	-0.283644	0.077407	-3.66432	0.0126089	0.0133041	0.000247993	1	Intergenic	-1649	ENSMUST00000052529	chr1-133131080-133131904-CpG:_94-CGI	1587	NA	NA	NA
chr1	133159092	0.606683	0.368779	0.237904	0.0850436	2.79744	0.0108028	0.0213346	0.00515099	1	Intergenic	-27311	ENSMUST00000180528	chr1-133163776-133164521-CpG:_84-CGI	4684	NA	NA	NA
chr1	133159103	0.534856	0.235249	0.299607	0.0793255	3.77693	0.0115327	0.0245178	0.000158773	0.90694	Intergenic	-27322	ENSMUST00000180528	chr1-133163776-133164521-CpG:_84-CGI	4673	NA	NA	NA
chr1	133162352	0.886084	0.777994	0.10809	0.0476823	2.26688	0.00887619	0.0119113	0.0233977	1	Intergenic	-30571	ENSMUST00000180528	chr1-133163776-133164521-CpG:_84-CGI	1424	NA	NA	NA
chr1	133183175	0.539453	0.209809	0.329644	0.0782862	4.21075	0.0144728	0.0138233	2.54521e-05	0.476554	Intergenic	-51394	ENSMUST00000180528	chr1-133163776-133164521-CpG:_84-CGI	-18655	NA	NA	NA
chr1	133188173	0.195497	0.0884597	0.107038	0.0477404	2.24207	0.010769	0.0191216	0.0249566	1	Intergenic	-56392	ENSMUST00000180528	chr1-133163776-133164521-CpG:_84-CGI	-23653	NA	NA	NA
chr1	133202902	0.868993	0.970213	-0.10122	0.0393536	-2.57207	0.0127578	0.0126214	0.0101093	1	Intergenic	-43194	ENSMUST00000105082	chr1-133163776-133164521-CpG:_84-CGI	-38382	NA	NA	NA
chr1	133202933	0.837999	0.969168	-0.131169	0.0460073	-2.85104	0.016369	0.0132109	0.00435769	1	Intergenic	-43163	ENSMUST00000105082	chr1-133163776-133164521-CpG:_84-CGI	-38413	NA	NA	NA
chr1	133265556	0.532286	0.417463	0.114822	0.0582989	1.96954	0.00993026	0.00939834	0.0488907	1	intron (ENSMUST00000038295, intron 5 of 26)	19460	ENSMUST00000038295	chr1-133274094-133274355-CpG:_21-CGI	8538	ENSMUSG00000041757	Plekha6	pleckstrin homology domain containing, family A member 6 [Source:MGI Symbol;Acc:MGI:2388662]
chr1	133265814	0.830898	0.942356	-0.111458	0.0553703	-2.01295	0.0146168	0.0211229	0.04412	1	intron (ENSMUST00000038295, intron 5 of 26)	19718	ENSMUST00000038295	chr1-133274094-133274355-CpG:_21-CGI	8280	ENSMUSG00000041757	Plekha6	pleckstrin homology domain containing, family A member 6 [Source:MGI Symbol;Acc:MGI:2388662]
chr1	133312482	0.218215	0.0496612	0.168553	0.0534663	3.15251	0.0120909	0.013501	0.00161871	1	intron (ENSMUST00000183457, intron 1 of 3)	2593	ENSMUST00000183457	chr1-133274094-133274355-CpG:_21-CGI	-38128	ENSMUSG00000041717
chr1	133323865	0.773325	0.889947	-0.116621	0.04853	-2.40308	0.00960081	0.0115	0.0162577	1	TTS (ENSMUST00000094557)	1991	ENSMUST00000007433	chr1-133363428-133364312-CpG:_71-CGI	39563	ENSMUSG00000041717
chr1	133326252	0.532415	0.747289	-0.214875	0.0693375	-3.09897	0.0124539	0.0127089	0.00194197	1	promoter-TSS (ENSMUST00000178033)	-959	ENSMUST00000178033	chr1-133363428-133364312-CpG:_71-CGI	37176	ENSMUSG00000091251
chr1	133329367	0.0496469	0.152362	-0.102715	0.036392	-2.82247	0.0101021	0.00999468	0.00476556	1	exon (ENSMUST00000178033, exon 2 of 2)	2156	ENSMUST00000178033	chr1-133363428-133364312-CpG:_71-CGI	34061	ENSMUSG00000091251
chr1	133353613	0.453101	0.334329	0.118772	0.0543993	2.18334	0.00748322	0.0107316	0.0290109	1	intron (ENSMUST00000112287, intron 1 of 1)	1705	ENSMUST00000112287	chr1-133363428-133364312-CpG:_71-CGI	9815	ENSMUSG00000070645	Ren1	renin 1 structural [Source:MGI Symbol;Acc:MGI:97898]
chr1	133382038	0.321466	0.468012	-0.146546	0.0689796	-2.12448	0.0152161	0.0186539	0.0336301	1	TTS (ENSMUST00000153799)	3487	ENSMUST00000145922	chr1-133363428-133364312-CpG:_71-CGI	-17727	ENSMUSG00000070643	Sox13	SRY (sex determining region Y)-box 13 [Source:MGI Symbol;Acc:MGI:98361]
chr1	133393024	0.813607	0.921858	-0.108251	0.0449479	-2.40836	0.009637	0.0140578	0.0160242	1	intron (ENSMUST00000094551, intron 1 of 12)	193	ENSMUST00000144386	chr1-133363428-133364312-CpG:_71-CGI	-28713	ENSMUSG00000070643	Sox13	SRY (sex determining region Y)-box 13 [Source:MGI Symbol;Acc:MGI:98361]
chr1	133393119	0.817466	0.929057	-0.111592	0.0520746	-2.14292	0.0108774	0.0145645	0.0321194	1	promoter-TSS (ENSMUST00000144386)	98	ENSMUST00000144386	chr1-133363428-133364312-CpG:_71-CGI	-28808	ENSMUSG00000070643	Sox13	SRY (sex determining region Y)-box 13 [Source:MGI Symbol;Acc:MGI:98361]
chr1	133398110	0.168043	0.290801	-0.122758	0.0524441	-2.34074	0.0106677	0.0102103	0.0192453	1	intron (ENSMUST00000153799, intron 1 of 13)	-4841	ENSMUST00000094551	chr1-133423057-133424444-CpG:_153-CGI	24947	ENSMUSG00000070643	Sox13	SRY (sex determining region Y)-box 13 [Source:MGI Symbol;Acc:MGI:98361]
chr1	133413348	0.686406	0.549128	0.137277	0.069782	1.96723	0.01639	0.0145559	0.0491564	1	intron (ENSMUST00000153799, intron 1 of 13)	11028	ENSMUST00000153799	chr1-133423057-133424444-CpG:_153-CGI	9709	ENSMUSG00000070643	Sox13	SRY (sex determining region Y)-box 13 [Source:MGI Symbol;Acc:MGI:98361]
chr1	133422016	0.687843	0.849521	-0.161678	0.0586549	-2.75643	0.0104222	0.0110241	0.00584365	1	intron (ENSMUST00000153799, intron 1 of 13)	2360	ENSMUST00000153799	chr1-133423057-133424444-CpG:_153-CGI	1041	ENSMUSG00000070643	Sox13	SRY (sex determining region Y)-box 13 [Source:MGI Symbol;Acc:MGI:98361]
chr1	133422028	0.734528	0.853005	-0.118477	0.0536905	-2.20666	0.00967532	0.0123035	0.0273376	1	intron (ENSMUST00000153799, intron 1 of 13)	2348	ENSMUST00000153799	chr1-133423057-133424444-CpG:_153-CGI	1029	ENSMUSG00000070643	Sox13	SRY (sex determining region Y)-box 13 [Source:MGI Symbol;Acc:MGI:98361]
chr1	133422215	0.557224	0.677979	-0.120755	0.0576175	-2.09581	0.0108051	0.00950238	0.0360989	1	intron (ENSMUST00000153799, intron 1 of 13)	2161	ENSMUST00000153799	chr1-133423057-133424444-CpG:_153-CGI	842	ENSMUSG00000070643	Sox13	SRY (sex determining region Y)-box 13 [Source:MGI Symbol;Acc:MGI:98361]
chr1	133613874	0.902318	0.790552	0.111766	0.0532876	2.09741	0.0152132	0.0136087	0.0359573	1	intron (ENSMUST00000180718, intron 1 of 1)	3464	ENSMUST00000180718	chr1-133609752-133610435-CpG:_75-CGI	-3440	ENSMUSG00000097014	Gm26706	predicted gene, 26706 [Source:MGI Symbol;Acc:MGI:5477200]
chr1	133660193	0.520144	0.408987	0.111158	0.0517714	2.14709	0.00688157	0.00898644	0.0317862	1	exon (ENSMUST00000179598, exon 1 of 17)	1124	ENSMUST00000179598	chr1-133660887-133661444-CpG:_44-CGI	694	ENSMUSG00000094410	Gm38394	predicted gene, 38394 [Source:MGI Symbol;Acc:MGI:5614057]
chr1	133736236	0.725073	0.589961	0.135112	0.0645094	2.09446	0.0111136	0.0116301	0.0362194	1	intron (ENSMUST00000125659, intron 6 of 20)	17044	ENSMUST00000112264	chr1-133660887-133661444-CpG:_44-CGI	-74793	ENSMUSG00000026463	Atp2b4	ATPase, Ca++ transporting, plasma membrane 4 [Source:MGI Symbol;Acc:MGI:88111]
chr1	133753688	0.699705	0.850483	-0.150778	0.0669346	-2.25262	0.015676	0.017645	0.0242832	1	promoter-TSS (ENSMUST00000048953)	-8	ENSMUST00000125659	chr1-133660887-133661444-CpG:_44-CGI	-92245	ENSMUSG00000026463	Atp2b4	ATPase, Ca++ transporting, plasma membrane 4 [Source:MGI Symbol;Acc:MGI:88111]
chr1	133777692	0.817162	0.708047	0.109115	0.0499313	2.18531	0.00988889	0.00967194	0.0288661	1	intron (ENSMUST00000143567, intron 1 of 20)	23343	ENSMUST00000128692	chr1-133660887-133661444-CpG:_44-CGI	-116249	ENSMUSG00000026463	Atp2b4	ATPase, Ca++ transporting, plasma membrane 4 [Source:MGI Symbol;Acc:MGI:88111]
chr1	133778104	0.865143	0.981981	-0.116837	0.0408988	-2.85674	0.0167089	0.017835	0.00428017	1	intron (ENSMUST00000143567, intron 1 of 20)	22931	ENSMUST00000128692	chr1-133660887-133661444-CpG:_44-CGI	-116661	ENSMUSG00000026463	Atp2b4	ATPase, Ca++ transporting, plasma membrane 4 [Source:MGI Symbol;Acc:MGI:88111]
chr1	133798492	0.106588	0.225103	-0.118515	0.0574532	-2.06281	0.0123936	0.0161707	0.0391308	1	intron (ENSMUST00000128692, intron 1 of 2)	2543	ENSMUST00000128692	chr1-133660887-133661444-CpG:_44-CGI	-137049	ENSMUSG00000026463	Atp2b4	ATPase, Ca++ transporting, plasma membrane 4 [Source:MGI Symbol;Acc:MGI:88111]
chr1	133815923	0.272782	0.149862	0.12292	0.0476544	2.5794	0.0079677	0.0101167	0.00989708	1	Intergenic	-14883	ENSMUST00000143567	chr1-133660887-133661444-CpG:_44-CGI	-154480	NA	NA	NA
chr1	133859623	0.925941	0.799489	0.126451	0.0556097	2.27391	0.0102257	0.0181606	0.0229713	1	Intergenic	41703	ENSMUST00000124245	chr1-133660887-133661444-CpG:_44-CGI	-198180	NA	NA	NA
chr1	133895483	0.553057	0.718027	-0.164971	0.0786638	-2.09716	0.0112549	0.022231	0.0359794	1	Intergenic	5843	ENSMUST00000124245	chr1-134078807-134079438-CpG:_62-CGI	183324	NA	NA	NA
chr1	133918139	0.512527	0.329214	0.183313	0.0733684	2.49853	0.015713	0.012661	0.0124711	1	intron (ENSMUST00000048432, intron 1 of 2)	3271	ENSMUST00000127583	chr1-134078807-134079438-CpG:_62-CGI	160668	ENSMUSG00000041577	Prelp	proline arginine-rich end leucine-rich repeat [Source:MGI Symbol;Acc:MGI:2151110]
chr1	133933767	0.423564	0.280563	0.143001	0.063025	2.26895	0.011503	0.015731	0.0232713	1	Intergenic	-12354	ENSMUST00000048432	chr1-134078807-134079438-CpG:_62-CGI	145040	NA	NA	NA
chr1	134049160	0.490891	0.661763	-0.170872	0.0802339	-2.12967	0.0110959	0.0138475	0.0331989	1	TTS (ENSMUST00000048183)	11665	ENSMUST00000162779	chr1-134078807-134079438-CpG:_62-CGI	29647	ENSMUSG00000041559	Fmod	fibromodulin [Source:MGI Symbol;Acc:MGI:1328364]
chr1	134055852	0.951192	0.798521	0.152671	0.0700017	2.18096	0.00922911	0.0500511	0.0291864	1	Intergenic	18357	ENSMUST00000162779	chr1-134078807-134079438-CpG:_62-CGI	22955	NA	NA	NA
chr1	134060620	0.735329	0.5008	0.234529	0.0858422	2.73209	0.0349676	0.0121829	0.00629332	1	Intergenic	18499	ENSMUST00000020692	chr1-134078807-134079438-CpG:_62-CGI	18187	NA	NA	NA
chr1	134094108	0.5087	0.659037	-0.150337	0.0735739	-2.04334	0.0121626	0.0173568	0.0410188	1	Intergenic	-14989	ENSMUST00000020692	chr1-134092985-134093242-CpG:_34-CGI	-867	NA	NA	NA
chr1	134094275	0.79241	0.678265	0.114144	0.0580143	1.96752	0.00934211	0.0132007	0.0491232	1	Intergenic	-15092	ENSMUST00000097570	chr1-134092985-134093242-CpG:_34-CGI	-1034	NA	NA	NA
chr1	134094537	0.402572	0.550286	-0.147714	0.0741117	-1.99313	0.010709	0.0118003	0.0462475	1	Intergenic	-14830	ENSMUST00000097570	chr1-134092985-134093242-CpG:_34-CGI	-1296	NA	NA	NA
chr1	134096127	0.677508	0.783259	-0.105751	0.0489401	-2.16083	0.00706672	0.0107178	0.0307083	1	Intergenic	-13240	ENSMUST00000097570	chr1-134092985-134093242-CpG:_34-CGI	-2886	NA	NA	NA
chr1	134100053	0.11459	0.237359	-0.122769	0.0557655	-2.20152	0.00877135	0.0250455	0.027699	1	Intergenic	-9314	ENSMUST00000097570	chr1-134092985-134093242-CpG:_34-CGI	-6812	NA	NA	NA
chr1	134109599	0.710452	0.812568	-0.102115	0.0511092	-1.99798	0.00974436	0.00936255	0.045719	1	exon (ENSMUST00000097570, exon 1 of 1)	232	ENSMUST00000097570	chr1-134092985-134093242-CpG:_34-CGI	-16358	ENSMUSG00000073559	Gm8618	predicted gene 8618 [Source:MGI Symbol;Acc:MGI:3647540]
chr1	134189394	0.487268	0.215843	0.271425	0.0864203	3.14076	0.0135506	0.0219283	0.00168512	1	intron (ENSMUST00000153856, intron 9 of 9)	269	ENSMUST00000134812	chr1-134234704-134235089-CpG:_35-CGI	45310	ENSMUSG00000064246	Chil1	chitinase-like 1 [Source:MGI Symbol;Acc:MGI:1340899]
chr1	134196355	0.459202	0.284425	0.174777	0.0780693	2.23874	0.0255051	0.0106268	0.0251726	1	intron (ENSMUST00000038445, intron 3 of 10)	2908	ENSMUST00000038445	chr1-134234704-134235089-CpG:_35-CGI	38349	ENSMUSG00000042451	Mybph	myosin binding protein H [Source:MGI Symbol;Acc:MGI:1858196]
chr1	134202499	0.774604	0.899804	-0.1252	0.0520507	-2.40535	0.00982536	0.0163273	0.016157	1	3' UTR (ENSMUST00000169927, exon 2 of 3)	9052	ENSMUST00000038445	chr1-134234704-134235089-CpG:_35-CGI	32205	ENSMUSG00000042429	Adora1	adenosine A1 receptor [Source:MGI Symbol;Acc:MGI:99401]
chr1	134205971	0.505915	0.345682	0.160233	0.0805213	1.98995	0.0132632	0.0209428	0.0465965	1	intron (ENSMUST00000038191, intron 1 of 1)	12524	ENSMUST00000038445	chr1-134234704-134235089-CpG:_35-CGI	28733	ENSMUSG00000042429	Adora1	adenosine A1 receptor [Source:MGI Symbol;Acc:MGI:99401]
chr1	134234201	0.662492	0.807752	-0.14526	0.0552754	-2.62793	0.0104728	0.0111327	0.0085905	1	exon (ENSMUST00000169927, exon 1 of 3)	376	ENSMUST00000169927	chr1-134234704-134235089-CpG:_35-CGI	503	ENSMUSG00000042429	Adora1	adenosine A1 receptor [Source:MGI Symbol;Acc:MGI:99401]
chr1	134290928	0.687444	0.799089	-0.111645	0.0492428	-2.26723	0.0107258	0.00903978	0.0233762	1	intron (ENSMUST00000027730, intron 1 of 2)	925	ENSMUST00000027730	chr1-134298895-134299450-CpG:_55-CGI	7967	ENSMUSG00000026459	Myog	myogenin [Source:MGI Symbol;Acc:MGI:97276]
chr1	134322916	0.706129	0.863294	-0.157165	0.0577939	-2.7194	0.00882628	0.0225111	0.00654005	1	intron (ENSMUST00000168515, intron 11 of 28)	10011	ENSMUST00000168515	chr1-134344568-134344874-CpG:_29-CGI	21652	ENSMUSG00000026458	Ppfia4	protein tyrosine phosphatase, receptor type, f polypeptide (PTPRF), interacting protein (liprin), alpha 4 [Source:MGI Symbol;Acc:MGI:1915757]
chr1	134332415	0.127855	0.262003	-0.134148	0.0535295	-2.50606	0.00917259	0.0118759	0.0122084	1	exon (ENSMUST00000168515, exon 1 of 29)	512	ENSMUST00000168515	chr1-134344568-134344874-CpG:_29-CGI	12153	ENSMUSG00000026458	Ppfia4	protein tyrosine phosphatase, receptor type, f polypeptide (PTPRF), interacting protein (liprin), alpha 4 [Source:MGI Symbol;Acc:MGI:1915757]
chr1	134399949	0.53687	0.674047	-0.137178	0.0684506	-2.00404	0.0115161	0.0148723	0.0450661	1	Intergenic	-5831	ENSMUST00000154237	chr1-134405951-134406174-CpG:_21-CGI	6002	NA	NA	NA
chr1	134461345	0.916308	0.816265	0.100043	0.0501489	1.99492	0.0121899	0.0121961	0.0460512	1	intron (ENSMUST00000027725, intron 2 of 11)	5791	ENSMUST00000116528	chr1-134455275-134455836-CpG:_53-CGI	-5510	ENSMUSG00000026455	Klhl12	kelch-like 12 [Source:MGI Symbol;Acc:MGI:2385619]
chr1	134513526	0.108662	0.00342825	0.105233	0.036172	2.90925	0.0165502	0.0212382	0.00362296	1	Intergenic	-4554	ENSMUST00000179718	chr1-134513328-134513584-CpG:_27-CGI	0	NA	NA	NA
chr1	134518121	0.824712	0.943596	-0.118884	0.0420367	-2.8281	0.00996439	0.0144515	0.00468249	1	promoter-TSS (ENSMUST00000179718)	41	ENSMUST00000179718	chr1-134513328-134513584-CpG:_27-CGI	-4538	ENSMUSG00000096712	Gm15454	predicted gene 15454 [Source:MGI Symbol;Acc:MGI:3644262]
chr1	134530868	0.617729	0.758698	-0.140969	0.0684223	-2.06028	0.0184276	0.0127433	0.039372	1	Intergenic	12788	ENSMUST00000179718	chr1-134513328-134513584-CpG:_27-CGI	-17285	NA	NA	NA
chr1	134561665	0.157475	0.0502175	0.107257	0.0502452	2.13467	0.0159323	0.017566	0.0327877	1	intron (ENSMUST00000112197, intron 1 of 11)	1459	ENSMUST00000112197	chr1-134560080-134561744-CpG:_136-CGI	0	ENSMUSG00000042207	Kdm5b	lysine (K)-specific demethylase 5B [Source:MGI Symbol;Acc:MGI:1922855]
chr1	134680622	0.214319	0.470567	-0.256248	0.0836695	-3.06263	0.0157294	0.0148398	0.00219404	1	Intergenic	-28677	ENSMUST00000121990	chr1-134708873-134709423-CpG:_50-CGI	28251	NA	NA	NA
chr1	134681043	0.480081	0.342187	0.137894	0.0677933	2.03403	0.0164016	0.0110141	0.0419482	1	Intergenic	-28256	ENSMUST00000121990	chr1-134708873-134709423-CpG:_50-CGI	27830	NA	NA	NA
chr1	134700514	0.682533	0.554918	0.127614	0.0620743	2.05583	0.0082946	0.0147865	0.0397987	1	Intergenic	-8785	ENSMUST00000121990	chr1-134708873-134709423-CpG:_50-CGI	8359	NA	NA	NA
chr1	134725591	0.494694	0.345454	0.14924	0.05467	2.72983	0.00722308	0.00998526	0.00633663	1	intron (ENSMUST00000121990, intron 1 of 8)	16292	ENSMUST00000121990	chr1-134708873-134709423-CpG:_50-CGI	-16169	ENSMUSG00000026452	Syt2	synaptotagmin II [Source:MGI Symbol;Acc:MGI:99666]
chr1	134742418	0.71633	0.516707	0.199622	0.0673457	2.96414	0.0121673	0.0128539	0.00303526	1	intron (ENSMUST00000121990, intron 3 of 8)	17934	ENSMUST00000137022	chr1-134708873-134709423-CpG:_50-CGI	-32996	ENSMUSG00000026452	Syt2	synaptotagmin II [Source:MGI Symbol;Acc:MGI:99666]
chr1	134744625	0.82499	0.933985	-0.108995	0.051256	-2.12649	0.0110208	0.0125684	0.0334626	1	intron (ENSMUST00000121990, intron 6 of 8)	15727	ENSMUST00000137022	chr1-134708873-134709423-CpG:_50-CGI	-35203	ENSMUSG00000026452	Syt2	synaptotagmin II [Source:MGI Symbol;Acc:MGI:99666]
chr1	134745764	0.857156	0.727025	0.130131	0.0493399	2.63745	0.0104448	0.0120805	0.00835329	1	exon (ENSMUST00000121990, exon 7 of 9)	14588	ENSMUST00000137022	chr1-134708873-134709423-CpG:_50-CGI	-36342	ENSMUSG00000026452	Syt2	synaptotagmin II [Source:MGI Symbol;Acc:MGI:99666]
chr1	134816695	0.361856	0.228379	0.133477	0.0575337	2.31998	0.00849521	0.0114585	0.0203419	1	intron (ENSMUST00000156348, intron 6 of 12)	7421	ENSMUST00000104654	chr1-134708873-134709423-CpG:_50-CGI	-107273	ENSMUSG00000073557	Ppp1r12b	protein phosphatase 1, regulatory (inhibitor) subunit 12B [Source:MGI Symbol;Acc:MGI:1916417]
chr1	134987523	0.840523	0.971338	-0.130815	0.040623	-3.22023	0.00993874	0.0139041	0.0012809	1	exon (ENSMUST00000137968, exon 13 of 13)	15568	ENSMUST00000139617	chr1-134987516-134988073-CpG:_47-CGI	0	ENSMUSG00000042793	Lgr6	leucine-rich repeat-containing G protein-coupled receptor 6 [Source:MGI Symbol;Acc:MGI:2441805]
chr1	134987974	0.149779	0.0285987	0.12118	0.0396885	3.05329	0.00966243	0.0213729	0.00226348	1	exon (ENSMUST00000137968, exon 13 of 13)	16019	ENSMUST00000139617	chr1-134987516-134988073-CpG:_47-CGI	0	ENSMUSG00000042793	Lgr6	leucine-rich repeat-containing G protein-coupled receptor 6 [Source:MGI Symbol;Acc:MGI:2441805]
chr1	134988032	0.143527	0.0434599	0.100067	0.0427411	2.34123	0.00954524	0.0224245	0.0192202	1	exon (ENSMUST00000137968, exon 13 of 13)	16077	ENSMUST00000139617	chr1-134987516-134988073-CpG:_47-CGI	0	ENSMUSG00000042793	Lgr6	leucine-rich repeat-containing G protein-coupled receptor 6 [Source:MGI Symbol;Acc:MGI:2441805]
chr1	134988062	0.167142	0.0518371	0.115305	0.0462479	2.4932	0.0107523	0.0147117	0.0126596	1	exon (ENSMUST00000137968, exon 13 of 13)	16107	ENSMUST00000139617	chr1-134987516-134988073-CpG:_47-CGI	0	ENSMUSG00000042793	Lgr6	leucine-rich repeat-containing G protein-coupled receptor 6 [Source:MGI Symbol;Acc:MGI:2441805]
chr1	134989865	0.546276	0.784708	-0.238432	0.068682	-3.47153	0.0103073	0.0126032	0.000517507	1	intron (ENSMUST00000044828, intron 17 of 17)	17910	ENSMUST00000139617	chr1-134987516-134988073-CpG:_47-CGI	-1793	ENSMUSG00000042793	Lgr6	leucine-rich repeat-containing G protein-coupled receptor 6 [Source:MGI Symbol;Acc:MGI:2441805]
chr1	135023995	0.934946	0.791598	0.143349	0.0592134	2.42088	0.0158089	0.0159012	0.0154829	1	intron (ENSMUST00000044828, intron 5 of 17)	-1905	ENSMUST00000139369	chr1-134987516-134988073-CpG:_47-CGI	-35923	ENSMUSG00000042793	Lgr6	leucine-rich repeat-containing G protein-coupled receptor 6 [Source:MGI Symbol;Acc:MGI:2441805]
chr1	135085335	0.0691335	0.237711	-0.168578	0.0603961	-2.7912	0.012611	0.0136185	0.00525129	1	intron (ENSMUST00000044828, intron 1 of 17)	19940	ENSMUST00000044828	chr1-135085371-135085593-CpG:_19-CGI	36	ENSMUSG00000042793	Lgr6	leucine-rich repeat-containing G protein-coupled receptor 6 [Source:MGI Symbol;Acc:MGI:2441805]
chr1	135100868	0.300409	0.441857	-0.141448	0.0716486	-1.9742	0.0167236	0.0148403	0.0483594	1	intron (ENSMUST00000044828, intron 1 of 17)	4407	ENSMUST00000044828	chr1-135104868-135105311-CpG:_55-CGI	4000	ENSMUSG00000042793	Lgr6	leucine-rich repeat-containing G protein-coupled receptor 6 [Source:MGI Symbol;Acc:MGI:2441805]
chr1	135100973	0.685647	0.496943	0.188704	0.085026	2.21937	0.0177939	0.0138335	0.0264617	1	intron (ENSMUST00000044828, intron 1 of 17)	4302	ENSMUST00000044828	chr1-135104868-135105311-CpG:_55-CGI	3895	ENSMUSG00000042793	Lgr6	leucine-rich repeat-containing G protein-coupled receptor 6 [Source:MGI Symbol;Acc:MGI:2441805]
chr1	135106505	0.614497	0.479776	0.134721	0.062681	2.14931	0.0132267	0.0109137	0.0316095	1	Intergenic	-1230	ENSMUST00000044828	chr1-135104868-135105311-CpG:_55-CGI	-1195	NA	NA	NA
chr1	135106590	0.697875	0.840722	-0.142846	0.0497302	-2.87243	0.00966517	0.0108171	0.00407333	1	Intergenic	-1315	ENSMUST00000044828	chr1-135104868-135105311-CpG:_55-CGI	-1280	NA	NA	NA
chr1	135110497	0.828162	0.932064	-0.103902	0.0494444	-2.10139	0.0105249	0.0198176	0.0356066	1	promoter-TSS (ENSMUST00000182012)	-34	ENSMUST00000183089	chr1-135104868-135105311-CpG:_55-CGI	-5187	ENSMUSG00000097993	Ptprv	protein tyrosine phosphatase, receptor type, V [Source:MGI Symbol;Acc:MGI:108027]
chr1	135137038	0.480357	0.643131	-0.162774	0.0739142	-2.2022	0.012364	0.0128206	0.027651	1	intron (ENSMUST00000049449, intron 5 of 9)	3703	ENSMUST00000167080	chr1-135146495-135147566-CpG:_115-CGI	9457	ENSMUSG00000031506	Ptpn7	protein tyrosine phosphatase, non-receptor type 7 [Source:MGI Symbol;Acc:MGI:2156893]
chr1	135146115	0.15419	0.277724	-0.123534	0.0525845	-2.34925	0.0105081	0.0106219	0.0188115	1	promoter-TSS (ENSMUST00000027684)	-708	ENSMUST00000027684	chr1-135146495-135147566-CpG:_115-CGI	380	ENSMUSG00000026426	Arl8a	ADP-ribosylation factor-like 8A [Source:MGI Symbol;Acc:MGI:1915974]
chr1	135154345	0.198359	0.0737511	0.124608	0.0617324	2.01852	0.0132138	0.0337663	0.0435367	1	TTS (ENSMUST00000146700)	164	ENSMUST00000141177	chr1-135146495-135147566-CpG:_115-CGI	-6780	ENSMUSG00000085311	Gm15445	predicted gene 15445 [Source:MGI Symbol;Acc:MGI:3707341]
chr1	135160826	0.781246	0.586742	0.194505	0.0828552	2.34752	0.0117262	0.0232344	0.0188987	1	3' UTR (ENSMUST00000027682, exon 2 of 2)	6645	ENSMUST00000141177	chr1-135146495-135147566-CpG:_115-CGI	-13261	ENSMUSG00000026424	Gpr37l1	G protein-coupled receptor 37-like 1 [Source:MGI Symbol;Acc:MGI:1928503]
chr1	135170151	0.144505	0.0185858	0.125919	0.0412334	3.05381	0.0136939	0.0162192	0.00225952	1	Intergenic	-2471	ENSMUST00000027682	chr1-135146495-135147566-CpG:_115-CGI	-22586	NA	NA	NA
chr1	135181886	0.826338	0.633082	0.193257	0.066722	2.89645	0.0115912	0.0124109	0.00377414	1	Intergenic	-14206	ENSMUST00000027682	chr1-135146495-135147566-CpG:_115-CGI	-34321	NA	NA	NA
chr1	135187217	0.659	0.479882	0.179118	0.0875156	2.04669	0.0118462	0.0180871	0.0406881	1	Intergenic	-19537	ENSMUST00000027682	chr1-135146495-135147566-CpG:_115-CGI	-39652	NA	NA	NA
chr1	135187219	0.575665	0.805533	-0.229867	0.0795764	-2.88864	0.0163943	0.0137688	0.00386916	1	Intergenic	-19539	ENSMUST00000027682	chr1-135146495-135147566-CpG:_115-CGI	-39654	NA	NA	NA
chr1	135198489	0.704279	0.861207	-0.156927	0.0569924	-2.75348	0.0100747	0.0243588	0.00589657	1	Intergenic	-30809	ENSMUST00000027682	chr1-135146495-135147566-CpG:_115-CGI	-50924	NA	NA	NA
chr1	135208602	0.721203	0.865946	-0.144743	0.0690792	-2.09532	0.0137182	0.0150123	0.0361422	1	Intergenic	-23442	ENSMUST00000110798	chr1-135146495-135147566-CpG:_115-CGI	-61037	NA	NA	NA
chr1	135217616	0.463716	0.311754	0.151962	0.0628965	2.41606	0.00957782	0.0141768	0.0156893	1	Intergenic	-14428	ENSMUST00000110798	chr1-135283531-135284122-CpG:_76-CGI	65915	NA	NA	NA
chr1	135234742	0.943087	0.832425	0.110662	0.0491749	2.25037	0.013838	0.0122315	0.0244256	1	Intergenic	2698	ENSMUST00000110798	chr1-135283531-135284122-CpG:_76-CGI	48789	NA	NA	NA
chr1	135256549	0.613836	0.805276	-0.19144	0.0833125	-2.29785	0.023216	0.0141027	0.0215702	1	exon (ENSMUST00000003135, exon 5 of 9)	1922	ENSMUST00000003135	chr1-135283531-135284122-CpG:_76-CGI	26982	ENSMUSG00000003051	Elf3	E74-like factor 3 [Source:MGI Symbol;Acc:MGI:1101781]
chr1	135260830	0.507475	0.364335	0.14314	0.0597042	2.39749	0.00942174	0.00968214	0.0165078	1	intron (ENSMUST00000180981, intron 2 of 2)	-2359	ENSMUST00000003135	chr1-135283531-135284122-CpG:_76-CGI	22701	ENSMUSG00000097680	Gm26642	predicted gene, 26642 [Source:MGI Symbol;Acc:MGI:5477136]
chr1	135369795	0.674212	0.512697	0.161515	0.0704481	2.29268	0.0104799	0.0208027	0.0218667	1	Intergenic	3654	ENSMUST00000159918	chr1-135374915-135375165-CpG:_22-CGI	5120	NA	NA	NA
chr1	135461082	0.815555	0.703166	0.112388	0.0511825	2.19584	0.00990578	0.0103983	0.0281035	1	intron (ENSMUST00000040599, intron 13 of 29)	-30584	ENSMUST00000041023	chr1-135429953-135430720-CpG:_71-CGI	-30363	ENSMUSG00000009418	Nav1	neuron navigator 1 [Source:MGI Symbol;Acc:MGI:2183683]
chr1	135508171	0.606364	0.744871	-0.138507	0.0628286	-2.20452	0.00937085	0.0175789	0.0274878	1	intron (ENSMUST00000040599, intron 3 of 29)	-76601	ENSMUST00000067468	chr1-135532492-135532693-CpG:_19-CGI	24321	ENSMUSG00000009418	Nav1	neuron navigator 1 [Source:MGI Symbol;Acc:MGI:2183683]
chr1	135509493	0.407341	0.582908	-0.175567	0.0631239	-2.7813	0.00882065	0.0134365	0.00541413	1	intron (ENSMUST00000040599, intron 3 of 29)	-75279	ENSMUST00000067468	chr1-135532492-135532693-CpG:_19-CGI	22999	ENSMUSG00000009418	Nav1	neuron navigator 1 [Source:MGI Symbol;Acc:MGI:2183683]
chr1	135532563	0.777836	0.904497	-0.126661	0.0464914	-2.7244	0.0101414	0.0114757	0.00644176	1	exon (ENSMUST00000067414, exon 3 of 30)	-52209	ENSMUST00000067468	chr1-135532492-135532693-CpG:_19-CGI	0	ENSMUSG00000009418	Nav1	neuron navigator 1 [Source:MGI Symbol;Acc:MGI:2183683]
chr1	135540241	0.603438	0.807789	-0.204351	0.0838524	-2.43703	0.020231	0.0157587	0.0148085	1	intron (ENSMUST00000040599, intron 1 of 29)	-44531	ENSMUST00000067468	chr1-135532492-135532693-CpG:_19-CGI	-7549	ENSMUSG00000009418	Nav1	neuron navigator 1 [Source:MGI Symbol;Acc:MGI:2183683]
chr1	135583479	0.0307772	0.160671	-0.129893	0.0449378	-2.89052	0.0127312	0.0124987	0.00384609	1	intron (ENSMUST00000040599, intron 1 of 29)	-1293	ENSMUST00000067468	chr1-135584707-135585354-CpG:_48-CGI	1228	ENSMUSG00000009418	Nav1	neuron navigator 1 [Source:MGI Symbol;Acc:MGI:2183683]
chr1	135584462	0.10719	0.00450042	0.10269	0.0381065	2.6948	0.0121398	0.0208582	0.00704306	1	promoter-TSS (ENSMUST00000067468)	-310	ENSMUST00000067468	chr1-135584707-135585354-CpG:_48-CGI	245	ENSMUSG00000054412	Gm4793	predicted gene 4793 [Source:MGI Symbol;Acc:MGI:3646955]
chr1	135584598	0.0202163	0.137779	-0.117563	0.044303	-2.65361	0.013902	0.0139946	0.0079636	1	promoter-TSS (ENSMUST00000067468)	-174	ENSMUST00000067468	chr1-135584707-135585354-CpG:_48-CGI	109	ENSMUSG00000054412	Gm4793	predicted gene 4793 [Source:MGI Symbol;Acc:MGI:3646955]
chr1	135584922	0.108776	0.224562	-0.115786	0.0532919	-2.17268	0.00850724	0.0179397	0.0298045	1	exon (ENSMUST00000067414, exon 1 of 30)	150	ENSMUST00000067468	chr1-135584707-135585354-CpG:_48-CGI	0	ENSMUSG00000009418	Nav1	neuron navigator 1 [Source:MGI Symbol;Acc:MGI:2183683]
chr1	135586304	0.859605	0.755181	0.104425	0.0400899	2.60476	0.00842357	0.0077391	0.00919376	1	promoter-TSS (ENSMUST00000067414)	-950	ENSMUST00000040599	chr1-135584707-135585354-CpG:_48-CGI	-951	ENSMUSG00000009418	Nav1	neuron navigator 1 [Source:MGI Symbol;Acc:MGI:2183683]
chr1	135615762	0.708097	0.575913	0.132184	0.0638744	2.06944	0.00942919	0.0121926	0.038505	1	intron (ENSMUST00000112103, intron 1 of 1)	-30408	ENSMUST00000040599	chr1-135584707-135585354-CpG:_48-CGI	-30409	ENSMUSG00000090399	Gm38399	predicted gene, 38399 [Source:MGI Symbol;Acc:MGI:5620007]
chr1	135616346	0.0818625	0.1972	-0.115338	0.0552098	-2.08908	0.0182492	0.0129769	0.0367001	1	intron (ENSMUST00000112103, intron 1 of 1)	-30992	ENSMUST00000040599	chr1-135584707-135585354-CpG:_48-CGI	-30993	ENSMUSG00000090399	Gm38399	predicted gene, 38399 [Source:MGI Symbol;Acc:MGI:5620007]
chr1	135645515	0.923607	0.819028	0.104579	0.0460499	2.271	0.0164705	0.011758	0.0231468	1	intron (ENSMUST00000112103, intron 1 of 1)	42589	ENSMUST00000112103	chr1-135687731-135688484-CpG:_80-CGI	42216	ENSMUSG00000090399	Gm38399	predicted gene, 38399 [Source:MGI Symbol;Acc:MGI:5620007]
chr1	135686503	0.375096	0.548797	-0.1737	0.0611892	-2.83874	0.00871514	0.0104052	0.00452918	1	intron (ENSMUST00000112103, intron 1 of 1)	1601	ENSMUST00000112103	chr1-135687731-135688484-CpG:_80-CGI	1228	ENSMUSG00000090399	Gm38399	predicted gene, 38399 [Source:MGI Symbol;Acc:MGI:5620007]
chr1	135686561	0.42604	0.545646	-0.119606	0.055243	-2.16509	0.00848654	0.00969255	0.0303808	1	intron (ENSMUST00000112103, intron 1 of 1)	1543	ENSMUST00000112103	chr1-135687731-135688484-CpG:_80-CGI	1170	ENSMUSG00000090399	Gm38399	predicted gene, 38399 [Source:MGI Symbol;Acc:MGI:5620007]
chr1	135714367	0.462978	0.65814	-0.195163	0.0747156	-2.61207	0.0109075	0.0154265	0.00899955	1	Intergenic	-5693	ENSMUST00000097561	chr1-135729162-135729379-CpG:_25-CGI	14795	NA	NA	NA
chr1	135720356	0.422696	0.653478	-0.230782	0.0805929	-2.86356	0.0106404	0.0200011	0.00418912	1	intron (ENSMUST00000097561, intron 1 of 5)	296	ENSMUST00000097561	chr1-135729162-135729379-CpG:_25-CGI	8806	ENSMUSG00000026421	Csrp1	cysteine and glycine-rich protein 1 [Source:MGI Symbol;Acc:MGI:88549]
chr1	135728740	0.307895	0.153387	0.154508	0.0594862	2.59737	0.0099387	0.0185864	0.00939413	1	promoter-TSS (ENSMUST00000027677)	-406	ENSMUST00000027677	chr1-135729162-135729379-CpG:_25-CGI	422	ENSMUSG00000026421	Csrp1	cysteine and glycine-rich protein 1 [Source:MGI Symbol;Acc:MGI:88549]
chr1	135767483	0.344729	0.213488	0.131241	0.06006	2.18517	0.0143803	0.0105669	0.0288767	1	intron (ENSMUST00000136445, intron 1 of 1)	350	ENSMUST00000136445	chr1-135765880-135766710-CpG:_96-CGI	-774	ENSMUSG00000041801	Phlda3	pleckstrin homology-like domain, family A, member 3 [Source:MGI Symbol;Acc:MGI:1351485]
chr1	135780759	0.769096	0.895678	-0.126582	0.0547259	-2.31302	0.0102939	0.0224065	0.0207218	1	Intergenic	-2305	ENSMUST00000132795	chr1-135765880-135766710-CpG:_96-CGI	-14050	NA	NA	NA
chr1	135935021	0.727545	0.600476	0.127069	0.0609876	2.08352	0.00944122	0.0106326	0.0372037	1	Intergenic	-15815	ENSMUST00000027667	chr1-135918709-135919286-CpG:_60-CGI	-15736	NA	NA	NA
chr1	136047885	0.675458	0.523283	0.152174	0.076228	1.9963	0.0108263	0.0141437	0.0459009	1	Intergenic	-2918	ENSMUST00000180436	chr1-136050821-136051352-CpG:_55-CGI	2936	NA	NA	NA
chr1	136050890	0.204184	0.072189	0.131995	0.0426059	3.09803	0.0076816	0.0219097	0.00194809	1	promoter-TSS (ENSMUST00000180436)	87	ENSMUST00000180436	chr1-136050821-136051352-CpG:_55-CGI	0	ENSMUSG00000097918	Ascl5	achaete-scute complex homolog 5 (Drosophila) [Source:MGI Symbol;Acc:MGI:2685043]
chr1	136120886	0.279159	0.517595	-0.238436	0.0796111	-2.99501	0.0113585	0.0149848	0.0027444	1	Intergenic	3631	ENSMUST00000159106	chr1-136131275-136131926-CpG:_69-CGI	10389	NA	NA	NA
chr1	136133186	0.692893	0.829488	-0.136594	0.0667445	-2.04653	0.0119263	0.0169663	0.0407046	1	intron (ENSMUST00000130864, intron 1 of 35)	1733	ENSMUST00000122892	chr1-136131275-136131926-CpG:_69-CGI	-1261	ENSMUSG00000041642	Kif21b	kinesin family member 21B [Source:MGI Symbol;Acc:MGI:109234]
chr1	136138565	0.474466	0.270595	0.203872	0.0783509	2.60203	0.0165894	0.0140275	0.00926734	1	intron (ENSMUST00000130864, intron 1 of 35)	7112	ENSMUST00000122892	chr1-136140304-136140607-CpG:_24-CGI	1739	ENSMUSG00000041642	Kif21b	kinesin family member 21B [Source:MGI Symbol;Acc:MGI:109234]
chr1	136159929	0.917701	0.692784	0.224916	0.0955405	2.35415	0.0116584	0.0601546	0.0185653	1	promoter-TSS (ENSMUST00000171381)	-428	ENSMUST00000171381	chr1-136140304-136140607-CpG:_24-CGI	-19323	ENSMUSG00000041642	Kif21b	kinesin family member 21B [Source:MGI Symbol;Acc:MGI:109234]
chr1	136162746	0.680801	0.850798	-0.169997	0.0659063	-2.57938	0.0119932	0.0143302	0.00989793	1	promoter-TSS (ENSMUST00000127624)	-202	ENSMUST00000127624	chr1-136140304-136140607-CpG:_24-CGI	-22140	ENSMUSG00000041642	Kif21b	kinesin family member 21B [Source:MGI Symbol;Acc:MGI:109234]
chr1	136174194	0.210843	0.0777999	0.133043	0.045813	2.90405	0.00893778	0.0147296	0.00368365	1	3' UTR (ENSMUST00000075164, exon 35 of 35)	4881	ENSMUST00000165333	chr1-136140304-136140607-CpG:_24-CGI	-33588	ENSMUSG00000041642	Kif21b	kinesin family member 21B [Source:MGI Symbol;Acc:MGI:109234]
chr1	136174222	0.320705	0.183965	0.13674	0.0602876	2.26813	0.00870648	0.0161301	0.0233213	1	3' UTR (ENSMUST00000075164, exon 35 of 35)	4909	ENSMUST00000165333	chr1-136140304-136140607-CpG:_24-CGI	-33616	ENSMUSG00000041642	Kif21b	kinesin family member 21B [Source:MGI Symbol;Acc:MGI:109234]
chr1	136174275	0.110752	0.241649	-0.130897	0.0562451	-2.32727	0.0140246	0.0133279	0.0199511	1	3' UTR (ENSMUST00000075164, exon 35 of 35)	4962	ENSMUST00000165333	chr1-136140304-136140607-CpG:_24-CGI	-33669	ENSMUSG00000041642	Kif21b	kinesin family member 21B [Source:MGI Symbol;Acc:MGI:109234]
chr1	136179035	0.102266	0.209006	-0.10674	0.0517972	-2.06073	0.0126835	0.0128877	0.0393289	1	Intergenic	3904	ENSMUST00000133030	chr1-136215816-136216116-CpG:_27-CGI	36781	NA	NA	NA
chr1	136215744	0.852646	0.729071	0.123575	0.0569692	2.16916	0.0107413	0.0132687	0.0300706	1	promoter-TSS (ENSMUST00000180496)	-329	ENSMUST00000180496	chr1-136215816-136216116-CpG:_27-CGI	72	ENSMUSG00000097315	Gm26568	predicted gene, 26568 [Source:MGI Symbol;Acc:MGI:5477062]
chr1	136215923	0.877422	0.746529	0.130893	0.0611333	2.14111	0.0121394	0.0165992	0.0322655	1	promoter-TSS (ENSMUST00000180496)	-150	ENSMUST00000180496	chr1-136215816-136216116-CpG:_27-CGI	0	ENSMUSG00000097315	Gm26568	predicted gene, 26568 [Source:MGI Symbol;Acc:MGI:5477062]
chr1	136216385	0.94804	0.821076	0.126964	0.0503238	2.52294	0.0104555	0.0187075	0.011638	1	exon (ENSMUST00000120339, exon 9 of 10)	312	ENSMUST00000180496	chr1-136215816-136216116-CpG:_27-CGI	-270	ENSMUSG00000041605	5730559C18Rik	RIKEN cDNA 5730559C18 gene [Source:MGI Symbol;Acc:MGI:1921579]
chr1	136259598	0.270846	0.377578	-0.106731	0.0503625	-2.11926	0.00804658	0.00913216	0.0340681	1	exon (ENSMUST00000181385, exon 1 of 2)	192	ENSMUST00000181385	chr1-136259769-136260914-CpG:_133-CGI	171	ENSMUSG00000097433	Gm26781	predicted gene, 26781 [Source:MGI Symbol;Acc:MGI:5477275]
chr1	136320142	0.841252	0.965024	-0.123771	0.0396091	-3.12482	0.0114193	0.0116346	0.00177911	1	intron (ENSMUST00000048309, intron 2 of 18)	25961	ENSMUST00000048309	chr1-136345398-136346321-CpG:_110-CGI	25256	ENSMUSG00000041570	Camsap2	calmodulin regulated spectrin-associated protein family, member 2 [Source:MGI Symbol;Acc:MGI:1922434]
chr1	136334900	0.683289	0.497701	0.185588	0.0686395	2.70381	0.0143242	0.0136625	0.00685487	1	intron (ENSMUST00000048309, intron 1 of 18)	11203	ENSMUST00000048309	chr1-136345398-136346321-CpG:_110-CGI	10498	ENSMUSG00000041570	Camsap2	calmodulin regulated spectrin-associated protein family, member 2 [Source:MGI Symbol;Acc:MGI:1922434]
chr1	136334923	0.602284	0.472268	0.130016	0.0613556	2.11906	0.00797784	0.0122713	0.0340854	1	intron (ENSMUST00000048309, intron 1 of 18)	11180	ENSMUST00000048309	chr1-136345398-136346321-CpG:_110-CGI	10475	ENSMUSG00000041570	Camsap2	calmodulin regulated spectrin-associated protein family, member 2 [Source:MGI Symbol;Acc:MGI:1922434]
chr1	136377668	0.921573	0.820397	0.101176	0.0409931	2.46812	0.00897121	0.00991597	0.0135824	1	Intergenic	-31565	ENSMUST00000048309	chr1-136345398-136346321-CpG:_110-CGI	-31348	NA	NA	NA
chr1	136377683	0.954253	0.84707	0.107183	0.0477364	2.24531	0.0130052	0.0225229	0.0247485	1	Intergenic	-31580	ENSMUST00000048309	chr1-136345398-136346321-CpG:_110-CGI	-31363	NA	NA	NA
chr1	136466904	0.284354	0.178172	0.106181	0.0469077	2.26362	0.00862147	0.0110689	0.0235974	1	Intergenic	-1053	ENSMUST00000047817	chr1-136466216-136466630-CpG:_45-CGI	-275	NA	NA	NA
chr1	136567588	0.75311	0.857753	-0.104643	0.0390741	-2.67808	0.00678685	0.00850507	0.0074046	1	Intergenic	57061	ENSMUST00000180797	chr1-136624636-136625002-CpG:_35-CGI	57048	NA	NA	NA
chr1	136580610	0.799867	0.637319	0.162548	0.0740052	2.19644	0.012301	0.0145067	0.0280608	1	Intergenic	44039	ENSMUST00000180797	chr1-136624636-136625002-CpG:_35-CGI	44026	NA	NA	NA
chr1	136659780	0.647172	0.790772	-0.1436	0.065141	-2.20444	0.00963561	0.0162151	0.0274932	1	Intergenic	-10988	ENSMUST00000180495	chr1-136624636-136625002-CpG:_35-CGI	-34779	NA	NA	NA
chr1	136675240	0.538414	0.408501	0.129914	0.063257	2.05374	0.0096585	0.0124755	0.0400008	1	exon (ENSMUST00000180495, exon 3 of 5)	-1232	ENSMUST00000181491	chr1-136624636-136625002-CpG:_35-CGI	-50239	ENSMUSG00000097113	Gm19705	predicted gene, 19705 [Source:MGI Symbol;Acc:MGI:5011890]
chr1	136749155	0.759416	0.622815	0.136602	0.0650738	2.09918	0.00887604	0.0179075	0.035801	1	Intergenic	8453	ENSMUST00000175316	chr1-136789139-136789568-CpG:_34-CGI	39984	NA	NA	NA
chr1	136789309	0.7786	0.630197	0.148403	0.064953	2.28478	0.0149759	0.0110528	0.0223259	1	Intergenic	-31701	ENSMUST00000175316	chr1-136789139-136789568-CpG:_34-CGI	0	NA	NA	NA
chr1	136789389	0.54883	0.711263	-0.162432	0.0639794	-2.53882	0.0103965	0.0107863	0.0111226	1	Intergenic	-31781	ENSMUST00000175316	chr1-136789139-136789568-CpG:_34-CGI	0	NA	NA	NA
chr1	136789478	0.574728	0.766987	-0.192259	0.0715018	-2.68887	0.0182549	0.0144553	0.00716936	1	Intergenic	-31870	ENSMUST00000175316	chr1-136789139-136789568-CpG:_34-CGI	0	NA	NA	NA
chr1	136789486	0.673906	0.807744	-0.133839	0.0640262	-2.09037	0.0162716	0.0120662	0.0365843	1	Intergenic	-31878	ENSMUST00000175316	chr1-136789139-136789568-CpG:_34-CGI	0	NA	NA	NA
chr1	136839391	0.790363	0.474103	0.31626	0.0808227	3.91301	0.0146996	0.0168952	9.11518e-05	0.766997	Intergenic	-81783	ENSMUST00000175316	chr1-136789139-136789568-CpG:_34-CGI	-49824	NA	NA	NA
chr1	136839463	0.663083	0.493307	0.169776	0.0824115	2.0601	0.0125498	0.0131769	0.0393891	1	Intergenic	-81855	ENSMUST00000175316	chr1-136789139-136789568-CpG:_34-CGI	-49896	NA	NA	NA
chr1	136887286	0.785141	0.612856	0.172285	0.0751085	2.29382	0.0135456	0.0174897	0.0218011	1	intron (ENSMUST00000027649, intron 7 of 8)	66343	ENSMUST00000168126	chr1-136948567-136949197-CpG:_56-CGI	61281	ENSMUSG00000026398	Nr5a2	nuclear receptor subfamily 5, group A, member 2 [Source:MGI Symbol;Acc:MGI:1346834]
chr1	136912468	0.802624	0.634904	0.167719	0.0798734	2.09981	0.0120135	0.013529	0.0357453	1	intron (ENSMUST00000027649, intron 6 of 8)	41161	ENSMUST00000168126	chr1-136948567-136949197-CpG:_56-CGI	36099	ENSMUSG00000026398	Nr5a2	nuclear receptor subfamily 5, group A, member 2 [Source:MGI Symbol;Acc:MGI:1346834]
chr1	136926510	0.756881	0.605641	0.15124	0.0569837	2.6541	0.0117841	0.00931226	0.00795214	1	intron (ENSMUST00000027649, intron 6 of 8)	27119	ENSMUST00000168126	chr1-136948567-136949197-CpG:_56-CGI	22057	ENSMUSG00000026398	Nr5a2	nuclear receptor subfamily 5, group A, member 2 [Source:MGI Symbol;Acc:MGI:1346834]
chr1	136940720	0.823798	0.638395	0.185403	0.080883	2.29224	0.0137994	0.0263969	0.0218919	1	exon (ENSMUST00000168126, exon 6 of 9)	12909	ENSMUST00000168126	chr1-136948567-136949197-CpG:_56-CGI	7847	ENSMUSG00000026398	Nr5a2	nuclear receptor subfamily 5, group A, member 2 [Source:MGI Symbol;Acc:MGI:1346834]
chr1	137052179	0.805043	0.624734	0.180309	0.078608	2.29377	0.0345376	0.0130841	0.0218036	1	Intergenic	-61910	ENSMUST00000158345	chr1-136952915-136953134-CpG:_23-CGI	-99046	NA	NA	NA
chr1	137054290	0.900791	0.750396	0.150395	0.0599077	2.51045	0.0170458	0.0148107	0.0120576	1	Intergenic	-64021	ENSMUST00000158345	chr1-136952915-136953134-CpG:_23-CGI	-101157	NA	NA	NA
chr1	138130102	0.735025	0.876936	-0.141911	0.0634691	-2.23591	0.0143238	0.0135848	0.0253579	1	intron (ENSMUST00000182755, intron 2 of 28)	45023	ENSMUST00000183301	chr1-138619152-138619864-CpG:_71-CGI	489050	ENSMUSG00000026395	Ptprc	protein tyrosine phosphatase, receptor type, C [Source:MGI Symbol;Acc:MGI:97810]
chr1	138134451	0.808042	0.655546	0.152496	0.0613481	2.48575	0.00909603	0.0158687	0.0129277	1	intron (ENSMUST00000182755, intron 2 of 28)	40674	ENSMUST00000183301	chr1-138619152-138619864-CpG:_71-CGI	484701	ENSMUSG00000026395	Ptprc	protein tyrosine phosphatase, receptor type, C [Source:MGI Symbol;Acc:MGI:97810]
chr1	138135837	0.669186	0.528488	0.140697	0.0717421	1.96116	0.0111443	0.014871	0.0498607	1	intron (ENSMUST00000182755, intron 2 of 28)	39288	ENSMUST00000183301	chr1-138619152-138619864-CpG:_71-CGI	483315	ENSMUSG00000026395	Ptprc	protein tyrosine phosphatase, receptor type, C [Source:MGI Symbol;Acc:MGI:97810]
chr1	138831493	0.204489	0.0503688	0.15412	0.0533632	2.88814	0.0117957	0.0146409	0.00387529	1	exon (ENSMUST00000046870, exon 7 of 7)	10935	ENSMUST00000112026	chr1-138841498-138842069-CpG:_48-CGI	10005	ENSMUSG00000019230	Lhx9	LIM homeobox protein 9 [Source:MGI Symbol;Acc:MGI:1316721]
chr1	138843252	0.189868	0.309797	-0.119928	0.0579018	-2.07123	0.0119895	0.0108068	0.0383372	1	promoter-TSS (ENSMUST00000019374)	-796	ENSMUST00000019374	chr1-138843604-138843837-CpG:_20-CGI	352	ENSMUSG00000019230	Lhx9	LIM homeobox protein 9 [Source:MGI Symbol;Acc:MGI:1316721]
chr1	138962486	0.758451	0.586508	0.171943	0.0826089	2.08141	0.0221991	0.0262784	0.0373968	1	promoter-TSS (ENSMUST00000070283)	-949	ENSMUST00000070283	chr1-138963394-138964108-CpG:_93-CGI	908	ENSMUSG00000056268	Dennd1b	DENN/MADD domain containing 1B [Source:MGI Symbol;Acc:MGI:2447812]
chr1	139465846	0.914244	0.72079	0.193454	0.066648	2.90262	0.017428	0.014423	0.00370051	1	intron (ENSMUST00000053364, intron 7 of 27)	11028	ENSMUST00000128413	chr1-139454634-139455233-CpG:_58-CGI	-10614	ENSMUSG00000033952	Aspm	asp (abnormal spindle)-like, microcephaly associated (Drosophila) [Source:MGI Symbol;Acc:MGI:1334448]
chr1	139928558	0.750516	0.926091	-0.175576	0.0645672	-2.71927	0.0130794	0.0159176	0.00654264	1	intron (ENSMUST00000134229, intron 2 of 16)	7910	ENSMUST00000134229	chr1-139454634-139455233-CpG:_58-CGI	-473326	ENSMUSG00000089991	Gm16332	predicted gene 16332 [Source:MGI Symbol;Acc:MGI:3840155]
chr1	140429625	0.0958132	0.19885	-0.103037	0.0464544	-2.21803	0.0122928	0.0133456	0.0265531	1	intron (ENSMUST00000060201, intron 11 of 27)	-13475	ENSMUST00000145077	chr1-139454634-139455233-CpG:_58-CGI	-974393	ENSMUSG00000052726	Kcnt2	potassium channel, subfamily T, member 2 [Source:MGI Symbol;Acc:MGI:3036273]
chr1	140661054	0.651402	0.513042	0.13836	0.0640508	2.16016	0.0104119	0.0129198	0.0307606	1	Intergenic	217954	ENSMUST00000145077	chr1-139454634-139455233-CpG:_58-CGI	-1205822	NA	NA	NA
chr1	141008092	0.845131	0.693135	0.151996	0.0643281	2.36282	0.0226059	0.015266	0.0181366	1	Intergenic	249065	ENSMUST00000179202	chr1-139454634-139455233-CpG:_58-CGI	-1552860	NA	NA	NA
chr1	141008093	0.811309	0.649955	0.161354	0.0652108	2.47435	0.00968832	0.0146794	0.0133479	1	Intergenic	249064	ENSMUST00000179202	chr1-139454634-139455233-CpG:_58-CGI	-1552861	NA	NA	NA
chr1	141717420	0.772561	0.635813	0.136749	0.0647145	2.11311	0.00967768	0.0132336	0.0345913	1	Intergenic	403066	ENSMUST00000158793	chr1-143702761-143703176-CpG:_50-CGI	1985341	NA	NA	NA
chr1	142655395	0.739239	0.855539	-0.1163	0.0545058	-2.13372	0.00910023	0.01597	0.0328659	1	Intergenic	951212	ENSMUST00000105081	chr1-143702761-143703176-CpG:_50-CGI	1047366	NA	NA	NA
chr1	143093864	0.579894	0.434814	0.14508	0.0729453	1.98888	0.0080582	0.025195	0.0467139	1	Intergenic	512743	ENSMUST00000105081	chr1-143702761-143703176-CpG:_50-CGI	608897	NA	NA	NA
chr1	143094179	0.912658	0.767638	0.14502	0.0581801	2.4926	0.0108611	0.0138223	0.0126811	1	Intergenic	512428	ENSMUST00000105081	chr1-143702761-143703176-CpG:_50-CGI	608582	NA	NA	NA
chr1	143094317	0.948339	0.845527	0.102811	0.0499332	2.05898	0.0109855	0.0147347	0.0394961	1	Intergenic	512290	ENSMUST00000105081	chr1-143702761-143703176-CpG:_50-CGI	608444	NA	NA	NA
chr1	143720984	0.919825	0.797885	0.121941	0.0564828	2.1589	0.0244704	0.0118789	0.030858	1	Intergenic	-18044	ENSMUST00000145969	chr1-143702761-143703176-CpG:_50-CGI	-17809	NA	NA	NA
chr1	143740729	0.846047	0.670376	0.17567	0.0710334	2.47307	0.0130448	0.013841	0.0133959	1	intron (ENSMUST00000129653, intron 1 of 3)	355	ENSMUST00000129653	chr1-143739387-143739756-CpG:_56-CGI	-974	ENSMUSG00000018196	Glrx2	glutaredoxin 2 (thioltransferase) [Source:MGI Symbol;Acc:MGI:1916617]
chr1	143740827	0.575366	0.438318	0.137048	0.059147	2.31707	0.00839329	0.0102686	0.0204997	1	intron (ENSMUST00000129653, intron 1 of 3)	453	ENSMUST00000129653	chr1-143739387-143739756-CpG:_56-CGI	-1072	ENSMUSG00000018196	Glrx2	glutaredoxin 2 (thioltransferase) [Source:MGI Symbol;Acc:MGI:1916617]
chr1	143741428	0.684802	0.844015	-0.159213	0.049873	-3.19236	0.00868445	0.010338	0.00141114	1	intron (ENSMUST00000129653, intron 1 of 3)	1054	ENSMUST00000129653	chr1-143739387-143739756-CpG:_56-CGI	-1673	ENSMUSG00000018196	Glrx2	glutaredoxin 2 (thioltransferase) [Source:MGI Symbol;Acc:MGI:1916617]
chr1	143754268	0.641132	0.785535	-0.144402	0.066015	-2.18742	0.0117429	0.0112511	0.028712	1	3' UTR (ENSMUST00000159879, exon 9 of 9)	8298	ENSMUST00000152435	chr1-143739387-143739756-CpG:_56-CGI	-14513	ENSMUSG00000018199	Trove2	TROVE domain family, member 2 [Source:MGI Symbol;Acc:MGI:106652]
chr1	143778396	0.516477	0.335029	0.181448	0.0757258	2.39612	0.0214756	0.0119673	0.0165698	1	promoter-TSS (ENSMUST00000157698)	-531	ENSMUST00000157698	chr1-143776714-143777655-CpG:_93-CGI	-742	ENSMUSG00000088323	Gm25663	predicted gene, 25663 [Source:MGI Symbol;Acc:MGI:5455440]
chr1	144144249	0.731939	0.606528	0.125411	0.0493559	2.54096	0.00674152	0.0107289	0.0110548	1	intron (ENSMUST00000111941, intron 4 of 5)	33025	ENSMUST00000111941	chr1-144004129-144004509-CpG:_44-CGI	-139741	ENSMUSG00000051079	Rgs13	regulator of G-protein signaling 13 [Source:MGI Symbol;Acc:MGI:2180585]
chr1	144198151	0.616163	0.48163	0.134533	0.0654	2.05707	0.0119121	0.0106781	0.039679	1	Intergenic	-20780	ENSMUST00000052375	chr1-144004129-144004509-CpG:_44-CGI	-193643	NA	NA	NA
chr1	144248530	0.715484	0.889045	-0.173561	0.0698714	-2.484	0.0125722	0.0149258	0.0129914	1	exon (ENSMUST00000167317, exon 1 of 4)	496	ENSMUST00000167812	chr1-144004129-144004509-CpG:_44-CGI	-244022	ENSMUSG00000026358	Rgs1	regulator of G-protein signaling 1 [Source:MGI Symbol;Acc:MGI:1354694]
chr1	145523412	0.912112	0.768925	0.143187	0.062874	2.27736	0.0120718	0.0140466	0.0227645	1	Intergenic	-231933	ENSMUST00000157954	chr1-144004129-144004509-CpG:_44-CGI	-1518904	NA	NA	NA
chr1	145936156	0.657312	0.422577	0.234736	0.0695822	3.3735	0.0114071	0.0112707	0.00074218	1	Intergenic	-484277	ENSMUST00000163646	chr1-144004129-144004509-CpG:_44-CGI	-1931648	NA	NA	NA
chr1	146323448	0.750712	0.570758	0.179954	0.071579	2.51406	0.0115067	0.0194169	0.0119349	1	Intergenic	-96985	ENSMUST00000163646	chr1-144004129-144004509-CpG:_44-CGI	-2318940	NA	NA	NA
chr1	147223555	0.827181	0.715334	0.111848	0.0456885	2.44804	0.0109216	0.0085093	0.0143634	1	Intergenic	58386	ENSMUST00000066758	chr1-150392777-150393719-CpG:_94-CGI	3169222	NA	NA	NA
chr1	147366369	0.615618	0.745286	-0.129668	0.0656292	-1.97576	0.0099488	0.0118055	0.0481815	1	Intergenic	-84428	ENSMUST00000066758	chr1-150392777-150393719-CpG:_94-CGI	3026408	NA	NA	NA
chr1	148975834	0.65005	0.820313	-0.170263	0.0796219	-2.13839	0.0129817	0.0220589	0.0324849	1	Intergenic	50212	ENSMUST00000118947	chr1-150392777-150393719-CpG:_94-CGI	1416943	NA	NA	NA
chr1	148975866	0.511543	0.669597	-0.158055	0.0805879	-1.96127	0.0136235	0.0130574	0.0498476	1	Intergenic	50180	ENSMUST00000118947	chr1-150392777-150393719-CpG:_94-CGI	1416911	NA	NA	NA
chr1	149103368	0.560628	0.726007	-0.16538	0.0650423	-2.54265	0.0140666	0.0115151	0.0110017	1	Intergenic	-77322	ENSMUST00000118947	chr1-150392777-150393719-CpG:_94-CGI	1289409	NA	NA	NA
chr1	149324910	0.913543	0.787662	0.12588	0.0610803	2.0609	0.0160243	0.0135237	0.0393125	1	Intergenic	-298864	ENSMUST00000118947	chr1-150392777-150393719-CpG:_94-CGI	1067867	NA	NA	NA
chr1	149324986	0.568965	0.762522	-0.193557	0.0839421	-2.30584	0.0216524	0.0145424	0.0211198	1	Intergenic	-298940	ENSMUST00000118947	chr1-150392777-150393719-CpG:_94-CGI	1067791	NA	NA	NA
chr1	149325036	0.875194	0.717871	0.157323	0.0641987	2.45056	0.0105161	0.0137893	0.0142635	1	Intergenic	-298990	ENSMUST00000118947	chr1-150392777-150393719-CpG:_94-CGI	1067741	NA	NA	NA
chr1	149937573	0.666547	0.797507	-0.13096	0.0611218	-2.14261	0.0124241	0.0121313	0.0321444	1	intron (ENSMUST00000142040, intron 1 of 2)	-15135	ENSMUST00000111926	chr1-150392777-150393719-CpG:_94-CGI	455204	ENSMUSG00000056220	Pla2g4a	phospholipase A2, group IVA (cytosolic, calcium-dependent) [Source:MGI Symbol;Acc:MGI:1195256]
chr1	149946998	0.474646	0.352211	0.122435	0.0591037	2.07154	0.0100513	0.0110344	0.0383088	1	intron (ENSMUST00000142040, intron 1 of 2)	14256	ENSMUST00000134676	chr1-150392777-150393719-CpG:_94-CGI	445779	ENSMUSG00000056220	Pla2g4a	phospholipase A2, group IVA (cytosolic, calcium-dependent) [Source:MGI Symbol;Acc:MGI:1195256]
chr1	150265768	0.549615	0.390051	0.159564	0.065136	2.44971	0.00976813	0.0114528	0.0142971	1	exon (ENSMUST00000179686, exon 1 of 2)	230	ENSMUST00000121422	chr1-150392777-150393719-CpG:_94-CGI	127009	ENSMUSG00000081535
chr1	150681239	0.0455807	0.16004	-0.11446	0.0535481	-2.13751	0.0122151	0.0195003	0.0325566	1	intron (ENSMUST00000074783, intron 46 of 106)	55941	ENSMUST00000177268	chr1-150392777-150393719-CpG:_94-CGI	-287521	ENSMUSG00000066842	Hmcn1	hemicentin 1 [Source:MGI Symbol;Acc:MGI:2685047]
chr1	150920306	0.942347	0.814824	0.127523	0.0552155	2.30955	0.0140445	0.0137873	0.0209133	1	intron (ENSMUST00000155715, intron 1 of 1)	72744	ENSMUST00000074783	chr1-150993278-150993599-CpG:_32-CGI	72972	ENSMUSG00000066842	Hmcn1	hemicentin 1 [Source:MGI Symbol;Acc:MGI:2685047]
chr1	151080037	0.757111	0.878314	-0.121203	0.0613556	-1.97542	0.010046	0.026337	0.0482209	1	Intergenic	-17928	ENSMUST00000180118	chr1-150993278-150993599-CpG:_32-CGI	-86439	NA	NA	NA
chr1	151080261	0.569047	0.724139	-0.155093	0.0569621	-2.72273	0.00841864	0.00985714	0.00647441	1	Intergenic	-18152	ENSMUST00000180118	chr1-150993278-150993599-CpG:_32-CGI	-86663	NA	NA	NA
chr1	151124339	0.851074	0.736533	0.114541	0.0564887	2.02768	0.00988743	0.0116204	0.0425926	1	Intergenic	-12167	ENSMUST00000181451	chr1-150993278-150993599-CpG:_32-CGI	-130741	NA	NA	NA
chr1	151137626	0.89881	0.63577	0.26304	0.0790512	3.32746	0.0114985	0.0261416	0.000876404	1	exon (ENSMUST00000181451, exon 2 of 2)	1120	ENSMUST00000181451	chr1-150993278-150993599-CpG:_32-CGI	-144028	ENSMUSG00000097426	Gm8941	predicted gene 8941 [Source:MGI Symbol;Acc:MGI:3779824]
chr1	151210205	0.835631	0.965489	-0.129858	0.0618861	-2.09834	0.0320265	0.0187748	0.0358747	1	Intergenic	50708	ENSMUST00000157873	chr1-151344225-151345424-CpG:_127-CGI	134020	NA	NA	NA
chr1	151304845	0.769509	0.895111	-0.125601	0.0554646	-2.26453	0.0109851	0.0221992	0.0235416	1	Intergenic	-39652	ENSMUST00000023918	chr1-151344225-151345424-CpG:_127-CGI	39380	NA	NA	NA
chr1	151328821	0.819497	0.714055	0.105441	0.0532334	1.98074	0.0138151	0.010263	0.0476209	1	Intergenic	-15676	ENSMUST00000023918	chr1-151344225-151345424-CpG:_127-CGI	15404	NA	NA	NA
chr1	151461441	0.773616	0.921336	-0.147721	0.058199	-2.5382	0.012245	0.0174298	0.0111425	1	Intergenic	32794	ENSMUST00000065625	chr1-151428085-151429020-CpG:_84-CGI	-32422	NA	NA	NA
chr1	151545541	0.889276	0.991168	-0.101892	0.0380931	-2.67481	0.0116381	0.0218225	0.00747708	1	Intergenic	-25644	ENSMUST00000134499	chr1-151571313-151571755-CpG:_38-CGI	25772	NA	NA	NA
chr1	151692834	0.530896	0.310135	0.220761	0.0799022	2.76289	0.0158127	0.0224358	0.00572917	1	intron (ENSMUST00000148810, intron 6 of 13)	15668	ENSMUST00000086267	chr1-151755184-151755925-CpG:_70-CGI	62350	ENSMUSG00000026483	Fam129a	family with sequence similarity 129, member A [Source:MGI Symbol;Acc:MGI:2137237]
chr1	151861863	0.811065	0.911183	-0.100118	0.0500003	-2.00236	0.0114281	0.0191556	0.0452466	1	Intergenic	-6909	ENSMUST00000122608	chr1-151755184-151755925-CpG:_70-CGI	-105939	NA	NA	NA
chr1	151944462	0.37791	0.19252	0.18539	0.0670566	2.76468	0.0104984	0.0136873	0.00569793	1	intron (ENSMUST00000044581, intron 3 of 5)	-23236	ENSMUST00000128433	chr1-152089616-152090328-CpG:_71-CGI	145154	ENSMUSG00000032666	1700025G04Rik	RIKEN cDNA 1700025G04 gene [Source:MGI Symbol;Acc:MGI:1916649]
chr1	151945159	0.125772	0.273177	-0.147404	0.069271	-2.12793	0.0114262	0.0293237	0.0333426	1	intron (ENSMUST00000044581, intron 3 of 5)	-23933	ENSMUST00000128433	chr1-152089616-152090328-CpG:_71-CGI	144457	ENSMUSG00000032666	1700025G04Rik	RIKEN cDNA 1700025G04 gene [Source:MGI Symbol;Acc:MGI:1916649]
chr1	152019143	0.263852	0.452578	-0.188726	0.0652557	-2.8921	0.00986753	0.0131197	0.00382682	1	intron (ENSMUST00000044581, intron 1 of 5)	-12377	ENSMUST00000121533	chr1-152089616-152090328-CpG:_71-CGI	70473	ENSMUSG00000032666	1700025G04Rik	RIKEN cDNA 1700025G04 gene [Source:MGI Symbol;Acc:MGI:1916649]
chr1	152084643	0.673225	0.558452	0.114772	0.0525129	2.1856	0.00934573	0.0084344	0.0288448	1	intron (ENSMUST00000044581, intron 1 of 5)	5676	ENSMUST00000044581	chr1-152089616-152090328-CpG:_71-CGI	4973	ENSMUSG00000032666	1700025G04Rik	RIKEN cDNA 1700025G04 gene [Source:MGI Symbol;Acc:MGI:1916649]
chr1	152091175	0.243037	0.126322	0.116715	0.0519968	2.24465	0.0125399	0.0124269	0.0247906	1	promoter-TSS (ENSMUST00000044581)	-856	ENSMUST00000044581	chr1-152089616-152090328-CpG:_71-CGI	-848	ENSMUSG00000032666	1700025G04Rik	RIKEN cDNA 1700025G04 gene [Source:MGI Symbol;Acc:MGI:1916649]
chr1	152128692	0.893217	0.747771	0.145446	0.0706551	2.05854	0.0266631	0.0141659	0.0395384	1	Intergenic	-38373	ENSMUST00000044581	chr1-152089616-152090328-CpG:_71-CGI	-38365	NA	NA	NA
chr1	152128701	0.930979	0.77588	0.155098	0.0651592	2.3803	0.0141835	0.0194765	0.0172985	1	Intergenic	-38382	ENSMUST00000044581	chr1-152089616-152090328-CpG:_71-CGI	-38374	NA	NA	NA
chr1	152291013	0.273828	0.148375	0.125453	0.0618976	2.02678	0.00925082	0.0258016	0.0426847	1	Intergenic	81068	ENSMUST00000161717	chr1-152386313-152386744-CpG:_56-CGI	95300	NA	NA	NA
chr1	152497432	0.496067	0.659065	-0.162998	0.0792793	-2.056	0.0123168	0.012793	0.0397824	1	intron (ENSMUST00000127586, intron 7 of 13)	-89908	ENSMUST00000121610	chr1-152399918-152400364-CpG:_60-CGI	-97069	ENSMUSG00000032649	Colgalt2	collagen beta(1-O)galactosyltransferase 2 [Source:MGI Symbol;Acc:MGI:2138232]
chr1	152521335	0.941173	0.811249	0.129924	0.056856	2.28514	0.00909831	0.028258	0.0223047	1	exon (ENSMUST00000111857, exon 17 of 18)	71423	ENSMUST00000128251	chr1-152624908-152625288-CpG:_35-CGI	103573	ENSMUSG00000026482	Rgl1	ral guanine nucleotide dissociation stimulator,-like 1 [Source:MGI Symbol;Acc:MGI:107484]
chr1	152537333	0.883738	0.733842	0.149896	0.0417401	3.59116	0.00763716	0.0087276	0.000329205	1	intron (ENSMUST00000027760, intron 11 of 17)	55425	ENSMUST00000128251	chr1-152624908-152625288-CpG:_35-CGI	87575	ENSMUSG00000026482	Rgl1	ral guanine nucleotide dissociation stimulator,-like 1 [Source:MGI Symbol;Acc:MGI:107484]
chr1	152556368	0.0549167	0.178219	-0.123302	0.0426559	-2.89063	0.00886379	0.0111321	0.00384472	1	intron (ENSMUST00000027760, intron 5 of 17)	36390	ENSMUST00000128251	chr1-152624908-152625288-CpG:_35-CGI	68540	ENSMUSG00000026482	Rgl1	ral guanine nucleotide dissociation stimulator,-like 1 [Source:MGI Symbol;Acc:MGI:107484]
chr1	152606506	0.561524	0.373131	0.188393	0.0733637	2.56793	0.0105622	0.0131573	0.0102308	1	intron (ENSMUST00000148865, intron 2 of 2)	-13748	ENSMUST00000128251	chr1-152624908-152625288-CpG:_35-CGI	18402	ENSMUSG00000026482	Rgl1	ral guanine nucleotide dissociation stimulator,-like 1 [Source:MGI Symbol;Acc:MGI:107484]
chr1	152678543	0.619418	0.499814	0.119604	0.0568978	2.10209	0.00879254	0.0100438	0.0355456	1	intron (ENSMUST00000148865, intron 1 of 2)	8957	ENSMUST00000139309	chr1-152624908-152625288-CpG:_35-CGI	-53256	ENSMUSG00000026482	Rgl1	ral guanine nucleotide dissociation stimulator,-like 1 [Source:MGI Symbol;Acc:MGI:107484]
chr1	152808083	0.50754	0.635615	-0.128076	0.0601662	-2.1287	0.0100944	0.0102849	0.0332793	1	exon (ENSMUST00000027754, exon 1 of 15)	194	ENSMUST00000027754	chr1-152765927-152767261-CpG:_151-CGI	-40823	ENSMUSG00000026480	Ncf2	neutrophil cytosolic factor 2 [Source:MGI Symbol;Acc:MGI:97284]
chr1	152824404	0.639615	0.444929	0.194687	0.0826551	2.35541	0.0128545	0.0219718	0.0185021	1	intron (ENSMUST00000027754, intron 5 of 14)	16515	ENSMUST00000027754	chr1-152765927-152767261-CpG:_151-CGI	-57144	ENSMUSG00000026480	Ncf2	neutrophil cytosolic factor 2 [Source:MGI Symbol;Acc:MGI:97284]
chr1	152918016	0.508693	0.683505	-0.174813	0.0763684	-2.28907	0.023154	0.0107418	0.0220753	1	Intergenic	-15371	ENSMUST00000073441	chr1-152901953-152903964-CpG:_170-CGI	-14053	NA	NA	NA
chr1	152949601	0.964578	0.86453	0.100047	0.0448251	2.23195	0.0200021	0.0129467	0.0256184	1	Intergenic	-5499	ENSMUST00000043313	chr1-152954930-152956251-CpG:_86-CGI	5329	NA	NA	NA
chr1	152949885	0.907002	0.760587	0.146416	0.0539147	2.7157	0.012201	0.0121066	0.00661366	1	Intergenic	-5215	ENSMUST00000043313	chr1-152954930-152956251-CpG:_86-CGI	5045	NA	NA	NA
chr1	152950088	0.686759	0.876931	-0.190172	0.0815675	-2.33147	0.0154757	0.0302158	0.0197286	1	Intergenic	-5012	ENSMUST00000043313	chr1-152954930-152956251-CpG:_86-CGI	4842	NA	NA	NA
chr1	152950097	0.89145	0.772338	0.119112	0.0600818	1.9825	0.0107428	0.0157619	0.0474235	1	Intergenic	-5003	ENSMUST00000043313	chr1-152954930-152956251-CpG:_86-CGI	4833	NA	NA	NA
chr1	153032239	0.657399	0.505038	0.15236	0.065516	2.32555	0.0100698	0.0112785	0.0200428	1	intron (ENSMUST00000043313, intron 1 of 10)	77139	ENSMUST00000043313	chr1-152954930-152956251-CpG:_86-CGI	-75989	ENSMUSG00000042751	Nmnat2	nicotinamide nucleotide adenylyltransferase 2 [Source:MGI Symbol;Acc:MGI:2444155]
chr1	153032268	0.560108	0.691345	-0.131237	0.0652768	-2.01047	0.0107628	0.0128495	0.0443812	1	intron (ENSMUST00000043313, intron 1 of 10)	77168	ENSMUST00000043313	chr1-152954930-152956251-CpG:_86-CGI	-76018	ENSMUSG00000042751	Nmnat2	nicotinamide nucleotide adenylyltransferase 2 [Source:MGI Symbol;Acc:MGI:2444155]
chr1	153037640	0.644478	0.354089	0.290389	0.0858317	3.38324	0.0126432	0.0140458	0.000716366	1	intron (ENSMUST00000043313, intron 1 of 10)	82540	ENSMUST00000043313	chr1-152954930-152956251-CpG:_86-CGI	-81390	ENSMUSG00000042751	Nmnat2	nicotinamide nucleotide adenylyltransferase 2 [Source:MGI Symbol;Acc:MGI:2444155]
chr1	153048407	0.163262	0.0621367	0.101125	0.0413525	2.44544	0.013391	0.0109455	0.0144674	1	intron (ENSMUST00000043313, intron 1 of 10)	93307	ENSMUST00000043313	chr1-152954930-152956251-CpG:_86-CGI	-92157	ENSMUSG00000042751	Nmnat2	nicotinamide nucleotide adenylyltransferase 2 [Source:MGI Symbol;Acc:MGI:2444155]
chr1	153052037	0.762765	0.618907	0.143858	0.0697588	2.06222	0.00926979	0.0193218	0.039187	1	intron (ENSMUST00000043313, intron 1 of 10)	96937	ENSMUST00000043313	chr1-152954930-152956251-CpG:_86-CGI	-95787	ENSMUSG00000042751	Nmnat2	nicotinamide nucleotide adenylyltransferase 2 [Source:MGI Symbol;Acc:MGI:2444155]
chr1	153072298	0.562865	0.362757	0.200108	0.0771954	2.59222	0.0121888	0.0139722	0.00953576	1	intron (ENSMUST00000043313, intron 1 of 10)	114148	ENSMUST00000027753	chr1-153185935-153186287-CpG:_32-CGI	113637	ENSMUSG00000042751	Nmnat2	nicotinamide nucleotide adenylyltransferase 2 [Source:MGI Symbol;Acc:MGI:2444155]
chr1	153115463	0.610159	0.827564	-0.217404	0.0718858	-3.0243	0.0156655	0.0133434	0.00249208	1	intron (ENSMUST00000043313, intron 10 of 10)	70983	ENSMUST00000027753	chr1-153185935-153186287-CpG:_32-CGI	70472	ENSMUSG00000042751	Nmnat2	nicotinamide nucleotide adenylyltransferase 2 [Source:MGI Symbol;Acc:MGI:2444155]
chr1	153140955	0.371399	0.222563	0.148836	0.0641333	2.32072	0.0146465	0.0143591	0.0203019	1	intron (ENSMUST00000027753, intron 12 of 23)	45491	ENSMUST00000027753	chr1-153185935-153186287-CpG:_32-CGI	44980	ENSMUSG00000026479	Lamc2	laminin, gamma 2 [Source:MGI Symbol;Acc:MGI:99913]
chr1	153141308	0.81673	0.978703	-0.161973	0.0580799	-2.7888	0.0269433	0.0173645	0.00529035	1	intron (ENSMUST00000027753, intron 12 of 23)	45138	ENSMUST00000027753	chr1-153185935-153186287-CpG:_32-CGI	44627	ENSMUSG00000026479	Lamc2	laminin, gamma 2 [Source:MGI Symbol;Acc:MGI:99913]
chr1	153166000	0.781214	0.61188	0.169334	0.064465	2.62676	0.0162114	0.0120045	0.00862021	1	intron (ENSMUST00000027753, intron 3 of 23)	20446	ENSMUST00000027753	chr1-153185935-153186287-CpG:_32-CGI	19935	ENSMUSG00000026479	Lamc2	laminin, gamma 2 [Source:MGI Symbol;Acc:MGI:99913]
chr1	153166240	0.866438	0.969012	-0.102574	0.0408375	-2.51175	0.0103349	0.0282813	0.0120133	1	exon (ENSMUST00000027753, exon 3 of 24)	20206	ENSMUST00000027753	chr1-153185935-153186287-CpG:_32-CGI	19695	ENSMUSG00000026479	Lamc2	laminin, gamma 2 [Source:MGI Symbol;Acc:MGI:99913]
chr1	153172945	0.651142	0.487576	0.163566	0.0715577	2.28579	0.0101883	0.0126785	0.0222664	1	intron (ENSMUST00000027753, intron 2 of 23)	13501	ENSMUST00000027753	chr1-153185935-153186287-CpG:_32-CGI	12990	ENSMUSG00000026479	Lamc2	laminin, gamma 2 [Source:MGI Symbol;Acc:MGI:99913]
chr1	153185578	0.710725	0.526691	0.184034	0.0728181	2.52731	0.0122702	0.0127119	0.0114939	1	intron (ENSMUST00000027753, intron 2 of 23)	868	ENSMUST00000027753	chr1-153185935-153186287-CpG:_32-CGI	357	ENSMUSG00000026479	Lamc2	laminin, gamma 2 [Source:MGI Symbol;Acc:MGI:99913]
chr1	153185613	0.61402	0.403349	0.210671	0.0745709	2.82511	0.01355	0.0148692	0.00472642	1	intron (ENSMUST00000027753, intron 2 of 23)	833	ENSMUST00000027753	chr1-153185935-153186287-CpG:_32-CGI	322	ENSMUSG00000026479	Lamc2	laminin, gamma 2 [Source:MGI Symbol;Acc:MGI:99913]
chr1	153186265	0.0125529	0.133813	-0.12126	0.0494554	-2.4519	0.0138305	0.0226304	0.0142105	1	5' UTR (ENSMUST00000027753, exon 1 of 24)	181	ENSMUST00000027753	chr1-153185935-153186287-CpG:_32-CGI	0	ENSMUSG00000026479	Lamc2	laminin, gamma 2 [Source:MGI Symbol;Acc:MGI:99913]
chr1	153201287	0.73849	0.601115	0.137375	0.0658105	2.08743	0.00975198	0.013919	0.0368494	1	Intergenic	-14841	ENSMUST00000027753	chr1-153185935-153186287-CpG:_32-CGI	-15001	NA	NA	NA
chr1	153228731	0.949262	0.780387	0.168875	0.0595742	2.8347	0.0139531	0.0176161	0.00458689	1	TTS (ENSMUST00000163011)	412	ENSMUST00000161744	chr1-153185935-153186287-CpG:_32-CGI	-42445	ENSMUSG00000026478	Lamc1	laminin, gamma 1 [Source:MGI Symbol;Acc:MGI:99914]
chr1	153259995	0.245282	0.362223	-0.116941	0.0490121	-2.38597	0.00860096	0.0101521	0.0170342	1	intron (ENSMUST00000027752, intron 2 of 27)	-9535	ENSMUST00000159251	chr1-153332003-153333079-CpG:_101-CGI	72008	ENSMUSG00000026478	Lamc1	laminin, gamma 1 [Source:MGI Symbol;Acc:MGI:99914]
chr1	153305494	0.605286	0.826977	-0.221691	0.0753838	-2.94084	0.0130136	0.0145515	0.00327328	1	promoter-TSS (ENSMUST00000110797)	63	ENSMUST00000110797	chr1-153332003-153333079-CpG:_101-CGI	26509	ENSMUSG00000079138	Gm8818	predicted pseudogene 8818 [Source:MGI Symbol;Acc:MGI:3645903]
chr1	153307580	0.610208	0.359562	0.250646	0.0793629	3.15822	0.0116631	0.0129071	0.00158734	1	intron (ENSMUST00000027752, intron 1 of 27)	2149	ENSMUST00000110797	chr1-153332003-153333079-CpG:_101-CGI	24423	ENSMUSG00000026478	Lamc1	laminin, gamma 1 [Source:MGI Symbol;Acc:MGI:99914]
chr1	153321054	0.26089	0.45136	-0.19047	0.0748601	-2.54435	0.0128436	0.0130844	0.0109481	1	intron (ENSMUST00000027752, intron 1 of 27)	11731	ENSMUST00000027752	chr1-153332003-153333079-CpG:_101-CGI	10949	ENSMUSG00000026478	Lamc1	laminin, gamma 1 [Source:MGI Symbol;Acc:MGI:99914]
chr1	153413447	0.839427	0.733563	0.105863	0.0482366	2.19467	0.0068632	0.0137352	0.0281874	1	Intergenic	-5019	ENSMUST00000097535	chr1-153425155-153425591-CpG:_46-CGI	11708	NA	NA	NA
chr1	153424694	0.304128	0.15105	0.153078	0.0677395	2.2598	0.0182551	0.0121109	0.0238338	1	promoter-TSS (ENSMUST00000042373)	-467	ENSMUST00000042373	chr1-153425155-153425591-CpG:_46-CGI	461	ENSMUSG00000042708	Shcbp1l	Shc SH2-domain binding protein 1-like [Source:MGI Symbol;Acc:MGI:1919086]
chr1	153480596	0.377515	0.536113	-0.158599	0.0620856	-2.55452	0.00979639	0.0109803	0.0106334	1	intron (ENSMUST00000042141, intron 4 of 27)	7063	ENSMUST00000042141	chr1-153486981-153487778-CpG:_91-CGI	6385	ENSMUSG00000042699	Dhx9	DEAH (Asp-Glu-Ala-His) box polypeptide 9 [Source:MGI Symbol;Acc:MGI:108177]
chr1	153515483	0.639314	0.525172	0.114142	0.057681	1.97885	0.00723058	0.01387	0.0478327	1	exon (ENSMUST00000041874, exon 8 of 12)	-27824	ENSMUST00000042141	chr1-153486981-153487778-CpG:_91-CGI	-27706	ENSMUSG00000042684	Npl	N-acetylneuraminate pyruvate lyase [Source:MGI Symbol;Acc:MGI:1921341]
chr1	153515684	0.866579	0.714997	0.151581	0.0712689	2.12689	0.0142903	0.0137303	0.0334288	1	intron (ENSMUST00000041874, intron 7 of 11)	-28025	ENSMUST00000042141	chr1-153486981-153487778-CpG:_91-CGI	-27907	ENSMUSG00000042684	Npl	N-acetylneuraminate pyruvate lyase [Source:MGI Symbol;Acc:MGI:1921341]
chr1	153560664	0.689522	0.457253	0.232269	0.0807956	2.87477	0.0143368	0.0165315	0.00404319	1	Intergenic	-10951	ENSMUST00000041874	chr1-153549548-153549837-CpG:_26-CGI	-10828	NA	NA	NA
chr1	153641322	0.298769	0.143637	0.155132	0.0499877	3.10339	0.010693	0.0116906	0.00191316	1	Intergenic	-11702	ENSMUST00000041776	chr1-153549548-153549837-CpG:_26-CGI	-91486	NA	NA	NA
chr1	153653337	0.209355	0.0973744	0.111981	0.0511501	2.18926	0.013698	0.0111538	0.0285781	1	5' UTR (ENSMUST00000041776, exon 1 of 7)	313	ENSMUST00000041776	chr1-153549548-153549837-CpG:_26-CGI	-103501	ENSMUSG00000042671	Rgs8	regulator of G-protein signaling 8 [Source:MGI Symbol;Acc:MGI:108408]
chr1	153690363	0.610079	0.432712	0.177367	0.0666515	2.66111	0.0105105	0.0112866	0.00778838	1	intron (ENSMUST00000041776, intron 5 of 6)	22875	ENSMUST00000147794	chr1-153549548-153549837-CpG:_26-CGI	-140527	ENSMUSG00000042671	Rgs8	regulator of G-protein signaling 8 [Source:MGI Symbol;Acc:MGI:108408]
chr1	153697784	0.714359	0.548895	0.165464	0.0657913	2.51498	0.0124144	0.0125361	0.0119038	1	TTS (ENSMUST00000111810)	30296	ENSMUST00000147794	chr1-153549548-153549837-CpG:_26-CGI	-147948	ENSMUSG00000042671	Rgs8	regulator of G-protein signaling 8 [Source:MGI Symbol;Acc:MGI:108408]
chr1	153723254	0.960464	0.856564	0.1039	0.0467536	2.22228	0.0139992	0.0132294	0.0262643	1	Intergenic	-17094	ENSMUST00000027748	chr1-153549548-153549837-CpG:_26-CGI	-173418	NA	NA	NA
chr1	153749926	0.0779381	0.198615	-0.120677	0.0446182	-2.70466	0.00826622	0.0136109	0.00683739	1	intron (ENSMUST00000182722, intron 1 of 7)	423	ENSMUST00000182722	chr1-153899777-153901066-CpG:_106-CGI	149851	ENSMUSG00000066800	Rnasel	ribonuclease L (2', 5'-oligoisoadenylate synthetase-dependent) [Source:MGI Symbol;Acc:MGI:1098272]
chr1	153899444	0.306172	0.107537	0.198635	0.0670561	2.96222	0.012805	0.0161245	0.0030543	1	promoter-TSS (ENSMUST00000086199)	-499	ENSMUST00000086199	chr1-153899777-153901066-CpG:_106-CGI	333	ENSMUSG00000026473	Glul	glutamate-ammonia ligase (glutamine synthetase) [Source:MGI Symbol;Acc:MGI:95739]
chr1	153899468	0.244801	0.0653774	0.179423	0.0596614	3.00736	0.01204	0.0238716	0.00263527	1	promoter-TSS (ENSMUST00000086199)	-475	ENSMUST00000086199	chr1-153899777-153901066-CpG:_106-CGI	309	ENSMUSG00000026473	Glul	glutamate-ammonia ligase (glutamine synthetase) [Source:MGI Symbol;Acc:MGI:95739]
chr1	153910173	0.48238	0.612079	-0.129699	0.0503912	-2.57385	0.00768527	0.00935119	0.0100574	1	TTS (ENSMUST00000086199)	4131	ENSMUST00000154576	chr1-153907915-153908159-CpG:_23-CGI	-2015	ENSMUSG00000026473	Glul	glutamate-ammonia ligase (glutamine synthetase) [Source:MGI Symbol;Acc:MGI:95739]
chr1	153985791	0.687043	0.816269	-0.129226	0.0643278	-2.00886	0.0116494	0.0180326	0.0445516	1	Intergenic	79749	ENSMUST00000154576	chr1-153907915-153908159-CpG:_23-CGI	-77633	NA	NA	NA
chr1	154168215	0.751069	0.903901	-0.152831	0.064382	-2.37382	0.0120842	0.015631	0.017605	1	Intergenic	-32971	ENSMUST00000086195	chr1-154204837-154205538-CpG:_58-CGI	36622	NA	NA	NA
chr1	154168227	0.771904	0.928018	-0.156115	0.0665483	-2.34589	0.0114131	0.0480839	0.0189819	1	Intergenic	-32959	ENSMUST00000086195	chr1-154204837-154205538-CpG:_58-CGI	36610	NA	NA	NA
chr1	154190254	0.318685	0.206167	0.112519	0.050725	2.21821	0.00723548	0.011965	0.0265405	1	Intergenic	-10932	ENSMUST00000086195	chr1-154204837-154205538-CpG:_58-CGI	14583	NA	NA	NA
chr1	154190491	0.177055	0.395099	-0.218045	0.0764332	-2.85275	0.0168675	0.0128535	0.00433428	1	Intergenic	-10695	ENSMUST00000086195	chr1-154204837-154205538-CpG:_58-CGI	14346	NA	NA	NA
chr1	154190543	0.523687	0.320838	0.20285	0.0750474	2.70295	0.0105935	0.0178525	0.00687267	1	Intergenic	-10643	ENSMUST00000086195	chr1-154204837-154205538-CpG:_58-CGI	14294	NA	NA	NA
chr1	154204730	0.397336	0.543176	-0.14584	0.0590967	-2.46781	0.00873496	0.0104969	0.0135941	1	exon (ENSMUST00000086195, exon 2 of 2)	3544	ENSMUST00000086195	chr1-154204837-154205538-CpG:_58-CGI	107	ENSMUSG00000066797	Zfp648	zinc finger protein 648 [Source:MGI Symbol;Acc:MGI:2685049]
chr1	154205004	0.091728	0.245679	-0.153951	0.0627264	-2.45433	0.0126807	0.0146187	0.0141149	1	exon (ENSMUST00000086195, exon 2 of 2)	3818	ENSMUST00000086195	chr1-154204837-154205538-CpG:_58-CGI	0	ENSMUSG00000066797	Zfp648	zinc finger protein 648 [Source:MGI Symbol;Acc:MGI:2685049]
chr1	154206610	0.800655	0.575141	0.225514	0.0588176	3.83413	0.0118609	0.0105899	0.000126011	0.850876	TTS (ENSMUST00000086195)	5424	ENSMUST00000086195	chr1-154204837-154205538-CpG:_58-CGI	-1073	ENSMUSG00000066797	Zfp648	zinc finger protein 648 [Source:MGI Symbol;Acc:MGI:2685049]
chr1	154206791	0.490929	0.322072	0.168857	0.0855926	1.9728	0.0206415	0.0160732	0.0485178	1	Intergenic	5605	ENSMUST00000086195	chr1-154204837-154205538-CpG:_58-CGI	-1254	NA	NA	NA
chr1	154416496	0.780412	0.654291	0.126121	0.063706	1.97973	0.00913848	0.0197383	0.0477338	1	intron (ENSMUST00000004214, intron 38 of 46)	-104970	ENSMUST00000082926	chr1-154204837-154205538-CpG:_58-CGI	-210959	ENSMUSG00000004110	Cacna1e	calcium channel, voltage-dependent, R type, alpha 1E subunit [Source:MGI Symbol;Acc:MGI:106217]
chr1	154799397	0.402259	0.609741	-0.207482	0.0896338	-2.31477	0.0196631	0.0139093	0.0206255	1	Intergenic	-73478	ENSMUST00000004214	chr1-154799259-154799676-CpG:_33-CGI	0	NA	NA	NA
chr1	154983022	0.582597	0.416234	0.166362	0.0827036	2.01155	0.0134803	0.0158286	0.0442678	1	Intergenic	100243	ENSMUST00000181160	chr1-155083181-155083561-CpG:_40-CGI	100159	NA	NA	NA
chr1	155050349	0.261984	0.427494	-0.165509	0.0625655	-2.64538	0.0123091	0.0109231	0.00815998	1	Intergenic	32916	ENSMUST00000181160	chr1-155083181-155083561-CpG:_40-CGI	32832	NA	NA	NA
chr1	155050512	0.652454	0.43821	0.214243	0.0693711	3.08836	0.0133869	0.0123304	0.00201265	1	Intergenic	32753	ENSMUST00000181160	chr1-155083181-155083561-CpG:_40-CGI	32669	NA	NA	NA
chr1	155075440	0.623497	0.449888	0.173609	0.0678726	2.55786	0.012387	0.0123656	0.0105318	1	intron (ENSMUST00000181160, intron 3 of 6)	7825	ENSMUST00000181160	chr1-155083181-155083561-CpG:_40-CGI	7741	ENSMUSG00000096950	Gm9530	predicted gene 9530 [Source:MGI Symbol;Acc:MGI:3779939]
chr1	155085684	0.36658	0.546579	-0.179999	0.0782001	-2.30177	0.0103792	0.0211406	0.0213482	1	Intergenic	-2419	ENSMUST00000181160	chr1-155083181-155083561-CpG:_40-CGI	-2124	NA	NA	NA
chr1	155145989	0.446531	0.312435	0.134096	0.0652902	2.05384	0.0131838	0.0136729	0.0399907	1	intron (ENSMUST00000027744, intron 1 of 5)	790	ENSMUST00000027744	chr1-155158548-155159280-CpG:_83-CGI	12559	ENSMUSG00000026471	Mr1	major histocompatibility complex, class I-related [Source:MGI Symbol;Acc:MGI:1195463]
chr1	155218366	0.218319	0.112719	0.1056	0.0531198	1.98796	0.0155815	0.0176131	0.0468163	1	exon (ENSMUST00000035914, exon 5 of 7)	14357	ENSMUST00000035914	chr1-155244091-155244947-CpG:_98-CGI	25725	ENSMUSG00000033722	BC034090	cDNA sequence BC034090 [Source:MGI Symbol;Acc:MGI:2672904]
chr1	155370389	0.630776	0.805769	-0.174993	0.0762918	-2.29373	0.0222331	0.0137565	0.0218059	1	intron (ENSMUST00000111774, intron 2 of 13)	14272	ENSMUST00000143529	chr1-155416849-155417545-CpG:_75-CGI	46460	ENSMUSG00000026469	Xpr1	xenotropic and polytropic retrovirus receptor 1 [Source:MGI Symbol;Acc:MGI:97932]
chr1	155415365	0.635626	0.511988	0.123639	0.0564626	2.18975	0.00824223	0.00921781	0.0285423	1	intron (ENSMUST00000111774, intron 1 of 13)	1943	ENSMUST00000027741	chr1-155416849-155417545-CpG:_75-CGI	1484	ENSMUSG00000026469	Xpr1	xenotropic and polytropic retrovirus receptor 1 [Source:MGI Symbol;Acc:MGI:97932]
chr1	155676869	0.785873	0.935323	-0.149449	0.0571679	-2.61421	0.0116178	0.0154534	0.00894329	1	intron (ENSMUST00000035560, intron 6 of 7)	65250	ENSMUST00000027740	chr1-155736867-155737982-CpG:_85-CGI	59998	ENSMUSG00000033701	Acbd6	acyl-Coenzyme A binding domain containing 6 [Source:MGI Symbol;Acc:MGI:1919732]
chr1	155727719	0.807293	0.606054	0.20124	0.0722919	2.78371	0.0112817	0.0177785	0.00537416	1	intron (ENSMUST00000183600, intron 1 of 3)	14400	ENSMUST00000027740	chr1-155736867-155737982-CpG:_85-CGI	9148	ENSMUSG00000026468	Lhx4	LIM homeobox protein 4 [Source:MGI Symbol;Acc:MGI:101776]
chr1	155736928	0.00344207	0.108093	-0.104651	0.0401727	-2.60502	0.017636	0.0169845	0.00918677	1	intron (ENSMUST00000183600, intron 1 of 3)	5191	ENSMUST00000027740	chr1-155736867-155737982-CpG:_85-CGI	0	ENSMUSG00000026468	Lhx4	LIM homeobox protein 4 [Source:MGI Symbol;Acc:MGI:101776]
chr1	155759333	0.112682	0.216131	-0.103449	0.0497953	-2.07748	0.0103182	0.0127726	0.0377569	1	Intergenic	-7624	ENSMUST00000184267	chr1-155741117-155743246-CpG:_159-CGI	-16088	NA	NA	NA
chr1	155785037	0.0401647	0.149922	-0.109758	0.0523637	-2.09606	0.0100646	0.0275959	0.0360768	1	intron (ENSMUST00000111764, intron 8 of 12)	-3042	ENSMUST00000130701	chr1-155812433-155813157-CpG:_70-CGI	27396	ENSMUSG00000033684	Qsox1	quiescin Q6 sulfhydryl oxidase 1 [Source:MGI Symbol;Acc:MGI:1330818]
chr1	156072061	0.878878	0.983142	-0.104264	0.0416125	-2.5056	0.0155502	0.0165577	0.0122245	1	Intergenic	8849	ENSMUST00000125371	chr1-156035532-156036386-CpG:_85-CGI	-35676	NA	NA	NA
chr1	156073106	0.895374	0.736155	0.159219	0.069364	2.29541	0.0344036	0.0126887	0.0217094	1	Intergenic	9894	ENSMUST00000125371	chr1-156035532-156036386-CpG:_85-CGI	-36721	NA	NA	NA
chr1	156076623	0.849711	0.713553	0.136158	0.062877	2.16546	0.0128845	0.0117832	0.0303521	1	3' UTR (ENSMUST00000015628, exon 5 of 5)	13411	ENSMUST00000125371	chr1-156035532-156036386-CpG:_85-CGI	-40238	ENSMUSG00000015484	Fam163a	family with sequence similarity 163, member A [Source:MGI Symbol;Acc:MGI:3618859]
chr1	156403407	0.743703	0.53414	0.209563	0.071905	2.91445	0.011076	0.0124378	0.0035632	1	promoter-TSS (ENSMUST00000177858)	-548	ENSMUST00000177858	chr1-156420694-156421188-CpG:_43-CGI	17287	ENSMUSG00000026601	Axdnd1	axonemal dynein light chain domain containing 1 [Source:MGI Symbol;Acc:MGI:1924602]
chr1	156407782	0.851093	0.956398	-0.105305	0.0484584	-2.17309	0.0130339	0.0148694	0.0297732	1	intron (ENSMUST00000177824, intron 2 of 21)	-4923	ENSMUST00000177858	chr1-156420694-156421188-CpG:_43-CGI	12912	ENSMUSG00000026601	Axdnd1	axonemal dynein light chain domain containing 1 [Source:MGI Symbol;Acc:MGI:1924602]
chr1	156416900	0.973407	0.861512	0.111895	0.0508406	2.20091	0.0135618	0.0284323	0.0277426	1	intron (ENSMUST00000177824, intron 2 of 21)	2409	ENSMUST00000177824	chr1-156420694-156421188-CpG:_43-CGI	3794	ENSMUSG00000026601	Axdnd1	axonemal dynein light chain domain containing 1 [Source:MGI Symbol;Acc:MGI:1924602]
chr1	156641044	0.937201	0.80723	0.129971	0.0512185	2.53758	0.0154513	0.0154951	0.0111622	1	exon (ENSMUST00000027888, exon 12 of 12)	17413	ENSMUST00000154353	chr1-156674055-156674416-CpG:_34-CGI	33011	ENSMUSG00000026596	Abl2	v-abl Abelson murine leukemia viral oncogene 2 (arg, Abelson-related gene) [Source:MGI Symbol;Acc:MGI:87860]
chr1	156654901	0.463123	0.317839	0.145284	0.0630119	2.30566	0.00860372	0.0152038	0.0211297	1	TTS (ENSMUST00000154353)	3556	ENSMUST00000154353	chr1-156674055-156674416-CpG:_34-CGI	19154	ENSMUSG00000060519	Tor3a	torsin family 3, member A [Source:MGI Symbol;Acc:MGI:1353652]
chr1	156669449	0.297135	0.416248	-0.119113	0.0502479	-2.37052	0.00708473	0.00838825	0.0177633	1	exon (ENSMUST00000079625, exon 3 of 6)	-2720	ENSMUST00000152604	chr1-156674055-156674416-CpG:_34-CGI	4606	ENSMUSG00000060519	Tor3a	torsin family 3, member A [Source:MGI Symbol;Acc:MGI:1353652]
chr1	156719732	0.216848	0.113432	0.103415	0.046732	2.21294	0.0117184	0.00972598	0.0269016	1	promoter-TSS (ENSMUST00000086153)	-732	ENSMUST00000122424	chr1-156718337-156718908-CpG:_60-CGI	-825	ENSMUSG00000033557	Fam20b	family with sequence similarity 20, member B [Source:MGI Symbol;Acc:MGI:2443990]
chr1	156745119	0.432671	0.716919	-0.284249	0.105075	-2.7052	0.0497778	0.0184968	0.0068263	1	Intergenic	-26119	ENSMUST00000122424	chr1-156718337-156718908-CpG:_60-CGI	-26212	NA	NA	NA
chr1	156745599	0.916923	0.803808	0.113115	0.0567181	1.99433	0.0172008	0.0123918	0.0461155	1	Intergenic	-26599	ENSMUST00000122424	chr1-156718337-156718908-CpG:_60-CGI	-26692	NA	NA	NA
chr1	156748558	0.627731	0.448784	0.178947	0.0809414	2.21083	0.0141011	0.0135408	0.0270479	1	Intergenic	-29558	ENSMUST00000122424	chr1-156718337-156718908-CpG:_60-CGI	-29651	NA	NA	NA
chr1	156753186	0.872954	0.739413	0.133541	0.0631312	2.11529	0.015753	0.0130181	0.0344053	1	Intergenic	-34186	ENSMUST00000122424	chr1-156718337-156718908-CpG:_60-CGI	-34279	NA	NA	NA
chr1	156764609	0.857288	0.729538	0.12775	0.0503603	2.53672	0.00875692	0.0126929	0.0111896	1	Intergenic	-28902	ENSMUST00000121352	chr1-156718337-156718908-CpG:_60-CGI	-45702	NA	NA	NA
chr1	156819020	0.847524	0.951283	-0.103759	0.0455012	-2.28035	0.0117284	0.0150902	0.0225867	1	intron (ENSMUST00000172057, intron 15 of 18)	-19541	ENSMUST00000027885	chr1-156718337-156718908-CpG:_60-CGI	-100113	ENSMUSG00000026594	Ralgps2	Ral GEF with PH domain and SH3 binding motif 2 [Source:MGI Symbol;Acc:MGI:1925505]
chr1	156956226	0.643863	0.457797	0.186065	0.0714277	2.60495	0.0126468	0.0113146	0.00918884	1	Intergenic	-16601	ENSMUST00000063199	chr1-156938962-156940007-CpG:_112-CGI	-16220	NA	NA	NA
chr1	156956777	0.747199	0.543633	0.203566	0.0714403	2.84945	0.0214634	0.0125061	0.00437943	1	Intergenic	-17152	ENSMUST00000063199	chr1-156938962-156940007-CpG:_112-CGI	-16771	NA	NA	NA
chr1	156956792	0.870062	0.765774	0.104288	0.0526256	1.9817	0.0122218	0.0121039	0.0475128	1	Intergenic	-17167	ENSMUST00000063199	chr1-156938962-156940007-CpG:_112-CGI	-16786	NA	NA	NA
chr1	156997595	0.208795	0.108289	0.100506	0.0458428	2.1924	0.00844188	0.0122431	0.0283508	1	Intergenic	-57970	ENSMUST00000063199	chr1-156938962-156940007-CpG:_112-CGI	-57589	NA	NA	NA
chr1	156998353	0.316587	0.447433	-0.130846	0.0643156	-2.03443	0.00918476	0.011009	0.0419078	1	Intergenic	-58728	ENSMUST00000063199	chr1-156938962-156940007-CpG:_112-CGI	-58347	NA	NA	NA
chr1	157077582	0.801267	0.90495	-0.103682	0.0476988	-2.17369	0.0112963	0.0170937	0.0297285	1	Intergenic	30805	ENSMUST00000119526	chr1-156938962-156940007-CpG:_112-CGI	-137576	NA	NA	NA
chr1	157313698	0.83021	0.681721	0.148489	0.0711911	2.08578	0.0131741	0.0171804	0.0369988	1	intron (ENSMUST00000143080, intron 1 of 2)	-57017	ENSMUST00000134543	chr1-157411786-157412829-CpG:_129-CGI	98088	ENSMUSG00000070565	Rasal2	RAS protein activator like 2 [Source:MGI Symbol;Acc:MGI:2443881]
chr1	157444636	0.508602	0.292901	0.215702	0.0743345	2.90177	0.0149612	0.0144645	0.00371063	1	Intergenic	-13943	ENSMUST00000046743	chr1-157411786-157412829-CpG:_129-CGI	-31808	NA	NA	NA
chr1	157459225	0.796021	0.679093	0.116928	0.0495481	2.35989	0.00738351	0.011498	0.0182804	1	intron (ENSMUST00000046743, intron 2 of 9)	646	ENSMUST00000119891	chr1-157411786-157412829-CpG:_129-CGI	-46397	ENSMUSG00000033488	BC026585	cDNA sequence BC026585 [Source:MGI Symbol;Acc:MGI:2448516]
chr1	157518663	0.306632	0.514025	-0.207393	0.0657093	-3.15622	0.00844437	0.0153594	0.00159828	1	intron (ENSMUST00000086130, intron 2 of 27)	-6943	ENSMUST00000135147	chr1-157411786-157412829-CpG:_129-CGI	-105835	ENSMUSG00000026589	Sec16b	SEC16 homolog B (S. cerevisiae) [Source:MGI Symbol;Acc:MGI:2148802]
chr1	157558038	0.813323	0.661956	0.151367	0.0678983	2.22932	0.0137361	0.0122942	0.0257927	1	exon (ENSMUST00000146873, exon 10 of 13)	19988	ENSMUST00000155665	chr1-157411786-157412829-CpG:_129-CGI	-145210	ENSMUSG00000026589	Sec16b	SEC16 homolog B (S. cerevisiae) [Source:MGI Symbol;Acc:MGI:2148802]
chr1	157558081	0.807162	0.68641	0.120751	0.050653	2.38389	0.00782215	0.00989573	0.0171307	1	exon (ENSMUST00000146873, exon 10 of 13)	20031	ENSMUST00000155665	chr1-157411786-157412829-CpG:_129-CGI	-145253	ENSMUSG00000026589	Sec16b	SEC16 homolog B (S. cerevisiae) [Source:MGI Symbol;Acc:MGI:2148802]
chr1	157596492	0.985011	0.814026	0.170985	0.050601	3.37908	0.014032	0.014522	0.0007273	1	Intergenic	58442	ENSMUST00000155665	chr1-157411786-157412829-CpG:_129-CGI	-183664	NA	NA	NA
chr1	157622566	0.795706	0.928648	-0.132942	0.04806	-2.76617	0.00991546	0.0126161	0.00567194	1	Intergenic	84516	ENSMUST00000155665	chr1-157411786-157412829-CpG:_129-CGI	-209738	NA	NA	NA
chr1	158267759	0.892567	0.672564	0.220003	0.0721046	3.05116	0.0133224	0.017506	0.00227956	1	intron (ENSMUST00000004133, intron 3 of 7)	88500	ENSMUST00000004133	chr1-158356039-158356243-CpG:_25-CGI	88280	ENSMUSG00000004031	Brinp2	bone morphogenic protein/retinoic acid inducible neural-specific 2 [Source:MGI Symbol;Acc:MGI:2443333]
chr1	158357868	0.778907	0.625734	0.153173	0.0749992	2.04233	0.0129352	0.0131866	0.0411192	1	Intergenic	-1609	ENSMUST00000004133	chr1-158356039-158356243-CpG:_25-CGI	-1626	NA	NA	NA
chr1	158552238	0.74422	0.902865	-0.158646	0.0573964	-2.76404	0.0126194	0.011879	0.00570909	1	intron (ENSMUST00000170718, intron 8 of 15)	189899	ENSMUST00000170718	chr1-158362548-158362875-CpG:_25-CGI	-189364	ENSMUSG00000026587	Astn1	astrotactin 1 [Source:MGI Symbol;Acc:MGI:1098567]
chr1	159135177	0.320365	0.453037	-0.132672	0.0675937	-1.96279	0.00993815	0.0115507	0.0496704	1	Intergenic	33464	ENSMUST00000077309	chr1-159231781-159232536-CpG:_80-CGI	96604	NA	NA	NA
chr1	159389937	0.584494	0.390299	0.194195	0.0650431	2.98564	0.0181397	0.00875543	0.00282984	1	Intergenic	49655	ENSMUST00000158911	chr1-159231781-159232536-CpG:_80-CGI	-157402	NA	NA	NA
chr1	159524039	0.00395294	0.104372	-0.100419	0.038823	-2.58658	0.0174776	0.0169295	0.00969339	1	Intergenic	-90709	ENSMUST00000097514	chr1-159231781-159232536-CpG:_80-CGI	-291504	NA	NA	NA
chr1	159650760	0.372128	0.16598	0.206147	0.072671	2.83672	0.0139486	0.0193426	0.00455794	1	intron (ENSMUST00000097514, intron 1 of 1)	36012	ENSMUST00000097514	chr1-159231781-159232536-CpG:_80-CGI	-418225	ENSMUSG00000073528	Gm10530	predicted gene 10530 [Source:MGI Symbol;Acc:MGI:3641765]
chr1	159702164	0.251524	0.118392	0.133132	0.0656188	2.02887	0.0163416	0.0221743	0.0424714	1	Intergenic	-35345	ENSMUST00000111669	chr1-159231781-159232536-CpG:_80-CGI	-469629	NA	NA	NA
chr1	159724550	0.867058	0.726537	0.140521	0.0530909	2.6468	0.00960387	0.0111124	0.00812582	1	Intergenic	-12959	ENSMUST00000111669	chr1-160194961-160195410-CpG:_31-CGI	470411	NA	NA	NA
chr1	159725568	0.776594	0.585036	0.191558	0.0713211	2.68585	0.0129906	0.0121511	0.0072345	1	Intergenic	-11941	ENSMUST00000111669	chr1-160194961-160195410-CpG:_31-CGI	469393	NA	NA	NA
chr1	159835010	0.643828	0.453557	0.190271	0.0792961	2.3995	0.0206066	0.0121853	0.0164173	1	intron (ENSMUST00000111669, intron 1 of 21)	97501	ENSMUST00000111669	chr1-160194961-160195410-CpG:_31-CGI	359951	ENSMUSG00000015829	Tnr	tenascin R [Source:MGI Symbol;Acc:MGI:99516]
chr1	159885495	0.246724	0.104212	0.142512	0.0720819	1.97709	0.0142243	0.016347	0.0480318	1	intron (ENSMUST00000111669, intron 9 of 21)	98109	ENSMUST00000157520	chr1-160194961-160195410-CpG:_31-CGI	309466	ENSMUSG00000015829	Tnr	tenascin R [Source:MGI Symbol;Acc:MGI:99516]
chr1	160146025	0.793405	0.644004	0.149401	0.0674076	2.21639	0.0134595	0.0120333	0.0266651	1	exon (ENSMUST00000131919, exon 2 of 18)	1862	ENSMUST00000131919	chr1-160194961-160195410-CpG:_31-CGI	48936	ENSMUSG00000026725	Tnn	tenascin N [Source:MGI Symbol;Acc:MGI:2665790]
chr1	160184800	0.193339	0.338954	-0.145616	0.0565341	-2.57571	0.0111124	0.0144419	0.0100033	1	Intergenic	-10414	ENSMUST00000135680	chr1-160194961-160195410-CpG:_31-CGI	10161	NA	NA	NA
chr1	160301309	0.294983	0.409896	-0.114913	0.0517082	-2.22233	0.00767165	0.00950625	0.0262609	1	intron (ENSMUST00000028049, intron 19 of 20)	50261	ENSMUST00000028052	chr1-160212438-160213405-CpG:_102-CGI	-87905	ENSMUSG00000026721	Rabgap1l	RAB GTPase activating protein 1-like [Source:MGI Symbol;Acc:MGI:1352507]
chr1	160301391	0.51665	0.416335	0.100315	0.0488777	2.05237	0.00674152	0.00779737	0.0401334	1	intron (ENSMUST00000028049, intron 19 of 20)	50179	ENSMUST00000028052	chr1-160212438-160213405-CpG:_102-CGI	-87987	ENSMUSG00000026721	Rabgap1l	RAB GTPase activating protein 1-like [Source:MGI Symbol;Acc:MGI:1352507]
chr1	160310233	0.586476	0.472946	0.11353	0.0523583	2.16833	0.00725096	0.00846472	0.0301339	1	intron (ENSMUST00000028049, intron 19 of 20)	41337	ENSMUST00000028052	chr1-160212438-160213405-CpG:_102-CGI	-96829	ENSMUSG00000026721	Rabgap1l	RAB GTPase activating protein 1-like [Source:MGI Symbol;Acc:MGI:1352507]
chr1	160339357	0.784574	0.618019	0.166556	0.0625925	2.66095	0.0102117	0.0113639	0.00779197	1	intron (ENSMUST00000028049, intron 19 of 20)	12213	ENSMUST00000028052	chr1-160212438-160213405-CpG:_102-CGI	-125953	ENSMUSG00000026721	Rabgap1l	RAB GTPase activating protein 1-like [Source:MGI Symbol;Acc:MGI:1352507]
chr1	160758367	0.246381	0.347506	-0.101125	0.0495722	-2.03995	0.00813646	0.00861942	0.0413555	1	intron (ENSMUST00000028049, intron 1 of 20)	34570	ENSMUST00000028049	chr1-160792029-160793170-CpG:_100-CGI	33662	ENSMUSG00000026721	Rabgap1l	RAB GTPase activating protein 1-like [Source:MGI Symbol;Acc:MGI:1352507]
chr1	160831692	0.353622	0.163518	0.190104	0.0653248	2.91014	0.0147042	0.0121415	0.00361268	1	Intergenic	-38755	ENSMUST00000028049	chr1-160792029-160793170-CpG:_100-CGI	-38523	NA	NA	NA
chr1	161141970	0.587581	0.426044	0.161537	0.061408	2.63055	0.011484	0.0094642	0.0085248	1	promoter-TSS (ENSMUST00000125018)	-720	ENSMUST00000125018	chr1-161142783-161143001-CpG:_15-CGI	813	ENSMUSG00000044835	Ankrd45	ankyrin repeat domain 45 [Source:MGI Symbol;Acc:MGI:1921094]
chr1	161170458	0.727016	0.602989	0.124027	0.0481089	2.57804	0.00682354	0.00813044	0.00993631	1	Intergenic	-11145	ENSMUST00000178511	chr1-161170642-161170990-CpG:_41-CGI	184	NA	NA	NA
chr1	161171590	0.702371	0.567313	0.135058	0.0677454	1.99361	0.00895878	0.0171027	0.0461948	1	Intergenic	-12277	ENSMUST00000178511	chr1-161170642-161170990-CpG:_41-CGI	-601	NA	NA	NA
chr1	161195408	0.286718	0.168039	0.118679	0.0602199	1.97075	0.0144637	0.0196051	0.0487522	1	Intergenic	-36095	ENSMUST00000178511	chr1-161170642-161170990-CpG:_41-CGI	-24419	NA	NA	NA
chr1	161245367	0.621696	0.762773	-0.141077	0.0713075	-1.97842	0.0119761	0.0120757	0.0478808	1	intron (ENSMUST00000156318, intron 1 of 3)	5186	ENSMUST00000139387	chr1-161250817-161251278-CpG:_44-CGI	5450	ENSMUSG00000026701	Prdx6	peroxiredoxin 6 [Source:MGI Symbol;Acc:MGI:894320]
chr1	161248319	0.490272	0.35582	0.134451	0.0684024	1.9656	0.012228	0.0170376	0.0493454	1	intron (ENSMUST00000071718, intron 1 of 4)	2234	ENSMUST00000139387	chr1-161250817-161251278-CpG:_44-CGI	2498	ENSMUSG00000026701	Prdx6	peroxiredoxin 6 [Source:MGI Symbol;Acc:MGI:894320]
chr1	161256916	0.929531	0.820422	0.109108	0.0478761	2.27898	0.0104056	0.0177106	0.0226685	1	Intergenic	-5698	ENSMUST00000071718	chr1-161250817-161251278-CpG:_44-CGI	-5639	NA	NA	NA
chr1	161443191	0.185539	0.324535	-0.138996	0.0626866	-2.21732	0.0117349	0.0161037	0.0266011	1	Intergenic	47783	ENSMUST00000028024	chr1-161250817-161251278-CpG:_44-CGI	-191914	NA	NA	NA
chr1	161614100	0.967295	0.851382	0.115913	0.0487508	2.37767	0.015577	0.0150798	0.0174225	1	Intergenic	-61435	ENSMUST00000158728	chr1-161727446-161727681-CpG:_25-CGI	113346	NA	NA	NA
chr1	161687594	0.327155	0.503184	-0.176029	0.0543035	-3.24158	0.00815373	0.0104197	0.00118867	1	Intergenic	39894	ENSMUST00000151268	chr1-161727446-161727681-CpG:_25-CGI	39852	NA	NA	NA
chr1	161727398	0.886616	0.771676	0.11494	0.0539858	2.12908	0.012034	0.0118459	0.0332475	1	promoter-TSS (ENSMUST00000151268)	90	ENSMUST00000151268	chr1-161727446-161727681-CpG:_25-CGI	48	ENSMUSG00000040323	Gm15429	predicted pseudogene 15429 [Source:MGI Symbol;Acc:MGI:3642423]
chr1	161727451	0.904815	0.664245	0.24057	0.0674304	3.56768	0.0130729	0.0152217	0.000360162	1	promoter-TSS (ENSMUST00000151268)	37	ENSMUST00000151268	chr1-161727446-161727681-CpG:_25-CGI	0	ENSMUSG00000040323	Gm15429	predicted pseudogene 15429 [Source:MGI Symbol;Acc:MGI:3642423]
chr1	161747984	0.525233	0.696815	-0.171583	0.0769391	-2.23011	0.0119741	0.013642	0.0257401	1	Intergenic	-20303	ENSMUST00000180320	chr1-161727446-161727681-CpG:_25-CGI	-20304	NA	NA	NA
chr1	161751345	0.211401	0.109078	0.102323	0.0478377	2.13896	0.0100183	0.0115268	0.032439	1	Intergenic	-23664	ENSMUST00000180320	chr1-161727446-161727681-CpG:_25-CGI	-23665	NA	NA	NA
chr1	161918894	0.405812	0.554241	-0.148429	0.0695065	-2.13547	0.00741987	0.0252034	0.0327228	1	Intergenic	-42234	ENSMUST00000048377	chr1-161876451-161877098-CpG:_60-CGI	-41797	NA	NA	NA
chr1	161976032	0.217374	0.37303	-0.155655	0.0617704	-2.5199	0.00982252	0.0157257	0.0117387	1	intron (ENSMUST00000161826, intron 1 of 2)	3603	ENSMUST00000162676	chr1-161969118-161969514-CpG:_38-CGI	-6519	ENSMUSG00000026698	Pigc	phosphatidylinositol glycan anchor biosynthesis, class C [Source:MGI Symbol;Acc:MGI:1914542]
chr1	161977116	0.282413	0.118829	0.163584	0.0590128	2.772	0.0108424	0.0130121	0.00557128	1	intron (ENSMUST00000161826, intron 1 of 2)	2519	ENSMUST00000162676	chr1-161969118-161969514-CpG:_38-CGI	-7603	ENSMUSG00000026698	Pigc	phosphatidylinositol glycan anchor biosynthesis, class C [Source:MGI Symbol;Acc:MGI:1914542]
chr1	161999084	0.714738	0.562396	0.152341	0.0753614	2.02148	0.0104635	0.0147277	0.0432304	1	intron (ENSMUST00000070330, intron 19 of 19)	-5884	ENSMUST00000161583	chr1-161969118-161969514-CpG:_38-CGI	-29571	ENSMUSG00000040265	Dnm3	dynamin 3 [Source:MGI Symbol;Acc:MGI:1341299]
chr1	162037701	0.744445	0.620043	0.124402	0.0572791	2.17186	0.00826475	0.0117113	0.0298661	1	intron (ENSMUST00000070330, intron 16 of 19)	32530	ENSMUST00000160555	chr1-161969118-161969514-CpG:_38-CGI	-68188	ENSMUSG00000040265	Dnm3	dynamin 3 [Source:MGI Symbol;Acc:MGI:1341299]
chr1	162092513	0.407916	0.612421	-0.204505	0.0910865	-2.24518	0.0173614	0.0136063	0.0247567	1	intron (ENSMUST00000070330, intron 15 of 19)	42238	ENSMUST00000161539	chr1-161969118-161969514-CpG:_38-CGI	-123000	ENSMUSG00000040265	Dnm3	dynamin 3 [Source:MGI Symbol;Acc:MGI:1341299]
chr1	162313588	0.176782	0.297047	-0.120265	0.0504089	-2.38579	0.00902367	0.0100083	0.0170423	1	promoter-TSS (ENSMUST00000160173)	94	ENSMUST00000160173	chr1-162477565-162478079-CpG:_42-CGI	163977	ENSMUSG00000040265	Dnm3	dynamin 3 [Source:MGI Symbol;Acc:MGI:1341299]
chr1	162357991	0.914078	0.784276	0.129802	0.0548811	2.36516	0.0187127	0.0132721	0.0180225	1	intron (ENSMUST00000070330, intron 2 of 19)	41900	ENSMUST00000160695	chr1-162477565-162478079-CpG:_42-CGI	119574	ENSMUSG00000040265	Dnm3	dynamin 3 [Source:MGI Symbol;Acc:MGI:1341299]
chr1	162509298	0.352885	0.173829	0.179057	0.0844228	2.12095	0.0361609	0.0128341	0.0339257	1	Intergenic	-31265	ENSMUST00000070330	chr1-162477565-162478079-CpG:_42-CGI	-31220	NA	NA	NA
chr1	162610232	0.990063	0.832923	0.15714	0.0535298	2.93555	0.017795	0.0147047	0.00332954	1	Intergenic	18834	ENSMUST00000066241	chr1-162570353-162571602-CpG:_108-CGI	-38631	NA	NA	NA
chr1	162624065	0.348517	0.176251	0.172267	0.070392	2.44725	0.0107753	0.0132723	0.0143952	1	Intergenic	5001	ENSMUST00000066241	chr1-162570353-162571602-CpG:_108-CGI	-52464	NA	NA	NA
chr1	162625825	0.600267	0.766165	-0.165898	0.0735983	-2.2541	0.0222749	0.0156249	0.0241897	1	Intergenic	3241	ENSMUST00000066241	chr1-162570353-162571602-CpG:_108-CGI	-54224	NA	NA	NA
chr1	162646221	0.83126	0.727991	0.103269	0.0499291	2.06831	0.00881279	0.010582	0.0386113	1	TTS (ENSMUST00000169439)	7072	ENSMUST00000028020	chr1-162570353-162571602-CpG:_108-CGI	-74620	ENSMUSG00000091060	7420461P10Rik	RIKEN cDNA 7420461P10 gene [Source:MGI Symbol;Acc:MGI:3642786]
chr1	162741137	0.37943	0.556249	-0.176819	0.0821965	-2.15117	0.0253756	0.0111751	0.0314625	1	promoter-TSS (ENSMUST00000182149)	-582	ENSMUST00000182660	chr1-162739971-162740673-CpG:_82-CGI	-465	ENSMUSG00000040225	Prrc2c	proline-rich coiled-coil 2C [Source:MGI Symbol;Acc:MGI:1913754]
chr1	162832736	0.474575	0.624044	-0.149469	0.0702555	-2.12751	0.0121291	0.0159853	0.0333777	1	intron (ENSMUST00000143902, intron 2 of 2)	1935	ENSMUST00000143902	chr1-162739971-162740673-CpG:_82-CGI	-92064	ENSMUSG00000040181	Fmo1	flavin containing monooxygenase 1 [Source:MGI Symbol;Acc:MGI:1310002]
chr1	162858128	0.322051	0.505239	-0.183188	0.0857284	-2.13685	0.010635	0.0228658	0.0326106	1	intron (ENSMUST00000111518, intron 2 of 4)	1585	ENSMUST00000131058	chr1-162739971-162740673-CpG:_82-CGI	-117456	ENSMUSG00000040181	Fmo1	flavin containing monooxygenase 1 [Source:MGI Symbol;Acc:MGI:1310002]
chr1	162858133	0.215893	0.383694	-0.167802	0.0714307	-2.34915	0.010564	0.0129363	0.0188162	1	intron (ENSMUST00000111518, intron 2 of 4)	1580	ENSMUST00000131058	chr1-162739971-162740673-CpG:_82-CGI	-117461	ENSMUSG00000040181	Fmo1	flavin containing monooxygenase 1 [Source:MGI Symbol;Acc:MGI:1310002]
chr1	163150286	0.0541138	0.169904	-0.11579	0.0560137	-2.06718	0.0146262	0.0177161	0.0387172	1	Intergenic	32060	ENSMUST00000158549	chr1-163312001-163312621-CpG:_50-CGI	161715	NA	NA	NA
chr1	163307934	0.779393	0.668487	0.110905	0.0562212	1.97266	0.0120622	0.00965943	0.0485341	1	intron (ENSMUST00000174098, intron 1 of 1)	-4315	ENSMUST00000180713	chr1-163312001-163312621-CpG:_50-CGI	4067	ENSMUSG00000026586	Prrx1	paired related homeobox 1 [Source:MGI Symbol;Acc:MGI:97712]
chr1	163307943	0.870634	0.748907	0.121727	0.0479553	2.53835	0.0112853	0.0098325	0.0111378	1	intron (ENSMUST00000174098, intron 1 of 1)	-4324	ENSMUST00000180713	chr1-163312001-163312621-CpG:_50-CGI	4058	ENSMUSG00000026586	Prrx1	paired related homeobox 1 [Source:MGI Symbol;Acc:MGI:97712]
chr1	163314737	0.467588	0.614467	-0.146879	0.0671046	-2.18881	0.0148849	0.0110733	0.0286109	1	Intergenic	-1028	ENSMUST00000027878	chr1-163312001-163312621-CpG:_50-CGI	-2117	NA	NA	NA
chr1	163929355	0.197502	0.00471586	0.192786	0.050544	3.81423	0.01486	0.020839	0.000136607	0.878106	promoter-TSS (ENSMUST00000162234)	256	ENSMUST00000161908	chr1-163929784-163930411-CpG:_74-CGI	429	ENSMUSG00000026584	Scyl3	SCY1-like 3 (S. cerevisiae) [Source:MGI Symbol;Acc:MGI:1921385]
chr1	164014307	0.71103	0.530175	0.180854	0.0824575	2.1933	0.0127548	0.0136426	0.0282858	1	Intergenic	19419	ENSMUST00000111490	chr1-163994433-163995154-CpG:_60-CGI	-19154	NA	NA	NA
chr1	164149404	0.790373	0.896736	-0.106363	0.0475697	-2.23593	0.00904651	0.0146344	0.0253562	1	TTS (ENSMUST00000161152)	-2433	ENSMUST00000086040	chr1-164248619-164248915-CpG:_22-CGI	99215	ENSMUSG00000026580	Selp	selectin, platelet [Source:MGI Symbol;Acc:MGI:98280]
chr1	164152019	0.221039	0.10122	0.119819	0.0515915	2.32245	0.0101841	0.0137896	0.0202085	1	exon (ENSMUST00000086040, exon 1 of 25)	182	ENSMUST00000086040	chr1-164248619-164248915-CpG:_22-CGI	96600	ENSMUSG00000026579	F5	coagulation factor V [Source:MGI Symbol;Acc:MGI:88382]
chr1	164454520	0.823399	0.688437	0.134962	0.0613535	2.19974	0.0116319	0.0122348	0.0278255	1	intron (ENSMUST00000027863, intron 1 of 5)	3834	ENSMUST00000027863	chr1-164457666-164458737-CpG:_107-CGI	3146	ENSMUSG00000026576	Atp1b1	ATPase, Na+/K+ transporting, beta 1 polypeptide [Source:MGI Symbol;Acc:MGI:88108]
chr1	164462063	0.180413	0.0662441	0.114169	0.0494723	2.30774	0.0166321	0.0111421	0.0210136	1	Intergenic	-3709	ENSMUST00000027863	chr1-164457666-164458737-CpG:_107-CGI	-3327	NA	NA	NA
chr1	164471154	0.303273	0.466784	-0.163511	0.0689209	-2.37244	0.0139017	0.0112706	0.0176709	1	Intergenic	-12800	ENSMUST00000027863	chr1-164457666-164458737-CpG:_107-CGI	-12418	NA	NA	NA
chr1	164543539	0.486448	0.634065	-0.147617	0.0721891	-2.04487	0.0126586	0.0118978	0.0408678	1	Intergenic	40233	ENSMUST00000181831	chr1-164457666-164458737-CpG:_107-CGI	-84803	NA	NA	NA
chr1	164551622	0.632574	0.784048	-0.151473	0.0538615	-2.81227	0.00938967	0.0115357	0.00491927	1	Intergenic	48316	ENSMUST00000181831	chr1-164457666-164458737-CpG:_107-CGI	-92886	NA	NA	NA
chr1	164553068	0.697864	0.549505	0.148359	0.0681381	2.17732	0.0118156	0.0131913	0.0294564	1	Intergenic	49762	ENSMUST00000181831	chr1-164457666-164458737-CpG:_107-CGI	-94332	NA	NA	NA
chr1	164713574	0.716479	0.838249	-0.12177	0.059802	-2.03621	0.0108977	0.013935	0.041729	1	Intergenic	-83157	ENSMUST00000027861	chr1-164457666-164458737-CpG:_107-CGI	-254838	NA	NA	NA
chr1	164903112	0.845737	0.681862	0.163875	0.0694074	2.36106	0.0112697	0.0149945	0.0182229	1	Intergenic	32414	ENSMUST00000027860	chr1-165193911-165194575-CpG:_66-CGI	290799	NA	NA	NA
chr1	164999475	0.868117	0.605435	0.262682	0.0622528	4.2196	0.00885712	0.0177074	2.44738e-05	0.473831	Intergenic	-24869	ENSMUST00000116911	chr1-165193911-165194575-CpG:_66-CGI	194436	NA	NA	NA
chr1	165121027	0.480586	0.345481	0.135105	0.0606833	2.22639	0.00841959	0.0108847	0.025988	1	Intergenic	27921	ENSMUST00000162550	chr1-165193911-165194575-CpG:_66-CGI	72884	NA	NA	NA
chr1	165121054	0.567131	0.4169	0.150232	0.0570933	2.63134	0.00730371	0.0119741	0.00850491	1	Intergenic	27894	ENSMUST00000162550	chr1-165193911-165194575-CpG:_66-CGI	72857	NA	NA	NA
chr1	165165515	0.354725	0.631319	-0.276593	0.0841283	-3.28776	0.01164	0.0147353	0.00100989	1	Intergenic	-4743	ENSMUST00000027859	chr1-165193911-165194575-CpG:_66-CGI	28396	NA	NA	NA
chr1	165190814	0.839227	0.958884	-0.119658	0.046987	-2.54661	0.0130336	0.0155974	0.0108774	1	intron (ENSMUST00000043338, intron 1 of 7)	3618	ENSMUST00000043338	chr1-165193911-165194575-CpG:_66-CGI	3097	ENSMUSG00000040848	Sft2d2	SFT2 domain containing 2 [Source:MGI Symbol;Acc:MGI:1917362]
chr1	165252548	0.614804	0.480777	0.134028	0.0572636	2.34054	0.00926588	0.00938683	0.0192561	1	Intergenic	-15606	ENSMUST00000043235	chr1-165236383-165237118-CpG:_64-CGI	-15431	NA	NA	NA
chr1	165280955	0.607876	0.506842	0.101034	0.0513505	1.96754	0.00674152	0.00973998	0.0491214	1	Intergenic	-20907	ENSMUST00000178700	chr1-165281918-165282567-CpG:_61-CGI	963	NA	NA	NA
chr1	165281329	0.223438	0.0885892	0.134848	0.0494428	2.72736	0.0112481	0.0111156	0.00638435	1	Intergenic	-20533	ENSMUST00000178700	chr1-165281918-165282567-CpG:_61-CGI	589	NA	NA	NA
chr1	165341978	0.711133	0.868196	-0.157063	0.0540236	-2.90731	0.00966011	0.0117132	0.00364549	1	intron (ENSMUST00000027856, intron 14 of 18)	39354	ENSMUST00000111450	chr1-165281918-165282567-CpG:_61-CGI	-59412	ENSMUSG00000026571	Dcaf6	DDB1 and CUL4 associated factor 6 [Source:MGI Symbol;Acc:MGI:1921356]
chr1	165386005	0.472381	0.330523	0.141857	0.0616511	2.30097	0.00882645	0.0117682	0.0213932	1	intron (ENSMUST00000027856, intron 10 of 18)	-54619	ENSMUST00000158674	chr1-165459579-165461564-CpG:_149-CGI	73574	ENSMUSG00000026571	Dcaf6	DDB1 and CUL4 associated factor 6 [Source:MGI Symbol;Acc:MGI:1921356]
[truncated: 37,623 more rows]
