# Supplementary material for: Vitamin C‐Dependent Intergenerational Inheritance of Enhanced Endurance Performance Following Maternal Exercise
Source: Adv Sci (Weinh). 2025 Feb 8;12(13):2408912. doi: 10.1002/advs.202408912 (PMC11967756; doi:10.1002/advs.202408912)
Supplement: Supplementary file 4 — Supplemental Table 3 [file ADVS-12-2408912-s004.xlsx]

## Sheet: Sheet1
chr	pos	male of F2 Ex	male of F1 Con	diff	diff.se	stat	phi1	phi2	pval	fdr	Annotation	Dist.to.TSS	Nearest.PromoterID	Nearest.CGI	Dist.to.CGI	gene_id	gene_name	description
chr1	3508673	0.745027	0.849068	-0.104041	0.0456824	-2.27749	0.0105657	0.00940179	0.0227569	0.999999	intron (ENSMUST00000161581, intron 1 of 1)	42087	ENSMUST00000161581	chr1-3531624-3531843-CpG:_27-CGI	22951	ENSMUSG00000089699	Gm1992	predicted gene 1992 [Source:MGI Symbol;Acc:MGI:3780162]
chr1	3508805	0.512653	0.735485	-0.222832	0.0818806	-2.72143	0.0239347	0.0106219	0.00650003	0.999999	intron (ENSMUST00000161581, intron 1 of 1)	42219	ENSMUST00000161581	chr1-3531624-3531843-CpG:_27-CGI	22819	ENSMUSG00000089699	Gm1992	predicted gene 1992 [Source:MGI Symbol;Acc:MGI:3780162]
chr1	3534405	0.587368	0.737674	-0.150306	0.0514052	-2.92394	0.0111826	0.00674152	0.00345627	0.999999	intron (ENSMUST00000070533, intron 1 of 2)	67819	ENSMUST00000161581	chr1-3531624-3531843-CpG:_27-CGI	-2563	ENSMUSG00000051951	Xkr4	X Kell blood group precursor related family member 4 [Source:MGI Symbol;Acc:MGI:3528744]
chr1	4498461	0.312176	0.43242	-0.120244	0.0543355	-2.21299	0.00860755	0.0104023	0.0268986	0.999999	Intergenic	-2049	ENSMUST00000027035	chr1-4496947-4497608-CpG:_47-CGI	-854	NA	NA	NA
chr1	4660993	0.86839	0.752124	0.116266	0.0484698	2.39873	0.0102233	0.00869617	0.0164521	0.999999	Intergenic	28409	ENSMUST00000182774	chr1-4689184-4689397-CpG:_24-CGI	28191	NA	NA	NA
chr1	4661181	0.583342	0.721367	-0.138025	0.0637481	-2.16517	0.00917217	0.0187139	0.0303748	0.999999	Intergenic	28221	ENSMUST00000182774	chr1-4689184-4689397-CpG:_24-CGI	28003	NA	NA	NA
chr1	4691322	0.639445	0.868468	-0.229023	0.0667549	-3.4308	0.0138783	0.0118753	0.000601797	0.751909	Intergenic	-1920	ENSMUST00000182774	chr1-4689184-4689397-CpG:_24-CGI	-1926	NA	NA	NA
chr1	4770199	0.056855	0.171202	-0.114347	0.0380938	-3.00171	0.0168972	0.00855292	0.00268465	0.999999	Intergenic	15492	ENSMUST00000132625	chr1-4785376-4785814-CpG:_49-CGI	15177	NA	NA	NA
chr1	4786399	0.825553	0.715681	0.109872	0.047901	2.29373	0.0110482	0.00898932	0.0218062	0.999999	promoter-TSS (ENSMUST00000156816)	-661	ENSMUST00000146665	chr1-4785376-4785814-CpG:_49-CGI	-586	ENSMUSG00000033845	Mrpl15	mitochondrial ribosomal protein L15 [Source:MGI Symbol;Acc:MGI:1351639]
chr1	5110040	0.801991	0.911992	-0.110002	0.0451164	-2.43817	0.0101143	0.0100314	0.0147618	0.999999	intron (ENSMUST00000044369, intron 7 of 13)	26868	ENSMUST00000044369	chr1-5083039-5083536-CpG:_49-CGI	-26505	ENSMUSG00000033793	Atp6v1h	ATPase, H+ transporting, lysosomal V1 subunit H [Source:MGI Symbol;Acc:MGI:1914864]
chr1	6467011	0.703746	0.876607	-0.172861	0.0632851	-2.73146	0.0154902	0.0137077	0.00630541	0.999999	Intergenic	-20219	ENSMUST00000140079	chr1-6441200-6441612-CpG:_36-CGI	-25400	NA	NA	NA
chr1	6483540	0.552355	0.665327	-0.112971	0.0515868	-2.18993	0.00757419	0.0100885	0.0285294	0.999999	Intergenic	-3690	ENSMUST00000140079	chr1-6441200-6441612-CpG:_36-CGI	-41929	NA	NA	NA
chr1	7121825	0.653786	0.887147	-0.233361	0.0676707	-3.44848	0.0212544	0.010134	0.000563757	0.738545	intron (ENSMUST00000061280, intron 2 of 5)	14760	ENSMUST00000182051	chr1-7088491-7089271-CpG:_85-CGI	-32555	ENSMUSG00000051285	Pcmtd1	protein-L-isoaspartate (D-aspartate) O-methyltransferase domain containing 1 [Source:MGI Symbol;Acc:MGI:2441773]
chr1	7121826	0.689396	0.878875	-0.189479	0.0701505	-2.70104	0.014417	0.0122518	0.00691239	0.999999	intron (ENSMUST00000061280, intron 2 of 5)	14759	ENSMUST00000182051	chr1-7088491-7089271-CpG:_85-CGI	-32556	ENSMUSG00000051285	Pcmtd1	protein-L-isoaspartate (D-aspartate) O-methyltransferase domain containing 1 [Source:MGI Symbol;Acc:MGI:2441773]
chr1	7684168	0.697642	0.842462	-0.14482	0.0608843	-2.37861	0.0125142	0.0111506	0.017378	0.999999	Intergenic	-286368	ENSMUST00000181554	chr1-7397746-7398594-CpG:_64-CGI	-285575	NA	NA	NA
chr1	7684407	0.834435	0.702778	0.131657	0.0597343	2.20405	0.0117369	0.0103556	0.027521	0.999999	Intergenic	-286607	ENSMUST00000181554	chr1-7397746-7398594-CpG:_64-CGI	-285814	NA	NA	NA
chr1	7722432	0.617577	0.414553	0.203024	0.0952381	2.13175	0.014071	0.0172408	0.0330271	0.999999	Intergenic	-324632	ENSMUST00000181554	chr1-7397746-7398594-CpG:_64-CGI	-323839	NA	NA	NA
chr1	7928336	0.640248	0.899236	-0.258988	0.0863593	-2.99896	0.0327153	0.0124916	0.00270907	0.999999	Intergenic	-530536	ENSMUST00000181554	chr1-7397746-7398594-CpG:_64-CGI	-529743	NA	NA	NA
chr1	8468871	0.278423	0.14702	0.131402	0.0619032	2.1227	0.0114572	0.0117529	0.0337788	0.999999	promoter-TSS (ENSMUST00000140995)	-47	ENSMUST00000140995	chr1-9299215-9300020-CpG:_61-CGI	830344	ENSMUSG00000086235	Gm16284	predicted gene 16284 [Source:MGI Symbol;Acc:MGI:3826541]
chr1	8502072	0.678544	0.876333	-0.197789	0.0952509	-2.0765	0.0338795	0.0306569	0.0378474	0.999999	intron (ENSMUST00000140295, intron 15 of 20)	-31553	ENSMUST00000115484	chr1-9299215-9300020-CpG:_61-CGI	797143	ENSMUSG00000025909	Sntg1	syntrophin, gamma 1 [Source:MGI Symbol;Acc:MGI:1918346]
chr1	8683533	0.630939	0.826275	-0.195336	0.0731859	-2.66904	0.0138132	0.0113879	0.00760684	0.999999	intron (ENSMUST00000144593, intron 5 of 8)	-94810	ENSMUST00000103887	chr1-9299215-9300020-CpG:_61-CGI	615682	ENSMUSG00000025909	Sntg1	syntrophin, gamma 1 [Source:MGI Symbol;Acc:MGI:1918346]
chr1	8894152	0.632535	0.308273	0.324262	0.101292	3.20126	0.0300389	0.0171236	0.00136828	0.903346	intron (ENSMUST00000140295, intron 3 of 20)	-37886	ENSMUST00000151704	chr1-9299215-9300020-CpG:_61-CGI	405063	ENSMUSG00000025909	Sntg1	syntrophin, gamma 1 [Source:MGI Symbol;Acc:MGI:1918346]
chr1	8963561	0.770932	0.914806	-0.143874	0.0677443	-2.12378	0.0293087	0.0109193	0.0336884	0.999999	promoter-TSS (ENSMUST00000085919)	59	ENSMUST00000085919	chr1-9299215-9300020-CpG:_61-CGI	335654	ENSMUSG00000066693	Gm7493	predicted gene 7493 [Source:MGI Symbol;Acc:MGI:3643471]
chr1	9380722	0.529988	0.708784	-0.178796	0.0689861	-2.59176	0.0102172	0.0141007	0.0095485	0.999999	Intergenic	-77947	ENSMUST00000083691	chr1-9299215-9300020-CpG:_61-CGI	-80703	NA	NA	NA
chr1	9554615	0.359844	0.538344	-0.178499	0.0647187	-2.75808	0.0105373	0.0112862	0.00581426	0.999999	TTS (ENSMUST00000130927)	6524	ENSMUST00000130927	chr1-9545269-9546268-CpG:_97-CGI	-8348	ENSMUSG00000025911	Adhfe1	alcohol dehydrogenase, iron containing, 1 [Source:MGI Symbol;Acc:MGI:1923437]
chr1	9554633	0.512596	0.679375	-0.16678	0.0614671	-2.71331	0.0103769	0.00983982	0.00666143	0.999999	TTS (ENSMUST00000130927)	6542	ENSMUST00000130927	chr1-9545269-9546268-CpG:_97-CGI	-8366	ENSMUSG00000025911	Adhfe1	alcohol dehydrogenase, iron containing, 1 [Source:MGI Symbol;Acc:MGI:1923437]
chr1	9621391	0.848233	0.95013	-0.101897	0.0514261	-1.98142	0.0188105	0.0114946	0.0475442	0.999999	intron (ENSMUST00000148585, intron 1 of 2)	9700	ENSMUST00000115480	chr1-9545269-9546268-CpG:_97-CGI	-75124	ENSMUSG00000079671	2610203C22Rik	RIKEN cDNA 2610203C22 gene [Source:MGI Symbol;Acc:MGI:1919731]
chr1	9621415	0.625363	0.808351	-0.182988	0.0708063	-2.58434	0.0185438	0.0102462	0.00975651	0.999999	intron (ENSMUST00000148585, intron 1 of 2)	9676	ENSMUST00000115480	chr1-9545269-9546268-CpG:_97-CGI	-75148	ENSMUSG00000079671	2610203C22Rik	RIKEN cDNA 2610203C22 gene [Source:MGI Symbol;Acc:MGI:1919731]
chr1	9631558	0.128005	0.242619	-0.114614	0.0536477	-2.13642	0.0109452	0.0131731	0.0326452	0.999999	promoter-TSS (ENSMUST00000115480)	-384	ENSMUST00000153239	chr1-9699785-9700881-CpG:_87-CGI	68227	ENSMUSG00000079671	2610203C22Rik	RIKEN cDNA 2610203C22 gene [Source:MGI Symbol;Acc:MGI:1919731]
chr1	9631789	0.170328	0.283698	-0.11337	0.0548486	-2.06697	0.0152629	0.00890519	0.038737	0.999999	promoter-TSS (ENSMUST00000115480)	-615	ENSMUST00000153239	chr1-9699785-9700881-CpG:_87-CGI	67996	ENSMUSG00000079671	2610203C22Rik	RIKEN cDNA 2610203C22 gene [Source:MGI Symbol;Acc:MGI:1919731]
chr1	9649376	0.100101	0.224218	-0.124117	0.0590983	-2.10018	0.0140973	0.0120998	0.0357126	0.999999	Intergenic	-18202	ENSMUST00000153239	chr1-9699785-9700881-CpG:_87-CGI	50409	NA	NA	NA
chr1	9780569	0.667554	0.490073	0.177481	0.0894886	1.98329	0.0127323	0.0139836	0.0473355	0.999999	intron (ENSMUST00000181358, intron 3 of 6)	-17560	ENSMUST00000168907	chr1-9797821-9798652-CpG:_95-CGI	17252	ENSMUSG00000097893	1700034P13Rik	RIKEN cDNA 1700034P13 gene [Source:MGI Symbol;Acc:MGI:1920581]
chr1	9797092	0.759879	0.629593	0.130285	0.0532677	2.44586	0.0131061	0.00855112	0.0144509	0.999999	Intergenic	-1037	ENSMUST00000168907	chr1-9797821-9798652-CpG:_95-CGI	729	NA	NA	NA
chr1	9797541	0.444037	0.57896	-0.134923	0.0649462	-2.07746	0.0190613	0.0081289	0.0377592	0.999999	promoter-TSS (ENSMUST00000168907)	-588	ENSMUST00000168907	chr1-9797821-9798652-CpG:_95-CGI	280	ENSMUSG00000025915	Sgk3	serum/glucocorticoid regulated kinase 3 [Source:MGI Symbol;Acc:MGI:2182368]
chr1	9902419	0.622487	0.81215	-0.189663	0.06736	-2.81566	0.0117177	0.0133033	0.00486768	0.999999	3' UTR (ENSMUST00000168907, exon 18 of 18)	-6218	ENSMUST00000052843	chr1-9943785-9944196-CpG:_46-CGI	41366	ENSMUSG00000025915	Sgk3	serum/glucocorticoid regulated kinase 3 [Source:MGI Symbol;Acc:MGI:2182368]
chr1	9908428	0.504803	0.753366	-0.248564	0.0823047	-3.02004	0.0258377	0.0110116	0.0025274	0.999999	promoter-TSS (ENSMUST00000171802)	-209	ENSMUST00000052843	chr1-9943785-9944196-CpG:_46-CGI	35357	ENSMUSG00000046101	Mcmdc2	minichromosome maintenance domain containing 2 [Source:MGI Symbol;Acc:MGI:3045334]
chr1	9908440	0.435641	0.611	-0.175359	0.0768517	-2.28179	0.0157581	0.0138684	0.0225017	0.999999	promoter-TSS (ENSMUST00000171802)	-197	ENSMUST00000052843	chr1-9943785-9944196-CpG:_46-CGI	35345	ENSMUSG00000046101	Mcmdc2	minichromosome maintenance domain containing 2 [Source:MGI Symbol;Acc:MGI:3045334]
chr1	9908448	0.62842	0.788893	-0.160473	0.0651784	-2.46206	0.0108108	0.0152626	0.0138142	0.999999	promoter-TSS (ENSMUST00000171802)	-189	ENSMUST00000052843	chr1-9943785-9944196-CpG:_46-CGI	35337	ENSMUSG00000046101	Mcmdc2	minichromosome maintenance domain containing 2 [Source:MGI Symbol;Acc:MGI:3045334]
chr1	9908619	0.253189	0.376661	-0.123473	0.0525813	-2.34822	0.00977652	0.00889617	0.0188633	0.999999	promoter-TSS (ENSMUST00000171802)	-18	ENSMUST00000052843	chr1-9943785-9944196-CpG:_46-CGI	35166	ENSMUSG00000046101	Mcmdc2	minichromosome maintenance domain containing 2 [Source:MGI Symbol;Acc:MGI:3045334]
chr1	9908623	0.262867	0.395993	-0.133127	0.067021	-1.98634	0.020594	0.0138779	0.0469954	0.999999	promoter-TSS (ENSMUST00000171802)	-14	ENSMUST00000052843	chr1-9943785-9944196-CpG:_46-CGI	35162	ENSMUSG00000046101	Mcmdc2	minichromosome maintenance domain containing 2 [Source:MGI Symbol;Acc:MGI:3045334]
chr1	9908644	0.238741	0.384628	-0.145887	0.0606281	-2.40626	0.0117171	0.0145351	0.0161168	0.999999	promoter-TSS (ENSMUST00000171802)	7	ENSMUST00000171802	chr1-9943785-9944196-CpG:_46-CGI	35141	ENSMUSG00000046101	Mcmdc2	minichromosome maintenance domain containing 2 [Source:MGI Symbol;Acc:MGI:3045334]
chr1	9908646	0.170316	0.303051	-0.132735	0.0524227	-2.53201	0.011507	0.0112497	0.0113411	0.999999	promoter-TSS (ENSMUST00000171802)	9	ENSMUST00000171802	chr1-9943785-9944196-CpG:_46-CGI	35139	ENSMUSG00000046101	Mcmdc2	minichromosome maintenance domain containing 2 [Source:MGI Symbol;Acc:MGI:3045334]
chr1	9908650	0.188424	0.327089	-0.138665	0.0518203	-2.67588	0.0126206	0.00833266	0.0074533	0.999999	promoter-TSS (ENSMUST00000171802)	13	ENSMUST00000171802	chr1-9943785-9944196-CpG:_46-CGI	35135	ENSMUSG00000046101	Mcmdc2	minichromosome maintenance domain containing 2 [Source:MGI Symbol;Acc:MGI:3045334]
chr1	9937588	0.559278	0.762266	-0.202988	0.0740663	-2.74063	0.014668	0.0142738	0.00613216	0.999999	intron (ENSMUST00000140948, intron 14 of 15)	4960	ENSMUST00000175437	chr1-9943785-9944196-CpG:_46-CGI	6197	ENSMUSG00000046101	Mcmdc2	minichromosome maintenance domain containing 2 [Source:MGI Symbol;Acc:MGI:3045334]
chr1	9966921	0.434255	0.604655	-0.1704	0.0776677	-2.19396	0.0183125	0.0113446	0.0282379	0.999999	intron (ENSMUST00000185184, intron 1 of 1)	1010	ENSMUST00000185184	chr1-9967118-9968330-CpG:_128-CGI	197	ENSMUSG00000099032	Tcf24	transcription factor 24 [Source:MGI Symbol;Acc:MGI:3780500]
chr1	10106074	0.807807	0.650677	0.15713	0.0670438	2.3437	0.0122329	0.0135946	0.0190936	0.999999	intron (ENSMUST00000071087, intron 17 of 29)	-9350	ENSMUST00000136283	chr1-10039745-10040279-CpG:_60-CGI	-65796	ENSMUSG00000056763	Cspp1	centrosome and spindle pole associated protein 1 [Source:MGI Symbol;Acc:MGI:2681832]
chr1	10106108	0.84961	0.952447	-0.102837	0.0473271	-2.1729	0.0127062	0.0156367	0.0297879	0.999999	intron (ENSMUST00000071087, intron 17 of 29)	-9316	ENSMUST00000136283	chr1-10039745-10040279-CpG:_60-CGI	-65830	ENSMUSG00000056763	Cspp1	centrosome and spindle pole associated protein 1 [Source:MGI Symbol;Acc:MGI:2681832]
chr1	10258291	0.742238	0.890821	-0.148583	0.0648585	-2.29088	0.0135711	0.0125233	0.0219704	0.999999	Intergenic	-25622	ENSMUST00000131556	chr1-10232143-10233428-CpG:_136-CGI	-24864	NA	NA	NA
chr1	10265506	0.601876	0.806857	-0.204981	0.0647257	-3.16692	0.0129806	0.0107508	0.00154062	0.928373	Intergenic	-32837	ENSMUST00000131556	chr1-10232143-10233428-CpG:_136-CGI	-32079	NA	NA	NA
chr1	10312019	0.694354	0.858333	-0.163979	0.0737113	-2.22461	0.0132118	0.0130464	0.0261072	0.999999	Intergenic	-79350	ENSMUST00000131556	chr1-10232143-10233428-CpG:_136-CGI	-78592	NA	NA	NA
chr1	10553950	0.684961	0.863301	-0.17834	0.0577983	-3.08555	0.0114787	0.00970017	0.00203173	0.976431	TTS (ENSMUST00000118350)	1602	ENSMUST00000118350	chr1-10805299-10805885-CpG:_45-CGI	251349	ENSMUSG00000083422	Gm15604	predicted gene 15604 [Source:MGI Symbol;Acc:MGI:3783051]
chr1	10805415	0.983212	0.876908	0.106304	0.0399586	2.66034	0.0162372	0.0152472	0.00780611	0.999999	Intergenic	-85471	ENSMUST00000035577	chr1-10805299-10805885-CpG:_45-CGI	0	NA	NA	NA
chr1	10805552	0.825119	0.693108	0.132011	0.0548427	2.40709	0.0113132	0.00877773	0.0160802	0.999999	Intergenic	-85608	ENSMUST00000035577	chr1-10805299-10805885-CpG:_45-CGI	0	NA	NA	NA
chr1	10868753	0.782902	0.586506	0.196396	0.0753892	2.6051	0.0159931	0.0118637	0.00918474	0.999999	Intergenic	-52916	ENSMUST00000157960	chr1-10805299-10805885-CpG:_45-CGI	-62869	NA	NA	NA
chr1	10869327	0.690082	0.832772	-0.142689	0.0573517	-2.48797	0.0115255	0.00932097	0.0128475	0.999999	Intergenic	-52342	ENSMUST00000157960	chr1-10805299-10805885-CpG:_45-CGI	-63443	NA	NA	NA
chr1	11149838	0.506573	0.667526	-0.160953	0.0719542	-2.23688	0.0112113	0.0140912	0.0252941	0.999999	exon (ENSMUST00000027056, exon 19 of 40)	-15601	ENSMUST00000104130	chr1-10993486-10994005-CpG:_56-CGI	-155834	ENSMUSG00000048960	Prex2	phosphatidylinositol-3,4,5-trisphosphate-dependent Rac exchange factor 2 [Source:MGI Symbol;Acc:MGI:1923385]
chr1	11223928	0.797428	0.919966	-0.122538	0.045099	-2.71709	0.0106767	0.0128341	0.00658594	0.999999	intron (ENSMUST00000027056, intron 34 of 39)	-89691	ENSMUST00000104130	chr1-11414060-11414465-CpG:_44-CGI	190132	ENSMUSG00000048960	Prex2	phosphatidylinositol-3,4,5-trisphosphate-dependent Rac exchange factor 2 [Source:MGI Symbol;Acc:MGI:1923385]
chr1	11233831	0.878549	0.983917	-0.105367	0.0383893	-2.7447	0.011608	0.0155094	0.00605655	0.999999	intron (ENSMUST00000027056, intron 35 of 39)	-99594	ENSMUST00000104130	chr1-11414060-11414465-CpG:_44-CGI	180229	ENSMUSG00000048960	Prex2	phosphatidylinositol-3,4,5-trisphosphate-dependent Rac exchange factor 2 [Source:MGI Symbol;Acc:MGI:1923385]
chr1	11763044	0.185003	0.482824	-0.297821	0.0780003	-3.81821	0.0165255	0.0116539	0.000134424	0.460232	intron (ENSMUST00000137824, intron 8 of 13)	244374	ENSMUST00000141339	chr1-11414060-11414465-CpG:_44-CGI	-348580	ENSMUSG00000057715	A830018L16Rik	RIKEN cDNA A830018L16 gene [Source:MGI Symbol;Acc:MGI:2444149]
chr1	12034033	0.729912	0.483652	0.24626	0.0874308	2.81663	0.0151577	0.0178718	0.00485311	0.999999	Intergenic	-340902	ENSMUST00000179834	chr1-11414060-11414465-CpG:_44-CGI	-619569	NA	NA	NA
chr1	12592531	0.776773	0.892829	-0.116056	0.0551232	-2.1054	0.0194664	0.0115566	0.0352568	0.999999	Intergenic	26955	ENSMUST00000181461	chr1-12990718-12991200-CpG:_34-CGI	398187	NA	NA	NA
chr1	12808454	0.621389	0.752702	-0.131312	0.0531262	-2.47171	0.0084459	0.0104439	0.013447	0.999999	intron (ENSMUST00000180062, intron 6 of 20)	89910	ENSMUST00000088585	chr1-12990718-12991200-CpG:_34-CGI	182264	ENSMUSG00000016918	Sulf1	sulfatase 1 [Source:MGI Symbol;Acc:MGI:2138563]
chr1	12814253	0.524547	0.679773	-0.155226	0.0631837	-2.45674	0.00980836	0.0131248	0.0140204	0.999999	intron (ENSMUST00000180062, intron 6 of 20)	95709	ENSMUST00000088585	chr1-12990718-12991200-CpG:_34-CGI	176465	ENSMUSG00000016918	Sulf1	sulfatase 1 [Source:MGI Symbol;Acc:MGI:2138563]
chr1	12872110	0.328414	0.499589	-0.171175	0.0564736	-3.03107	0.00917537	0.00865502	0.00243692	0.999999	exon (ENSMUST00000115403, exon 9 of 9)	52932	ENSMUST00000133201	chr1-12990718-12991200-CpG:_34-CGI	118608	ENSMUSG00000025938	Slco5a1	solute carrier organic anion transporter family, member 5A1 [Source:MGI Symbol;Acc:MGI:2443431]
chr1	12872215	0.358191	0.499671	-0.14148	0.0591026	-2.39381	0.010157	0.0107601	0.0166746	0.999999	exon (ENSMUST00000115403, exon 9 of 9)	52827	ENSMUST00000133201	chr1-12990718-12991200-CpG:_34-CGI	118503	ENSMUSG00000025938	Slco5a1	solute carrier organic anion transporter family, member 5A1 [Source:MGI Symbol;Acc:MGI:2443431]
chr1	12875632	0.113955	0.238848	-0.124893	0.0530041	-2.35629	0.0123523	0.0131111	0.0184584	0.999999	intron (ENSMUST00000115402, intron 7 of 7)	49410	ENSMUST00000133201	chr1-12990718-12991200-CpG:_34-CGI	115086	ENSMUSG00000025938	Slco5a1	solute carrier organic anion transporter family, member 5A1 [Source:MGI Symbol;Acc:MGI:2443431]
chr1	12990881	0.0827965	0.188213	-0.105416	0.0509203	-2.07022	0.0124459	0.0123364	0.0384321	0.999999	promoter-TSS (ENSMUST00000147606)	32	ENSMUST00000147606	chr1-12990718-12991200-CpG:_34-CGI	0	ENSMUSG00000025938	Slco5a1	solute carrier organic anion transporter family, member 5A1 [Source:MGI Symbol;Acc:MGI:2443431]
chr1	12996544	0.887349	0.992523	-0.105174	0.0472223	-2.22721	0.0235428	0.0187103	0.025933	0.999999	Intergenic	-5368	ENSMUST00000115403	chr1-12996222-12996435-CpG:_16-CGI	-110	NA	NA	NA
chr1	13050567	0.68065	0.813714	-0.133065	0.048775	-2.72814	0.00857799	0.0102278	0.00636934	0.999999	Intergenic	-11451	ENSMUST00000059065	chr1-12996222-12996435-CpG:_16-CGI	-54133	NA	NA	NA
chr1	13076558	0.637729	0.773456	-0.135726	0.0686338	-1.97754	0.0109268	0.0123647	0.0479802	0.999999	Intergenic	14540	ENSMUST00000059065	chr1-13126298-13126669-CpG:_30-CGI	49740	NA	NA	NA
chr1	13076565	0.610948	0.792409	-0.181461	0.0726252	-2.4986	0.0171435	0.0116964	0.0124685	0.999999	Intergenic	14547	ENSMUST00000059065	chr1-13126298-13126669-CpG:_30-CGI	49733	NA	NA	NA
chr1	13104607	0.231601	0.0988875	0.132713	0.0667631	1.98783	0.0144481	0.0147678	0.0468308	0.999999	Intergenic	22555	ENSMUST00000047577	chr1-13126298-13126669-CpG:_30-CGI	21691	NA	NA	NA
chr1	13106172	0.832033	0.936285	-0.104253	0.0457994	-2.27629	0.0111321	0.0221763	0.0228285	0.999999	Intergenic	20990	ENSMUST00000047577	chr1-13126298-13126669-CpG:_30-CGI	20126	NA	NA	NA
chr1	13126381	0.133506	0.0327472	0.100759	0.0460773	2.18674	0.0248346	0.0154628	0.0287618	0.999999	intron (ENSMUST00000047577, intron 1 of 7)	781	ENSMUST00000047577	chr1-13126298-13126669-CpG:_30-CGI	0	ENSMUSG00000042414	Prdm14	PR domain containing 14 [Source:MGI Symbol;Acc:MGI:3588194]
chr1	13126873	0.080859	0.269514	-0.188655	0.0685172	-2.75339	0.0158859	0.0176432	0.00589815	0.999999	intron (ENSMUST00000047577, intron 1 of 7)	289	ENSMUST00000047577	chr1-13126298-13126669-CpG:_30-CGI	-205	ENSMUSG00000042414	Prdm14	PR domain containing 14 [Source:MGI Symbol;Acc:MGI:3588194]
chr1	13146456	0.790733	0.915105	-0.124372	0.0451916	-2.7521	0.0116231	0.00884166	0.00592138	0.999999	TTS (ENSMUST00000146784)	2050	ENSMUST00000146784	chr1-13126298-13126669-CpG:_30-CGI	-19788	ENSMUSG00000005886	Ncoa2	nuclear receptor coactivator 2 [Source:MGI Symbol;Acc:MGI:1276533]
chr1	13241975	0.583562	0.721668	-0.138106	0.0584417	-2.36314	0.00946705	0.00905926	0.0181208	0.999999	intron (ENSMUST00000145280, intron 1 of 3)	-20222	ENSMUST00000183805	chr1-13126298-13126669-CpG:_30-CGI	-115307	ENSMUSG00000005886	Ncoa2	nuclear receptor coactivator 2 [Source:MGI Symbol;Acc:MGI:1276533]
chr1	13371685	0.298209	0.168215	0.129994	0.0601441	2.16137	0.0129987	0.0130645	0.0306666	0.999999	intron (ENSMUST00000143603, intron 1 of 12)	743	ENSMUST00000139970	chr1-13372746-13374794-CpG:_188-CGI	1061	ENSMUSG00000005886	Ncoa2	nuclear receptor coactivator 2 [Source:MGI Symbol;Acc:MGI:1276533]
chr1	13371746	0.642592	0.497179	0.145413	0.0669805	2.17098	0.0109509	0.011963	0.029933	0.999999	intron (ENSMUST00000143603, intron 1 of 12)	682	ENSMUST00000139970	chr1-13372746-13374794-CpG:_188-CGI	1000	ENSMUSG00000005886	Ncoa2	nuclear receptor coactivator 2 [Source:MGI Symbol;Acc:MGI:1276533]
chr1	13375056	0.347166	0.515998	-0.168832	0.0825937	-2.04413	0.0130363	0.0134349	0.0409409	0.999999	promoter-TSS (ENSMUST00000068304)	-974	ENSMUST00000006037	chr1-13372746-13374794-CpG:_188-CGI	-263	ENSMUSG00000005886	Ncoa2	nuclear receptor coactivator 2 [Source:MGI Symbol;Acc:MGI:1276533]
chr1	13426955	0.145281	0.335251	-0.189971	0.0837878	-2.26728	0.0484483	0.0116473	0.0233729	0.999999	Intergenic	-52873	ENSMUST00000006037	chr1-13372746-13374794-CpG:_188-CGI	-52162	NA	NA	NA
chr1	13457981	0.600814	0.780904	-0.18009	0.0717061	-2.51151	0.0224386	0.0128723	0.0120218	0.999999	Intergenic	-83899	ENSMUST00000006037	chr1-13372746-13374794-CpG:_188-CGI	-83188	NA	NA	NA
chr1	13494643	0.303544	0.432894	-0.12935	0.0611592	-2.11497	0.0218155	0.00674152	0.0344323	0.999999	Intergenic	95220	ENSMUST00000027068	chr1-13589162-13590177-CpG:_101-CGI	94519	NA	NA	NA
chr1	13494780	0.422772	0.535995	-0.113223	0.0497159	-2.2774	0.00798029	0.00674152	0.0227621	0.999999	Intergenic	95083	ENSMUST00000027068	chr1-13589162-13590177-CpG:_101-CGI	94382	NA	NA	NA
chr1	13531377	0.305067	0.45619	-0.151123	0.0724725	-2.08524	0.013076	0.01826	0.0370473	0.999999	Intergenic	58486	ENSMUST00000027068	chr1-13589162-13590177-CpG:_101-CGI	57785	NA	NA	NA
chr1	13588464	0.669672	0.771216	-0.101544	0.0411912	-2.46518	0.00731346	0.00674152	0.0136943	0.999999	intron (ENSMUST00000027068, intron 1 of 10)	1399	ENSMUST00000027068	chr1-13589162-13590177-CpG:_101-CGI	698	ENSMUSG00000025935	Tram1	translocating chain-associating membrane protein 1 [Source:MGI Symbol;Acc:MGI:1919515]
chr1	13588486	0.659703	0.781491	-0.121788	0.0428038	-2.84526	0.00674152	0.0093038	0.00443747	0.999999	intron (ENSMUST00000027068, intron 1 of 10)	1377	ENSMUST00000027068	chr1-13589162-13590177-CpG:_101-CGI	676	ENSMUSG00000025935	Tram1	translocating chain-associating membrane protein 1 [Source:MGI Symbol;Acc:MGI:1919515]
chr1	13659773	0.180436	0.282097	-0.101661	0.0430572	-2.36107	0.00916521	0.00674152	0.0182222	0.999999	intron (ENSMUST00000027071, intron 1 of 6)	772	ENSMUST00000027071	chr1-13660231-13660732-CpG:_49-CGI	458	ENSMUSG00000025937	Lactb2	lactamase, beta 2 [Source:MGI Symbol;Acc:MGI:2442551]
chr1	14097765	0.478502	0.705741	-0.227239	0.0699715	-3.24759	0.0108667	0.0111296	0.00116387	0.871117	Intergenic	-84812	ENSMUST00000179783	chr1-14309747-14310036-CpG:_35-CGI	211982	NA	NA	NA
chr1	14507178	0.0569777	0.246482	-0.189504	0.0442082	-4.28663	0.0108617	0.00985272	1.81406e-05	0.248135	Intergenic	-196979	ENSMUST00000027066	chr1-14506541-14507148-CpG:_48-CGI	-31	NA	NA	NA
chr1	14507193	0.0885274	0.207717	-0.11919	0.0489307	-2.43589	0.0128126	0.0119544	0.0148552	0.999999	Intergenic	-196994	ENSMUST00000027066	chr1-14506541-14507148-CpG:_48-CGI	-46	NA	NA	NA
chr1	14632215	0.540832	0.423455	0.117376	0.0581999	2.01678	0.0115771	0.00847923	0.0437186	0.999999	Intergenic	-123238	ENSMUST00000067599	chr1-14755151-14755803-CpG:_68-CGI	122936	NA	NA	NA
chr1	14759107	0.714127	0.903502	-0.189375	0.0695185	-2.7241	0.0143077	0.0120478	0.0064477	0.999999	TTS (ENSMUST00000067599)	-3142	ENSMUST00000027062	chr1-14755151-14755803-CpG:_68-CGI	-3305	ENSMUSG00000054493	Gm9947	predicted gene 9947 [Source:MGI Symbol;Acc:MGI:3642739]
chr1	14818947	0.280334	0.383279	-0.102945	0.0483193	-2.13052	0.00955926	0.0079379	0.033129	0.999999	Intergenic	21208	ENSMUST00000121569	chr1-14755151-14755803-CpG:_68-CGI	-63145	NA	NA	NA
chr1	14819262	0.416688	0.561645	-0.144957	0.0596555	-2.4299	0.00780186	0.0152413	0.015103	0.999999	Intergenic	20893	ENSMUST00000121569	chr1-14755151-14755803-CpG:_68-CGI	-63460	NA	NA	NA
chr1	15269871	0.737807	0.917925	-0.180118	0.0662939	-2.71696	0.0130161	0.0174736	0.00658838	0.999999	promoter-TSS (ENSMUST00000086739)	-75	ENSMUST00000086739	chr1-15286418-15287178-CpG:_87-CGI	16547	ENSMUSG00000073737	Gm10566	predicted gene 10566 [Source:MGI Symbol;Acc:MGI:3642220]
chr1	15327324	0.991061	0.872294	0.118767	0.0434864	2.73114	0.0205915	0.0160206	0.00631163	0.999999	intron (ENSMUST00000175681, intron 2 of 2)	14873	ENSMUST00000171715	chr1-15286418-15287178-CpG:_87-CGI	-40147	ENSMUSG00000092083	Kcnb2	potassium voltage gated channel, Shab-related subfamily, member 2 [Source:MGI Symbol;Acc:MGI:99632]
chr1	15805288	0.388509	0.281743	0.106766	0.0509256	2.09651	0.00803246	0.00865759	0.0360371	0.999999	promoter-TSS (ENSMUST00000027057)	-369	ENSMUST00000027057	chr1-15805591-15806108-CpG:_60-CGI	303	ENSMUSG00000025925	Terf1	telomeric repeat binding factor 1 [Source:MGI Symbol;Acc:MGI:109634]
chr1	15965605	0.62813	0.830441	-0.20231	0.0925125	-2.18684	0.0407132	0.0176107	0.0287539	0.999999	Intergenic	-72884	ENSMUST00000040695	chr1-15892420-15893052-CpG:_52-CGI	-72554	NA	NA	NA
chr1	15975850	0.668736	0.871171	-0.202435	0.0837128	-2.41821	0.0152237	0.0203468	0.0155972	0.999999	Intergenic	-83129	ENSMUST00000040695	chr1-15892420-15893052-CpG:_52-CGI	-82799	NA	NA	NA
chr1	16038761	0.975643	0.87068	0.104963	0.0365832	2.86916	0.0250463	0.0113848	0.00411563	0.999999	Intergenic	42450	ENSMUST00000115367	chr1-16092956-16093371-CpG:_41-CGI	54195	NA	NA	NA
chr1	16053661	0.396925	0.580373	-0.183448	0.0905213	-2.02657	0.0223099	0.0163351	0.0427062	0.999999	Intergenic	27550	ENSMUST00000115367	chr1-16092956-16093371-CpG:_41-CGI	39295	NA	NA	NA
chr1	16112579	0.786437	0.918401	-0.131965	0.0513045	-2.57218	0.013123	0.0117908	0.0101059	0.999999	intron (ENSMUST00000027053, intron 2 of 5)	6806	ENSMUST00000027053	chr1-16104765-16106291-CpG:_169-CGI	-6289	ENSMUSG00000025921	Rdh10	retinol dehydrogenase 10 (all-trans) [Source:MGI Symbol;Acc:MGI:1924238]
chr1	16228411	0.223076	0.120021	0.103056	0.0488489	2.10969	0.0179881	0.00927802	0.0348854	0.999999	TTS (ENSMUST00000162435)	-25180	ENSMUST00000161626	chr1-16104765-16106291-CpG:_169-CGI	-122121	ENSMUSG00000025920	Stau2	staufen (RNA binding protein) homolog 2 (Drosophila) [Source:MGI Symbol;Acc:MGI:1352508]
chr1	16228775	0.675289	0.543801	0.131488	0.0577847	2.27548	0.0102484	0.00812724	0.0228771	0.999999	TTS (ENSMUST00000162435)	-24816	ENSMUST00000161626	chr1-16104765-16106291-CpG:_169-CGI	-122485	ENSMUSG00000025920	Stau2	staufen (RNA binding protein) homolog 2 (Drosophila) [Source:MGI Symbol;Acc:MGI:1352508]
chr1	16501846	0.943101	0.822314	0.120787	0.0536461	2.25155	0.015407	0.0163433	0.0243505	0.999999	intron (ENSMUST00000149320, intron 2 of 12)	17364	ENSMUST00000159558	chr1-16519743-16520093-CpG:_45-CGI	17897	ENSMUSG00000025920	Stau2	staufen (RNA binding protein) homolog 2 (Drosophila) [Source:MGI Symbol;Acc:MGI:1352508]
chr1	16501858	0.979926	0.863694	0.116231	0.0411978	2.8213	0.0164702	0.0125023	0.00478297	0.999999	intron (ENSMUST00000149320, intron 2 of 12)	17352	ENSMUST00000159558	chr1-16519743-16520093-CpG:_45-CGI	17885	ENSMUSG00000025920	Stau2	staufen (RNA binding protein) homolog 2 (Drosophila) [Source:MGI Symbol;Acc:MGI:1352508]
chr1	16616539	0.441094	0.331036	0.110058	0.0490164	2.24533	0.00779617	0.0074002	0.0247472	0.999999	intron (ENSMUST00000182984, intron 1 of 5)	2719	ENSMUST00000133639	chr1-16618558-16619401-CpG:_107-CGI	2019	ENSMUSG00000025939	Ube2w	ubiquitin-conjugating enzyme E2W (putative) [Source:MGI Symbol;Acc:MGI:1914049]
chr1	16868391	0.61324	0.742868	-0.129628	0.0537484	-2.41176	0.0115002	0.0074315	0.0158759	0.999999	Intergenic	-98254	ENSMUST00000071842	chr1-16665146-16665626-CpG:_56-CGI	-202766	NA	NA	NA
chr1	16889872	0.463996	0.655693	-0.191697	0.0638907	-3.00038	0.010887	0.00971658	0.00269642	0.999999	Intergenic	-119735	ENSMUST00000071842	chr1-17091517-17091971-CpG:_35-CGI	201645	NA	NA	NA
chr1	17092014	0.847186	0.953386	-0.1062	0.0489876	-2.1679	0.0149512	0.0238512	0.0301665	0.999999	exon (ENSMUST00000038382, exon 2 of 5)	5874	ENSMUST00000038382	chr1-17091517-17091971-CpG:_35-CGI	-44	ENSMUSG00000042686	Jph1	junctophilin 1 [Source:MGI Symbol;Acc:MGI:1891495]
chr1	17124623	0.273114	0.437004	-0.163891	0.0688582	-2.38012	0.0115648	0.010021	0.0173071	0.999999	Intergenic	-20738	ENSMUST00000026879	chr1-17145467-17145795-CpG:_23-CGI	20844	NA	NA	NA
chr1	18302340	0.607385	0.821002	-0.213618	0.0732803	-2.91507	0.0142446	0.0107107	0.00355605	0.999999	Intergenic	-37203	ENSMUST00000088463	chr1-18058035-18058896-CpG:_91-CGI	-243445	NA	NA	NA
chr1	18302380	0.518025	0.683152	-0.165127	0.077816	-2.12202	0.018477	0.0121228	0.0338363	0.999999	Intergenic	-37243	ENSMUST00000088463	chr1-18058035-18058896-CpG:_91-CGI	-243485	NA	NA	NA
chr1	18610290	0.641571	0.842673	-0.201102	0.069674	-2.88633	0.0207236	0.0105467	0.00389763	0.999999	Intergenic	-345153	ENSMUST00000088463	chr1-19104571-19104923-CpG:_25-CGI	494281	NA	NA	NA
chr1	18961690	0.402222	0.592163	-0.189941	0.0826539	-2.29802	0.0131277	0.0112172	0.0215604	0.999999	Intergenic	8142	ENSMUST00000158175	chr1-19104571-19104923-CpG:_25-CGI	142881	NA	NA	NA
chr1	19236616	0.110669	0.00348195	0.107187	0.0439732	2.43757	0.0190338	0.0180526	0.0147865	0.999999	3' UTR (ENSMUST00000064976, exon 7 of 7)	24563	ENSMUST00000064976	chr1-19236612-19236850-CpG:_19-CGI	0	ENSMUSG00000025927	Tfap2b	transcription factor AP-2 beta [Source:MGI Symbol;Acc:MGI:104672]
chr1	19901238	0.636207	0.765192	-0.128985	0.0644576	-2.00109	0.0134214	0.00946011	0.0453832	0.999999	Intergenic	20160	ENSMUST00000104668	chr1-19236612-19236850-CpG:_19-CGI	-664389	NA	NA	NA
chr1	20060831	0.618437	0.447871	0.170566	0.0722628	2.36036	0.0126338	0.0108231	0.0182572	0.999999	intron (ENSMUST00000088448, intron 66 of 66)	-139433	ENSMUST00000104668	chr1-20819888-20820297-CpG:_45-CGI	759057	ENSMUSG00000043760	Pkhd1	polycystic kidney and hepatic disease 1 [Source:MGI Symbol;Acc:MGI:2155808]
chr1	20450019	0.595067	0.374137	0.22093	0.0804877	2.74489	0.0123058	0.0141048	0.00605314	0.999999	intron (ENSMUST00000088448, intron 36 of 66)	-5108	ENSMUST00000093665	chr1-20819888-20820297-CpG:_45-CGI	369869	ENSMUSG00000043760	Pkhd1	polycystic kidney and hepatic disease 1 [Source:MGI Symbol;Acc:MGI:2155808]
chr1	20457989	0.454034	0.590191	-0.136157	0.0691443	-1.96917	0.0125768	0.00940536	0.0489338	0.999999	intron (ENSMUST00000088448, intron 35 of 66)	-13078	ENSMUST00000093665	chr1-20819888-20820297-CpG:_45-CGI	361899	ENSMUSG00000043760	Pkhd1	polycystic kidney and hepatic disease 1 [Source:MGI Symbol;Acc:MGI:2155808]
chr1	20908829	0.784462	0.911247	-0.126785	0.0461263	-2.74865	0.0101149	0.0137469	0.00598415	0.999999	intron (ENSMUST00000068880, intron 1 of 2)	6710	ENSMUST00000104126	chr1-20890434-20890811-CpG:_33-CGI	-18019	ENSMUSG00000025931	Paqr8	progestin and adipoQ receptor family member VIII [Source:MGI Symbol;Acc:MGI:1921479]
chr1	20926511	0.89205	0.738481	0.153568	0.0620207	2.47608	0.0128042	0.0190827	0.0132832	0.999999	intron (ENSMUST00000167119, intron 2 of 3)	8638	ENSMUST00000167119	chr1-20935285-20935502-CpG:_15-CGI	8774	ENSMUSG00000025931	Paqr8	progestin and adipoQ receptor family member VIII [Source:MGI Symbol;Acc:MGI:1921479]
chr1	20935502	0.82822	0.702788	0.125432	0.0493251	2.54298	0.0097741	0.010746	0.0109913	0.999999	exon (ENSMUST00000167119, exon 4 of 4)	-16123	ENSMUST00000160782	chr1-20935285-20935502-CpG:_15-CGI	-1	ENSMUSG00000025931	Paqr8	progestin and adipoQ receptor family member VIII [Source:MGI Symbol;Acc:MGI:1921479]
chr1	21097183	0.509104	0.678931	-0.169828	0.0744137	-2.28221	0.0173209	0.0106734	0.0224769	0.999999	Intergenic	-17955	ENSMUST00000037998	chr1-21078869-21079694-CpG:_72-CGI	-17490	NA	NA	NA
chr1	21097227	0.596512	0.734272	-0.13776	0.0570188	-2.41604	0.0109318	0.0082566	0.0156902	0.999999	Intergenic	-17999	ENSMUST00000037998	chr1-21078869-21079694-CpG:_72-CGI	-17534	NA	NA	NA
chr1	21097253	0.343315	0.505324	-0.162009	0.0612306	-2.64588	0.0116877	0.0109007	0.00814776	0.999999	Intergenic	-18025	ENSMUST00000037998	chr1-21078869-21079694-CpG:_72-CGI	-17560	NA	NA	NA
chr1	21213888	0.250294	0.412459	-0.162165	0.0631876	-2.56641	0.0129355	0.0105518	0.0102758	0.999999	Intergenic	-4686	ENSMUST00000027065	chr1-21078869-21079694-CpG:_72-CGI	-134195	NA	NA	NA
chr1	21229483	0.796357	0.664166	0.13219	0.0643299	2.05488	0.0103435	0.0171331	0.0398908	0.999999	exon (ENSMUST00000027064, exon 5 of 5)	10822	ENSMUST00000027064	chr1-21078869-21079694-CpG:_72-CGI	-149790	ENSMUSG00000025933	Tmem14a	transmembrane protein 14A [Source:MGI Symbol;Acc:MGI:1922962]
chr1	21239907	0.601055	0.435225	0.16583	0.0766372	2.16383	0.0120588	0.0130606	0.0304778	0.999999	promoter-TSS (ENSMUST00000027067)	-681	ENSMUST00000027067	chr1-21078869-21079694-CpG:_72-CGI	-160214	ENSMUSG00000025934	Gsta3	glutathione S-transferase, alpha 3 [Source:MGI Symbol;Acc:MGI:95856]
chr1	21240569	0.587965	0.694105	-0.10614	0.0516374	-2.05548	0.00821867	0.0100994	0.0398328	0.999999	promoter-TSS (ENSMUST00000027067)	-19	ENSMUST00000027067	chr1-21078869-21079694-CpG:_72-CGI	-160876	ENSMUSG00000025934	Gsta3	glutathione S-transferase, alpha 3 [Source:MGI Symbol;Acc:MGI:95856]
chr1	21247890	0.454632	0.644753	-0.190121	0.0901519	-2.10889	0.0175719	0.0205838	0.0349539	0.999999	intron (ENSMUST00000121676, intron 2 of 7)	7262	ENSMUST00000124990	chr1-21078869-21079694-CpG:_72-CGI	-168197	ENSMUSG00000025934	Gsta3	glutathione S-transferase, alpha 3 [Source:MGI Symbol;Acc:MGI:95856]
chr1	21253449	0.619153	0.741131	-0.121978	0.0572437	-2.13085	0.0117288	0.00958317	0.0331017	0.999999	intron (ENSMUST00000121676, intron 3 of 7)	12821	ENSMUST00000124990	chr1-21078869-21079694-CpG:_72-CGI	-173756	ENSMUSG00000025934	Gsta3	glutathione S-transferase, alpha 3 [Source:MGI Symbol;Acc:MGI:95856]
chr1	21260027	0.650731	0.775647	-0.124917	0.0564297	-2.21367	0.0127199	0.00868672	0.0268513	0.999999	intron (ENSMUST00000121676, intron 5 of 7)	-12310	ENSMUST00000178379	chr1-21078869-21079694-CpG:_72-CGI	-180334	ENSMUSG00000025934	Gsta3	glutathione S-transferase, alpha 3 [Source:MGI Symbol;Acc:MGI:95856]
chr1	21283541	0.795833	0.667078	0.128755	0.0586515	2.19526	0.0105817	0.0115504	0.0281451	0.999999	Intergenic	11204	ENSMUST00000178379	chr1-21078869-21079694-CpG:_72-CGI	-203848	NA	NA	NA
chr1	21333591	0.809466	0.913875	-0.104409	0.0482918	-2.16205	0.0102625	0.0179223	0.0306144	0.999999	Intergenic	-16049	ENSMUST00000088407	chr1-21078869-21079694-CpG:_72-CGI	-253898	NA	NA	NA
chr1	21383381	0.737025	0.568937	0.168088	0.0832241	2.0197	0.0154062	0.0210128	0.0434141	0.999999	promoter-TSS (ENSMUST00000147615)	-174	ENSMUST00000147615	chr1-21078869-21079694-CpG:_72-CGI	-303688	ENSMUSG00000085079	Khdc1b	KH domain containing 1B [Source:MGI Symbol;Acc:MGI:2138477]
chr1	22216212	0.312156	0.520822	-0.208667	0.0861836	-2.42119	0.0140725	0.0167253	0.0154699	0.999999	Intergenic	99592	ENSMUST00000164877	chr1-21961003-21962124-CpG:_99-CGI	-254089	NA	NA	NA
chr1	22268928	0.317772	0.427495	-0.109722	0.0553885	-1.98096	0.00913018	0.00939259	0.047596	0.999999	Intergenic	46876	ENSMUST00000164877	chr1-22533177-22534185-CpG:_104-CGI	264249	NA	NA	NA
chr1	22268948	0.491338	0.601805	-0.110468	0.0533914	-2.06902	0.00865895	0.00788665	0.0385445	0.999999	Intergenic	46856	ENSMUST00000164877	chr1-22533177-22534185-CpG:_104-CGI	264229	NA	NA	NA
chr1	22620992	0.611615	0.49645	0.115165	0.0547892	2.10196	0.0108996	0.00867203	0.0355566	0.999999	intron (ENSMUST00000097811, intron 3 of 36)	-119771	ENSMUST00000180414	chr1-22533177-22534185-CpG:_104-CGI	-86808	ENSMUSG00000041670	Rims1	regulating synaptic membrane exocytosis 1 [Source:MGI Symbol;Acc:MGI:2152971]
chr1	22807353	0.571542	0.702123	-0.130581	0.0653608	-1.99785	0.0138508	0.0127464	0.0457334	0.999999	Intergenic	-1360	ENSMUST00000097808	chr1-22805682-22806364-CpG:_62-CGI	-990	NA	NA	NA
chr1	23012776	0.503109	0.697046	-0.193937	0.0732122	-2.64896	0.0111248	0.0148629	0.00807388	0.999999	Intergenic	89476	ENSMUST00000073179	chr1-23101887-23102262-CpG:_27-CGI	89111	NA	NA	NA
chr1	23187822	0.232547	0.119606	0.112941	0.0499377	2.26163	0.0152197	0.00881334	0.0237203	0.999999	Intergenic	-57388	ENSMUST00000158928	chr1-23256018-23257054-CpG:_114-CGI	68196	NA	NA	NA
chr1	23188292	0.347352	0.188896	0.158456	0.0725091	2.18532	0.0136844	0.0196039	0.0288654	0.999999	Intergenic	-56918	ENSMUST00000158928	chr1-23256018-23257054-CpG:_114-CGI	67726	NA	NA	NA
chr1	23257800	0.559208	0.432727	0.12648	0.0564057	2.24233	0.00957408	0.00824614	0.0249397	0.999999	Intergenic	-1395	ENSMUST00000097807	chr1-23256018-23257054-CpG:_114-CGI	-747	NA	NA	NA
chr1	23385169	0.844675	0.712183	0.132492	0.0664295	1.99447	0.0126284	0.011174	0.0461002	0.999999	Intergenic	-1995	ENSMUST00000027343	chr1-23382681-23383400-CpG:_83-CGI	-1770	NA	NA	NA
chr1	23479934	0.671703	0.536127	0.135576	0.0643347	2.10735	0.0133997	0.00880953	0.0350872	0.999999	exon (ENSMUST00000180769, exon 1 of 1)	396	ENSMUST00000180769	chr1-23382681-23383400-CpG:_83-CGI	-96535	ENSMUSG00000097920	Gm7784	predicted gene 7784 [Source:MGI Symbol;Acc:MGI:3645448]
chr1	23705870	0.175046	0.309248	-0.134203	0.0537238	-2.49801	0.0106667	0.0106559	0.0124893	0.999999	Intergenic	-55882	ENSMUST00000144602	chr1-23761822-23763204-CpG:_131-CGI	55952	NA	NA	NA
chr1	23761419	0.105049	0.27591	-0.170862	0.0533177	-3.20459	0.0118649	0.0105157	0.00135254	0.902633	promoter-TSS (ENSMUST00000140583)	-333	ENSMUST00000144602	chr1-23761822-23763204-CpG:_131-CGI	403	ENSMUSG00000026156	B3gat2	beta-1,3-glucuronyltransferase 2 (glucuronosyltransferase S) [Source:MGI Symbol;Acc:MGI:2389490]
chr1	24097842	0.389673	0.277025	0.112648	0.0566988	1.98678	0.0162454	0.00685759	0.0469466	0.999999	intron (ENSMUST00000027337, intron 1 of 20)	2498	ENSMUST00000027337	chr1-24099641-24100556-CpG:_108-CGI	1799	ENSMUSG00000026153	Fam135a	family with sequence similarity 135, member A [Source:MGI Symbol;Acc:MGI:1915437]
chr1	24159237	0.930546	0.830001	0.100546	0.0472322	2.12875	0.0140167	0.0104215	0.0332745	0.999999	Intergenic	-18372	ENSMUST00000054588	chr1-24099641-24100556-CpG:_108-CGI	-58682	NA	NA	NA
chr1	24175160	0.755286	0.876257	-0.120971	0.0523552	-2.31059	0.0133102	0.0105847	0.0208554	0.999999	Intergenic	-2449	ENSMUST00000054588	chr1-24099641-24100556-CpG:_108-CGI	-74605	NA	NA	NA
chr1	24368008	0.205612	0.0836587	0.121954	0.0573837	2.12523	0.0203061	0.0106326	0.033567	0.999999	intron (ENSMUST00000051344, intron 16 of 47)	84736	ENSMUST00000144297	chr1-24586521-24587177-CpG:_71-CGI	218513	ENSMUSG00000026141	Col19a1	collagen, type XIX, alpha 1 [Source:MGI Symbol;Acc:MGI:1095415]
chr1	24375059	0.106943	0.25552	-0.148576	0.0641365	-2.31657	0.0149274	0.0160349	0.0205273	0.999999	intron (ENSMUST00000051344, intron 15 of 47)	77685	ENSMUST00000144297	chr1-24586521-24587177-CpG:_71-CGI	211462	ENSMUSG00000026141	Col19a1	collagen, type XIX, alpha 1 [Source:MGI Symbol;Acc:MGI:1095415]
chr1	24585950	0.308314	0.513076	-0.204762	0.0743857	-2.7527	0.0129169	0.0218699	0.00591058	0.999999	intron (ENSMUST00000051344, intron 1 of 47)	1460	ENSMUST00000051344	chr1-24586521-24587177-CpG:_71-CGI	571	ENSMUSG00000026141	Col19a1	collagen, type XIX, alpha 1 [Source:MGI Symbol;Acc:MGI:1095415]
chr1	24677978	0.521436	0.672184	-0.150748	0.0619875	-2.43191	0.00953565	0.0122264	0.0150196	0.999999	promoter-TSS (ENSMUST00000095062)	-565	ENSMUST00000095062	chr1-24678516-24679083-CpG:_54-CGI	538	ENSMUSG00000073725	Lmbrd1	LMBR1 domain containing 1 [Source:MGI Symbol;Acc:MGI:1915671]
chr1	24707951	0.993604	0.891806	0.101798	0.0352538	2.88758	0.0214477	0.0124897	0.00388221	0.999999	intron (ENSMUST00000095062, intron 5 of 15)	29408	ENSMUST00000095062	chr1-24678516-24679083-CpG:_54-CGI	-28869	ENSMUSG00000073725	Lmbrd1	LMBR1 domain containing 1 [Source:MGI Symbol;Acc:MGI:1915671]
chr1	24719667	0.35133	0.175362	0.175968	0.0701697	2.50776	0.0141968	0.0114368	0.01215	0.999999	intron (ENSMUST00000095062, intron 7 of 15)	41124	ENSMUST00000095062	chr1-24678516-24679083-CpG:_54-CGI	-40585	ENSMUSG00000073725	Lmbrd1	LMBR1 domain containing 1 [Source:MGI Symbol;Acc:MGI:1915671]
chr1	25064203	0.500251	0.323175	0.177076	0.0796766	2.22244	0.0153826	0.0155764	0.0262536	0.999999	Intergenic	140519	ENSMUST00000154102	chr1-24678516-24679083-CpG:_54-CGI	-385121	NA	NA	NA
chr1	25177692	0.625347	0.835768	-0.210421	0.0891579	-2.36009	0.0143889	0.033638	0.0182704	0.999999	intron (ENSMUST00000041838, intron 18 of 29)	27030	ENSMUST00000154102	chr1-24678516-24679083-CpG:_54-CGI	-498610	ENSMUSG00000033569	Adgrb3	adhesion G protein-coupled receptor B3 [Source:MGI Symbol;Acc:MGI:2441837]
chr1	25177708	0.90746	0.73154	0.17592	0.0710038	2.47761	0.0166476	0.0123658	0.0132265	0.999999	intron (ENSMUST00000041838, intron 18 of 29)	27014	ENSMUST00000154102	chr1-24678516-24679083-CpG:_54-CGI	-498626	ENSMUSG00000033569	Adgrb3	adhesion G protein-coupled receptor B3 [Source:MGI Symbol;Acc:MGI:2441837]
chr1	26899767	0.611993	0.783852	-0.171859	0.0738304	-2.32776	0.0144968	0.0153601	0.0199248	0.999999	Intergenic	59453	ENSMUST00000179494	chr1-25829845-25830680-CpG:_75-CGI	-1069088	NA	NA	NA
chr1	29737242	0.966177	0.858102	0.108075	0.0497008	2.1745	0.0199398	0.018284	0.0296673	0.999999	Intergenic	-248691	ENSMUST00000178702	chr1-30873108-30874026-CpG:_137-CGI	1135866	NA	NA	NA
chr1	30300608	0.692476	0.420993	0.271483	0.0754353	3.59889	0.0124885	0.0130591	0.000319579	0.619593	Intergenic	32788	ENSMUST00000184585	chr1-30873108-30874026-CpG:_137-CGI	572500	NA	NA	NA
chr1	30596397	0.858746	0.573751	0.284995	0.0748089	3.80964	0.013864	0.0175375	0.000139169	0.468253	Intergenic	123563	ENSMUST00000065469	chr1-30873108-30874026-CpG:_137-CGI	276711	NA	NA	NA
chr1	30771852	0.65394	0.754125	-0.100185	0.0483826	-2.07067	0.00860227	0.00857545	0.0383892	0.999999	Intergenic	-51892	ENSMUST00000065469	chr1-30873108-30874026-CpG:_137-CGI	101256	NA	NA	NA
chr1	30772244	0.790596	0.922837	-0.132241	0.0528587	-2.50178	0.013012	0.0147051	0.0123571	0.999999	Intergenic	-52284	ENSMUST00000065469	chr1-30873108-30874026-CpG:_137-CGI	100864	NA	NA	NA
chr1	30780362	0.576111	0.694391	-0.118279	0.0544088	-2.1739	0.00896863	0.00793909	0.0297125	0.999999	Intergenic	-60402	ENSMUST00000065469	chr1-30873108-30874026-CpG:_137-CGI	92746	NA	NA	NA
chr1	30780767	0.629243	0.76622	-0.136977	0.0618326	-2.21529	0.0105076	0.0128837	0.0267402	0.999999	Intergenic	-60807	ENSMUST00000065469	chr1-30873108-30874026-CpG:_137-CGI	92341	NA	NA	NA
chr1	30780805	0.57879	0.741065	-0.162275	0.0783573	-2.07096	0.022218	0.0104957	0.0383628	0.999999	Intergenic	-60845	ENSMUST00000065469	chr1-30873108-30874026-CpG:_137-CGI	92303	NA	NA	NA
chr1	30874921	0.422364	0.557376	-0.135012	0.0494327	-2.73123	0.00889928	0.00674152	0.00630983	0.999999	Intergenic	-11666	ENSMUST00000088310	chr1-30873108-30874026-CpG:_137-CGI	-896	NA	NA	NA
chr1	30946565	0.266392	0.479281	-0.212889	0.0869478	-2.44848	0.0132691	0.0146635	0.0143462	0.999999	promoter-TSS (ENSMUST00000153681)	-140	ENSMUST00000153681	chr1-30948826-30950216-CpG:_145-CGI	2261	ENSMUSG00000026064	Ptp4a1	protein tyrosine phosphatase 4a1 [Source:MGI Symbol;Acc:MGI:1277096]
chr1	30950664	0.284184	0.403965	-0.119782	0.0548718	-2.18294	0.0101667	0.0125581	0.0290405	0.999999	promoter-TSS (ENSMUST00000027232)	-895	ENSMUST00000027232	chr1-30948826-30950216-CpG:_145-CGI	-449	ENSMUSG00000026064	Ptp4a1	protein tyrosine phosphatase 4a1 [Source:MGI Symbol;Acc:MGI:1277096]
chr1	31337263	0.127017	0.253865	-0.126848	0.0388113	-3.26833	0.00775569	0.00688214	0.00108183	0.857533	Intergenic	50319	ENSMUST00000178167	chr1-30948826-30950216-CpG:_145-CGI	-387048	NA	NA	NA
chr1	33022877	0.714324	0.825125	-0.110801	0.0531356	-2.08525	0.00998822	0.00879808	0.0370467	0.999999	Intergenic	-169115	ENSMUST00000158125	chr1-33669553-33670569-CpG:_73-CGI	646676	NA	NA	NA
chr1	33060216	0.819633	0.643391	0.176242	0.0615095	2.86528	0.0132327	0.0103788	0.00416646	0.999999	Intergenic	-131776	ENSMUST00000158125	chr1-33669553-33670569-CpG:_73-CGI	609337	NA	NA	NA
chr1	33556369	0.951093	0.837595	0.113499	0.0472287	2.40317	0.0111463	0.0168038	0.0162537	0.999999	intron (ENSMUST00000027312, intron 7 of 13)	113416	ENSMUST00000027312	chr1-33669553-33670569-CpG:_73-CGI	113184	ENSMUSG00000026134	Prim2	DNA primase, p58 subunit [Source:MGI Symbol;Acc:MGI:97758]
chr1	33584430	0.312459	0.424813	-0.112353	0.0542695	-2.07028	0.0132023	0.00718552	0.0384259	0.999999	intron (ENSMUST00000027312, intron 7 of 13)	85355	ENSMUST00000027312	chr1-33669553-33670569-CpG:_73-CGI	85123	ENSMUSG00000026134	Prim2	DNA primase, p58 subunit [Source:MGI Symbol;Acc:MGI:97758]
chr1	33600403	0.662139	0.797886	-0.135747	0.0639067	-2.12414	0.0143946	0.0129955	0.0336585	0.999999	intron (ENSMUST00000027312, intron 7 of 13)	69382	ENSMUST00000027312	chr1-33669553-33670569-CpG:_73-CGI	69150	ENSMUSG00000026134	Prim2	DNA primase, p58 subunit [Source:MGI Symbol;Acc:MGI:97758]
chr1	33615724	0.721337	0.829445	-0.108108	0.0539942	-2.00222	0.0126279	0.00911654	0.0452611	0.999999	intron (ENSMUST00000027312, intron 7 of 13)	54061	ENSMUST00000027312	chr1-33669553-33670569-CpG:_73-CGI	53829	ENSMUSG00000026134	Prim2	DNA primase, p58 subunit [Source:MGI Symbol;Acc:MGI:97758]
chr1	33616945	0.550321	0.892778	-0.342457	0.075563	-4.53207	0.0132012	0.0125481	5.84085e-06	0.153957	intron (ENSMUST00000027312, intron 7 of 13)	52840	ENSMUST00000027312	chr1-33669553-33670569-CpG:_73-CGI	52608	ENSMUSG00000026134	Prim2	DNA primase, p58 subunit [Source:MGI Symbol;Acc:MGI:97758]
chr1	33627735	0.68684	0.89207	-0.20523	0.0617332	-3.32447	0.0141108	0.0114981	0.000885872	0.819145	intron (ENSMUST00000027312, intron 7 of 13)	42050	ENSMUST00000027312	chr1-33669553-33670569-CpG:_73-CGI	41818	ENSMUSG00000026134	Prim2	DNA primase, p58 subunit [Source:MGI Symbol;Acc:MGI:97758]
chr1	33741666	0.628567	0.846614	-0.218048	0.0590559	-3.69223	0.0109717	0.0116915	0.0002223	0.555184	TTS (ENSMUST00000115174)	3530	ENSMUST00000132066	chr1-33757611-33757949-CpG:_44-CGI	15945	ENSMUSG00000004768	Rab23	RAB23, member RAS oncogene family [Source:MGI Symbol;Acc:MGI:99833]
chr1	33756000	0.748809	0.624718	0.124091	0.0446535	2.77898	0.00738251	0.00674152	0.00545307	0.999999	intron (ENSMUST00000044691, intron 1 of 2)	1793	ENSMUST00000044691	chr1-33757611-33757949-CpG:_44-CGI	1611	ENSMUSG00000042215	Bag2	BCL2-associated athanogene 2 [Source:MGI Symbol;Acc:MGI:1891254]
chr1	33903380	0.866305	0.708286	0.158019	0.0565122	2.79619	0.0121511	0.0106678	0.00517088	0.999999	intron (ENSMUST00000062289, intron 1 of 6)	4409	ENSMUST00000129464	chr1-33906988-33907242-CpG:_20-CGI	3608	ENSMUSG00000042182	Bend6	BEN domain containing 6 [Source:MGI Symbol;Acc:MGI:2444572]
chr1	33903410	0.805827	0.683217	0.12261	0.0551049	2.22503	0.00939124	0.010445	0.026079	0.999999	intron (ENSMUST00000062289, intron 1 of 6)	4379	ENSMUST00000129464	chr1-33906988-33907242-CpG:_20-CGI	3578	ENSMUSG00000042182	Bend6	BEN domain containing 6 [Source:MGI Symbol;Acc:MGI:2444572]
chr1	33965051	0.82193	0.642069	0.179862	0.0823138	2.18507	0.0191074	0.0254959	0.0288835	0.999999	intron (ENSMUST00000183034, intron 2 of 102)	16450	ENSMUST00000122557	chr1-34006046-34006248-CpG:_18-CGI	40995	ENSMUSG00000026131	Dst	dystonin [Source:MGI Symbol;Acc:MGI:104627]
chr1	33975085	0.882453	0.77207	0.110383	0.0464345	2.37718	0.011389	0.00858935	0.0174457	0.999999	intron (ENSMUST00000183034, intron 3 of 102)	6416	ENSMUST00000122557	chr1-34006046-34006248-CpG:_18-CGI	30961	ENSMUSG00000026131	Dst	dystonin [Source:MGI Symbol;Acc:MGI:104627]
chr1	34012949	0.656351	0.526508	0.129843	0.0602973	2.15338	0.0164099	0.0105014	0.0312885	0.999999	intron (ENSMUST00000097786, intron 1 of 92)	1125	ENSMUST00000097785	chr1-34011484-34011861-CpG:_52-CGI	-1089	ENSMUSG00000026131	Dst	dystonin [Source:MGI Symbol;Acc:MGI:104627]
chr1	34020824	0.23266	0.415883	-0.183223	0.0925396	-1.97994	0.0286887	0.0184984	0.0477097	0.999999	intron (ENSMUST00000097786, intron 1 of 92)	9000	ENSMUST00000097785	chr1-34011484-34011861-CpG:_52-CGI	-8964	ENSMUSG00000026131	Dst	dystonin [Source:MGI Symbol;Acc:MGI:104627]
chr1	34065582	0.790236	0.637602	0.152634	0.0693602	2.2006	0.0172995	0.0102207	0.0277646	0.999999	intron (ENSMUST00000097786, intron 1 of 92)	-23709	ENSMUST00000182410	chr1-34011484-34011861-CpG:_52-CGI	-53722	ENSMUSG00000026131	Dst	dystonin [Source:MGI Symbol;Acc:MGI:104627]
chr1	34077327	0.273526	0.459437	-0.185911	0.0746752	-2.48959	0.0188632	0.0133093	0.0127889	0.999999	intron (ENSMUST00000097786, intron 1 of 92)	-11964	ENSMUST00000182410	chr1-34011484-34011861-CpG:_52-CGI	-65467	ENSMUSG00000026131	Dst	dystonin [Source:MGI Symbol;Acc:MGI:104627]
chr1	34164536	0.458445	0.589217	-0.130771	0.0543185	-2.40749	0.00861574	0.00752611	0.0160625	0.999999	exon (ENSMUST00000182335, exon 1 of 1)	2613	ENSMUST00000182335	chr1-34177942-34178193-CpG:_25-CGI	13406	ENSMUSG00000026131	Dst	dystonin [Source:MGI Symbol;Acc:MGI:104627]
chr1	34192066	0.654216	0.757473	-0.103257	0.0453351	-2.27764	0.00846038	0.00674152	0.0227478	0.999999	exon (ENSMUST00000115104, exon 36 of 98)	-13796	ENSMUST00000181692	chr1-34177942-34178193-CpG:_25-CGI	-13874	ENSMUSG00000026131	Dst	dystonin [Source:MGI Symbol;Acc:MGI:104627]
chr1	34220112	0.895652	0.78641	0.109242	0.0495267	2.20572	0.0113862	0.00948256	0.0274039	0.999999	intron (ENSMUST00000097786, intron 49 of 92)	-16483	ENSMUST00000182403	chr1-34177942-34178193-CpG:_25-CGI	-41920	ENSMUSG00000026131	Dst	dystonin [Source:MGI Symbol;Acc:MGI:104627]
chr1	34270840	0.780203	0.652888	0.127315	0.0621264	2.04929	0.0228827	0.0086231	0.0404336	0.999999	exon (ENSMUST00000115104, exon 76 of 98)	-22614	ENSMUST00000182018	chr1-34177942-34178193-CpG:_25-CGI	-92648	ENSMUSG00000026131	Dst	dystonin [Source:MGI Symbol;Acc:MGI:104627]
chr1	34270905	0.656024	0.497032	0.158992	0.0524705	3.03013	0.00868692	0.00875875	0.00244448	0.999999	exon (ENSMUST00000115104, exon 76 of 98)	-22549	ENSMUST00000182018	chr1-34177942-34178193-CpG:_25-CGI	-92713	ENSMUSG00000026131	Dst	dystonin [Source:MGI Symbol;Acc:MGI:104627]
chr1	34289302	0.585667	0.713014	-0.127348	0.0599227	-2.1252	0.0103948	0.0105133	0.03357	0.999999	intron (ENSMUST00000097786, intron 80 of 92)	-4152	ENSMUST00000182018	chr1-34177942-34178193-CpG:_25-CGI	-111110	ENSMUSG00000026131	Dst	dystonin [Source:MGI Symbol;Acc:MGI:104627]
chr1	34367909	0.461631	0.615686	-0.154055	0.0709576	-2.17108	0.0115957	0.0105627	0.0299251	0.999999	Intergenic	71762	ENSMUST00000042493	chr1-34439241-34440138-CpG:_64-CGI	71332	NA	NA	NA
chr1	34438360	0.441608	0.720963	-0.279355	0.0937836	-2.97872	0.0135765	0.0258207	0.00289454	0.999999	intron (ENSMUST00000042493, intron 3 of 4)	1311	ENSMUST00000042493	chr1-34439241-34440138-CpG:_64-CGI	881	ENSMUSG00000042111	Ccdc115	coiled-coil domain containing 115 [Source:MGI Symbol;Acc:MGI:1916918]
chr1	34438563	0.626844	0.872821	-0.245976	0.0718788	-3.4221	0.0197534	0.0136537	0.000621389	0.759724	intron (ENSMUST00000042493, intron 3 of 4)	1108	ENSMUST00000042493	chr1-34439241-34440138-CpG:_64-CGI	678	ENSMUSG00000042111	Ccdc115	coiled-coil domain containing 115 [Source:MGI Symbol;Acc:MGI:1916918]
chr1	34440464	0.0747911	0.201572	-0.126781	0.0469248	-2.70179	0.0123851	0.0106975	0.00689674	0.999999	promoter-TSS (ENSMUST00000042493)	424	ENSMUST00000136770	chr1-34439241-34440138-CpG:_64-CGI	-327	ENSMUSG00000042111	Ccdc115	coiled-coil domain containing 115 [Source:MGI Symbol;Acc:MGI:1916918]
chr1	34462715	0.727537	0.90003	-0.172493	0.0722531	-2.38735	0.0131663	0.0298512	0.0169703	0.999999	exon (ENSMUST00000027302, exon 2 of 15)	2970	ENSMUST00000027302	chr1-34459407-34459964-CpG:_43-CGI	-2752	ENSMUSG00000026126	Ptpn18	protein tyrosine phosphatase, non-receptor type 18 [Source:MGI Symbol;Acc:MGI:108410]
chr1	34463298	0.484234	0.695937	-0.211703	0.0838654	-2.52432	0.0147503	0.0180105	0.0115921	0.999999	exon (ENSMUST00000027302, exon 4 of 15)	3553	ENSMUST00000027302	chr1-34459407-34459964-CpG:_43-CGI	-3335	ENSMUSG00000026126	Ptpn18	protein tyrosine phosphatase, non-receptor type 18 [Source:MGI Symbol;Acc:MGI:108410]
chr1	34484866	0.985931	0.866441	0.11949	0.0407619	2.93142	0.0160297	0.0182795	0.00337416	0.999999	Intergenic	-13563	ENSMUST00000027299	chr1-34472754-34472966-CpG:_19-CGI	-11901	NA	NA	NA
chr1	34485242	0.753889	0.651837	0.102052	0.0505091	2.02047	0.0111188	0.00818655	0.0433345	0.999999	Intergenic	-13187	ENSMUST00000027299	chr1-34472754-34472966-CpG:_19-CGI	-12277	NA	NA	NA
chr1	34485659	0.10018	0.203093	-0.102913	0.049723	-2.06972	0.0110416	0.0147168	0.0384785	0.999999	Intergenic	-12770	ENSMUST00000027299	chr1-34472754-34472966-CpG:_19-CGI	-12694	NA	NA	NA
chr1	34560029	0.686205	0.864019	-0.177814	0.0599164	-2.9677	0.0212914	0.00813698	0.00300037	0.999999	intron (ENSMUST00000115071, intron 1 of 4)	890	ENSMUST00000047840	chr1-34579529-34579840-CpG:_42-CGI	19500	ENSMUSG00000037529	Prss40	protease, serine 40 [Source:MGI Symbol;Acc:MGI:1270857]
chr1	34578592	0.638284	0.794591	-0.156306	0.0722342	-2.16388	0.0124686	0.0110635	0.0304735	0.999999	TTS (ENSMUST00000062557)	1020	ENSMUST00000062557	chr1-34579529-34579840-CpG:_42-CGI	937	ENSMUSG00000045815	1700101I19Rik	RIKEN cDNA 1700101I19 gene [Source:MGI Symbol;Acc:MGI:1920839]
chr1	34581108	0.459068	0.605506	-0.146438	0.0536732	-2.72832	0.00886914	0.00862238	0.00636573	0.999999	intron (ENSMUST00000052670, intron 1 of 1)	1416	ENSMUST00000052670	chr1-34579529-34579840-CpG:_42-CGI	-1269	ENSMUSG00000045174	Amer3	APC membrane recruitment 3 [Source:MGI Symbol;Acc:MGI:3026939]
chr1	34802477	0.184626	0.297417	-0.112791	0.0567451	-1.98768	0.0189884	0.00833665	0.0468475	0.999999	intron (ENSMUST00000159059, intron 1 of 3)	737	ENSMUST00000160855	chr1-34801701-34802059-CpG:_40-CGI	-419	ENSMUSG00000037509	Arhgef4	Rho guanine nucleotide exchange factor (GEF) 4 [Source:MGI Symbol;Acc:MGI:2442507]
chr1	34802539	0.474892	0.674722	-0.19983	0.0628248	-3.18075	0.0145624	0.011134	0.00146895	0.917808	intron (ENSMUST00000159059, intron 1 of 3)	799	ENSMUST00000160855	chr1-34801701-34802059-CpG:_40-CGI	-481	ENSMUSG00000037509	Arhgef4	Rho guanine nucleotide exchange factor (GEF) 4 [Source:MGI Symbol;Acc:MGI:2442507]
chr1	34839954	0.613454	0.481952	0.131503	0.0568211	2.31432	0.0101383	0.00989789	0.0206499	0.999999	intron (ENSMUST00000047534, intron 1 of 6)	3095	ENSMUST00000170092	chr1-34842534-34843165-CpG:_71-CGI	2580	ENSMUSG00000037503	Fam168b	family with sequence similarity 168, member B [Source:MGI Symbol;Acc:MGI:2448487]
chr1	34859903	0.414529	0.565013	-0.150484	0.0722789	-2.08199	0.0121471	0.0125709	0.0373432	0.999999	intron (ENSMUST00000152654, intron 1 of 3)	8067	ENSMUST00000152654	chr1-34849895-34850178-CpG:_33-CGI	-9726	ENSMUSG00000026123	Plekhb2	pleckstrin homology domain containing, family B (evectins) member 2 [Source:MGI Symbol;Acc:MGI:2385825]
chr1	34860385	0.257847	0.408709	-0.150862	0.0591752	-2.54941	0.0131824	0.0105193	0.0107906	0.999999	intron (ENSMUST00000152654, intron 1 of 3)	8549	ENSMUST00000152654	chr1-34849895-34850178-CpG:_33-CGI	-10208	ENSMUSG00000026123	Plekhb2	pleckstrin homology domain containing, family B (evectins) member 2 [Source:MGI Symbol;Acc:MGI:2385825]
chr1	34892025	0.900323	0.68385	0.216472	0.0657481	3.29245	0.013521	0.012211	0.000993182	0.835857	Intergenic	40189	ENSMUST00000152654	chr1-34930034-34930639-CpG:_47-CGI	38009	NA	NA	NA
chr1	34894131	0.305127	0.127528	0.177599	0.07071	2.51165	0.025276	0.0105713	0.0120169	0.999999	Intergenic	42295	ENSMUST00000152654	chr1-34930034-34930639-CpG:_47-CGI	35903	NA	NA	NA
chr1	34929000	0.829142	0.929536	-0.100393	0.0465117	-2.15845	0.0117549	0.0101737	0.0308927	0.999999	Intergenic	77164	ENSMUST00000152654	chr1-34930034-34930639-CpG:_47-CGI	1034	NA	NA	NA
chr1	34929534	0.765803	0.880692	-0.114889	0.0533561	-2.15326	0.0158169	0.00918548	0.0312985	0.999999	Intergenic	77698	ENSMUST00000152654	chr1-34930034-34930639-CpG:_47-CGI	500	NA	NA	NA
chr1	34929602	0.748041	0.890878	-0.142837	0.0722071	-1.97815	0.0129644	0.0558477	0.0479113	0.999999	Intergenic	77766	ENSMUST00000152654	chr1-34930034-34930639-CpG:_47-CGI	432	NA	NA	NA
chr1	34929634	0.86055	0.966791	-0.106241	0.0424031	-2.50551	0.0120658	0.0122244	0.0122276	0.999999	Intergenic	77798	ENSMUST00000152654	chr1-34930034-34930639-CpG:_47-CGI	400	NA	NA	NA
chr1	34929941	0.96397	0.822252	0.141719	0.0504256	2.81045	0.0144094	0.0115396	0.00494717	0.999999	Intergenic	78105	ENSMUST00000152654	chr1-34930034-34930639-CpG:_47-CGI	93	NA	NA	NA
chr1	35114820	0.722244	0.566815	0.155429	0.0655173	2.37234	0.0116793	0.0103188	0.0176758	0.999999	Intergenic	64263	ENSMUST00000104043	chr1-34930034-34930639-CpG:_47-CGI	-184182	NA	NA	NA
chr1	35209257	0.574802	0.736274	-0.161473	0.082303	-1.96193	0.0233512	0.0123687	0.049771	0.999999	Intergenic	-30174	ENSMUST00000104043	chr1-34930034-34930639-CpG:_47-CGI	-278619	NA	NA	NA
chr1	35266688	0.469251	0.60321	-0.133959	0.0567642	-2.35992	0.011205	0.0076922	0.0182788	0.999999	Intergenic	-87605	ENSMUST00000104043	chr1-34930034-34930639-CpG:_47-CGI	-336050	NA	NA	NA
chr1	35350826	0.823656	0.677509	0.146146	0.0655948	2.22802	0.0117122	0.0161537	0.0258794	0.999999	Intergenic	-171743	ENSMUST00000104043	chr1-34930034-34930639-CpG:_47-CGI	-420188	NA	NA	NA
chr1	35697962	0.668727	0.558458	0.110268	0.0546267	2.01858	0.0124895	0.00766964	0.0435311	0.999999	Intergenic	-63639	ENSMUST00000082667	chr1-36068460-36069216-CpG:_81-CGI	370498	NA	NA	NA
chr1	35822257	0.36911	0.59056	-0.22145	0.0887356	-2.49562	0.0132526	0.0294785	0.0125737	0.999999	Intergenic	60656	ENSMUST00000082667	chr1-36068460-36069216-CpG:_81-CGI	246203	NA	NA	NA
chr1	35822312	0.653956	0.812594	-0.158638	0.0563669	-2.81439	0.0132344	0.0085958	0.00488705	0.999999	Intergenic	60711	ENSMUST00000082667	chr1-36068460-36069216-CpG:_81-CGI	246148	NA	NA	NA
chr1	35822779	0.640067	0.802651	-0.162584	0.068489	-2.37388	0.0140828	0.0097199	0.0176025	0.999999	Intergenic	61178	ENSMUST00000082667	chr1-36068460-36069216-CpG:_81-CGI	245681	NA	NA	NA
chr1	35825409	0.428874	0.581583	-0.152709	0.0736874	-2.07239	0.0148217	0.0105717	0.0382288	0.999999	Intergenic	63808	ENSMUST00000082667	chr1-36068460-36069216-CpG:_81-CGI	243051	NA	NA	NA
chr1	35826872	0.856806	0.646784	0.210022	0.0716185	2.93251	0.0139125	0.0133791	0.00336238	0.999999	Intergenic	65271	ENSMUST00000082667	chr1-36068460-36069216-CpG:_81-CGI	241588	NA	NA	NA
chr1	35861763	0.6792	0.80016	-0.12096	0.0598834	-2.01992	0.0129985	0.0151454	0.0433917	0.999999	Intergenic	100162	ENSMUST00000082667	chr1-36068460-36069216-CpG:_81-CGI	206697	NA	NA	NA
chr1	35866856	0.821969	0.924035	-0.102067	0.0402981	-2.53279	0.0119299	0.00769434	0.0113159	0.999999	Intergenic	105255	ENSMUST00000082667	chr1-36068460-36069216-CpG:_81-CGI	201604	NA	NA	NA
chr1	35869643	0.347043	0.486741	-0.139698	0.054315	-2.57199	0.00687557	0.0134342	0.0101116	0.999999	Intergenic	108042	ENSMUST00000082667	chr1-36068460-36069216-CpG:_81-CGI	198817	NA	NA	NA
chr1	35875287	0.366371	0.518681	-0.152309	0.0670892	-2.27025	0.011492	0.0148795	0.0231922	0.999999	Intergenic	113686	ENSMUST00000082667	chr1-36068460-36069216-CpG:_81-CGI	193173	NA	NA	NA
chr1	35986375	0.727596	0.881795	-0.154199	0.0577865	-2.66842	0.0119886	0.0124448	0.00762091	0.999999	Intergenic	-82024	ENSMUST00000088174	chr1-36068460-36069216-CpG:_81-CGI	82085	NA	NA	NA
chr1	36010532	0.696632	0.501237	0.195395	0.0728742	2.68126	0.0115785	0.0126112	0.00733446	0.999999	Intergenic	-57867	ENSMUST00000088174	chr1-36068460-36069216-CpG:_81-CGI	57928	NA	NA	NA
chr1	36010646	0.921152	0.768256	0.152896	0.0687127	2.22514	0.0148467	0.0264025	0.0260715	0.999999	Intergenic	-57753	ENSMUST00000088174	chr1-36068460-36069216-CpG:_81-CGI	57814	NA	NA	NA
chr1	36014103	0.758457	0.865264	-0.106807	0.0530152	-2.01464	0.0118249	0.00908698	0.043942	0.999999	Intergenic	-54296	ENSMUST00000088174	chr1-36068460-36069216-CpG:_81-CGI	54357	NA	NA	NA
chr1	36019469	0.734599	0.928954	-0.194355	0.0678916	-2.86272	0.020453	0.0117562	0.0042002	0.999999	Intergenic	-48930	ENSMUST00000088174	chr1-36068460-36069216-CpG:_81-CGI	48991	NA	NA	NA
chr1	36054638	0.817108	0.95823	-0.141122	0.0390767	-3.61141	0.0102538	0.00996199	0.000304539	0.61271	Intergenic	-13761	ENSMUST00000088174	chr1-36068460-36069216-CpG:_81-CGI	13822	NA	NA	NA
chr1	36061549	0.47833	0.643317	-0.164987	0.0678184	-2.43278	0.0148929	0.00959481	0.0149834	0.999999	Intergenic	-6850	ENSMUST00000088174	chr1-36068460-36069216-CpG:_81-CGI	6911	NA	NA	NA
chr1	36074709	0.776929	0.623136	0.153793	0.0600617	2.56058	0.0108504	0.00970447	0.0104499	0.999999	intron (ENSMUST00000088174, intron 1 of 1)	6310	ENSMUST00000088174	chr1-36068460-36069216-CpG:_81-CGI	-5494	ENSMUSG00000045216	Hs6st1	heparan sulfate 6-O-sulfotransferase 1 [Source:MGI Symbol;Acc:MGI:1354958]
chr1	36075061	0.644434	0.504322	0.140112	0.0709798	1.97397	0.012099	0.0131311	0.0483856	0.999999	intron (ENSMUST00000088174, intron 1 of 1)	6662	ENSMUST00000088174	chr1-36068460-36069216-CpG:_81-CGI	-5846	ENSMUSG00000045216	Hs6st1	heparan sulfate 6-O-sulfotransferase 1 [Source:MGI Symbol;Acc:MGI:1354958]
chr1	36075100	0.671319	0.454677	0.216642	0.0696889	3.1087	0.0173723	0.012394	0.00187914	0.958178	intron (ENSMUST00000088174, intron 1 of 1)	6701	ENSMUST00000088174	chr1-36068460-36069216-CpG:_81-CGI	-5885	ENSMUSG00000045216	Hs6st1	heparan sulfate 6-O-sulfotransferase 1 [Source:MGI Symbol;Acc:MGI:1354958]
chr1	36075204	0.702103	0.568372	0.133731	0.0585274	2.28494	0.0112245	0.0129315	0.0223166	0.999999	intron (ENSMUST00000088174, intron 1 of 1)	6805	ENSMUST00000088174	chr1-36068460-36069216-CpG:_81-CGI	-5989	ENSMUSG00000045216	Hs6st1	heparan sulfate 6-O-sulfotransferase 1 [Source:MGI Symbol;Acc:MGI:1354958]
chr1	36089888	0.607739	0.464657	0.143082	0.0688684	2.07761	0.0150343	0.011021	0.0377452	0.999999	intron (ENSMUST00000088174, intron 1 of 1)	21489	ENSMUST00000088174	chr1-36103537-36104186-CpG:_46-CGI	13649	ENSMUSG00000045216	Hs6st1	heparan sulfate 6-O-sulfotransferase 1 [Source:MGI Symbol;Acc:MGI:1354958]
chr1	36091104	0.866762	0.981712	-0.11495	0.0480051	-2.39454	0.0203876	0.0147181	0.0166411	0.999999	intron (ENSMUST00000088174, intron 1 of 1)	22705	ENSMUST00000088174	chr1-36103537-36104186-CpG:_46-CGI	12433	ENSMUSG00000045216	Hs6st1	heparan sulfate 6-O-sulfotransferase 1 [Source:MGI Symbol;Acc:MGI:1354958]
chr1	36132396	0.432044	0.577242	-0.145198	0.06442	-2.25393	0.0094607	0.0128528	0.0242005	0.999999	Intergenic	18127	ENSMUST00000173250	chr1-36103537-36104186-CpG:_46-CGI	-28211	NA	NA	NA
chr1	36263983	0.513282	0.396751	0.116531	0.0484364	2.40586	0.00770124	0.00674152	0.0161343	0.999999	TTS (ENSMUST00000056946)	9441	ENSMUST00000056946	chr1-36269231-36269697-CpG:_48-CGI	5248	ENSMUSG00000047180	Neurl3	neuralized homolog 3 homolog (Drosophila) [Source:MGI Symbol;Acc:MGI:2429944]
chr1	36263995	0.537004	0.412153	0.12485	0.0600347	2.07964	0.0105346	0.0143079	0.0375589	0.999999	TTS (ENSMUST00000056946)	9429	ENSMUST00000056946	chr1-36269231-36269697-CpG:_48-CGI	5236	ENSMUSG00000047180	Neurl3	neuralized homolog 3 homolog (Drosophila) [Source:MGI Symbol;Acc:MGI:2429944]
chr1	36264523	0.562985	0.424382	0.138603	0.0575459	2.40856	0.00827241	0.0128219	0.0160158	0.999999	TTS (ENSMUST00000056946)	8901	ENSMUST00000056946	chr1-36269231-36269697-CpG:_48-CGI	4708	ENSMUSG00000047180	Neurl3	neuralized homolog 3 homolog (Drosophila) [Source:MGI Symbol;Acc:MGI:2429944]
chr1	36269046	0.576336	0.735974	-0.159638	0.0673266	-2.3711	0.0120226	0.0104939	0.0177354	0.999999	intron (ENSMUST00000056946, intron 2 of 3)	4378	ENSMUST00000056946	chr1-36269231-36269697-CpG:_48-CGI	185	ENSMUSG00000047180	Neurl3	neuralized homolog 3 homolog (Drosophila) [Source:MGI Symbol;Acc:MGI:2429944]
chr1	36273678	0.190807	0.0723265	0.118481	0.045445	2.60713	0.00948923	0.0202537	0.00913058	0.999999	promoter-TSS (ENSMUST00000056946)	-254	ENSMUST00000056946	chr1-36269231-36269697-CpG:_48-CGI	-3982	ENSMUSG00000047180	Neurl3	neuralized homolog 3 homolog (Drosophila) [Source:MGI Symbol;Acc:MGI:2429944]
chr1	36306762	0.748805	0.851582	-0.102778	0.0461469	-2.22718	0.00957673	0.01206	0.025935	0.999999	promoter-TSS (ENSMUST00000150747)	-970	ENSMUST00000126413	chr1-36307616-36308213-CpG:_61-CGI	854	ENSMUSG00000037447	Arid5a	AT rich interactive domain 5A (MRF1-like) [Source:MGI Symbol;Acc:MGI:2443039]
chr1	36372225	0.790939	0.963105	-0.172166	0.0564592	-3.04939	0.0157983	0.0191248	0.00229304	0.995876	promoter-TSS (ENSMUST00000179162)	-65	ENSMUST00000179162	chr1-36368684-36369330-CpG:_74-CGI	-2896	ENSMUSG00000037432	Fer1l5	fer-1-like 5 (C. elegans) [Source:MGI Symbol;Acc:MGI:3616091]
chr1	36413241	0.824215	0.956564	-0.132349	0.0492585	-2.68682	0.0119423	0.0131913	0.00721358	0.999999	intron (ENSMUST00000179162, intron 35 of 50)	-3646	ENSMUST00000140452	chr1-36444875-36445308-CpG:_44-CGI	31634	ENSMUSG00000037432	Fer1l5	fer-1-like 5 (C. elegans) [Source:MGI Symbol;Acc:MGI:3616091]
chr1	36469430	0.547032	0.413379	0.133653	0.0618786	2.15992	0.016017	0.0072984	0.0307791	0.999999	Intergenic	-2189	ENSMUST00000153128	chr1-36471266-36472155-CpG:_72-CGI	1836	NA	NA	NA
chr1	36474124	0.76346	0.623904	0.139557	0.0699971	1.99375	0.0136021	0.0118651	0.0461793	0.999999	intron (ENSMUST00000153128, intron 1 of 6)	2505	ENSMUST00000153128	chr1-36471266-36472155-CpG:_72-CGI	-1970	ENSMUSG00000037408	Cnnm4	cyclin M4 [Source:MGI Symbol;Acc:MGI:2151060]
chr1	36530438	0.346496	0.219196	0.1273	0.0596249	2.13501	0.0101508	0.0154885	0.0327603	0.999999	TTS (ENSMUST00000054665)	5290	ENSMUST00000054665	chr1-36546910-36547290-CpG:_38-CGI	16472	ENSMUSG00000067653	Ankrd23	ankyrin repeat domain 23 [Source:MGI Symbol;Acc:MGI:1925571]
chr1	36559227	0.672455	0.537869	0.134586	0.0570883	2.3575	0.00941377	0.00842979	0.0183983	0.999999	promoter-TSS (ENSMUST00000154493)	869	ENSMUST00000149224	chr1-36556807-36558424-CpG:_139-CGI	-804	ENSMUSG00000026121	Sema4c	sema domain, immunoglobulin domain (Ig), transmembrane domain (TM) and short cytoplasmic domain, (semaphorin) 4C [Source:MGI Symbol;Acc:MGI:109252]
chr1	36559387	0.198191	0.366519	-0.168328	0.0698533	-2.40974	0.0151928	0.0187479	0.0159639	0.999999	intron (ENSMUST00000149224, intron 1 of 2)	1029	ENSMUST00000149224	chr1-36556807-36558424-CpG:_139-CGI	-964	ENSMUSG00000087589	D430040D24Rik	RIKEN cDNA D430040D24 gene [Source:MGI Symbol;Acc:MGI:2442526]
chr1	36607103	0.204714	0.492251	-0.287537	0.0832304	-3.45471	0.0144786	0.0125062	0.000550883	0.73481	intron (ENSMUST00000114981, intron 7 of 9)	5302	ENSMUST00000161062	chr1-36556807-36558424-CpG:_139-CGI	-48680	ENSMUSG00000046337	Fam178b	family with sequence similarity 178, member B [Source:MGI Symbol;Acc:MGI:3026913]
chr1	36607108	0.24839	0.588428	-0.340038	0.0876214	-3.88076	0.0208332	0.0123709	0.00010413	0.443611	intron (ENSMUST00000114981, intron 7 of 9)	5307	ENSMUST00000161062	chr1-36556807-36558424-CpG:_139-CGI	-48685	ENSMUSG00000046337	Fam178b	family with sequence similarity 178, member B [Source:MGI Symbol;Acc:MGI:3026913]
chr1	36611659	0.469538	0.308621	0.160917	0.0770705	2.08792	0.0137864	0.0113853	0.0368049	0.999999	intron (ENSMUST00000114981, intron 6 of 9)	9858	ENSMUST00000161062	chr1-36556807-36558424-CpG:_139-CGI	-53236	ENSMUSG00000046337	Fam178b	family with sequence similarity 178, member B [Source:MGI Symbol;Acc:MGI:3026913]
chr1	36611665	0.771621	0.586359	0.185263	0.0841309	2.20208	0.0218563	0.0168408	0.0276598	0.999999	intron (ENSMUST00000114981, intron 6 of 9)	9864	ENSMUST00000161062	chr1-36556807-36558424-CpG:_139-CGI	-53242	ENSMUSG00000046337	Fam178b	family with sequence similarity 178, member B [Source:MGI Symbol;Acc:MGI:3026913]
chr1	36682670	0.749847	0.878843	-0.128997	0.0468923	-2.75091	0.0112372	0.00922161	0.00594296	0.999999	intron (ENSMUST00000114981, intron 1 of 9)	512	ENSMUST00000170295	chr1-36683084-36683438-CpG:_32-CGI	414	ENSMUSG00000046337	Fam178b	family with sequence similarity 178, member B [Source:MGI Symbol;Acc:MGI:3026913]
chr1	36683172	0.82751	0.939117	-0.111608	0.0521541	-2.13996	0.0124319	0.0244676	0.032358	0.999999	promoter-TSS (ENSMUST00000170295)	10	ENSMUST00000170295	chr1-36683084-36683438-CpG:_32-CGI	0	ENSMUSG00000046337	Fam178b	family with sequence similarity 178, member B [Source:MGI Symbol;Acc:MGI:3026913]
chr1	36683195	0.795517	0.95502	-0.159502	0.066892	-2.38448	0.026432	0.0304586	0.0171034	0.999999	promoter-TSS (ENSMUST00000170295)	-13	ENSMUST00000114981	chr1-36683084-36683438-CpG:_32-CGI	0	ENSMUSG00000046337	Fam178b	family with sequence similarity 178, member B [Source:MGI Symbol;Acc:MGI:3026913]
chr1	36706708	0.754596	0.897426	-0.14283	0.0637144	-2.24172	0.0149356	0.0135772	0.0249796	0.999999	intron (ENSMUST00000162662, intron 3 of 3)	458	ENSMUST00000160043	chr1-36709621-36710148-CpG:_50-CGI	2913	ENSMUSG00000037351	Actr1b	ARP1 actin-related protein 1B, centractin beta [Source:MGI Symbol;Acc:MGI:1917446]
chr1	36707927	0.691732	0.478875	0.212857	0.103737	2.05189	0.0159938	0.0425519	0.04018	0.999999	promoter-TSS (ENSMUST00000160043)	-761	ENSMUST00000160043	chr1-36709621-36710148-CpG:_50-CGI	1694	ENSMUSG00000037351	Actr1b	ARP1 actin-related protein 1B, centractin beta [Source:MGI Symbol;Acc:MGI:1917446]
chr1	36737140	0.173949	0.0692631	0.104686	0.0509834	2.05334	0.0198793	0.00950508	0.0400393	0.999999	Intergenic	-22719	ENSMUST00000160084	chr1-36709621-36710148-CpG:_50-CGI	-26993	NA	NA	NA
chr1	36759229	0.485929	0.659857	-0.173928	0.0798872	-2.17717	0.0127516	0.0109828	0.0294678	0.999999	Intergenic	-2631	ENSMUST00000027291	chr1-36770808-36771193-CpG:_44-CGI	11579	NA	NA	NA
chr1	36759240	0.83366	0.942694	-0.109035	0.0545528	-1.9987	0.0135155	0.0116281	0.0456406	0.999999	Intergenic	-2620	ENSMUST00000027291	chr1-36770808-36771193-CpG:_44-CGI	11568	NA	NA	NA
chr1	36767929	0.841574	0.6855	0.156074	0.0576072	2.70928	0.0127448	0.00963462	0.00674288	0.999999	intron (ENSMUST00000027291, intron 1 of 12)	-2056	ENSMUST00000180475	chr1-36770808-36771193-CpG:_44-CGI	2879	ENSMUSG00000026117	Zap70	zeta-chain (TCR) associated protein kinase [Source:MGI Symbol;Acc:MGI:99613]
chr1	36770932	0.30866	0.186669	0.121991	0.0616968	1.97727	0.01372	0.0152299	0.0480109	0.999999	exon (ENSMUST00000027291, exon 2 of 13)	-5059	ENSMUST00000180475	chr1-36770808-36771193-CpG:_44-CGI	0	ENSMUSG00000026117	Zap70	zeta-chain (TCR) associated protein kinase [Source:MGI Symbol;Acc:MGI:99613]
chr1	36771147	0.161873	0.0465076	0.115365	0.0353066	3.26752	0.0113282	0.00706598	0.00108493	0.857721	exon (ENSMUST00000027291, exon 2 of 13)	-5274	ENSMUST00000180475	chr1-36770808-36771193-CpG:_44-CGI	0	ENSMUSG00000026117	Zap70	zeta-chain (TCR) associated protein kinase [Source:MGI Symbol;Acc:MGI:99613]
chr1	36831223	0.610903	0.473714	0.137188	0.0628132	2.18407	0.0116863	0.00868065	0.028957	0.999999	intron (ENSMUST00000027290, intron 11 of 40)	-65350	ENSMUST00000180475	chr1-36779084-36779320-CpG:_18-CGI	-51904	ENSMUSG00000026116	Tmem131	transmembrane protein 131 [Source:MGI Symbol;Acc:MGI:1927110]
chr1	36831692	0.83169	0.646545	0.185145	0.0605416	3.05815	0.0220634	0.00902652	0.00222706	0.990505	intron (ENSMUST00000027290, intron 11 of 40)	-65819	ENSMUST00000180475	chr1-36779084-36779320-CpG:_18-CGI	-52373	ENSMUSG00000026116	Tmem131	transmembrane protein 131 [Source:MGI Symbol;Acc:MGI:1927110]
chr1	36833161	0.855872	0.7356	0.120272	0.0483514	2.48746	0.0165205	0.00775463	0.0128659	0.999999	intron (ENSMUST00000027290, intron 11 of 40)	-67288	ENSMUST00000180475	chr1-36779084-36779320-CpG:_18-CGI	-53842	ENSMUSG00000026116	Tmem131	transmembrane protein 131 [Source:MGI Symbol;Acc:MGI:1927110]
chr1	36842481	0.833781	0.672398	0.161383	0.0644447	2.50421	0.0153582	0.0104536	0.0122725	0.999999	intron (ENSMUST00000027290, intron 5 of 40)	-76608	ENSMUST00000180475	chr1-36779084-36779320-CpG:_18-CGI	-63162	ENSMUSG00000026116	Tmem131	transmembrane protein 131 [Source:MGI Symbol;Acc:MGI:1927110]
chr1	36845313	0.933845	0.830316	0.103529	0.0482919	2.14381	0.0124647	0.0107062	0.0320482	0.999999	intron (ENSMUST00000027290, intron 5 of 40)	-79440	ENSMUST00000180475	chr1-36779084-36779320-CpG:_18-CGI	-65994	ENSMUSG00000026116	Tmem131	transmembrane protein 131 [Source:MGI Symbol;Acc:MGI:1927110]
chr1	36854319	0.872434	0.704237	0.168198	0.050636	3.32171	0.0124292	0.00990351	0.000894685	0.821614	intron (ENSMUST00000027290, intron 5 of 40)	85207	ENSMUST00000027290	chr1-36779084-36779320-CpG:_18-CGI	-75000	ENSMUSG00000026116	Tmem131	transmembrane protein 131 [Source:MGI Symbol;Acc:MGI:1927110]
chr1	36854327	0.814215	0.665672	0.148544	0.0669898	2.21741	0.0249008	0.0141237	0.0265952	0.999999	intron (ENSMUST00000027290, intron 5 of 40)	85199	ENSMUST00000027290	chr1-36779084-36779320-CpG:_18-CGI	-75008	ENSMUSG00000026116	Tmem131	transmembrane protein 131 [Source:MGI Symbol;Acc:MGI:1927110]
chr1	36883895	0.622997	0.501687	0.12131	0.0531902	2.28068	0.00770344	0.00980379	0.0225674	0.999999	intron (ENSMUST00000027290, intron 2 of 40)	55631	ENSMUST00000027290	chr1-36938841-36940122-CpG:_154-CGI	54946	ENSMUSG00000026116	Tmem131	transmembrane protein 131 [Source:MGI Symbol;Acc:MGI:1927110]
chr1	36920370	0.268332	0.15878	0.109551	0.0390116	2.80817	0.0076473	0.00674152	0.00498232	0.999999	intron (ENSMUST00000027290, intron 1 of 40)	19156	ENSMUST00000027290	chr1-36938841-36940122-CpG:_154-CGI	18471	ENSMUSG00000026116	Tmem131	transmembrane protein 131 [Source:MGI Symbol;Acc:MGI:1927110]
chr1	36936768	0.532227	0.355969	0.176258	0.073268	2.40567	0.0093393	0.0251852	0.016143	0.999999	intron (ENSMUST00000027290, intron 1 of 40)	2758	ENSMUST00000027290	chr1-36938841-36940122-CpG:_154-CGI	2073	ENSMUSG00000026116	Tmem131	transmembrane protein 131 [Source:MGI Symbol;Acc:MGI:1927110]
chr1	36936830	0.592	0.458407	0.133594	0.0600338	2.22531	0.0107577	0.00985675	0.0260604	0.999999	intron (ENSMUST00000027290, intron 1 of 40)	2696	ENSMUST00000027290	chr1-36938841-36940122-CpG:_154-CGI	2011	ENSMUSG00000026116	Tmem131	transmembrane protein 131 [Source:MGI Symbol;Acc:MGI:1927110]
chr1	36936834	0.799422	0.679924	0.119498	0.0556738	2.14639	0.00953987	0.0128368	0.0318416	0.999999	intron (ENSMUST00000027290, intron 1 of 40)	2692	ENSMUST00000027290	chr1-36938841-36940122-CpG:_154-CGI	2007	ENSMUSG00000026116	Tmem131	transmembrane protein 131 [Source:MGI Symbol;Acc:MGI:1927110]
chr1	37042805	0.789389	0.619597	0.169792	0.0623546	2.72301	0.0168726	0.0100235	0.00646904	0.999999	intron (ENSMUST00000124404, intron 3 of 6)	13422	ENSMUST00000162449	chr1-37029247-37029486-CpG:_17-CGI	-13320	ENSMUSG00000050122	Vwa3b	von Willebrand factor A domain containing 3B [Source:MGI Symbol;Acc:MGI:1918103]
chr1	37063317	0.530234	0.674546	-0.144312	0.0717865	-2.01029	0.0151781	0.0101235	0.0444003	0.999999	intron (ENSMUST00000124404, intron 6 of 6)	33934	ENSMUST00000162449	chr1-37029247-37029486-CpG:_17-CGI	-33832	ENSMUSG00000050122	Vwa3b	von Willebrand factor A domain containing 3B [Source:MGI Symbol;Acc:MGI:1918103]
chr1	37101237	0.834022	0.935027	-0.101005	0.0379474	-2.66172	0.0104124	0.00921678	0.00777428	0.999999	Intergenic	-52606	ENSMUST00000027289	chr1-37029247-37029486-CpG:_17-CGI	-71752	NA	NA	NA
chr1	37129942	0.863575	0.974451	-0.110877	0.0368418	-3.00954	0.0097904	0.0305475	0.00261645	0.999999	Intergenic	-23901	ENSMUST00000027289	chr1-37029247-37029486-CpG:_17-CGI	-100457	NA	NA	NA
chr1	37195037	0.322018	0.170163	0.151855	0.0645899	2.35106	0.0173994	0.0190478	0.0187198	0.999999	Intergenic	-23298	ENSMUST00000134238	chr1-37299840-37300507-CpG:_62-CGI	104803	NA	NA	NA
chr1	37300647	0.4931	0.663068	-0.169968	0.0702814	-2.41839	0.0199289	0.00889812	0.0155893	0.999999	intron (ENSMUST00000140264, intron 1 of 24)	340	ENSMUST00000140264	chr1-37299840-37300507-CpG:_62-CGI	-141	ENSMUSG00000026113	Inpp4a	inositol polyphosphate-4-phosphatase, type I [Source:MGI Symbol;Acc:MGI:1931123]
chr1	37341952	0.272032	0.433593	-0.16156	0.0611203	-2.64331	0.0162688	0.0129931	0.00820989	0.999999	intron (ENSMUST00000140264, intron 1 of 24)	-7781	ENSMUST00000141402	chr1-37299840-37300507-CpG:_62-CGI	-41446	ENSMUSG00000026113	Inpp4a	inositol polyphosphate-4-phosphatase, type I [Source:MGI Symbol;Acc:MGI:1931123]
chr1	37347522	0.266172	0.372367	-0.106195	0.0512963	-2.07023	0.00839019	0.00920392	0.038431	0.999999	intron (ENSMUST00000140264, intron 1 of 24)	-10396	ENSMUST00000132615	chr1-37299840-37300507-CpG:_62-CGI	-47016	ENSMUSG00000026113	Inpp4a	inositol polyphosphate-4-phosphatase, type I [Source:MGI Symbol;Acc:MGI:1931123]
chr1	37448644	0.592281	0.707153	-0.114872	0.056336	-2.03904	0.0107828	0.00853942	0.0414456	0.999999	intron (ENSMUST00000042161, intron 13 of 14)	17301	ENSMUST00000134184	chr1-37429777-37430415-CpG:_67-CGI	-18230	ENSMUSG00000026110	Mgat4a	mannoside acetylglucosaminyltransferase 4, isoenzyme A [Source:MGI Symbol;Acc:MGI:2662992]
chr1	37473965	0.849575	0.694924	0.15465	0.0630141	2.45422	0.0153251	0.0107849	0.014119	0.999999	intron (ENSMUST00000042161, intron 4 of 14)	15016	ENSMUST00000151866	chr1-37429777-37430415-CpG:_67-CGI	-43551	ENSMUSG00000026110	Mgat4a	mannoside acetylglucosaminyltransferase 4, isoenzyme A [Source:MGI Symbol;Acc:MGI:2662992]
chr1	37478343	0.227368	0.360588	-0.133219	0.0458931	-2.90282	0.00998494	0.00674152	0.00369818	0.999999	intron (ENSMUST00000042161, intron 4 of 14)	10638	ENSMUST00000151866	chr1-37429777-37430415-CpG:_67-CGI	-47929	ENSMUSG00000026110	Mgat4a	mannoside acetylglucosaminyltransferase 4, isoenzyme A [Source:MGI Symbol;Acc:MGI:2662992]
chr1	37539476	0.768572	0.643955	0.124617	0.0588122	2.11889	0.016381	0.013197	0.0340995	0.999999	intron (ENSMUST00000151952, intron 1 of 15)	1539	ENSMUST00000151952	chr1-37540315-37540920-CpG:_56-CGI	839	ENSMUSG00000026110	Mgat4a	mannoside acetylglucosaminyltransferase 4, isoenzyme A [Source:MGI Symbol;Acc:MGI:2662992]
chr1	37586476	0.362633	0.55681	-0.194177	0.0796912	-2.43661	0.023004	0.00981649	0.0148255	0.999999	Intergenic	-27782	ENSMUST00000160659	chr1-37540315-37540920-CpG:_56-CGI	-45557	NA	NA	NA
chr1	37624464	0.769074	0.887267	-0.118192	0.0599765	-1.97065	0.0158853	0.0112519	0.0487643	0.999999	exon (ENSMUST00000162875, exon 7 of 10)	777	ENSMUST00000160023	chr1-37540315-37540920-CpG:_56-CGI	-83545	ENSMUSG00000026090	2010300C02Rik	RIKEN cDNA 2010300C02 gene [Source:MGI Symbol;Acc:MGI:1919347]
chr1	37666853	0.458703	0.587757	-0.129054	0.0637686	-2.02379	0.0112882	0.00856137	0.0429917	0.999999	intron (ENSMUST00000162875, intron 1 of 9)	-41612	ENSMUST00000160023	chr1-37719313-37720128-CpG:_88-CGI	52460	ENSMUSG00000026090	2010300C02Rik	RIKEN cDNA 2010300C02 gene [Source:MGI Symbol;Acc:MGI:1919347]
chr1	37690738	0.562095	0.687255	-0.125161	0.0612631	-2.04301	0.0181406	0.00724741	0.0410518	0.999999	intron (ENSMUST00000160589, intron 1 of 3)	29056	ENSMUST00000160589	chr1-37719313-37720128-CpG:_88-CGI	28575	ENSMUSG00000026090	2010300C02Rik	RIKEN cDNA 2010300C02 gene [Source:MGI Symbol;Acc:MGI:1919347]
chr1	37726041	0.649668	0.507371	0.142296	0.0688131	2.06787	0.0111187	0.01685	0.0386525	0.999999	Intergenic	-5957	ENSMUST00000162875	chr1-37719313-37720128-CpG:_88-CGI	-5914	NA	NA	NA
chr1	37867820	0.942026	0.833419	0.108608	0.0403139	2.69405	0.0104737	0.0102584	0.00705889	0.999999	intron (ENSMUST00000181885, intron 1 of 1)	2522	ENSMUST00000181885	chr1-37864612-37865324-CpG:_78-CGI	-2497	ENSMUSG00000097268	Gm26805	predicted gene, 26805 [Source:MGI Symbol;Acc:MGI:5477299]
chr1	37884665	0.494835	0.665324	-0.170489	0.0862123	-1.97754	0.00994074	0.0429953	0.0479801	0.999999	intron (ENSMUST00000027257, intron 2 of 6)	-2798	ENSMUST00000127170	chr1-37890362-37890782-CpG:_38-CGI	5697	ENSMUSG00000026088	Mitd1	MIT, microtubule interacting and transport, domain containing 1 [Source:MGI Symbol;Acc:MGI:1916278]
chr1	37903216	0.498645	0.331329	0.167316	0.0520264	3.21599	0.00828204	0.00782147	0.00129994	0.896608	Intergenic	5961	ENSMUST00000162513	chr1-37890362-37890782-CpG:_38-CGI	-12435	NA	NA	NA
chr1	37922338	0.649665	0.800339	-0.150674	0.0713917	-2.11053	0.0162626	0.0147969	0.034813	0.999999	Intergenic	-5846	ENSMUST00000078307	chr1-37890362-37890782-CpG:_38-CGI	-31557	NA	NA	NA
chr1	37923512	0.236854	0.440551	-0.203697	0.0692465	-2.94162	0.0163608	0.0117518	0.00326496	0.999999	Intergenic	-7020	ENSMUST00000078307	chr1-37890362-37890782-CpG:_38-CGI	-32731	NA	NA	NA
chr1	37999625	0.551793	0.712864	-0.161072	0.0571242	-2.81968	0.00870208	0.0135772	0.00480718	0.999999	intron (ENSMUST00000027252, intron 1 of 23)	1616	ENSMUST00000027252	chr1-37997823-37998675-CpG:_101-CGI	-951	ENSMUSG00000026083	Eif5b	eukaryotic translation initiation factor 5B [Source:MGI Symbol;Acc:MGI:2441772]
chr1	38058758	0.742775	0.877367	-0.134592	0.0594144	-2.26531	0.0158024	0.0118317	0.0234934	0.999999	intron (ENSMUST00000027251, intron 14 of 22)	60749	ENSMUST00000027252	chr1-37997823-37998675-CpG:_101-CGI	-60084	ENSMUSG00000026082	Rev1	REV1 homolog (S. cerevisiae) [Source:MGI Symbol;Acc:MGI:1929074]
chr1	38176274	0.740037	0.845206	-0.105169	0.0498479	-2.10979	0.0126827	0.00819087	0.0348762	0.999999	Intergenic	21168	ENSMUST00000136641	chr1-38210065-38210345-CpG:_26-CGI	33791	NA	NA	NA
chr1	38210175	0.806785	0.936182	-0.129397	0.0528382	-2.44893	0.0121123	0.0139264	0.0143282	0.999999	exon (ENSMUST00000039827, exon 13 of 23)	-12733	ENSMUST00000136641	chr1-38210065-38210345-CpG:_26-CGI	0	ENSMUSG00000037138	Aff3	AF4/FMR2 family, member 3 [Source:MGI Symbol;Acc:MGI:106927]
chr1	38210184	0.78243	0.909181	-0.126751	0.0605666	-2.09275	0.0160261	0.0107864	0.0363711	0.999999	exon (ENSMUST00000039827, exon 13 of 23)	-12742	ENSMUST00000136641	chr1-38210065-38210345-CpG:_26-CGI	0	ENSMUSG00000037138	Aff3	AF4/FMR2 family, member 3 [Source:MGI Symbol;Acc:MGI:106927]
chr1	38241741	0.251025	0.392951	-0.141926	0.0524996	-2.70338	0.0109566	0.00829459	0.00686376	0.999999	intron (ENSMUST00000133299, intron 1 of 3)	2042	ENSMUST00000133299	chr1-38210065-38210345-CpG:_26-CGI	-31397	ENSMUSG00000085391	Gm16150	predicted gene 16150 [Source:MGI Symbol;Acc:MGI:3801827]
chr1	38384283	0.65489	0.403636	0.251254	0.0857573	2.92983	0.0124501	0.0215683	0.0033915	0.999999	promoter-TSS (ENSMUST00000143261)	-665	ENSMUST00000143261	chr1-38210065-38210345-CpG:_26-CGI	-173939	ENSMUSG00000087131	Gm16152	predicted gene 16152 [Source:MGI Symbol;Acc:MGI:3802058]
chr1	38384497	0.61462	0.506628	0.107992	0.0493879	2.18661	0.00874854	0.00796185	0.0287707	0.999999	promoter-TSS (ENSMUST00000143261)	-451	ENSMUST00000143261	chr1-38210065-38210345-CpG:_26-CGI	-174153	ENSMUSG00000087131	Gm16152	predicted gene 16152 [Source:MGI Symbol;Acc:MGI:3802058]
chr1	38393695	0.432226	0.564939	-0.132713	0.0581978	-2.28038	0.00857158	0.0110505	0.0225851	0.999999	exon (ENSMUST00000143261, exon 5 of 5)	4867	ENSMUST00000131663	chr1-38210065-38210345-CpG:_26-CGI	-183351	ENSMUSG00000087131	Gm16152	predicted gene 16152 [Source:MGI Symbol;Acc:MGI:3802058]
chr1	38393929	0.44577	0.242034	0.203736	0.0667798	3.05087	0.0143459	0.00996892	0.0022818	0.995273	TTS (ENSMUST00000143261)	5101	ENSMUST00000131663	chr1-38210065-38210345-CpG:_26-CGI	-183585	ENSMUSG00000087131	Gm16152	predicted gene 16152 [Source:MGI Symbol;Acc:MGI:3802058]
chr1	38478449	0.3294	0.211681	0.117719	0.049196	2.39286	0.0103784	0.00919378	0.0167177	0.999999	intron (ENSMUST00000027250, intron 5 of 7)	89621	ENSMUST00000131663	chr1-38626793-38628084-CpG:_94-CGI	148344	ENSMUSG00000037138	Aff3	AF4/FMR2 family, member 3 [Source:MGI Symbol;Acc:MGI:106927]
chr1	38493642	0.480153	0.667298	-0.187145	0.0697818	-2.68186	0.011402	0.0107347	0.00732136	0.999999	intron (ENSMUST00000027250, intron 5 of 7)	104814	ENSMUST00000131663	chr1-38626793-38628084-CpG:_94-CGI	133151	ENSMUSG00000037138	Aff3	AF4/FMR2 family, member 3 [Source:MGI Symbol;Acc:MGI:106927]
chr1	38497082	0.718366	0.931325	-0.212959	0.0703032	-3.02915	0.0156424	0.0214737	0.00245243	0.999999	intron (ENSMUST00000027250, intron 5 of 7)	108254	ENSMUST00000131663	chr1-38626793-38628084-CpG:_94-CGI	129711	ENSMUSG00000037138	Aff3	AF4/FMR2 family, member 3 [Source:MGI Symbol;Acc:MGI:106927]
chr1	38620809	0.878333	0.745572	0.132761	0.0674386	1.96862	0.0171609	0.0248355	0.0489966	0.999999	intron (ENSMUST00000142875, intron 1 of 21)	6375	ENSMUST00000095027	chr1-38626793-38628084-CpG:_94-CGI	5984	ENSMUSG00000037138	Aff3	AF4/FMR2 family, member 3 [Source:MGI Symbol;Acc:MGI:106927]
chr1	38670880	0.318721	0.431091	-0.112369	0.0481212	-2.33513	0.00743625	0.00713903	0.0195365	0.999999	Intergenic	-5926	ENSMUST00000039827	chr1-38626793-38628084-CpG:_94-CGI	-42797	NA	NA	NA
chr1	38683711	0.43063	0.182177	0.248452	0.0832359	2.98492	0.0162611	0.0121561	0.00283654	0.999999	Intergenic	-18757	ENSMUST00000039827	chr1-38626793-38628084-CpG:_94-CGI	-55628	NA	NA	NA
chr1	38696122	0.0762912	0.244871	-0.16858	0.0703545	-2.39615	0.022446	0.0245654	0.0165684	0.999999	Intergenic	-31168	ENSMUST00000039827	chr1-38626793-38628084-CpG:_94-CGI	-68039	NA	NA	NA
chr1	38760766	0.212717	0.357478	-0.14476	0.0712724	-2.03108	0.0136197	0.0182972	0.0422467	0.999999	Intergenic	60448	ENSMUST00000039612	chr1-38835801-38836776-CpG:_131-CGI	75035	NA	NA	NA
chr1	38856609	0.852994	0.955519	-0.102524	0.0470356	-2.17972	0.0149145	0.0187608	0.029278	0.999999	Intergenic	-20520	ENSMUST00000147695	chr1-38835801-38836776-CpG:_131-CGI	-19834	NA	NA	NA
chr1	38862047	0.698434	0.86602	-0.167586	0.0664155	-2.5233	0.0123831	0.0118111	0.011626	0.999999	Intergenic	-25958	ENSMUST00000147695	chr1-38835801-38836776-CpG:_131-CGI	-25272	NA	NA	NA
chr1	38869491	0.905175	0.799596	0.105579	0.0534649	1.97474	0.0295495	0.00977477	0.0482974	0.999999	intron (ENSMUST00000027249, intron 5 of 6)	28668	ENSMUST00000027249	chr1-38897864-38898202-CpG:_46-CGI	28373	ENSMUSG00000026080	Chst10	carbohydrate sulfotransferase 10 [Source:MGI Symbol;Acc:MGI:2138283]
chr1	38870071	0.444284	0.602079	-0.157796	0.0755649	-2.08821	0.0203561	0.0105126	0.0367786	0.999999	intron (ENSMUST00000027249, intron 5 of 6)	28088	ENSMUST00000027249	chr1-38897864-38898202-CpG:_46-CGI	27793	ENSMUSG00000026080	Chst10	carbohydrate sulfotransferase 10 [Source:MGI Symbol;Acc:MGI:2138283]
chr1	38887398	0.77065	0.89706	-0.126409	0.0640736	-1.97288	0.0126073	0.0183407	0.0485097	0.999999	intron (ENSMUST00000027249, intron 2 of 6)	10761	ENSMUST00000027249	chr1-38897864-38898202-CpG:_46-CGI	10466	ENSMUSG00000026080	Chst10	carbohydrate sulfotransferase 10 [Source:MGI Symbol;Acc:MGI:2138283]
chr1	39105820	0.120704	0.242383	-0.12168	0.0392877	-3.09714	0.00824866	0.00710135	0.00195397	0.965929	Intergenic	-87910	ENSMUST00000173050	chr1-39193418-39194435-CpG:_103-CGI	87598	NA	NA	NA
chr1	39105825	0.24254	0.365783	-0.123243	0.0496491	-2.48227	0.00896014	0.00838567	0.0130547	0.999999	Intergenic	-87905	ENSMUST00000173050	chr1-39193418-39194435-CpG:_103-CGI	87593	NA	NA	NA
chr1	39105833	0.195621	0.303991	-0.10837	0.0470739	-2.30212	0.00949826	0.00794165	0.0213287	0.999999	Intergenic	-87897	ENSMUST00000173050	chr1-39193418-39194435-CpG:_103-CGI	87585	NA	NA	NA
chr1	39105871	0.170324	0.304139	-0.133816	0.0468522	-2.85612	0.00873635	0.00811391	0.0042885	0.999999	Intergenic	-87859	ENSMUST00000173050	chr1-39193418-39194435-CpG:_103-CGI	87547	NA	NA	NA
chr1	39105977	0.378076	0.498938	-0.120862	0.0529423	-2.28291	0.00874332	0.00814414	0.0224358	0.999999	Intergenic	-87753	ENSMUST00000173050	chr1-39193418-39194435-CpG:_103-CGI	87441	NA	NA	NA
chr1	39106003	0.300281	0.435838	-0.135557	0.0509632	-2.6599	0.00810783	0.00865983	0.00781628	0.999999	Intergenic	-87727	ENSMUST00000173050	chr1-39193418-39194435-CpG:_103-CGI	87415	NA	NA	NA
chr1	39106020	0.262641	0.388416	-0.125775	0.0556276	-2.26103	0.0167054	0.00725063	0.0237576	0.999999	Intergenic	-87710	ENSMUST00000173050	chr1-39193418-39194435-CpG:_103-CGI	87398	NA	NA	NA
chr1	39122966	0.376672	0.26335	0.113321	0.0551603	2.0544	0.0101939	0.0101948	0.0399366	0.999999	Intergenic	-70764	ENSMUST00000173050	chr1-39193418-39194435-CpG:_103-CGI	70452	NA	NA	NA
chr1	39179503	0.733454	0.60412	0.129334	0.0455311	2.84056	0.00737127	0.00674152	0.00450338	0.999999	Intergenic	-14227	ENSMUST00000173050	chr1-39193418-39194435-CpG:_103-CGI	13915	NA	NA	NA
chr1	39213169	0.716432	0.585453	0.130978	0.064188	2.04054	0.0121983	0.0133704	0.0412962	0.999999	intron (ENSMUST00000056815, intron 1 of 20)	18958	ENSMUST00000056815	chr1-39193418-39194435-CpG:_103-CGI	-18735	ENSMUSG00000026077	Npas2	neuronal PAS domain protein 2 [Source:MGI Symbol;Acc:MGI:109232]
chr1	39217614	0.720711	0.849651	-0.128941	0.059912	-2.15216	0.0183557	0.00931249	0.0313844	0.999999	intron (ENSMUST00000056815, intron 1 of 20)	23403	ENSMUST00000056815	chr1-39193418-39194435-CpG:_103-CGI	-23180	ENSMUSG00000026077	Npas2	neuronal PAS domain protein 2 [Source:MGI Symbol;Acc:MGI:109232]
chr1	39218029	0.943481	0.838197	0.105284	0.0499177	2.10914	0.0145996	0.011902	0.0349323	0.999999	intron (ENSMUST00000056815, intron 1 of 20)	23818	ENSMUST00000056815	chr1-39193418-39194435-CpG:_103-CGI	-23595	ENSMUSG00000026077	Npas2	neuronal PAS domain protein 2 [Source:MGI Symbol;Acc:MGI:109232]
chr1	39345146	0.581815	0.719294	-0.137479	0.0610344	-2.25249	0.01049	0.0129419	0.0242916	0.999999	intron (ENSMUST00000172825, intron 1 of 1)	3592	ENSMUST00000172825	chr1-39367434-39368617-CpG:_100-CGI	22288	ENSMUSG00000026077	Npas2	neuronal PAS domain protein 2 [Source:MGI Symbol;Acc:MGI:109232]
chr1	39362055	0.397264	0.573002	-0.175738	0.0826051	-2.12745	0.0126707	0.0116905	0.0333828	0.999999	3' UTR (ENSMUST00000056815, exon 21 of 21)	-5795	ENSMUST00000179954	chr1-39367434-39368617-CpG:_100-CGI	5379	ENSMUSG00000026077	Npas2	neuronal PAS domain protein 2 [Source:MGI Symbol;Acc:MGI:109232]
chr1	39370094	0.865327	0.755374	0.109953	0.0454785	2.4177	0.0110827	0.00877911	0.0156188	0.999999	exon (ENSMUST00000086535, exon 3 of 5)	2244	ENSMUST00000086535	chr1-39367434-39368617-CpG:_100-CGI	-1478	ENSMUSG00000073702	Rpl31	ribosomal protein L31 [Source:MGI Symbol;Acc:MGI:2149632]
chr1	39370957	0.802434	0.936498	-0.134064	0.0492816	-2.72036	0.0123518	0.011185	0.00652105	0.999999	TTS (ENSMUST00000054462)	3107	ENSMUST00000086535	chr1-39367434-39368617-CpG:_100-CGI	-2341	ENSMUSG00000003134	Tbc1d8	TBC1 domain family, member 8 [Source:MGI Symbol;Acc:MGI:1927225]
chr1	39370967	0.864851	0.988055	-0.123204	0.0402042	-3.06446	0.0148777	0.0139531	0.00218065	0.988436	TTS (ENSMUST00000054462)	3117	ENSMUST00000086535	chr1-39367434-39368617-CpG:_100-CGI	-2351	ENSMUSG00000003134	Tbc1d8	TBC1 domain family, member 8 [Source:MGI Symbol;Acc:MGI:1927225]
chr1	39451436	0.794906	0.918505	-0.123599	0.0502901	-2.45772	0.0117631	0.0109152	0.0139822	0.999999	intron (ENSMUST00000054462, intron 1 of 19)	27310	ENSMUST00000054462	chr1-39478123-39478997-CpG:_81-CGI	26687	ENSMUSG00000003134	Tbc1d8	TBC1 domain family, member 8 [Source:MGI Symbol;Acc:MGI:1927225]
chr1	39453975	0.59992	0.478759	0.12116	0.0588983	2.05711	0.00950955	0.00849896	0.0396756	0.999999	intron (ENSMUST00000054462, intron 1 of 19)	24771	ENSMUST00000054462	chr1-39478123-39478997-CpG:_81-CGI	24148	ENSMUSG00000003134	Tbc1d8	TBC1 domain family, member 8 [Source:MGI Symbol;Acc:MGI:1927225]
chr1	39456499	0.216478	0.401192	-0.184715	0.0686913	-2.68906	0.0115238	0.0142988	0.00716538	0.999999	intron (ENSMUST00000054462, intron 1 of 19)	22247	ENSMUST00000054462	chr1-39478123-39478997-CpG:_81-CGI	21624	ENSMUSG00000003134	Tbc1d8	TBC1 domain family, member 8 [Source:MGI Symbol;Acc:MGI:1927225]
chr1	39462514	0.855296	0.749522	0.105774	0.0490676	2.15567	0.0118653	0.00922812	0.0311092	0.999999	intron (ENSMUST00000054462, intron 1 of 19)	16232	ENSMUST00000054462	chr1-39478123-39478997-CpG:_81-CGI	15609	ENSMUSG00000003134	Tbc1d8	TBC1 domain family, member 8 [Source:MGI Symbol;Acc:MGI:1927225]
chr1	39529078	0.806972	0.702257	0.104715	0.0501959	2.08613	0.0125379	0.00772919	0.0369672	0.999999	Intergenic	-5913	ENSMUST00000161515	chr1-39535587-39536365-CpG:_98-CGI	6509	NA	NA	NA
chr1	39534724	0.547012	0.415753	0.131259	0.0650988	2.01631	0.0107113	0.010142	0.0437676	0.999999	promoter-TSS (ENSMUST00000161515)	-267	ENSMUST00000161515	chr1-39535587-39536365-CpG:_98-CGI	863	ENSMUSG00000003135	Cnot11	CCR4-NOT transcription complex, subunit 11 [Source:MGI Symbol;Acc:MGI:106580]
chr1	39597652	0.876784	0.977611	-0.100827	0.0439031	-2.29657	0.0144798	0.018792	0.0216434	0.999999	Intergenic	-20248	ENSMUST00000062525	chr1-39576525-39577527-CpG:_100-CGI	-20126	NA	NA	NA
chr1	39612936	0.389881	0.733511	-0.34363	0.0830152	-4.13936	0.015256	0.0132154	3.48273e-05	0.296826	Intergenic	-35532	ENSMUST00000062525	chr1-39576525-39577527-CpG:_100-CGI	-35410	NA	NA	NA
chr1	39614377	0.810924	0.674746	0.136178	0.0626114	2.17497	0.0262739	0.00860177	0.029632	0.999999	Intergenic	-35798	ENSMUST00000181841	chr1-39650441-39651282-CpG:_76-CGI	36064	NA	NA	NA
chr1	39649926	0.245071	0.437386	-0.192316	0.0770694	-2.49536	0.0240348	0.0112695	0.0125831	0.999999	promoter-TSS (ENSMUST00000181841)	-249	ENSMUST00000181841	chr1-39650441-39651282-CpG:_76-CGI	515	ENSMUSG00000097083	D930019O06Rik	RIKEN cDNA D930019O06 [Source:MGI Symbol;Acc:MGI:3043219]
chr1	39720962	0.0835385	0.273307	-0.189768	0.0577367	-3.28678	0.0132567	0.0108281	0.00101339	0.843776	promoter-TSS (ENSMUST00000151913)	34	ENSMUST00000151913	chr1-39650441-39651282-CpG:_76-CGI	-69681	ENSMUSG00000057173	Rfx8	regulatory factor X 8 [Source:MGI Symbol;Acc:MGI:3588206]
chr1	39720966	0.0298045	0.210297	-0.180492	0.0490826	-3.67731	0.0137633	0.0118506	0.000235704	0.575452	promoter-TSS (ENSMUST00000151913)	30	ENSMUST00000151913	chr1-39650441-39651282-CpG:_76-CGI	-69685	ENSMUSG00000057173	Rfx8	regulatory factor X 8 [Source:MGI Symbol;Acc:MGI:3588206]
chr1	39739028	0.704776	0.884588	-0.179812	0.0569833	-3.15553	0.0132406	0.00965424	0.00160208	0.931603	Intergenic	-18032	ENSMUST00000151913	chr1-39650441-39651282-CpG:_76-CGI	-87747	NA	NA	NA
chr1	39739053	0.622532	0.752549	-0.130017	0.0633523	-2.05229	0.0108698	0.0103232	0.0401412	0.999999	Intergenic	-18057	ENSMUST00000151913	chr1-39650441-39651282-CpG:_76-CGI	-87772	NA	NA	NA
chr1	39859555	0.534477	0.40103	0.133447	0.0608357	2.19356	0.0098623	0.00859858	0.0282669	0.999999	Intergenic	-41357	ENSMUST00000163854	chr1-39900472-39901459-CpG:_127-CGI	40917	NA	NA	NA
chr1	39945109	0.443731	0.305138	0.138592	0.0653549	2.12061	0.0145514	0.0131785	0.0339546	0.999999	intron (ENSMUST00000168431, intron 2 of 30)	44197	ENSMUST00000168431	chr1-39900472-39901459-CpG:_127-CGI	-43651	ENSMUSG00000026074	Map4k4	mitogen-activated protein kinase kinase kinase kinase 4 [Source:MGI Symbol;Acc:MGI:1349394]
chr1	40064654	0.650305	0.796106	-0.145801	0.0679341	-2.14621	0.0128415	0.0270793	0.0318558	0.999999	Intergenic	-20113	ENSMUST00000027243	chr1-39900472-39901459-CpG:_127-CGI	-163196	NA	NA	NA
chr1	40117075	0.489201	0.324001	0.1652	0.0822179	2.00929	0.0143023	0.0173371	0.0445065	0.999999	intron (ENSMUST00000027243, intron 5 of 8)	-31223	ENSMUST00000181756	chr1-40266556-40266876-CpG:_30-CGI	149481	ENSMUSG00000026073	Il1r2	interleukin 1 receptor, type II [Source:MGI Symbol;Acc:MGI:96546]
chr1	40225424	0.293838	0.407144	-0.113306	0.0490937	-2.30795	0.0105407	0.00674152	0.0210017	0.999999	intron (ENSMUST00000027241, intron 1 of 10)	345	ENSMUST00000027241	chr1-40266556-40266876-CpG:_30-CGI	41132	ENSMUSG00000026072	Il1r1	interleukin 1 receptor, type I [Source:MGI Symbol;Acc:MGI:96545]
chr1	40225807	0.562172	0.671589	-0.109417	0.0545289	-2.00659	0.0120877	0.00802858	0.0447931	0.999999	intron (ENSMUST00000027241, intron 1 of 10)	728	ENSMUST00000027241	chr1-40266556-40266876-CpG:_30-CGI	40749	ENSMUSG00000026072	Il1r1	interleukin 1 receptor, type I [Source:MGI Symbol;Acc:MGI:96545]
chr1	40230024	0.629844	0.73632	-0.106475	0.0488773	-2.17842	0.00719908	0.0105254	0.0293746	0.999999	intron (ENSMUST00000027241, intron 1 of 10)	4945	ENSMUST00000027241	chr1-40266556-40266876-CpG:_30-CGI	36532	ENSMUSG00000026072	Il1r1	interleukin 1 receptor, type I [Source:MGI Symbol;Acc:MGI:96545]
chr1	40267561	0.67968	0.810229	-0.130549	0.0636055	-2.05248	0.013893	0.0127538	0.040123	0.999999	intron (ENSMUST00000114795, intron 1 of 10)	976	ENSMUST00000114795	chr1-40266556-40266876-CpG:_30-CGI	-686	ENSMUSG00000026072	Il1r1	interleukin 1 receptor, type I [Source:MGI Symbol;Acc:MGI:96545]
chr1	40311277	0.809464	0.994643	-0.185179	0.0461913	-4.00896	0.0157266	0.0194395	6.09867e-05	0.377082	intron (ENSMUST00000114795, intron 9 of 10)	-13349	ENSMUST00000095020	chr1-40325809-40326019-CpG:_17-CGI	14532	ENSMUSG00000026072	Il1r1	interleukin 1 receptor, type I [Source:MGI Symbol;Acc:MGI:96545]
chr1	40355540	0.506465	0.6273	-0.120835	0.0512926	-2.3558	0.00726476	0.0111543	0.018483	0.999999	intron (ENSMUST00000095020, intron 8 of 10)	30914	ENSMUST00000095020	chr1-40325809-40326019-CpG:_17-CGI	-29522	ENSMUSG00000070942	Il1rl2	interleukin 1 receptor-like 2 [Source:MGI Symbol;Acc:MGI:1913107]
chr1	40366239	0.905387	0.769361	0.136026	0.0541013	2.51428	0.0127498	0.0106143	0.0119275	0.999999	TTS (ENSMUST00000095020)	41613	ENSMUST00000095020	chr1-40325809-40326019-CpG:_17-CGI	-40221	ENSMUSG00000070942	Il1rl2	interleukin 1 receptor-like 2 [Source:MGI Symbol;Acc:MGI:1913107]
chr1	40375616	0.3701	0.518284	-0.148184	0.0509871	-2.9063	0.00873975	0.00703734	0.00365733	0.999999	Intergenic	50990	ENSMUST00000095020	chr1-40325809-40326019-CpG:_17-CGI	-49598	NA	NA	NA
chr1	40375634	0.34591	0.463664	-0.117754	0.0555414	-2.12011	0.0133994	0.00697387	0.0339971	0.999999	Intergenic	51008	ENSMUST00000095020	chr1-40325809-40326019-CpG:_17-CGI	-49616	NA	NA	NA
chr1	40375637	0.370245	0.490803	-0.120558	0.0577266	-2.08843	0.00911772	0.0124927	0.0367588	0.999999	Intergenic	51011	ENSMUST00000095020	chr1-40325809-40326019-CpG:_17-CGI	-49619	NA	NA	NA
chr1	40430155	0.854684	0.728182	0.126502	0.0634823	1.99271	0.0172498	0.0150785	0.046293	0.999999	intron (ENSMUST00000174335, intron 1 of 7)	586	ENSMUST00000174335	chr1-40325809-40326019-CpG:_17-CGI	-104137	ENSMUSG00000026069	Il1rl1	interleukin 1 receptor-like 1 [Source:MGI Symbol;Acc:MGI:98427]
chr1	40680185	0.256043	0.140823	0.11522	0.0522116	2.20679	0.0130831	0.00872227	0.0273286	0.999999	Intergenic	-1526	ENSMUST00000027231	chr1-40681006-40682084-CpG:_111-CGI	821	NA	NA	NA
chr1	40768958	0.391476	0.562595	-0.171119	0.0601648	-2.84417	0.0128008	0.00828955	0.00445277	0.999999	TTS (ENSMUST00000027231)	21698	ENSMUST00000144385	chr1-40790518-40790811-CpG:_28-CGI	21560	ENSMUSG00000026062	Slc9a2	solute carrier family 9 (sodium/hydrogen exchanger), member 2 [Source:MGI Symbol;Acc:MGI:105075]
chr1	40797749	0.399869	0.602526	-0.202657	0.0642236	-3.1555	0.0105276	0.00914014	0.00160225	0.931603	Intergenic	-7063	ENSMUST00000131390	chr1-40790518-40790811-CpG:_28-CGI	-6939	NA	NA	NA
chr1	41001944	0.78652	0.609187	0.177333	0.070481	2.51605	0.0120419	0.011503	0.0118679	0.999999	Intergenic	-137726	ENSMUST00000178542	chr1-40790518-40790811-CpG:_28-CGI	-211134	NA	NA	NA
chr1	41559333	0.683708	0.786199	-0.102491	0.0471476	-2.17384	0.00957074	0.00963719	0.0297174	0.999999	Intergenic	-670392	ENSMUST00000066196	chr1-40790518-40790811-CpG:_28-CGI	-768523	NA	NA	NA
chr1	42624189	0.596656	0.821879	-0.225223	0.0736807	-3.05674	0.0206853	0.0159086	0.00223756	0.990975	intron (ENSMUST00000181660, intron 2 of 3)	27489	ENSMUST00000176977	chr1-42684497-42685011-CpG:_40-CGI	60308	ENSMUSG00000060424	Pantr1	POU domain, class 3, transcription factor 3 adjacent noncoding transcript 1 [Source:MGI Symbol;Acc:MGI:1913547]
chr1	42651311	0.575887	0.794224	-0.218337	0.0895339	-2.4386	0.0162952	0.0148358	0.0147444	0.999999	intron (ENSMUST00000176052, intron 2 of 2)	367	ENSMUST00000176977	chr1-42684497-42685011-CpG:_40-CGI	33186	ENSMUSG00000060424	Pantr1	POU domain, class 3, transcription factor 3 adjacent noncoding transcript 1 [Source:MGI Symbol;Acc:MGI:1913547]
chr1	42651750	0.592864	0.709979	-0.117115	0.0559053	-2.09489	0.014985	0.00674152	0.0361807	0.999999	promoter-TSS (ENSMUST00000176977)	-72	ENSMUST00000176977	chr1-42684497-42685011-CpG:_40-CGI	32747	ENSMUSG00000060424	Pantr1	POU domain, class 3, transcription factor 3 adjacent noncoding transcript 1 [Source:MGI Symbol;Acc:MGI:1913547]
chr1	42651804	0.431928	0.568732	-0.136804	0.0654835	-2.08913	0.0176506	0.0100088	0.0366957	0.999999	promoter-TSS (ENSMUST00000176977)	-126	ENSMUST00000176977	chr1-42684497-42685011-CpG:_40-CGI	32693	ENSMUSG00000060424	Pantr1	POU domain, class 3, transcription factor 3 adjacent noncoding transcript 1 [Source:MGI Symbol;Acc:MGI:1913547]
chr1	42651813	0.472691	0.595391	-0.122699	0.0592774	-2.06992	0.0115772	0.00922006	0.0384601	0.999999	promoter-TSS (ENSMUST00000176977)	-135	ENSMUST00000176977	chr1-42684497-42685011-CpG:_40-CGI	32684	ENSMUSG00000060424	Pantr1	POU domain, class 3, transcription factor 3 adjacent noncoding transcript 1 [Source:MGI Symbol;Acc:MGI:1913547]
chr1	42651825	0.437973	0.615934	-0.177961	0.0673893	-2.6408	0.0143829	0.0142113	0.00827112	0.999999	promoter-TSS (ENSMUST00000176977)	-147	ENSMUST00000176977	chr1-42684497-42685011-CpG:_40-CGI	32672	ENSMUSG00000060424	Pantr1	POU domain, class 3, transcription factor 3 adjacent noncoding transcript 1 [Source:MGI Symbol;Acc:MGI:1913547]
chr1	42651858	0.450827	0.677309	-0.226482	0.0703806	-3.21795	0.0181125	0.0107723	0.00129108	0.893926	promoter-TSS (ENSMUST00000176977)	-180	ENSMUST00000176977	chr1-42684497-42685011-CpG:_40-CGI	32639	ENSMUSG00000060424	Pantr1	POU domain, class 3, transcription factor 3 adjacent noncoding transcript 1 [Source:MGI Symbol;Acc:MGI:1913547]
chr1	42699611	0.181951	0.0353973	0.146554	0.048083	3.04793	0.0162584	0.0105025	0.0023042	0.996754	exon (ENSMUST00000054883, exon 1 of 1)	2466	ENSMUST00000054883	chr1-42696574-42698657-CpG:_158-CGI	-955	ENSMUSG00000045515	Pou3f3	POU domain, class 3, transcription factor 3 [Source:MGI Symbol;Acc:MGI:102564]
chr1	42703814	0.210556	0.108187	0.102369	0.0484748	2.11179	0.0114121	0.0105139	0.0347041	0.999999	intron (ENSMUST00000176807, intron 1 of 1)	6669	ENSMUST00000054883	chr1-42696574-42698657-CpG:_158-CGI	-5158	ENSMUSG00000093436	Gm20646	predicted gene 20646 [Source:MGI Symbol;Acc:MGI:5313093]
chr1	42719071	0.179958	0.0127784	0.16718	0.0479137	3.48919	0.0142988	0.0147505	0.00048448	0.69864	intron (ENSMUST00000176807, intron 1 of 1)	-5618	ENSMUST00000180589	chr1-42696574-42698657-CpG:_158-CGI	-20415	ENSMUSG00000093436	Gm20646	predicted gene 20646 [Source:MGI Symbol;Acc:MGI:5313093]
chr1	42780231	0.407512	0.637577	-0.230065	0.0777725	-2.95818	0.0122368	0.0115053	0.0030946	0.999999	Intergenic	-66778	ENSMUST00000180589	chr1-42851139-42851682-CpG:_36-CGI	70908	NA	NA	NA
chr1	42917921	0.136895	0.306384	-0.169489	0.0793959	-2.13474	0.0443215	0.0166543	0.0327827	0.999999	Intergenic	-34950	ENSMUST00000179766	chr1-42952792-42953543-CpG:_53-CGI	34871	NA	NA	NA
chr1	42952739	0.0592457	0.177751	-0.118505	0.0593158	-1.99787	0.015192	0.0141223	0.0457311	0.999999	promoter-TSS (ENSMUST00000179655)	-132	ENSMUST00000179766	chr1-42952792-42953543-CpG:_53-CGI	53	ENSMUSG00000096364
chr1	42952796	0.120183	0.00264724	0.117536	0.0393194	2.98927	0.0143886	0.0183438	0.00279645	0.999999	promoter-TSS (ENSMUST00000179655)	-75	ENSMUST00000179766	chr1-42952792-42953543-CpG:_53-CGI	0	ENSMUSG00000096364
chr1	42995726	0.816776	0.936748	-0.119972	0.0563045	-2.13078	0.0154563	0.011753	0.0331072	0.999999	intron (ENSMUST00000179766, intron 1 of 1)	-36333	ENSMUST00000114761	chr1-42952792-42953543-CpG:_53-CGI	-42184	ENSMUSG00000041907	Gpr45	G protein-coupled receptor 45 [Source:MGI Symbol;Acc:MGI:2135882]
chr1	43168436	0.44278	0.312186	0.130594	0.0545601	2.39358	0.0083171	0.0109651	0.0166847	0.999999	Intergenic	-4476	ENSMUST00000008280	chr1-43163728-43164080-CpG:_42-CGI	-4357	NA	NA	NA
chr1	43374949	0.60073	0.731115	-0.130385	0.0657605	-1.98273	0.0134644	0.0130677	0.047398	0.999999	Intergenic	-70801	ENSMUST00000086421	chr1-43445846-43446568-CpG:_67-CGI	70897	NA	NA	NA
chr1	43375140	0.419966	0.589308	-0.169342	0.0788145	-2.14861	0.0131093	0.0124307	0.0316653	0.999999	Intergenic	-70610	ENSMUST00000086421	chr1-43445846-43446568-CpG:_67-CGI	70706	NA	NA	NA
chr1	43444800	0.332561	0.228969	0.103592	0.0447938	2.31265	0.0079144	0.00711503	0.020742	0.999999	promoter-TSS (ENSMUST00000114744)	-950	ENSMUST00000086421	chr1-43445846-43446568-CpG:_67-CGI	1046	ENSMUSG00000066877	Nck2	non-catalytic region of tyrosine kinase adaptor protein 2 [Source:MGI Symbol;Acc:MGI:1306821]
chr1	43455195	0.754116	0.882231	-0.128114	0.0522109	-2.45379	0.0109682	0.0108322	0.0141361	0.999999	intron (ENSMUST00000114744, intron 1 of 3)	-2077	ENSMUST00000124817	chr1-43445846-43446568-CpG:_67-CGI	-8628	ENSMUSG00000066877	Nck2	non-catalytic region of tyrosine kinase adaptor protein 2 [Source:MGI Symbol;Acc:MGI:1306821]
chr1	43500465	0.732634	0.529348	0.203286	0.0680219	2.98854	0.0156039	0.00978938	0.00280318	0.999999	intron (ENSMUST00000114744, intron 1 of 3)	43193	ENSMUST00000124817	chr1-43553864-43554185-CpG:_22-CGI	53399	ENSMUSG00000066877	Nck2	non-catalytic region of tyrosine kinase adaptor protein 2 [Source:MGI Symbol;Acc:MGI:1306821]
chr1	43511758	0.829587	0.943885	-0.114298	0.0535636	-2.13387	0.0147317	0.0119508	0.0328532	0.999999	intron (ENSMUST00000086421, intron 2 of 4)	54486	ENSMUST00000124817	chr1-43553864-43554185-CpG:_22-CGI	42106	ENSMUSG00000066877	Nck2	non-catalytic region of tyrosine kinase adaptor protein 2 [Source:MGI Symbol;Acc:MGI:1306821]
chr1	43554127	0.916843	0.774394	0.142448	0.0607722	2.34397	0.0264566	0.0170564	0.0190796	0.999999	exon (ENSMUST00000114744, exon 3 of 4)	96855	ENSMUST00000124817	chr1-43553864-43554185-CpG:_22-CGI	0	ENSMUSG00000066877	Nck2	non-catalytic region of tyrosine kinase adaptor protein 2 [Source:MGI Symbol;Acc:MGI:1306821]
chr1	43594981	0.371443	0.251688	0.119755	0.0551162	2.17277	0.00961521	0.0116715	0.0297974	0.999999	Intergenic	-135620	ENSMUST00000027217	chr1-43553864-43554185-CpG:_22-CGI	-40797	NA	NA	NA
chr1	43681085	0.720917	0.871892	-0.150975	0.0647096	-2.33312	0.014678	0.0127076	0.019642	0.999999	Intergenic	-49516	ENSMUST00000027217	chr1-43553864-43554185-CpG:_22-CGI	-126901	NA	NA	NA
chr1	43732032	0.597264	0.750464	-0.1532	0.0607872	-2.52027	0.0103	0.0111341	0.0117263	0.999999	intron (ENSMUST00000027217, intron 1 of 3)	1431	ENSMUST00000027217	chr1-43827314-43828135-CpG:_95-CGI	95282	ENSMUSG00000026051	1500015O10Rik	RIKEN cDNA 1500015O10 gene [Source:MGI Symbol;Acc:MGI:1926146]
chr1	43840328	0.448151	0.676941	-0.22879	0.0788686	-2.9009	0.012488	0.011978	0.00372095	0.999999	Intergenic	-12529	ENSMUST00000139451	chr1-43827314-43828135-CpG:_95-CGI	-12194	NA	NA	NA
chr1	43899394	0.544147	0.664226	-0.120079	0.055774	-2.15296	0.0106253	0.00943071	0.0313216	0.999999	Intergenic	-3533	ENSMUST00000158223	chr1-43933652-43934550-CpG:_86-CGI	34258	NA	NA	NA
chr1	43899790	0.571669	0.722062	-0.150393	0.0583534	-2.57729	0.0106659	0.0103185	0.00995792	0.999999	Intergenic	-3137	ENSMUST00000158223	chr1-43933652-43934550-CpG:_86-CGI	33862	NA	NA	NA
chr1	44148753	0.438211	0.572073	-0.133861	0.055095	-2.42964	0.00875512	0.00817208	0.0151137	0.999999	intron (ENSMUST00000131177, intron 1 of 13)	822	ENSMUST00000145406	chr1-44147610-44148213-CpG:_58-CGI	-541	ENSMUSG00000026048	Ercc5	excision repair cross-complementing rodent repair deficiency, complementation group 5 [Source:MGI Symbol;Acc:MGI:103582]
chr1	44229200	0.336712	0.530045	-0.193333	0.0676659	-2.85717	0.0105998	0.012537	0.00427439	0.999999	Intergenic	-10240	ENSMUST00000054801	chr1-44147610-44148213-CpG:_58-CGI	-80988	NA	NA	NA
chr1	44552886	0.221348	0.358488	-0.13714	0.0618973	-2.21561	0.0104655	0.0117989	0.026718	0.999999	intron (ENSMUST00000161066, intron 1 of 3)	290	ENSMUST00000161066	chr1-44551578-44552491-CpG:_63-CGI	-396	ENSMUSG00000056870	Gulp1	GULP, engulfment adaptor PTB domain containing 1 [Source:MGI Symbol;Acc:MGI:1920407]
chr1	44552890	0.24044	0.430355	-0.189915	0.066855	-2.8407	0.0161605	0.0115894	0.00450143	0.999999	intron (ENSMUST00000161066, intron 1 of 3)	294	ENSMUST00000161066	chr1-44551578-44552491-CpG:_63-CGI	-400	ENSMUSG00000056870	Gulp1	GULP, engulfment adaptor PTB domain containing 1 [Source:MGI Symbol;Acc:MGI:1920407]
chr1	45430355	0.592228	0.706527	-0.114299	0.0521406	-2.19214	0.00956489	0.00797099	0.0283696	0.999999	intron (ENSMUST00000086430, intron 6 of 53)	-7945	ENSMUST00000131535	chr1-45795375-45795757-CpG:_47-CGI	365020	ENSMUSG00000026042	Col5a2	collagen, type V, alpha 2 [Source:MGI Symbol;Acc:MGI:88458]
chr1	45430913	0.543041	0.679262	-0.136221	0.0587071	-2.32035	0.00794004	0.0150245	0.0203221	0.999999	intron (ENSMUST00000086430, intron 6 of 53)	-8503	ENSMUST00000131535	chr1-45795375-45795757-CpG:_47-CGI	364462	ENSMUSG00000026042	Col5a2	collagen, type V, alpha 2 [Source:MGI Symbol;Acc:MGI:88458]
chr1	45672791	0.281122	0.390755	-0.109633	0.0483461	-2.26766	0.0078732	0.00793016	0.0233497	0.999999	Intergenic	12770	ENSMUST00000179545	chr1-45795375-45795757-CpG:_47-CGI	122584	NA	NA	NA
chr1	45724029	0.660137	0.808063	-0.147926	0.045349	-3.26195	0.00922058	0.0084005	0.00110647	0.86195	Intergenic	-22865	ENSMUST00000083321	chr1-45795375-45795757-CpG:_47-CGI	71346	NA	NA	NA
chr1	45825036	0.4746	0.579903	-0.105302	0.0465662	-2.26135	0.00682295	0.00674152	0.0237378	0.999999	Intergenic	10359	ENSMUST00000135662	chr1-45795375-45795757-CpG:_47-CGI	-29280	NA	NA	NA
chr1	46425198	0.229809	0.353593	-0.123785	0.0503302	-2.45945	0.00826933	0.00919928	0.0139151	0.999999	Intergenic	51002	ENSMUST00000093689	chr1-46425460-46425706-CpG:_20-CGI	262	NA	NA	NA
chr1	46428714	0.585148	0.722836	-0.137688	0.0529791	-2.59891	0.00928924	0.00793814	0.00935198	0.999999	Intergenic	54518	ENSMUST00000093689	chr1-46425460-46425706-CpG:_20-CGI	-3009	NA	NA	NA
chr1	46580517	0.175292	0.302752	-0.12746	0.0525518	-2.42541	0.0144027	0.0106431	0.0152911	0.999999	Intergenic	-28443	ENSMUST00000178395	chr1-46425460-46425706-CpG:_20-CGI	-154812	NA	NA	NA
chr1	46640301	0.682684	0.845945	-0.163261	0.0812239	-2.01001	0.022343	0.011024	0.0444302	0.999999	Intergenic	31341	ENSMUST00000178395	chr1-46852696-46854053-CpG:_168-CGI	212395	NA	NA	NA
chr1	46650176	0.602486	0.732757	-0.13027	0.0565694	-2.30284	0.0103357	0.0102739	0.0212879	0.999999	Intergenic	41216	ENSMUST00000178395	chr1-46852696-46854053-CpG:_168-CGI	202520	NA	NA	NA
chr1	46907980	0.543892	0.70698	-0.163088	0.08102	-2.01294	0.0282958	0.0226228	0.044121	0.999999	Intergenic	-53935	ENSMUST00000027131	chr1-46852696-46854053-CpG:_168-CGI	-53928	NA	NA	NA
chr1	47563423	0.328195	0.548615	-0.22042	0.0946581	-2.3286	0.0193176	0.0190071	0.0198805	0.999999	Intergenic	185975	ENSMUST00000178780	chr1-46852696-46854053-CpG:_168-CGI	-709371	NA	NA	NA
chr1	47659330	0.615647	0.466162	0.149485	0.072033	2.07523	0.0114886	0.0133055	0.0379651	0.999999	Intergenic	90068	ENSMUST00000178780	chr1-46852696-46854053-CpG:_168-CGI	-805278	NA	NA	NA
chr1	48882303	0.649543	0.801278	-0.151735	0.0650292	-2.33333	0.0121074	0.0148853	0.0196306	0.999999	exon (ENSMUST00000181115, exon 1 of 1)	591	ENSMUST00000181115	chr1-46852696-46854053-CpG:_168-CGI	-2028251	ENSMUSG00000097883	Gm8357	predicted gene 8357 [Source:MGI Symbol;Acc:MGI:3645186]
chr1	50250850	0.304845	0.495176	-0.190331	0.0825663	-2.30519	0.0133542	0.0127799	0.021156	0.999999	Intergenic	-28331	ENSMUST00000184689	chr1-50927047-50928062-CpG:_77-CGI	676197	NA	NA	NA
chr1	50925528	0.199081	0.333781	-0.134701	0.0681748	-1.97581	0.013813	0.0140365	0.0481757	0.999999	intron (ENSMUST00000114565, intron 4 of 9)	-1990	ENSMUST00000081851	chr1-50927047-50928062-CpG:_77-CGI	1519	ENSMUSG00000026109	Tmeff2	transmembrane protein with EGF-like and two follistatin-like domains 2 [Source:MGI Symbol;Acc:MGI:1861735]
chr1	50962171	0.562307	0.39391	0.168397	0.0830569	2.02749	0.0125076	0.0114962	0.0426122	0.999999	intron (ENSMUST00000081851, intron 4 of 9)	34653	ENSMUST00000081851	chr1-50927047-50928062-CpG:_77-CGI	-34110	ENSMUSG00000026109	Tmeff2	transmembrane protein with EGF-like and two follistatin-like domains 2 [Source:MGI Symbol;Acc:MGI:1861735]
chr1	51244850	0.429256	0.612234	-0.182978	0.0885373	-2.06668	0.0149658	0.0158581	0.0387645	0.999999	Intergenic	-44275	ENSMUST00000051572	chr1-51478159-51478621-CpG:_48-CGI	233309	NA	NA	NA
chr1	51289837	0.252988	0.14152	0.111468	0.0470447	2.36941	0.0111494	0.00869323	0.0178165	0.999999	exon (ENSMUST00000051572, exon 1 of 2)	712	ENSMUST00000051572	chr1-51478159-51478621-CpG:_48-CGI	188322	ENSMUSG00000045954	Sdpr	serum deprivation response [Source:MGI Symbol;Acc:MGI:99513]
chr1	51338327	0.734652	0.871332	-0.13668	0.068663	-1.99059	0.0152775	0.0220772	0.0465259	0.999999	Intergenic	49202	ENSMUST00000051572	chr1-51478159-51478621-CpG:_48-CGI	139832	NA	NA	NA
chr1	51347670	0.854546	0.973533	-0.118986	0.0393029	-3.02742	0.0115455	0.0122213	0.00246654	0.999999	Intergenic	58545	ENSMUST00000051572	chr1-51478159-51478621-CpG:_48-CGI	130489	NA	NA	NA
chr1	51459057	0.393808	0.564999	-0.171191	0.0640172	-2.67414	0.0108422	0.00878722	0.00749203	0.999999	Intergenic	19341	ENSMUST00000027279	chr1-51478159-51478621-CpG:_48-CGI	19102	NA	NA	NA
chr1	51459111	0.419544	0.606589	-0.187045	0.0696756	-2.68451	0.0168074	0.0130651	0.0072637	0.999999	Intergenic	19287	ENSMUST00000027279	chr1-51478159-51478621-CpG:_48-CGI	19048	NA	NA	NA
chr1	51463297	0.784725	0.670663	0.114062	0.0486671	2.34372	0.00785778	0.0103576	0.0190926	0.999999	Intergenic	15101	ENSMUST00000027279	chr1-51478159-51478621-CpG:_48-CGI	14862	NA	NA	NA
chr1	51624911	0.363149	0.551328	-0.188179	0.0901244	-2.08799	0.0284546	0.0119597	0.0367987	0.999999	Intergenic	139558	ENSMUST00000145367	chr1-51478159-51478621-CpG:_48-CGI	-146291	NA	NA	NA
chr1	51770216	0.789278	0.615156	0.174122	0.0673378	2.5858	0.0179061	0.0108606	0.00971535	0.999999	intron (ENSMUST00000114541, intron 21 of 28)	662	ENSMUST00000140731	chr1-51915183-51916194-CpG:_110-CGI	144967	ENSMUSG00000018417	Myo1b	myosin IB [Source:MGI Symbol;Acc:MGI:107752]
chr1	51846880	0.853217	0.59	0.263217	0.0648329	4.05993	0.0143058	0.0105324	4.90871e-05	0.346424	intron (ENSMUST00000114541, intron 3 of 28)	4225	ENSMUST00000123299	chr1-51915183-51916194-CpG:_110-CGI	68303	ENSMUSG00000018417	Myo1b	myosin IB [Source:MGI Symbol;Acc:MGI:107752]
chr1	51852567	0.229861	0.4053	-0.175439	0.0740627	-2.36879	0.0121539	0.0162889	0.0178462	0.999999	intron (ENSMUST00000114541, intron 3 of 28)	-1462	ENSMUST00000123299	chr1-51915183-51916194-CpG:_110-CGI	62616	ENSMUSG00000018417	Myo1b	myosin IB [Source:MGI Symbol;Acc:MGI:107752]
chr1	51879845	0.461166	0.286146	0.17502	0.0506757	3.45373	0.00860353	0.00771238	0.000552881	0.735751	intron (ENSMUST00000114541, intron 2 of 28)	16455	ENSMUST00000144694	chr1-51915183-51916194-CpG:_110-CGI	35338	ENSMUSG00000018417	Myo1b	myosin IB [Source:MGI Symbol;Acc:MGI:107752]
chr1	51882635	0.805221	0.936583	-0.131362	0.0430564	-3.05092	0.010409	0.0123089	0.00228141	0.995273	intron (ENSMUST00000114541, intron 2 of 28)	13665	ENSMUST00000144694	chr1-51915183-51916194-CpG:_110-CGI	32548	ENSMUSG00000018417	Myo1b	myosin IB [Source:MGI Symbol;Acc:MGI:107752]
chr1	51895146	0.779291	0.902701	-0.12341	0.0496364	-2.48628	0.0102682	0.0178737	0.0129088	0.999999	intron (ENSMUST00000114537, intron 1 of 28)	1154	ENSMUST00000144694	chr1-51915183-51916194-CpG:_110-CGI	20037	ENSMUSG00000018417	Myo1b	myosin IB [Source:MGI Symbol;Acc:MGI:107752]
chr1	51906504	0.682084	0.543434	0.13865	0.0600488	2.30896	0.0100681	0.00987152	0.020946	0.999999	intron (ENSMUST00000114537, intron 1 of 28)	811	ENSMUST00000114541	chr1-51915183-51916194-CpG:_110-CGI	8679	ENSMUSG00000018417	Myo1b	myosin IB [Source:MGI Symbol;Acc:MGI:107752]
chr1	51913377	0.648227	0.522565	0.125662	0.0636851	1.97318	0.00955907	0.0165381	0.0484751	0.999999	intron (ENSMUST00000126657, intron 1 of 3)	2534	ENSMUST00000151525	chr1-51915183-51916194-CpG:_110-CGI	1806	ENSMUSG00000018417	Myo1b	myosin IB [Source:MGI Symbol;Acc:MGI:107752]
chr1	51913511	0.853185	0.74115	0.112035	0.048096	2.32941	0.0106886	0.00871632	0.0198373	0.999999	intron (ENSMUST00000126657, intron 1 of 3)	2400	ENSMUST00000151525	chr1-51915183-51916194-CpG:_110-CGI	1672	ENSMUSG00000018417	Myo1b	myosin IB [Source:MGI Symbol;Acc:MGI:107752]
chr1	51922828	0.410443	0.531028	-0.120586	0.0594007	-2.03004	0.0102013	0.00974359	0.0423528	0.999999	Intergenic	-6758	ENSMUST00000046390	chr1-51915183-51916194-CpG:_110-CGI	-6635	NA	NA	NA
chr1	51938653	0.822286	0.950849	-0.128563	0.0553901	-2.32105	0.0146646	0.0147703	0.0202844	0.999999	TTS (ENSMUST00000185162)	441	ENSMUST00000185162	chr1-51915183-51916194-CpG:_110-CGI	-22460	ENSMUSG00000099135	Gm27607	predicted gene, 27607 [Source:MGI Symbol;Acc:MGI:5530989]
chr1	52004014	0.722586	0.887229	-0.164643	0.0620333	-2.6541	0.0138722	0.015227	0.00795206	0.999999	intron (ENSMUST00000168302, intron 2 of 24)	-4229	ENSMUST00000027277	chr1-51915183-51916194-CpG:_110-CGI	-87821	ENSMUSG00000062939	Stat4	signal transducer and activator of transcription 4 [Source:MGI Symbol;Acc:MGI:103062]
chr1	52009339	0.167569	0.349294	-0.181725	0.0631	-2.87995	0.0119844	0.0111221	0.00397735	0.999999	intron (ENSMUST00000027277, intron 1 of 23)	1096	ENSMUST00000027277	chr1-51915183-51916194-CpG:_110-CGI	-93146	ENSMUSG00000062939	Stat4	signal transducer and activator of transcription 4 [Source:MGI Symbol;Acc:MGI:103062]
chr1	52080275	0.402514	0.26315	0.139364	0.0682199	2.04286	0.0236399	0.0090811	0.041066	0.999999	intron (ENSMUST00000168302, intron 11 of 24)	10790	ENSMUST00000105087	chr1-52113708-52113995-CpG:_31-CGI	33433	ENSMUSG00000062939	Stat4	signal transducer and activator of transcription 4 [Source:MGI Symbol;Acc:MGI:103062]
chr1	52100412	0.595497	0.772913	-0.177416	0.0702801	-2.52441	0.0170203	0.0104105	0.0115892	0.999999	exon (ENSMUST00000027277, exon 17 of 24)	-9347	ENSMUST00000105087	chr1-52113708-52113995-CpG:_31-CGI	13296	ENSMUSG00000062939	Stat4	signal transducer and activator of transcription 4 [Source:MGI Symbol;Acc:MGI:103062]
chr1	52113282	0.611949	0.739212	-0.127263	0.0596413	-2.13381	0.00974934	0.010383	0.0328584	0.999999	Intergenic	-6155	ENSMUST00000070968	chr1-52113708-52113995-CpG:_31-CGI	426	NA	NA	NA
chr1	52267896	0.128752	0.260063	-0.131311	0.040469	-3.24474	0.0105191	0.00693606	0.00117559	0.875536	Intergenic	-34665	ENSMUST00000114510	chr1-52232207-52233503-CpG:_120-CGI	-34394	NA	NA	NA
chr1	52303033	0.528925	0.820247	-0.291322	0.0703442	-4.14139	0.0171257	0.0099203	3.45212e-05	0.296612	Intergenic	-69802	ENSMUST00000114510	chr1-52232207-52233503-CpG:_120-CGI	-69531	NA	NA	NA
chr1	52353354	0.612624	0.768259	-0.155635	0.075057	-2.07356	0.024863	0.00952865	0.0381201	0.999999	Intergenic	91189	ENSMUST00000083258	chr1-52232207-52233503-CpG:_120-CGI	-119852	NA	NA	NA
chr1	52598054	0.119711	0.295224	-0.175513	0.069926	-2.50998	0.011212	0.0273086	0.0120737	0.999999	Intergenic	-32650	ENSMUST00000165859	chr1-52630541-52630942-CpG:_44-CGI	32487	NA	NA	NA
chr1	52598085	0.0801833	0.26548	-0.185296	0.0537688	-3.44617	0.0101518	0.0163219	0.000568589	0.74077	Intergenic	-32619	ENSMUST00000165859	chr1-52630541-52630942-CpG:_44-CGI	32456	NA	NA	NA
chr1	52598250	0.388968	0.519826	-0.130859	0.0604904	-2.1633	0.0116513	0.00926274	0.0305184	0.999999	Intergenic	-32454	ENSMUST00000165859	chr1-52630541-52630942-CpG:_44-CGI	32291	NA	NA	NA
chr1	52598359	0.176495	0.369987	-0.193492	0.0732948	-2.63991	0.0432706	0.0106582	0.00829269	0.999999	Intergenic	-32345	ENSMUST00000165859	chr1-52630541-52630942-CpG:_44-CGI	32182	NA	NA	NA
chr1	52648072	0.810003	0.913547	-0.103544	0.0447586	-2.31339	0.0104432	0.00899612	0.020701	0.999999	intron (ENSMUST00000165859, intron 7 of 8)	17368	ENSMUST00000165859	chr1-52630541-52630942-CpG:_44-CGI	-17131	ENSMUSG00000043015	Tmem194b	transmembrane protein 194B [Source:MGI Symbol;Acc:MGI:2444113]
chr1	52652798	0.649733	0.756098	-0.106365	0.0434043	-2.45057	0.00795349	0.00674152	0.0142631	0.999999	TTS (ENSMUST00000165859)	16552	ENSMUST00000149887	chr1-52630541-52630942-CpG:_44-CGI	-21857	ENSMUSG00000043015	Tmem194b	transmembrane protein 194B [Source:MGI Symbol;Acc:MGI:2444113]
chr1	52728068	0.685779	0.81197	-0.126191	0.0637679	-1.97891	0.0120956	0.014622	0.047826	0.999999	promoter-TSS (ENSMUST00000156876)	-607	ENSMUST00000156876	chr1-52726791-52727529-CpG:_76-CGI	-540	ENSMUSG00000041439	Mfsd6	major facilitator superfamily domain containing 6 [Source:MGI Symbol;Acc:MGI:1922925]
chr1	52765574	0.728807	0.853483	-0.124676	0.0595884	-2.09228	0.0146873	0.0109104	0.0364135	0.999999	Intergenic	29473	ENSMUST00000159607	chr1-52726791-52727529-CpG:_76-CGI	-38046	NA	NA	NA
chr1	52766162	0.62536	0.479174	0.146187	0.0625872	2.33573	0.0106007	0.00911633	0.0195054	0.999999	Intergenic	28885	ENSMUST00000159607	chr1-52726791-52727529-CpG:_76-CGI	-38634	NA	NA	NA
chr1	52846719	0.754355	0.549107	0.205248	0.0787452	2.60648	0.0286504	0.0183134	0.00914777	0.999999	intron (ENSMUST00000159352, intron 1 of 11)	1674	ENSMUST00000044478	chr1-52817206-52817862-CpG:_59-CGI	-28858	ENSMUSG00000041426	Hibch	3-hydroxyisobutyryl-Coenzyme A hydrolase [Source:MGI Symbol;Acc:MGI:1923792]
chr1	53191613	0.804714	0.680488	0.124227	0.0453027	2.74214	0.00781959	0.00849042	0.006104	0.999999	intron (ENSMUST00000027267, intron 12 of 12)	-3997	ENSMUST00000072235	chr1-53296788-53297379-CpG:_63-CGI	105175	ENSMUSG00000026098	Pms1	postmeiotic segregation increased 1 (S. cerevisiae) [Source:MGI Symbol;Acc:MGI:1202302]
chr1	53289861	0.836714	0.683281	0.153433	0.0709338	2.16304	0.0149047	0.0132041	0.030538	0.999999	intron (ENSMUST00000142922, intron 1 of 4)	7105	ENSMUST00000142922	chr1-53296788-53297379-CpG:_63-CGI	6927	ENSMUSG00000026098	Pms1	postmeiotic segregation increased 1 (S. cerevisiae) [Source:MGI Symbol;Acc:MGI:1202302]
chr1	53774553	0.57634	0.807516	-0.231176	0.0695667	-3.32309	0.0121612	0.0130657	0.000890277	0.820646	intron (ENSMUST00000027263, intron 2 of 7)	10670	ENSMUST00000027263	chr1-53784769-53785369-CpG:_75-CGI	10216	ENSMUSG00000026094	Stk17b	serine/threonine kinase 17b (apoptosis-inducing) [Source:MGI Symbol;Acc:MGI:2138162]
chr1	53796942	0.76806	0.937636	-0.169577	0.0632871	-2.67948	0.0193323	0.0132563	0.00737361	0.999999	Intergenic	-11719	ENSMUST00000027263	chr1-53784769-53785369-CpG:_75-CGI	-11574	NA	NA	NA
chr1	54666326	0.449135	0.306059	0.143075	0.0708097	2.02056	0.0107485	0.0241865	0.0433249	0.999999	TTS (ENSMUST00000179242)	-8640	ENSMUST00000178156	chr1-54557255-54557805-CpG:_49-CGI	-108522	ENSMUSG00000052331	Ankrd44	ankyrin repeat domain 44 [Source:MGI Symbol;Acc:MGI:3045243]
chr1	54706545	0.303578	0.454291	-0.150713	0.0671691	-2.24379	0.0179672	0.00992687	0.0248459	0.999999	intron (ENSMUST00000044359, intron 16 of 27)	-15599	ENSMUST00000177704	chr1-54557255-54557805-CpG:_49-CGI	-148741	ENSMUSG00000052331	Ankrd44	ankyrin repeat domain 44 [Source:MGI Symbol;Acc:MGI:3045243]
chr1	54747905	0.177164	0.0638267	0.113338	0.0435916	2.59999	0.0128481	0.01232	0.00932268	0.999999	intron (ENSMUST00000044359, intron 9 of 27)	-12262	ENSMUST00000178685	chr1-54925725-54926617-CpG:_106-CGI	177820	ENSMUSG00000052331	Ankrd44	ankyrin repeat domain 44 [Source:MGI Symbol;Acc:MGI:3045243]
chr1	54747992	0.606923	0.468228	0.138695	0.0666889	2.07974	0.0169128	0.0134721	0.0375498	0.999999	intron (ENSMUST00000044359, intron 9 of 27)	-12349	ENSMUST00000178685	chr1-54925725-54926617-CpG:_106-CGI	177733	ENSMUSG00000052331	Ankrd44	ankyrin repeat domain 44 [Source:MGI Symbol;Acc:MGI:3045243]
chr1	54888623	0.142944	0.269394	-0.12645	0.0522543	-2.4199	0.0107938	0.00920132	0.0155249	0.999999	intron (ENSMUST00000044359, intron 1 of 27)	-3913	ENSMUST00000177679	chr1-54925725-54926617-CpG:_106-CGI	37102	ENSMUSG00000052331	Ankrd44	ankyrin repeat domain 44 [Source:MGI Symbol;Acc:MGI:3045243]
chr1	54925064	0.441581	0.694119	-0.252538	0.0779337	-3.24042	0.0135639	0.0118034	0.00119353	0.880155	intron (ENSMUST00000044359, intron 1 of 27)	1289	ENSMUST00000178935	chr1-54925725-54926617-CpG:_106-CGI	661	ENSMUSG00000052331	Ankrd44	ankyrin repeat domain 44 [Source:MGI Symbol;Acc:MGI:3045243]
chr1	54957232	0.325257	0.221124	0.104133	0.0464285	2.24288	0.00750083	0.0122426	0.0249047	0.999999	Intergenic	-30846	ENSMUST00000179030	chr1-54957230-54957497-CpG:_17-CGI	0	NA	NA	NA
chr1	54957284	0.371242	0.234492	0.13675	0.0582844	2.34625	0.00703703	0.0235054	0.0189634	0.999999	Intergenic	-30898	ENSMUST00000179030	chr1-54957230-54957497-CpG:_17-CGI	0	NA	NA	NA
chr1	55029308	0.53137	0.697417	-0.166048	0.0614536	-2.702	0.0116145	0.00827591	0.00689241	0.999999	Intergenic	-1831	ENSMUST00000027127	chr1-55026873-55027605-CpG:_87-CGI	-1704	NA	NA	NA
chr1	55066300	0.947113	0.817083	0.13003	0.0604741	2.15018	0.0154255	0.0204247	0.0315413	0.999999	intron (ENSMUST00000027125, intron 3 of 4)	13531	ENSMUST00000087617	chr1-55052507-55053297-CpG:_90-CGI	-13004	ENSMUSG00000025981	Coq10b	coenzyme Q10 homolog B (S. cerevisiae) [Source:MGI Symbol;Acc:MGI:1915126]
chr1	55160896	0.649252	0.798983	-0.149731	0.0754793	-1.98374	0.0124143	0.0170165	0.0472849	0.999999	exon (ENSMUST00000085491, exon 1 of 1)	154	ENSMUST00000085491	chr1-55131057-55131773-CpG:_74-CGI	-29124	ENSMUSG00000061863	Gm6822	predicted pseudogene 6822 [Source:MGI Symbol;Acc:MGI:3644721]
chr1	55160976	0.24952	0.455065	-0.205545	0.0809147	-2.54026	0.0164589	0.0115553	0.0110769	0.999999	promoter-TSS (ENSMUST00000085491)	74	ENSMUST00000085491	chr1-55131057-55131773-CpG:_74-CGI	-29204	ENSMUSG00000061863	Gm6822	predicted pseudogene 6822 [Source:MGI Symbol;Acc:MGI:3644721]
chr1	55160984	0.41469	0.625272	-0.210583	0.0916995	-2.29644	0.0255571	0.011826	0.0216506	0.999999	promoter-TSS (ENSMUST00000085491)	66	ENSMUST00000085491	chr1-55131057-55131773-CpG:_74-CGI	-29212	ENSMUSG00000061863	Gm6822	predicted pseudogene 6822 [Source:MGI Symbol;Acc:MGI:3644721]
chr1	55161020	0.698655	0.883376	-0.184721	0.0638171	-2.89454	0.0144896	0.0123886	0.00379716	0.999999	promoter-TSS (ENSMUST00000085491)	30	ENSMUST00000085491	chr1-55131057-55131773-CpG:_74-CGI	-29248	ENSMUSG00000061863	Gm6822	predicted pseudogene 6822 [Source:MGI Symbol;Acc:MGI:3644721]
chr1	55164215	0.530497	0.63915	-0.108653	0.0526746	-2.06272	0.00905826	0.0070531	0.039139	0.999999	Intergenic	-3163	ENSMUST00000161440	chr1-55131057-55131773-CpG:_74-CGI	-32443	NA	NA	NA
chr1	55164366	0.687784	0.834213	-0.146429	0.0732698	-1.99849	0.015531	0.0186053	0.0456635	0.999999	Intergenic	-3314	ENSMUST00000161440	chr1-55131057-55131773-CpG:_74-CGI	-32594	NA	NA	NA
chr1	55224503	0.442848	0.564255	-0.121407	0.0568185	-2.13676	0.0122955	0.0078858	0.0326177	0.999999	exon (ENSMUST00000141107, exon 2 of 2)	-1747	ENSMUST00000181563	chr1-55236985-55237816-CpG:_93-CGI	12482	ENSMUSG00000025978	Rftn2	raftlin family member 2 [Source:MGI Symbol;Acc:MGI:1921263]
chr1	55363178	0.158611	0.292243	-0.133632	0.0637283	-2.0969	0.0153458	0.0114521	0.0360023	0.999999	promoter-TSS (ENSMUST00000114423)	140	ENSMUST00000087585	chr1-55362481-55363657-CpG:_115-CGI	0	ENSMUSG00000025977	Boll	bol, boule-like (Drosophila) [Source:MGI Symbol;Acc:MGI:1922638]
chr1	55405973	0.114961	0.0032367	0.111725	0.0403214	2.77085	0.0159435	0.0181034	0.00559104	0.999999	promoter-TSS (ENSMUST00000042986)	-414	ENSMUST00000042986	chr1-55405582-55406648-CpG:_109-CGI	0	ENSMUSG00000038349	Plcl1	phospholipase C-like 1 [Source:MGI Symbol;Acc:MGI:3036262]
chr1	55718518	0.576768	0.703165	-0.126397	0.06211	-2.03506	0.0200691	0.0070177	0.0418453	0.999999	intron (ENSMUST00000042986, intron 5 of 5)	-273455	ENSMUST00000081004	chr1-55405582-55406648-CpG:_109-CGI	-311871	ENSMUSG00000038349	Plcl1	phospholipase C-like 1 [Source:MGI Symbol;Acc:MGI:3036262]
chr1	55890625	0.33499	0.190384	0.144606	0.0671597	2.15317	0.0140962	0.0161304	0.0313053	0.999999	Intergenic	-445562	ENSMUST00000081004	chr1-55405582-55406648-CpG:_109-CGI	-483978	NA	NA	NA
chr1	56796712	0.904834	0.782127	0.122707	0.0470137	2.61002	0.0104708	0.0153467	0.00905369	0.999999	3' UTR (ENSMUST00000114415, exon 11 of 11)	-159262	ENSMUST00000062085	chr1-56969619-56969873-CpG:_28-CGI	172907	ENSMUSG00000038331	Satb2	special AT-rich sequence binding protein 2 [Source:MGI Symbol;Acc:MGI:2679336]
chr1	57040485	0.491835	0.658486	-0.166651	0.0613924	-2.71452	0.00984909	0.00937435	0.00663716	0.999999	Intergenic	-41211	ENSMUST00000179712	chr1-56977104-56977392-CpG:_25-CGI	-63094	NA	NA	NA
chr1	57339612	0.113699	0.467798	-0.3541	0.0659442	-5.36969	0.0132148	0.0123089	7.88727e-08	0.0252472	Intergenic	37891	ENSMUST00000181949	chr1-57377474-57378019-CpG:_67-CGI	37862	NA	NA	NA
chr1	57339615	0.153869	0.425757	-0.271888	0.0740909	-3.66966	0.0118566	0.0179914	0.000242877	0.58327	Intergenic	37888	ENSMUST00000181949	chr1-57377474-57378019-CpG:_67-CGI	37859	NA	NA	NA
chr1	57339626	0.148094	0.34158	-0.193486	0.0814119	-2.37663	0.033876	0.0138457	0.0174716	0.999999	Intergenic	37877	ENSMUST00000181949	chr1-57377474-57378019-CpG:_67-CGI	37848	NA	NA	NA
chr1	57393928	0.712411	0.837443	-0.125032	0.0621237	-2.01262	0.0122365	0.0106945	0.0441542	0.999999	promoter-TSS (ENSMUST00000161727)	-231	ENSMUST00000161727	chr1-57406137-57407067-CpG:_74-CGI	12209	ENSMUSG00000048495	Tyw5	tRNA-yW synthesizing protein 5 [Source:MGI Symbol;Acc:MGI:1915986]
chr1	57428885	0.363523	0.471431	-0.107908	0.0472347	-2.2845	0.00797023	0.00674152	0.0223422	0.999999	Intergenic	-6513	ENSMUST00000104588	chr1-57406137-57407067-CpG:_74-CGI	-21819	NA	NA	NA
chr1	57612025	0.725668	0.573624	0.152044	0.0642802	2.36533	0.0109275	0.0106751	0.018014	0.999999	Intergenic	144156	ENSMUST00000157728	chr1-57774698-57775632-CpG:_108-CGI	162673	NA	NA	NA
chr1	57970653	0.772857	0.877176	-0.10432	0.0394493	-2.6444	0.00828505	0.00707708	0.00818359	0.999999	promoter-TSS (ENSMUST00000114410)	-526	ENSMUST00000114410	chr1-57969733-57970245-CpG:_56-CGI	-409	ENSMUSG00000054770	Kctd18	potassium channel tetramerisation domain containing 18 [Source:MGI Symbol;Acc:MGI:3603813]
chr1	57991583	0.402474	0.643009	-0.240535	0.0804069	-2.99147	0.0239521	0.0106273	0.00277637	0.999999	intron (ENSMUST00000163061, intron 4 of 9)	-4387	ENSMUST00000027202	chr1-57995863-57996253-CpG:_46-CGI	4280	ENSMUSG00000054770	Kctd18	potassium channel tetramerisation domain containing 18 [Source:MGI Symbol;Acc:MGI:3603813]
chr1	58029317	0.394388	0.523799	-0.129411	0.0586677	-2.20583	0.010025	0.00817564	0.027396	0.999999	promoter-TSS (ENSMUST00000001027)	-613	ENSMUST00000001027	chr1-57995863-57996253-CpG:_46-CGI	-33065	ENSMUSG00000063558	Aox1	aldehyde oxidase 1 [Source:MGI Symbol;Acc:MGI:88035]
chr1	58031203	0.64379	0.745374	-0.101584	0.050079	-2.02847	0.00818257	0.0113267	0.0425119	0.999999	intron (ENSMUST00000160168, intron 1 of 14)	1240	ENSMUST00000160168	chr1-57995863-57996253-CpG:_46-CGI	-34951	ENSMUSG00000063558	Aox1	aldehyde oxidase 1 [Source:MGI Symbol;Acc:MGI:88035]
chr1	58089538	0.0923005	0.257323	-0.165022	0.0485617	-3.3982	0.0111523	0.00947389	0.000678313	0.772108	intron (ENSMUST00000001027, intron 26 of 34)	-23591	ENSMUST00000161549	chr1-57995863-57996253-CpG:_46-CGI	-93286	ENSMUSG00000063558	Aox1	aldehyde oxidase 1 [Source:MGI Symbol;Acc:MGI:88035]
chr1	58195803	0.203187	0.331901	-0.128715	0.046731	-2.75437	0.00845793	0.00761746	0.00588054	0.999999	intron (ENSMUST00000040999, intron 34 of 34)	-14593	ENSMUST00000040442	chr1-58392748-58393897-CpG:_95-CGI	196945	ENSMUSG00000064294	Aox3	aldehyde oxidase 3 [Source:MGI Symbol;Acc:MGI:1918974]
chr1	58240494	0.309739	0.431819	-0.12208	0.0534149	-2.28551	0.010018	0.00759243	0.0222829	0.999999	promoter-TSS (ENSMUST00000161926)	-111	ENSMUST00000161926	chr1-58392748-58393897-CpG:_95-CGI	152254	ENSMUSG00000038242	Aox4	aldehyde oxidase 4 [Source:MGI Symbol;Acc:MGI:1919122]
chr1	58290527	0.408688	0.586799	-0.178111	0.0789878	-2.25492	0.0190501	0.0137765	0.0241385	0.999999	intron (ENSMUST00000114366, intron 7 of 35)	12202	ENSMUST00000114366	chr1-58392748-58393897-CpG:_95-CGI	102221	ENSMUSG00000079554	Aox2	aldehyde oxidase 2 [Source:MGI Symbol;Acc:MGI:3529596]
chr1	58290605	0.715321	0.83543	-0.120109	0.057151	-2.10161	0.0104139	0.0117704	0.0355877	0.999999	intron (ENSMUST00000114366, intron 7 of 35)	12280	ENSMUST00000114366	chr1-58392748-58393897-CpG:_95-CGI	102143	ENSMUSG00000079554	Aox2	aldehyde oxidase 2 [Source:MGI Symbol;Acc:MGI:3529596]
chr1	58291631	0.00277546	0.12651	-0.123734	0.0325458	-3.80186	0.0203482	0.0117305	0.000143616	0.469292	intron (ENSMUST00000114366, intron 7 of 35)	13306	ENSMUST00000114366	chr1-58392748-58393897-CpG:_95-CGI	101117	ENSMUSG00000079554	Aox2	aldehyde oxidase 2 [Source:MGI Symbol;Acc:MGI:3529596]
chr1	58359552	0.809765	0.921235	-0.11147	0.0507379	-2.19697	0.0140924	0.0146063	0.0280226	0.999999	intron (ENSMUST00000114366, intron 34 of 35)	-33583	ENSMUST00000050552	chr1-58392748-58393897-CpG:_95-CGI	33196	ENSMUSG00000079554	Aox2	aldehyde oxidase 2 [Source:MGI Symbol;Acc:MGI:3529596]
chr1	58359557	0.386042	0.552151	-0.166109	0.0697132	-2.38275	0.0160761	0.00911392	0.0171839	0.999999	intron (ENSMUST00000114366, intron 34 of 35)	-33578	ENSMUST00000050552	chr1-58392748-58393897-CpG:_95-CGI	33191	ENSMUSG00000079554	Aox2	aldehyde oxidase 2 [Source:MGI Symbol;Acc:MGI:3529596]
chr1	58359933	0.839131	0.94818	-0.109049	0.0464425	-2.34805	0.0130475	0.0143563	0.0188721	0.999999	intron (ENSMUST00000114366, intron 34 of 35)	-33202	ENSMUST00000050552	chr1-58392748-58393897-CpG:_95-CGI	32815	ENSMUSG00000079554	Aox2	aldehyde oxidase 2 [Source:MGI Symbol;Acc:MGI:3529596]
chr1	58374471	0.801217	0.903976	-0.102759	0.0523395	-1.96331	0.0202151	0.00889127	0.0496096	0.999999	intron (ENSMUST00000114366, intron 34 of 35)	-18664	ENSMUST00000050552	chr1-58392748-58393897-CpG:_95-CGI	18277	ENSMUSG00000079554	Aox2	aldehyde oxidase 2 [Source:MGI Symbol;Acc:MGI:3529596]
chr1	58394241	0.0770716	0.202538	-0.125467	0.0502358	-2.49756	0.033267	0.00890861	0.0125052	0.999999	exon (ENSMUST00000050552, exon 2 of 12)	1106	ENSMUST00000050552	chr1-58392748-58393897-CpG:_95-CGI	-345	ENSMUSG00000051223	Bzw1	basic leucine zipper and W2 domains 1 [Source:MGI Symbol;Acc:MGI:1914132]
chr1	58504114	0.182359	0.299038	-0.116679	0.0431834	-2.70193	0.0101307	0.00674152	0.00689379	0.999999	intron (ENSMUST00000027198, intron 1 of 17)	994	ENSMUST00000027198	chr1-58504543-58505162-CpG:_65-CGI	429	ENSMUSG00000026037	Orc2	origin recognition complex, subunit 2 [Source:MGI Symbol;Acc:MGI:1328306]
chr1	58505347	0.0766337	0.186014	-0.10938	0.0512661	-2.13358	0.0127914	0.0152848	0.0328775	0.999999	promoter-TSS (ENSMUST00000027198)	193	ENSMUST00000139825	chr1-58504543-58505162-CpG:_65-CGI	-186	ENSMUSG00000026037	Orc2	origin recognition complex, subunit 2 [Source:MGI Symbol;Acc:MGI:1328306]
chr1	58623983	0.657188	0.833055	-0.175867	0.0751492	-2.34023	0.013957	0.0147283	0.0192717	0.999999	Intergenic	-22624	ENSMUST00000081455	chr1-58585919-58586427-CpG:_40-CGI	-37557	NA	NA	NA
chr1	58625280	0.74421	0.876547	-0.132337	0.0588136	-2.25011	0.0118884	0.00982421	0.0244418	0.999999	Intergenic	-21327	ENSMUST00000081455	chr1-58585919-58586427-CpG:_40-CGI	-38854	NA	NA	NA
chr1	58625498	0.837982	0.949317	-0.111335	0.0535046	-2.08086	0.0144347	0.0142948	0.0374469	0.999999	Intergenic	-21109	ENSMUST00000081455	chr1-58585919-58586427-CpG:_40-CGI	-39072	NA	NA	NA
chr1	58679473	0.567804	0.697429	-0.129625	0.062257	-2.0821	0.0167139	0.00781167	0.0373332	0.999999	intron (ENSMUST00000055313, intron 5 of 14)	16515	ENSMUST00000055313	chr1-58711442-58711764-CpG:_40-CGI	31969	ENSMUSG00000047528	Als2cr12	amyotrophic lateral sclerosis 2 (juvenile) chromosome region, candidate 12 (human) [Source:MGI Symbol;Acc:MGI:1918359]
chr1	58679476	0.711844	0.832315	-0.12047	0.0484894	-2.48446	0.00876806	0.00931177	0.0129747	0.999999	intron (ENSMUST00000055313, intron 5 of 14)	16512	ENSMUST00000055313	chr1-58711442-58711764-CpG:_40-CGI	31966	ENSMUSG00000047528	Als2cr12	amyotrophic lateral sclerosis 2 (juvenile) chromosome region, candidate 12 (human) [Source:MGI Symbol;Acc:MGI:1918359]
chr1	58746979	0.63413	0.762174	-0.128044	0.064597	-1.9822	0.01113	0.0207429	0.0474569	0.999999	intron (ENSMUST00000123032, intron 6 of 6)	16428	ENSMUST00000123032	chr1-58713384-58713657-CpG:_21-CGI	-33323	ENSMUSG00000026031	Cflar	CASP8 and FADD-like apoptosis regulator [Source:MGI Symbol;Acc:MGI:1336166]
chr1	58802381	0.700767	0.490079	0.210688	0.0812021	2.59461	0.0255179	0.0121372	0.00946979	0.999999	promoter-TSS (ENSMUST00000165549)	-120	ENSMUST00000165549	chr1-58795582-58795852-CpG:_28-CGI	-6530	ENSMUSG00000026029	Casp8	caspase 8 [Source:MGI Symbol;Acc:MGI:1261423]
chr1	58802398	0.629668	0.453012	0.176656	0.0824948	2.14142	0.0313301	0.0120499	0.0322398	0.999999	promoter-TSS (ENSMUST00000165549)	-103	ENSMUST00000165549	chr1-58795582-58795852-CpG:_28-CGI	-6547	ENSMUSG00000026029	Casp8	caspase 8 [Source:MGI Symbol;Acc:MGI:1261423]
chr1	58802749	0.788091	0.627625	0.160466	0.0498207	3.22088	0.0102481	0.007797	0.00127799	0.890244	intron (ENSMUST00000165549, intron 1 of 8)	248	ENSMUST00000165549	chr1-58795582-58795852-CpG:_28-CGI	-6898	ENSMUSG00000026029	Casp8	caspase 8 [Source:MGI Symbol;Acc:MGI:1261423]
chr1	58802756	0.745787	0.579562	0.166225	0.06239	2.66429	0.0219059	0.00823593	0.00771518	0.999999	intron (ENSMUST00000165549, intron 1 of 8)	255	ENSMUST00000165549	chr1-58795582-58795852-CpG:_28-CGI	-6905	ENSMUSG00000026029	Casp8	caspase 8 [Source:MGI Symbol;Acc:MGI:1261423]
chr1	58802971	0.474095	0.33677	0.137325	0.0567333	2.42054	0.00883004	0.0094762	0.0154977	0.999999	intron (ENSMUST00000165549, intron 1 of 8)	470	ENSMUST00000165549	chr1-58795582-58795852-CpG:_28-CGI	-7120	ENSMUSG00000026029	Casp8	caspase 8 [Source:MGI Symbol;Acc:MGI:1261423]
chr1	58897988	0.638885	0.740269	-0.101384	0.0497725	-2.03696	0.00984271	0.00740951	0.0416544	0.999999	Intergenic	9223	ENSMUST00000172685	chr1-58973210-58974117-CpG:_83-CGI	75222	NA	NA	NA
chr1	58966980	0.764021	0.63861	0.12541	0.0486067	2.5801	0.00999735	0.00837014	0.00987704	0.999999	intron (ENSMUST00000173719, intron 1 of 1)	6448	ENSMUST00000173590	chr1-58973210-58974117-CpG:_83-CGI	6230	ENSMUSG00000026028	Trak2	trafficking protein, kinesin binding 2 [Source:MGI Symbol;Acc:MGI:1918077]
chr1	59071078	0.127183	0.302568	-0.175385	0.0598179	-2.93199	0.0211558	0.0144612	0.00336801	0.999999	promoter-TSS (ENSMUST00000104428)	91	ENSMUST00000104428	chr1-59119822-59120480-CpG:_68-CGI	48744	ENSMUSG00000077616	Gm25502	predicted gene, 25502 [Source:MGI Symbol;Acc:MGI:5455279]
chr1	59256775	0.229085	0.364236	-0.135151	0.0591263	-2.2858	0.0101969	0.0158961	0.0222661	0.999999	promoter-TSS (ENSMUST00000162487)	-130	ENSMUST00000160662	chr1-59236919-59237493-CpG:_61-CGI	-19283	ENSMUSG00000026023	Cdk15	cyclin-dependent kinase 15 [Source:MGI Symbol;Acc:MGI:3583944]
chr1	59257447	0.223167	0.428715	-0.205548	0.0761882	-2.6979	0.0121718	0.0131452	0.00697793	0.999999	intron (ENSMUST00000162487, intron 1 of 1)	320	ENSMUST00000162487	chr1-59236919-59237493-CpG:_61-CGI	-19955	ENSMUSG00000026023	Cdk15	cyclin-dependent kinase 15 [Source:MGI Symbol;Acc:MGI:3583944]
chr1	59265542	0.522908	0.383115	0.139793	0.0500664	2.79215	0.00855189	0.00674152	0.00523584	0.999999	intron (ENSMUST00000160662, intron 3 of 13)	8415	ENSMUST00000162487	chr1-59236919-59237493-CpG:_61-CGI	-28050	ENSMUSG00000026023	Cdk15	cyclin-dependent kinase 15 [Source:MGI Symbol;Acc:MGI:3583944]
chr1	59368213	0.185625	0.386918	-0.201292	0.0601726	-3.34525	0.010068	0.0130232	0.000822073	0.80985	Intergenic	69278	ENSMUST00000162906	chr1-59481951-59483937-CpG:_185-CGI	113738	NA	NA	NA
chr1	59380981	0.676091	0.803575	-0.127484	0.0432122	-2.95018	0.00742615	0.00757287	0.0031759	0.999999	Intergenic	82046	ENSMUST00000162906	chr1-59481951-59483937-CpG:_185-CGI	100970	NA	NA	NA
chr1	59449061	0.454908	0.306784	0.148123	0.0518013	2.85945	0.00804929	0.00758967	0.00424376	0.999999	Intergenic	-33085	ENSMUST00000114246	chr1-59481951-59483937-CpG:_185-CGI	32890	NA	NA	NA
chr1	59480977	0.222526	0.358038	-0.135512	0.0498195	-2.72006	0.00877531	0.0100536	0.00652694	0.999999	Intergenic	-1169	ENSMUST00000114246	chr1-59481951-59483937-CpG:_185-CGI	974	NA	NA	NA
chr1	59480981	0.259909	0.381629	-0.12172	0.0508878	-2.39194	0.00837732	0.00991261	0.0167598	0.999999	Intergenic	-1165	ENSMUST00000114246	chr1-59481951-59483937-CpG:_185-CGI	970	NA	NA	NA
chr1	59481003	0.135653	0.249597	-0.113944	0.0474192	-2.40291	0.0075415	0.0146159	0.0162653	0.999999	Intergenic	-1143	ENSMUST00000114246	chr1-59481951-59483937-CpG:_185-CGI	948	NA	NA	NA
chr1	59481007	0.359787	0.496587	-0.1368	0.0561669	-2.4356	0.0133321	0.00727541	0.014867	0.999999	Intergenic	-1139	ENSMUST00000114246	chr1-59481951-59483937-CpG:_185-CGI	944	NA	NA	NA
chr1	59484529	0.162307	0.269127	-0.10682	0.0494235	-2.16133	0.00950685	0.0103709	0.03067	0.999999	exon (ENSMUST00000114246, exon 1 of 1)	2351	ENSMUST00000037105	chr1-59481951-59483937-CpG:_185-CGI	-593	ENSMUSG00000041075	Fzd7	frizzled homolog 7 (Drosophila) [Source:MGI Symbol;Acc:MGI:108570]
chr1	59484770	0.308565	0.506519	-0.197953	0.0672808	-2.9422	0.0113733	0.0110738	0.00325891	0.999999	exon (ENSMUST00000114246, exon 1 of 1)	2592	ENSMUST00000037105	chr1-59481951-59483937-CpG:_185-CGI	-834	ENSMUSG00000041075	Fzd7	frizzled homolog 7 (Drosophila) [Source:MGI Symbol;Acc:MGI:108570]
chr1	59484846	0.414315	0.543263	-0.128948	0.0648995	-1.98689	0.0108958	0.0116082	0.0469349	0.999999	exon (ENSMUST00000114246, exon 1 of 1)	2668	ENSMUST00000037105	chr1-59481951-59483937-CpG:_185-CGI	-910	ENSMUSG00000041075	Fzd7	frizzled homolog 7 (Drosophila) [Source:MGI Symbol;Acc:MGI:108570]
chr1	59484898	0.304272	0.436252	-0.13198	0.0573395	-2.30173	0.0105517	0.00866219	0.0213503	0.999999	exon (ENSMUST00000114246, exon 1 of 1)	2720	ENSMUST00000037105	chr1-59481951-59483937-CpG:_185-CGI	-962	ENSMUSG00000041075	Fzd7	frizzled homolog 7 (Drosophila) [Source:MGI Symbol;Acc:MGI:108570]
chr1	59484928	0.208563	0.337013	-0.128451	0.0517631	-2.48151	0.0103087	0.00841247	0.0130826	0.999999	exon (ENSMUST00000114246, exon 1 of 1)	2750	ENSMUST00000037105	chr1-59481951-59483937-CpG:_185-CGI	-992	ENSMUSG00000041075	Fzd7	frizzled homolog 7 (Drosophila) [Source:MGI Symbol;Acc:MGI:108570]
chr1	59490398	0.629769	0.769544	-0.139775	0.0554684	-2.5199	0.0107619	0.0124387	0.0117388	0.999999	exon (ENSMUST00000180778, exon 2 of 2)	2206	ENSMUST00000180778	chr1-59481951-59483937-CpG:_185-CGI	-6462	ENSMUSG00000097819	Gm26813	predicted gene, 26813 [Source:MGI Symbol;Acc:MGI:5477307]
chr1	59493106	0.477875	0.717499	-0.239624	0.0882311	-2.71587	0.0134735	0.0151202	0.00661022	0.999999	promoter-TSS (ENSMUST00000180778)	-502	ENSMUST00000180778	chr1-59481951-59483937-CpG:_185-CGI	-9170	ENSMUSG00000097819	Gm26813	predicted gene, 26813 [Source:MGI Symbol;Acc:MGI:5477307]
chr1	59503627	0.528632	0.77087	-0.242238	0.0766805	-3.15906	0.0128269	0.0116746	0.00158277	0.931603	Intergenic	-11023	ENSMUST00000180778	chr1-59481951-59483937-CpG:_185-CGI	-19691	NA	NA	NA
chr1	59508580	0.114889	0.227034	-0.112145	0.0482312	-2.32515	0.016379	0.00940402	0.0200641	0.999999	Intergenic	-7683	ENSMUST00000114243	chr1-59481951-59483937-CpG:_185-CGI	-24644	NA	NA	NA
chr1	59540726	0.58382	0.436182	0.147638	0.0666559	2.21493	0.0108178	0.00930214	0.0267651	0.999999	intron (ENSMUST00000114243, intron 2 of 19)	24463	ENSMUST00000114243	chr1-59481951-59483937-CpG:_185-CGI	-56790	ENSMUSG00000047361	Gm973	predicted gene 973 [Source:MGI Symbol;Acc:MGI:2685819]
chr1	59540750	0.762843	0.59757	0.165273	0.0723993	2.2828	0.0168731	0.0127508	0.0224424	0.999999	intron (ENSMUST00000114243, intron 2 of 19)	24487	ENSMUST00000114243	chr1-59481951-59483937-CpG:_185-CGI	-56814	ENSMUSG00000047361	Gm973	predicted gene 973 [Source:MGI Symbol;Acc:MGI:2685819]
chr1	59561259	0.544953	0.682155	-0.137202	0.0659727	-2.07967	0.0115522	0.0134694	0.0375556	0.999999	intron (ENSMUST00000114243, intron 9 of 19)	44996	ENSMUST00000114243	chr1-59481951-59483937-CpG:_185-CGI	-77323	ENSMUSG00000047361	Gm973	predicted gene 973 [Source:MGI Symbol;Acc:MGI:2685819]
chr1	59562293	0.794553	0.909011	-0.114458	0.0403824	-2.83436	0.0120163	0.00687553	0.0045918	0.999999	intron (ENSMUST00000114243, intron 9 of 19)	46030	ENSMUST00000114243	chr1-59481951-59483937-CpG:_185-CGI	-78357	ENSMUSG00000047361	Gm973	predicted gene 973 [Source:MGI Symbol;Acc:MGI:2685819]
chr1	59604306	0.370517	0.533432	-0.162915	0.0540381	-3.01482	0.00876447	0.00800141	0.00257135	0.999999	intron (ENSMUST00000114243, intron 12 of 19)	-22273	ENSMUST00000158651	chr1-59670696-59670900-CpG:_20-CGI	66390	ENSMUSG00000047361	Gm973	predicted gene 973 [Source:MGI Symbol;Acc:MGI:2685819]
chr1	59671412	0.17243	0.337065	-0.164636	0.0690336	-2.38486	0.0143923	0.0179278	0.0170856	0.999999	promoter-TSS (ENSMUST00000091374)	-579	ENSMUST00000091374	chr1-59670696-59670900-CpG:_20-CGI	-513	ENSMUSG00000026021	Sumo1	SMT3 suppressor of mif two 3 homolog 1 (yeast) [Source:MGI Symbol;Acc:MGI:1197010]
chr1	59738972	0.519635	0.404843	0.114793	0.0549732	2.08816	0.008853	0.0102749	0.0367838	0.999999	Intergenic	-25306	ENSMUST00000087435	chr1-59762785-59764213-CpG:_142-CGI	23813	NA	NA	NA
chr1	59893989	0.690484	0.550376	0.140108	0.0600124	2.33464	0.0125051	0.00888704	0.0195621	0.999999	Intergenic	-19016	ENSMUST00000036540	chr1-59912548-59913890-CpG:_118-CGI	18559	NA	NA	NA
chr1	59895388	0.695835	0.815044	-0.119209	0.0489891	-2.43338	0.00978896	0.011418	0.0149588	0.999999	Intergenic	-17617	ENSMUST00000036540	chr1-59912548-59913890-CpG:_118-CGI	17160	NA	NA	NA
chr1	59904731	0.787846	0.898175	-0.110329	0.0490705	-2.24838	0.0108911	0.0101869	0.0245521	0.999999	Intergenic	-8274	ENSMUST00000036540	chr1-59912548-59913890-CpG:_118-CGI	7817	NA	NA	NA
chr1	60016257	0.616276	0.769002	-0.152725	0.0563971	-2.70804	0.0121882	0.01255	0.00676823	0.999999	intron (ENSMUST00000027172, intron 3 of 10)	26829	ENSMUST00000027172	chr1-60042646-60043499-CpG:_81-CGI	26389	ENSMUSG00000026018	Ica1l	islet cell autoantigen 1-like [Source:MGI Symbol;Acc:MGI:1917625]
chr1	60096951	0.122838	0.245779	-0.122941	0.0550502	-2.23325	0.011511	0.0110334	0.0255325	0.999999	intron (ENSMUST00000133767, intron 1 of 1)	745	ENSMUST00000133767	chr1-60098156-60098777-CpG:_62-CGI	1205	ENSMUSG00000026019	Wdr12	WD repeat domain 12 [Source:MGI Symbol;Acc:MGI:1927241]
chr1	60158941	0.458444	0.273281	0.185164	0.0690293	2.68239	0.0119826	0.0113305	0.00730976	0.999999	Intergenic	17494	ENSMUST00000132949	chr1-60180214-60180489-CpG:_30-CGI	21273	NA	NA	NA
chr1	60503559	0.52344	0.638454	-0.115014	0.0529898	-2.17049	0.00872747	0.00982127	0.02997	0.999999	exon (ENSMUST00000027168, exon 7 of 16)	-8054	ENSMUST00000182085	chr1-60566182-60567260-CpG:_139-CGI	62623	ENSMUSG00000026014	Raph1	Ras association (RalGDS/AF-6) and pleckstrin homology domains 1 [Source:MGI Symbol;Acc:MGI:1924550]
chr1	60596519	0.331971	0.43455	-0.102579	0.0512442	-2.00177	0.00823479	0.00727938	0.0453096	0.999999	Intergenic	-3811	ENSMUST00000118530	chr1-60566182-60567260-CpG:_139-CGI	-29260	NA	NA	NA
chr1	60852770	0.723708	0.852248	-0.12854	0.0610443	-2.10568	0.0130336	0.0240211	0.0352324	0.999999	Intergenic	-34229	ENSMUST00000124816	chr1-60566182-60567260-CpG:_139-CGI	-285511	NA	NA	NA
chr1	60857508	0.795412	0.90271	-0.107298	0.0461049	-2.32725	0.0102436	0.00987784	0.019952	0.999999	Intergenic	-29491	ENSMUST00000124816	chr1-60566182-60567260-CpG:_139-CGI	-290249	NA	NA	NA
chr1	60921625	0.863057	0.965148	-0.102091	0.046675	-2.18727	0.0217695	0.0102967	0.0287232	0.999999	Intergenic	12455	ENSMUST00000097720	chr1-60566182-60567260-CpG:_139-CGI	-354366	NA	NA	NA
chr1	61139181	0.270934	0.133523	0.137412	0.0488426	2.81336	0.0101241	0.00880224	0.00490269	0.999999	Intergenic	-15178	ENSMUST00000118999	chr1-61638736-61639406-CpG:_78-CGI	499555	NA	NA	NA
chr1	61401772	0.97878	0.872965	0.105815	0.0359678	2.94194	0.0125911	0.0120857	0.00326165	0.999999	Intergenic	23341	ENSMUST00000141000	chr1-61638736-61639406-CpG:_78-CGI	236964	NA	NA	NA
chr1	62383057	0.512675	0.712008	-0.199333	0.0783034	-2.54566	0.0203369	0.0117736	0.0109073	0.999999	intron (ENSMUST00000046673, intron 17 of 21)	116203	ENSMUST00000147177	chr1-62702838-62703748-CpG:_86-CGI	319781	ENSMUSG00000052062	Pard3b	par-3 family cell polarity regulator beta [Source:MGI Symbol;Acc:MGI:1919301]
chr1	62417504	0.26491	0.429561	-0.164651	0.0776063	-2.12161	0.0176356	0.010961	0.0338701	0.999999	intron (ENSMUST00000046673, intron 17 of 21)	81756	ENSMUST00000147177	chr1-62702838-62703748-CpG:_86-CGI	285334	ENSMUSG00000052062	Pard3b	par-3 family cell polarity regulator beta [Source:MGI Symbol;Acc:MGI:1919301]
chr1	62564627	0.534021	0.291248	0.242772	0.090946	2.66941	0.0192955	0.0188558	0.00759846	0.999999	intron (ENSMUST00000046673, intron 20 of 21)	-65367	ENSMUST00000147177	chr1-62702838-62703748-CpG:_86-CGI	138211	ENSMUSG00000052062	Pard3b	par-3 family cell polarity regulator beta [Source:MGI Symbol;Acc:MGI:1919301]
chr1	62564628	0.538249	0.389249	0.149	0.0722098	2.06343	0.0123138	0.0130891	0.0390715	0.999999	intron (ENSMUST00000046673, intron 20 of 21)	-65368	ENSMUST00000147177	chr1-62702838-62703748-CpG:_86-CGI	138210	ENSMUSG00000052062	Pard3b	par-3 family cell polarity regulator beta [Source:MGI Symbol;Acc:MGI:1919301]
chr1	62650541	0.647646	0.820225	-0.172579	0.0658197	-2.622	0.0126974	0.0101687	0.00874155	0.999999	Intergenic	7246	ENSMUST00000119592	chr1-62702838-62703748-CpG:_86-CGI	52297	NA	NA	NA
chr1	62660902	0.772165	0.652012	0.120153	0.0585864	2.05087	0.0122054	0.0100164	0.04028	0.999999	promoter-TSS (ENSMUST00000118720)	64	ENSMUST00000118720	chr1-62702838-62703748-CpG:_86-CGI	41936	ENSMUSG00000084333	Gm11599	predicted gene 11599 [Source:MGI Symbol;Acc:MGI:3651840]
chr1	62660916	0.879282	0.754268	0.125014	0.0470133	2.65912	0.00999783	0.0106024	0.00783449	0.999999	promoter-TSS (ENSMUST00000118720)	78	ENSMUST00000118720	chr1-62702838-62703748-CpG:_86-CGI	41922	ENSMUSG00000084333	Gm11599	predicted gene 11599 [Source:MGI Symbol;Acc:MGI:3651840]
chr1	62660945	0.820141	0.682172	0.137969	0.0657533	2.09828	0.0132798	0.0110041	0.0358801	0.999999	exon (ENSMUST00000118720, exon 1 of 1)	107	ENSMUST00000118720	chr1-62702838-62703748-CpG:_86-CGI	41893	ENSMUSG00000084333	Gm11599	predicted gene 11599 [Source:MGI Symbol;Acc:MGI:3651840]
chr1	62660969	0.957134	0.774049	0.183085	0.0457228	4.00425	0.0137085	0.00993847	6.2215e-05	0.377082	exon (ENSMUST00000118720, exon 1 of 1)	131	ENSMUST00000118720	chr1-62702838-62703748-CpG:_86-CGI	41869	ENSMUSG00000084333	Gm11599	predicted gene 11599 [Source:MGI Symbol;Acc:MGI:3651840]
chr1	62706112	0.20575	0.0793807	0.12637	0.0470323	2.68687	0.0127234	0.0102701	0.00721253	0.999999	intron (ENSMUST00000075144, intron 1 of 15)	2411	ENSMUST00000114155	chr1-62705850-62707032-CpG:_88-CGI	0	ENSMUSG00000025969	Nrp2	neuropilin 2 [Source:MGI Symbol;Acc:MGI:1100492]
chr1	62718213	0.905129	0.770665	0.134464	0.0661121	2.03388	0.016066	0.0159363	0.041964	0.999999	intron (ENSMUST00000075144, intron 1 of 15)	14512	ENSMUST00000114155	chr1-62705850-62707032-CpG:_88-CGI	-11182	ENSMUSG00000025969	Nrp2	neuropilin 2 [Source:MGI Symbol;Acc:MGI:1100492]
chr1	62724228	0.803513	0.64293	0.160584	0.050283	3.1936	0.00962655	0.0120416	0.00140511	0.911494	intron (ENSMUST00000075144, intron 2 of 15)	20527	ENSMUST00000114155	chr1-62705850-62707032-CpG:_88-CGI	-17197	ENSMUSG00000025969	Nrp2	neuropilin 2 [Source:MGI Symbol;Acc:MGI:1100492]
chr1	62724249	0.736722	0.586747	0.149975	0.0577946	2.59497	0.0119503	0.0144691	0.00945996	0.999999	intron (ENSMUST00000075144, intron 2 of 15)	20548	ENSMUST00000114155	chr1-62705850-62707032-CpG:_88-CGI	-17218	ENSMUSG00000025969	Nrp2	neuropilin 2 [Source:MGI Symbol;Acc:MGI:1100492]
chr1	62724261	0.716195	0.605465	0.11073	0.0534498	2.07167	0.0104299	0.011472	0.038296	0.999999	intron (ENSMUST00000075144, intron 2 of 15)	20560	ENSMUST00000114155	chr1-62705850-62707032-CpG:_88-CGI	-17230	ENSMUSG00000025969	Nrp2	neuropilin 2 [Source:MGI Symbol;Acc:MGI:1100492]
chr1	62736606	0.581309	0.424316	0.156993	0.0705526	2.22519	0.0121228	0.0133405	0.0260683	0.999999	intron (ENSMUST00000075144, intron 2 of 15)	32905	ENSMUST00000114155	chr1-62705850-62707032-CpG:_88-CGI	-29575	ENSMUSG00000025969	Nrp2	neuropilin 2 [Source:MGI Symbol;Acc:MGI:1100492]
chr1	62736976	0.767668	0.615324	0.152344	0.0611248	2.49235	0.0206039	0.00819075	0.0126901	0.999999	intron (ENSMUST00000075144, intron 2 of 15)	33275	ENSMUST00000114155	chr1-62705850-62707032-CpG:_88-CGI	-29945	ENSMUSG00000025969	Nrp2	neuropilin 2 [Source:MGI Symbol;Acc:MGI:1100492]
chr1	62747802	0.564054	0.35951	0.204544	0.0472507	4.32891	0.00743554	0.00690144	1.49847e-05	0.244853	intron (ENSMUST00000075144, intron 6 of 15)	44101	ENSMUST00000114155	chr1-62705850-62707032-CpG:_88-CGI	-40771	ENSMUSG00000025969	Nrp2	neuropilin 2 [Source:MGI Symbol;Acc:MGI:1100492]
chr1	62747811	0.639362	0.452996	0.186366	0.0524893	3.55056	0.012193	0.00674152	0.000384414	0.656343	intron (ENSMUST00000075144, intron 6 of 15)	44110	ENSMUST00000114155	chr1-62705850-62707032-CpG:_88-CGI	-40780	ENSMUSG00000025969	Nrp2	neuropilin 2 [Source:MGI Symbol;Acc:MGI:1100492]
chr1	62747839	0.474222	0.36167	0.112552	0.0550613	2.04412	0.0140718	0.00674152	0.0409412	0.999999	intron (ENSMUST00000075144, intron 6 of 15)	44138	ENSMUST00000114155	chr1-62705850-62707032-CpG:_88-CGI	-40808	ENSMUSG00000025969	Nrp2	neuropilin 2 [Source:MGI Symbol;Acc:MGI:1100492]
chr1	62748113	0.508894	0.255704	0.25319	0.0647341	3.91123	0.0129318	0.00960459	9.18259e-05	0.421409	intron (ENSMUST00000075144, intron 6 of 15)	44412	ENSMUST00000114155	chr1-62705850-62707032-CpG:_88-CGI	-41082	ENSMUSG00000025969	Nrp2	neuropilin 2 [Source:MGI Symbol;Acc:MGI:1100492]
chr1	62774135	0.620895	0.44681	0.174086	0.0644944	2.69923	0.0124401	0.0097849	0.00694992	0.999999	intron (ENSMUST00000075144, intron 12 of 15)	70434	ENSMUST00000114155	chr1-62705850-62707032-CpG:_88-CGI	-67104	ENSMUSG00000025969	Nrp2	neuropilin 2 [Source:MGI Symbol;Acc:MGI:1100492]
chr1	62774161	0.556469	0.38695	0.169519	0.0689001	2.46037	0.0148818	0.0129147	0.0138795	0.999999	intron (ENSMUST00000075144, intron 12 of 15)	70460	ENSMUST00000114155	chr1-62705850-62707032-CpG:_88-CGI	-67130	ENSMUSG00000025969	Nrp2	neuropilin 2 [Source:MGI Symbol;Acc:MGI:1100492]
chr1	62774322	0.388946	0.221976	0.16697	0.0785312	2.12616	0.0145185	0.0118773	0.0334899	0.999999	intron (ENSMUST00000075144, intron 12 of 15)	70621	ENSMUST00000114155	chr1-62705850-62707032-CpG:_88-CGI	-67291	ENSMUSG00000025969	Nrp2	neuropilin 2 [Source:MGI Symbol;Acc:MGI:1100492]
chr1	62775256	0.693686	0.425847	0.267839	0.0958291	2.79496	0.0133448	0.0296848	0.0051906	0.999999	intron (ENSMUST00000075144, intron 12 of 15)	71555	ENSMUST00000114155	chr1-62705850-62707032-CpG:_88-CGI	-68225	ENSMUSG00000025969	Nrp2	neuropilin 2 [Source:MGI Symbol;Acc:MGI:1100492]
chr1	62777644	0.279899	0.167893	0.112007	0.0534779	2.09445	0.0138636	0.0121166	0.0362196	0.999999	intron (ENSMUST00000075144, intron 12 of 15)	73943	ENSMUST00000114155	chr1-62705850-62707032-CpG:_88-CGI	-70613	ENSMUSG00000025969	Nrp2	neuropilin 2 [Source:MGI Symbol;Acc:MGI:1100492]
chr1	62777729	0.544811	0.390859	0.153952	0.0632559	2.4338	0.0177029	0.00940433	0.0149414	0.999999	intron (ENSMUST00000075144, intron 12 of 15)	74028	ENSMUST00000114155	chr1-62705850-62707032-CpG:_88-CGI	-70698	ENSMUSG00000025969	Nrp2	neuropilin 2 [Source:MGI Symbol;Acc:MGI:1100492]
chr1	62777838	0.618793	0.484068	0.134725	0.0613315	2.19667	0.0184938	0.00938278	0.0280443	0.999999	intron (ENSMUST00000075144, intron 12 of 15)	74137	ENSMUST00000114155	chr1-62705850-62707032-CpG:_88-CGI	-70807	ENSMUSG00000025969	Nrp2	neuropilin 2 [Source:MGI Symbol;Acc:MGI:1100492]
chr1	62777847	0.458412	0.322623	0.135789	0.0545961	2.48715	0.00942416	0.01303	0.0128771	0.999999	intron (ENSMUST00000075144, intron 12 of 15)	74146	ENSMUST00000114155	chr1-62705850-62707032-CpG:_88-CGI	-70816	ENSMUSG00000025969	Nrp2	neuropilin 2 [Source:MGI Symbol;Acc:MGI:1100492]
chr1	62786223	0.777481	0.6767	0.100781	0.0474172	2.12541	0.00857378	0.00778686	0.0335525	0.999999	intron (ENSMUST00000075144, intron 14 of 15)	82522	ENSMUST00000114155	chr1-62705850-62707032-CpG:_88-CGI	-79192	ENSMUSG00000025969	Nrp2	neuropilin 2 [Source:MGI Symbol;Acc:MGI:1100492]
chr1	62966931	0.431636	0.65961	-0.227974	0.0815589	-2.79521	0.0127277	0.0197407	0.0051866	0.999999	intron (ENSMUST00000133236, intron 11 of 12)	-65774	ENSMUST00000158328	chr1-63113485-63114349-CpG:_77-CGI	146554	ENSMUSG00000040865	Ino80d	INO80 complex subunit D [Source:MGI Symbol;Acc:MGI:3027003]
chr1	62967729	0.899204	0.796944	0.10226	0.0499486	2.0473	0.0142467	0.00971568	0.0406282	0.999999	intron (ENSMUST00000133236, intron 11 of 12)	-64976	ENSMUST00000158328	chr1-63113485-63114349-CpG:_77-CGI	145756	ENSMUSG00000040865	Ino80d	INO80 complex subunit D [Source:MGI Symbol;Acc:MGI:3027003]
chr1	63057979	0.77031	0.537365	0.232945	0.0780439	2.98479	0.0183217	0.0131485	0.00283774	0.999999	3' UTR (ENSMUST00000133236, exon 9 of 13)	-15794	ENSMUST00000118179	chr1-63113485-63114349-CpG:_77-CGI	55506	ENSMUSG00000040865	Ino80d	INO80 complex subunit D [Source:MGI Symbol;Acc:MGI:3027003]
chr1	63108954	0.797653	0.911372	-0.11372	0.0421265	-2.69948	0.0122544	0.00783924	0.00694474	0.999999	intron (ENSMUST00000165066, intron 1 of 11)	5300	ENSMUST00000153992	chr1-63113485-63114349-CpG:_77-CGI	4531	ENSMUSG00000040865	Ino80d	INO80 complex subunit D [Source:MGI Symbol;Acc:MGI:3027003]
chr1	63110556	0.300419	0.174655	0.125764	0.0568819	2.21097	0.0129429	0.0101779	0.0270379	0.999999	intron (ENSMUST00000165066, intron 1 of 11)	3698	ENSMUST00000153992	chr1-63113485-63114349-CpG:_77-CGI	2929	ENSMUSG00000040865	Ino80d	INO80 complex subunit D [Source:MGI Symbol;Acc:MGI:3027003]
chr1	63110626	0.630946	0.440523	0.190423	0.0907515	2.09829	0.0242976	0.0157159	0.0358792	0.999999	intron (ENSMUST00000165066, intron 1 of 11)	3628	ENSMUST00000153992	chr1-63113485-63114349-CpG:_77-CGI	2859	ENSMUSG00000040865	Ino80d	INO80 complex subunit D [Source:MGI Symbol;Acc:MGI:3027003]
chr1	63114968	0.0647329	0.180871	-0.116138	0.0469745	-2.47237	0.0186301	0.0109763	0.013422	0.999999	promoter-TSS (ENSMUST00000172416)	-302	ENSMUST00000097718	chr1-63113485-63114349-CpG:_77-CGI	-620	ENSMUSG00000040865	Ino80d	INO80 complex subunit D [Source:MGI Symbol;Acc:MGI:3027003]
chr1	63124607	0.636479	0.763176	-0.126697	0.0580707	-2.18178	0.0124622	0.0101634	0.0291261	0.999999	intron (ENSMUST00000138611, intron 1 of 3)	-9941	ENSMUST00000097718	chr1-63113485-63114349-CpG:_77-CGI	-10259	ENSMUSG00000084799	Ino80dos	INO80 complex subunit D, opposite strand [Source:MGI Symbol;Acc:MGI:3651861]
chr1	63137973	0.524174	0.703531	-0.179357	0.0540185	-3.32028	0.00892678	0.00791806	0.000899268	0.822488	intron (ENSMUST00000138611, intron 1 of 3)	-23307	ENSMUST00000097718	chr1-63113485-63114349-CpG:_77-CGI	-23625	ENSMUSG00000084799	Ino80dos	INO80 complex subunit D, opposite strand [Source:MGI Symbol;Acc:MGI:3651861]
chr1	63140211	0.888561	0.994116	-0.105554	0.0369671	-2.85536	0.0130974	0.0192492	0.00429882	0.999999	intron (ENSMUST00000138611, intron 1 of 3)	-25545	ENSMUST00000097718	chr1-63113485-63114349-CpG:_77-CGI	-25863	ENSMUSG00000084799	Ino80dos	INO80 complex subunit D, opposite strand [Source:MGI Symbol;Acc:MGI:3651861]
chr1	63182660	0.554557	0.716691	-0.162134	0.0620947	-2.61108	0.0101568	0.0155782	0.00902574	0.999999	TTS (ENSMUST00000050536)	3657	ENSMUST00000082668	chr1-63176547-63177427-CpG:_78-CGI	-5234	ENSMUSG00000046856	Gpr1	G protein-coupled receptor 1 [Source:MGI Symbol;Acc:MGI:2385324]
chr1	63190931	0.213268	0.317812	-0.104544	0.0494355	-2.11475	0.00987789	0.00827883	0.0344514	0.999999	intron (ENSMUST00000050536, intron 2 of 2)	-7099	ENSMUST00000175328	chr1-63176547-63177427-CpG:_78-CGI	-13505	ENSMUSG00000046856	Gpr1	G protein-coupled receptor 1 [Source:MGI Symbol;Acc:MGI:2385324]
chr1	63247116	0.151357	0.0503026	0.101054	0.0480182	2.1045	0.0128322	0.0148685	0.0353347	0.999999	Intergenic	25998	ENSMUST00000153049	chr1-63248289-63248615-CpG:_44-CGI	1173	NA	NA	NA
chr1	63403787	0.425406	0.533705	-0.108299	0.0549664	-1.97028	0.00933359	0.00827826	0.0488067	0.999999	Intergenic	-38423	ENSMUST00000120413	chr1-63365284-63365489-CpG:_17-CGI	-38299	NA	NA	NA
chr1	63445369	0.381413	0.556333	-0.17492	0.0826475	-2.11646	0.0110541	0.0293531	0.0343058	0.999999	promoter-TSS (ENSMUST00000182642)	-521	ENSMUST00000114103	chr1-63445715-63446529-CpG:_95-CGI	346	ENSMUSG00000025964	Adam23	a disintegrin and metallopeptidase domain 23 [Source:MGI Symbol;Acc:MGI:1345162]
chr1	63953866	0.147977	0.269974	-0.121997	0.0606091	-2.01285	0.0116704	0.0119512	0.0441309	0.999999	Intergenic	-10860	ENSMUST00000133244	chr1-64121613-64122142-CpG:_56-CGI	167747	NA	NA	NA
chr1	64078949	0.419928	0.269172	0.150756	0.0665319	2.26592	0.0111234	0.0110053	0.0234565	0.999999	TTS (ENSMUST00000142009)	296	ENSMUST00000149820	chr1-64121613-64122142-CpG:_56-CGI	42664	ENSMUSG00000025959	Klf7	Kruppel-like factor 7 (ubiquitous) [Source:MGI Symbol;Acc:MGI:1935151]
chr1	64084585	0.742085	0.846319	-0.104233	0.0527798	-1.97487	0.0120184	0.0133437	0.0482829	0.999999	intron (ENSMUST00000149820, intron 3 of 3)	5932	ENSMUST00000149820	chr1-64121613-64122142-CpG:_56-CGI	37028	ENSMUSG00000086836	Gm13748	predicted gene 13748 [Source:MGI Symbol;Acc:MGI:3702115]
chr1	64084822	0.265169	0.377619	-0.112449	0.052767	-2.13106	0.00846789	0.0117419	0.0330845	0.999999	intron (ENSMUST00000149820, intron 3 of 3)	6169	ENSMUST00000149820	chr1-64121613-64122142-CpG:_56-CGI	36791	ENSMUSG00000086836	Gm13748	predicted gene 13748 [Source:MGI Symbol;Acc:MGI:3702115]
chr1	64301529	0.317544	0.512227	-0.194682	0.0885358	-2.19891	0.0173541	0.0217168	0.0278842	0.999999	Intergenic	-94804	ENSMUST00000175487	chr1-64121613-64122142-CpG:_56-CGI	-179388	NA	NA	NA
chr1	64311919	0.554039	0.361422	0.192617	0.0817768	2.3554	0.0136532	0.0114434	0.018503	0.999999	Intergenic	-84414	ENSMUST00000175487	chr1-64121613-64122142-CpG:_56-CGI	-189778	NA	NA	NA
chr1	64416608	0.741473	0.5111	0.230373	0.0802122	2.87204	0.0132326	0.0155196	0.00407833	0.999999	Intergenic	20275	ENSMUST00000175487	chr1-64532367-64533738-CpG:_131-CGI	115759	NA	NA	NA
chr1	64445842	0.894196	0.739302	0.154893	0.0556979	2.78095	0.0147939	0.0105462	0.00541994	0.999999	Intergenic	49509	ENSMUST00000175487	chr1-64532367-64533738-CpG:_131-CGI	86525	NA	NA	NA
chr1	64488434	0.957775	0.835909	0.121866	0.0426428	2.85783	0.0115305	0.0101533	0.00426553	0.999999	Intergenic	-44369	ENSMUST00000087366	chr1-64532367-64533738-CpG:_131-CGI	43933	NA	NA	NA
chr1	64618023	0.155228	0.255385	-0.100157	0.0451204	-2.21978	0.0117126	0.00825511	0.026434	0.999999	promoter-TSS (ENSMUST00000053469)	-782	ENSMUST00000114079	chr1-64616945-64617792-CpG:_83-CGI	-232	ENSMUSG00000025956	Mettl21a	methyltransferase like 21A [Source:MGI Symbol;Acc:MGI:1914349]
chr1	64618041	0.0986268	0.212642	-0.114015	0.044117	-2.58439	0.0198453	0.00764018	0.00975518	0.999999	promoter-TSS (ENSMUST00000053469)	-800	ENSMUST00000114079	chr1-64616945-64617792-CpG:_83-CGI	-250	ENSMUSG00000025956	Mettl21a	methyltransferase like 21A [Source:MGI Symbol;Acc:MGI:1914349]
chr1	64618473	0.378365	0.495076	-0.116711	0.0564865	-2.06618	0.0103269	0.0109489	0.0388119	0.999999	Intergenic	-1232	ENSMUST00000114079	chr1-64616945-64617792-CpG:_83-CGI	-682	NA	NA	NA
chr1	64673924	0.842268	0.959683	-0.117415	0.0537945	-2.18266	0.0162403	0.016389	0.0290611	0.999999	Intergenic	-16530	ENSMUST00000114077	chr1-64690534-64691585-CpG:_108-CGI	16610	NA	NA	NA
chr1	64732530	0.791299	0.937207	-0.145908	0.0470348	-3.10213	0.0108974	0.0109387	0.00192134	0.962182	3' UTR (ENSMUST00000063982, exon 2 of 2)	5219	ENSMUST00000063982	chr1-64734847-64737979-CpG:_241-CGI	2317	ENSMUSG00000045005	Fzd5	frizzled homolog 5 (Drosophila) [Source:MGI Symbol;Acc:MGI:108571]
chr1	64734094	0.704263	0.841442	-0.137179	0.0646445	-2.12205	0.0154348	0.0208502	0.0338333	0.999999	3' UTR (ENSMUST00000063982, exon 2 of 2)	3655	ENSMUST00000063982	chr1-64734847-64737979-CpG:_241-CGI	753	ENSMUSG00000045005	Fzd5	frizzled homolog 5 (Drosophila) [Source:MGI Symbol;Acc:MGI:108571]
chr1	64734117	0.775111	0.886121	-0.11101	0.0521564	-2.12841	0.015273	0.0106462	0.0333032	0.999999	3' UTR (ENSMUST00000063982, exon 2 of 2)	3632	ENSMUST00000063982	chr1-64734847-64737979-CpG:_241-CGI	730	ENSMUSG00000045005	Fzd5	frizzled homolog 5 (Drosophila) [Source:MGI Symbol;Acc:MGI:108571]
chr1	64735256	0.674325	0.833331	-0.159006	0.060797	-2.61536	0.0134002	0.0111566	0.00891335	0.999999	exon (ENSMUST00000063982, exon 2 of 2)	2493	ENSMUST00000063982	chr1-64734847-64737979-CpG:_241-CGI	0	ENSMUSG00000045005	Fzd5	frizzled homolog 5 (Drosophila) [Source:MGI Symbol;Acc:MGI:108571]
chr1	64735814	0.683343	0.801875	-0.118532	0.0509804	-2.32505	0.00953319	0.00802643	0.0200694	0.999999	exon (ENSMUST00000063982, exon 2 of 2)	1935	ENSMUST00000063982	chr1-64734847-64737979-CpG:_241-CGI	0	ENSMUSG00000045005	Fzd5	frizzled homolog 5 (Drosophila) [Source:MGI Symbol;Acc:MGI:108571]
chr1	64739329	0.568656	0.39907	0.169585	0.0797428	2.12665	0.0190216	0.0173536	0.0334489	0.999999	Intergenic	-1580	ENSMUST00000116133	chr1-64734847-64737979-CpG:_241-CGI	-1351	NA	NA	NA
chr1	64743947	0.821122	0.624803	0.196319	0.0774504	2.53477	0.0138725	0.0125859	0.011252	0.999999	Intergenic	-6198	ENSMUST00000116133	chr1-64734847-64737979-CpG:_241-CGI	-5969	NA	NA	NA
chr1	64787778	0.775897	0.877058	-0.101161	0.0417865	-2.4209	0.00974826	0.0115927	0.0154823	0.999999	intron (ENSMUST00000139649, intron 8 of 8)	-50029	ENSMUST00000116133	chr1-64734847-64737979-CpG:_241-CGI	-49800	ENSMUSG00000051344	Plekhm3	pleckstrin homology domain containing, family M, member 3 [Source:MGI Symbol;Acc:MGI:2443627]
chr1	64792186	0.24447	0.486752	-0.242282	0.076295	-3.17559	0.014862	0.0112253	0.00149532	0.921703	3' UTR (ENSMUST00000097713, exon 8 of 8)	-54437	ENSMUST00000116133	chr1-64734847-64737979-CpG:_241-CGI	-54208	ENSMUSG00000051344	Plekhm3	pleckstrin homology domain containing, family M, member 3 [Source:MGI Symbol;Acc:MGI:2443627]
chr1	64795950	0.487252	0.331781	0.155472	0.0765326	2.03144	0.0134347	0.0150452	0.0422102	0.999999	intron (ENSMUST00000139649, intron 7 of 8)	-58201	ENSMUST00000116133	chr1-64734847-64737979-CpG:_241-CGI	-57972	ENSMUSG00000051344	Plekhm3	pleckstrin homology domain containing, family M, member 3 [Source:MGI Symbol;Acc:MGI:2443627]
chr1	64887087	0.982493	0.863897	0.118596	0.043168	2.7473	0.0171459	0.0168653	0.00600874	0.999999	intron (ENSMUST00000139649, intron 4 of 8)	41009	ENSMUST00000140857	chr1-64956498-64956870-CpG:_41-CGI	69411	ENSMUSG00000051344	Plekhm3	pleckstrin homology domain containing, family M, member 3 [Source:MGI Symbol;Acc:MGI:2443627]
chr1	64934538	0.786517	0.914016	-0.127499	0.0568549	-2.24253	0.0134504	0.0109374	0.0249273	0.999999	exon (ENSMUST00000181350, exon 1 of 1)	137	ENSMUST00000181350	chr1-64956498-64956870-CpG:_41-CGI	21960	ENSMUSG00000097264	Rpl31-ps24	ribosomal protein L31, pseudogene 24 [Source:MGI Symbol;Acc:MGI:3648658]
chr1	64934539	0.782919	0.955658	-0.172739	0.0715302	-2.41491	0.0227684	0.0137884	0.0157391	0.999999	exon (ENSMUST00000181350, exon 1 of 1)	138	ENSMUST00000181350	chr1-64956498-64956870-CpG:_41-CGI	21959	ENSMUSG00000097264	Rpl31-ps24	ribosomal protein L31, pseudogene 24 [Source:MGI Symbol;Acc:MGI:3648658]
chr1	64994343	0.844081	0.94708	-0.102998	0.0483656	-2.12958	0.0158452	0.0175838	0.0332062	0.999999	exon (ENSMUST00000120360, exon 1 of 1)	260	ENSMUST00000120360	chr1-64994405-64994627-CpG:_21-CGI	62	ENSMUSG00000084416	Rpl10a-ps1	ribosomal protein L10A, pseudogene 1 [Source:MGI Symbol;Acc:MGI:3705885]
chr1	64994367	0.653909	0.785271	-0.131362	0.0649528	-2.02242	0.0144477	0.00970568	0.0431327	0.999999	exon (ENSMUST00000120360, exon 1 of 1)	236	ENSMUST00000120360	chr1-64994405-64994627-CpG:_21-CGI	38	ENSMUSG00000084416	Rpl10a-ps1	ribosomal protein L10A, pseudogene 1 [Source:MGI Symbol;Acc:MGI:3705885]
chr1	65009031	0.88861	0.741477	0.147132	0.0723171	2.03454	0.0175178	0.0130785	0.0418967	0.999999	Intergenic	7511	ENSMUST00000159896	chr1-64994405-64994627-CpG:_21-CGI	-14405	NA	NA	NA
chr1	65169671	0.790188	0.640027	0.150161	0.0567158	2.6476	0.00879655	0.0151458	0.00810644	0.999999	intron (ENSMUST00000097709, intron 3 of 8)	5892	ENSMUST00000149310	chr1-65178904-65179373-CpG:_38-CGI	9233	ENSMUSG00000025950	Idh1	isocitrate dehydrogenase 1 (NADP+), soluble [Source:MGI Symbol;Acc:MGI:96413]
chr1	65185674	0.204916	0.358205	-0.15329	0.0582795	-2.63025	0.013942	0.011362	0.00853212	0.999999	intron (ENSMUST00000169032, intron 1 of 8)	804	ENSMUST00000169032	chr1-65186379-65187053-CpG:_59-CGI	705	ENSMUSG00000025950	Idh1	isocitrate dehydrogenase 1 (NADP+), soluble [Source:MGI Symbol;Acc:MGI:96413]
chr1	65185685	0.163096	0.271648	-0.108552	0.0485408	-2.2363	0.00980307	0.00891335	0.0253321	0.999999	intron (ENSMUST00000169032, intron 1 of 8)	793	ENSMUST00000169032	chr1-65186379-65187053-CpG:_59-CGI	694	ENSMUSG00000025950	Idh1	isocitrate dehydrogenase 1 (NADP+), soluble [Source:MGI Symbol;Acc:MGI:96413]
chr1	65246155	0.712927	0.825743	-0.112816	0.0484715	-2.32746	0.00901048	0.00869386	0.0199406	0.999999	exon (ENSMUST00000081154, exon 20 of 42)	-35900	ENSMUST00000140190	chr1-65186379-65187053-CpG:_59-CGI	-59103	ENSMUSG00000025949	Pikfyve	phosphoinositide kinase, FYVE finger containing [Source:MGI Symbol;Acc:MGI:1335106]
chr1	65388411	0.46968	0.575757	-0.106077	0.0520073	-2.03965	0.0083407	0.00833801	0.0413854	0.999999	intron (ENSMUST00000027083, intron 12 of 12)	77155	ENSMUST00000027083	chr1-65186379-65187053-CpG:_59-CGI	-201359	ENSMUSG00000025946	Pth2r	parathyroid hormone 2 receptor [Source:MGI Symbol;Acc:MGI:2180917]
chr1	65388619	0.38258	0.536912	-0.154333	0.0640968	-2.40781	0.0118205	0.0162697	0.0160486	0.999999	exon (ENSMUST00000027083, exon 13 of 13)	77363	ENSMUST00000027083	chr1-65186379-65187053-CpG:_59-CGI	-201567	ENSMUSG00000025946	Pth2r	parathyroid hormone 2 receptor [Source:MGI Symbol;Acc:MGI:2180917]
chr1	65407658	0.710699	0.520923	0.189776	0.0705106	2.69145	0.0126317	0.00998901	0.00711422	0.999999	Intergenic	96402	ENSMUST00000027083	chr1-65186379-65187053-CpG:_59-CGI	-220606	NA	NA	NA
chr1	65437955	0.629821	0.488996	0.140825	0.0704092	2.00009	0.0132117	0.0099561	0.0454902	0.999999	Intergenic	113281	ENSMUST00000120125	chr1-65186379-65187053-CpG:_59-CGI	-250903	NA	NA	NA
chr1	65552727	0.786501	0.960943	-0.174442	0.0610945	-2.85528	0.015607	0.0149946	0.0042999	0.999999	promoter-TSS (ENSMUST00000117848)	46	ENSMUST00000117848	chr1-65186379-65187053-CpG:_59-CGI	-365675	ENSMUSG00000082774	Gm8805	predicted gene 8805 [Source:MGI Symbol;Acc:MGI:3643512]
chr1	65831714	0.546037	0.675306	-0.12927	0.0624501	-2.06997	0.0109374	0.0128307	0.0384553	0.999999	Intergenic	-94807	ENSMUST00000027082	chr1-66175311-66175645-CpG:_29-CGI	343597	NA	NA	NA
chr1	65918041	0.199009	0.328113	-0.129104	0.0645574	-1.99984	0.0151666	0.0152017	0.0455177	0.999999	Intergenic	-8480	ENSMUST00000027082	chr1-66175311-66175645-CpG:_29-CGI	257270	NA	NA	NA
chr1	66105265	0.5304	0.357073	0.173328	0.0736628	2.35299	0.0118179	0.0105939	0.0186232	0.999999	Intergenic	42301	ENSMUST00000118496	chr1-66175311-66175645-CpG:_29-CGI	70046	NA	NA	NA
chr1	66173800	0.84238	0.641442	0.200938	0.0696542	2.88479	0.0109505	0.0267997	0.00391677	0.999999	Intergenic	-1472	ENSMUST00000156636	chr1-66175311-66175645-CpG:_29-CGI	1511	NA	NA	NA
chr1	66173805	0.819054	0.660775	0.15828	0.0771987	2.05029	0.0119411	0.0353313	0.0403362	0.999999	Intergenic	-1467	ENSMUST00000156636	chr1-66175311-66175645-CpG:_29-CGI	1506	NA	NA	NA
chr1	66173864	0.435485	0.164861	0.270625	0.089291	3.03082	0.0183832	0.0314631	0.00243891	0.999999	Intergenic	-1408	ENSMUST00000156636	chr1-66175311-66175645-CpG:_29-CGI	1447	NA	NA	NA
chr1	66176249	0.0113401	0.115003	-0.103663	0.0333098	-3.11208	0.0162081	0.0113417	0.00185776	0.953897	intron (ENSMUST00000124873, intron 1 of 3)	700	ENSMUST00000125844	chr1-66175311-66175645-CpG:_29-CGI	-605	ENSMUSG00000015222	Map2	microtubule-associated protein 2 [Source:MGI Symbol;Acc:MGI:97175]
chr1	66551024	0.407265	0.516318	-0.109052	0.0537596	-2.02851	0.00795766	0.00920367	0.0425078	0.999999	exon (ENSMUST00000061620, exon 20 of 65)	82595	ENSMUST00000136727	chr1-66468022-66468623-CpG:_68-CGI	-82402	ENSMUSG00000055567	Unc80	unc-80 homolog (C. elegans) [Source:MGI Symbol;Acc:MGI:2652882]
chr1	66845545	0.794367	0.655117	0.13925	0.0677529	2.05526	0.0230015	0.0153058	0.0398537	0.999999	intron (ENSMUST00000027153, intron 5 of 10)	4056	ENSMUST00000121857	chr1-66862839-66863146-CpG:_31-CGI	17294	ENSMUSG00000026003	Acadl	acyl-Coenzyme A dehydrogenase, long-chain [Source:MGI Symbol;Acc:MGI:87866]
chr1	66864551	0.818468	0.690337	0.128132	0.0630814	2.03121	0.0124279	0.0110838	0.0422338	0.999999	Intergenic	-1275	ENSMUST00000027153	chr1-66862839-66863146-CpG:_31-CGI	-1406	NA	NA	NA
chr1	66900785	0.760654	0.905171	-0.144517	0.0585129	-2.46983	0.0164283	0.0113251	0.0135177	0.999999	Intergenic	33989	ENSMUST00000104140	chr1-66862839-66863146-CpG:_31-CGI	-37640	NA	NA	NA
chr1	66948811	0.748879	0.874705	-0.125826	0.050905	-2.47178	0.0122906	0.00861273	0.0134443	0.999999	exon (ENSMUST00000143596, exon 1 of 1)	128	ENSMUST00000143596	chr1-66862839-66863146-CpG:_31-CGI	-85666	ENSMUSG00000094191	Rpl31-ps14	ribosomal protein L31, pseudogene 14 [Source:MGI Symbol;Acc:MGI:3704189]
chr1	66987911	0.939644	0.728326	0.211317	0.0545824	3.87153	0.0158397	0.0141982	0.000108154	0.450123	Intergenic	33153	ENSMUST00000133508	chr1-67038520-67038937-CpG:_42-CGI	50609	NA	NA	NA
chr1	67002376	0.49371	0.628027	-0.134317	0.0484794	-2.7706	0.00745824	0.0072773	0.00559525	0.999999	TTS (ENSMUST00000119559)	18688	ENSMUST00000133508	chr1-67038520-67038937-CpG:_42-CGI	36144	ENSMUSG00000026000	Lancl1	LanC (bacterial lantibiotic synthetase component C)-like 1 [Source:MGI Symbol;Acc:MGI:1336997]
chr1	67104076	0.537266	0.656403	-0.119137	0.0575929	-2.0686	0.0113933	0.00882503	0.0385834	0.999999	Intergenic	-18949	ENSMUST00000027144	chr1-67038520-67038937-CpG:_42-CGI	-65140	NA	NA	NA
chr1	67481305	0.846407	0.95919	-0.112783	0.0513077	-2.19817	0.0185093	0.0111553	0.0279371	0.999999	Intergenic	-103747	ENSMUST00000119302	chr1-67038520-67038937-CpG:_42-CGI	-442369	NA	NA	NA
chr1	68043912	0.729986	0.845857	-0.115871	0.0591023	-1.96052	0.0137836	0.0149285	0.049935	0.999999	exon (ENSMUST00000119142, exon 26 of 28)	19670	ENSMUST00000124160	chr1-67038520-67038937-CpG:_42-CGI	-1004976	ENSMUSG00000062209	Erbb4	v-erb-a erythroblastic leukemia viral oncogene homolog 4 (avian) [Source:MGI Symbol;Acc:MGI:104771]
chr1	69140854	0.543622	0.708836	-0.165215	0.0735956	-2.2449	0.0115723	0.0167689	0.0247746	0.999999	Intergenic	-9556	ENSMUST00000122454	chr1-69107034-69108055-CpG:_91-CGI	-32800	NA	NA	NA
chr1	69342112	0.723823	0.841838	-0.118016	0.0479054	-2.46352	0.00882699	0.0111651	0.0137582	0.999999	Intergenic	-210814	ENSMUST00000122454	chr1-69376995-69377218-CpG:_16-CGI	34883	NA	NA	NA
chr1	69342116	0.786511	0.893269	-0.106758	0.0422477	-2.52695	0.00975852	0.00891433	0.0115058	0.999999	Intergenic	-210818	ENSMUST00000122454	chr1-69376995-69377218-CpG:_16-CGI	34879	NA	NA	NA
chr1	69513333	0.565948	0.698486	-0.132538	0.0576451	-2.2992	0.00932258	0.00943745	0.0214934	0.999999	Intergenic	172626	ENSMUST00000027146	chr1-69377803-69378045-CpG:_20-CGI	-135289	NA	NA	NA
chr1	69559972	0.49445	0.347301	0.147149	0.072807	2.02109	0.0118086	0.0147659	0.0432707	0.999999	intron (ENSMUST00000027146, intron 5 of 7)	125987	ENSMUST00000027146	chr1-69377803-69378045-CpG:_20-CGI	-181928	ENSMUSG00000025997	Ikzf2	IKAROS family zinc finger 2 [Source:MGI Symbol;Acc:MGI:1342541]
chr1	69688822	0.0714893	0.195775	-0.124286	0.0549154	-2.26323	0.0137477	0.0197024	0.0236216	0.999999	Intergenic	-2863	ENSMUST00000027146	chr1-69826863-69827202-CpG:_35-CGI	138041	NA	NA	NA
chr1	69729537	0.236401	0.111935	0.124466	0.0443355	2.80737	0.00998443	0.0101957	0.00499485	0.999999	Intergenic	-43578	ENSMUST00000027146	chr1-69826863-69827202-CpG:_35-CGI	97326	NA	NA	NA
chr1	69759647	0.482048	0.377192	0.104856	0.0467628	2.2423	0.00686421	0.00674152	0.0249418	0.999999	Intergenic	-67340	ENSMUST00000161131	chr1-69826863-69827202-CpG:_35-CGI	67216	NA	NA	NA
chr1	70067911	0.387929	0.59576	-0.207831	0.0898601	-2.31283	0.0159269	0.0134821	0.0207322	0.999999	intron (ENSMUST00000161310, intron 2 of 7)	-112783	ENSMUST00000116874	chr1-69826863-69827202-CpG:_35-CGI	-240710	ENSMUSG00000053153	Spag16	sperm associated antigen 16 [Source:MGI Symbol;Acc:MGI:1913972]
chr1	70068019	0.793465	0.57845	0.215015	0.0778304	2.76261	0.0181491	0.0112198	0.00573415	0.999999	intron (ENSMUST00000161310, intron 2 of 7)	-112891	ENSMUST00000116874	chr1-69826863-69827202-CpG:_35-CGI	-240818	ENSMUSG00000053153	Spag16	sperm associated antigen 16 [Source:MGI Symbol;Acc:MGI:1913972]
chr1	71101396	0.696219	0.809048	-0.112828	0.0467936	-2.41119	0.00981344	0.00848072	0.0159007	0.999999	intron (ENSMUST00000027393, intron 1 of 10)	1749	ENSMUST00000027393	chr1-71102404-71103220-CpG:_72-CGI	1008	ENSMUSG00000026196	Bard1	BRCA1 associated RING domain 1 [Source:MGI Symbol;Acc:MGI:1328361]
chr1	71103593	0.137742	0.263106	-0.125364	0.0553909	-2.26327	0.0140336	0.0122007	0.0236192	0.999999	promoter-TSS (ENSMUST00000027393)	-448	ENSMUST00000027393	chr1-71102404-71103220-CpG:_72-CGI	-374	ENSMUSG00000026196	Bard1	BRCA1 associated RING domain 1 [Source:MGI Symbol;Acc:MGI:1328361]
chr1	71103625	0.119374	0.265958	-0.146584	0.0645759	-2.26995	0.013734	0.0131877	0.0232105	0.999999	promoter-TSS (ENSMUST00000027393)	-480	ENSMUST00000027393	chr1-71102404-71103220-CpG:_72-CGI	-406	ENSMUSG00000026196	Bard1	BRCA1 associated RING domain 1 [Source:MGI Symbol;Acc:MGI:1328361]
chr1	71468247	0.706377	0.534089	0.172288	0.0870151	1.97998	0.0125378	0.0282813	0.047706	0.999999	Intergenic	-53338	ENSMUST00000087268	chr1-71556948-71557367-CpG:_40-CGI	88701	NA	NA	NA
chr1	71494168	0.973905	0.833792	0.140113	0.0493573	2.83875	0.0196205	0.0127621	0.00452902	0.999999	Intergenic	-62981	ENSMUST00000027384	chr1-71556948-71557367-CpG:_40-CGI	62780	NA	NA	NA
chr1	71646990	0.774535	0.881845	-0.10731	0.0520554	-2.06146	0.0114508	0.0101151	0.0392592	0.999999	intron (ENSMUST00000055226, intron 5 of 45)	-5846	ENSMUST00000097699	chr1-71652697-71653358-CpG:_58-CGI	5707	ENSMUSG00000026193	Fn1	fibronectin 1 [Source:MGI Symbol;Acc:MGI:95566]
chr1	71648106	0.736212	0.865542	-0.129331	0.0525791	-2.45973	0.0125048	0.0097523	0.0139041	0.999999	exon (ENSMUST00000055226, exon 5 of 46)	-4730	ENSMUST00000097699	chr1-71652697-71653358-CpG:_58-CGI	4591	ENSMUSG00000026193	Fn1	fibronectin 1 [Source:MGI Symbol;Acc:MGI:95566]
chr1	71658473	0.609612	0.429436	0.180175	0.0772223	2.3332	0.0141768	0.0115814	0.0196374	0.999999	intron (ENSMUST00000126516, intron 2 of 3)	5135	ENSMUST00000125934	chr1-71652697-71653358-CpG:_58-CGI	-5116	ENSMUSG00000073652	Apol7d	apolipoprotein L 7d [Source:MGI Symbol;Acc:MGI:3723449]
chr1	71658878	0.439225	0.27804	0.161185	0.068673	2.34713	0.0148266	0.0103861	0.0189185	0.999999	intron (ENSMUST00000126516, intron 2 of 3)	5540	ENSMUST00000125934	chr1-71652697-71653358-CpG:_58-CGI	-5521	ENSMUSG00000073652	Apol7d	apolipoprotein L 7d [Source:MGI Symbol;Acc:MGI:3723449]
chr1	71658905	0.491341	0.328585	0.162757	0.0700277	2.32417	0.0165951	0.00933237	0.0201161	0.999999	intron (ENSMUST00000126516, intron 2 of 3)	5567	ENSMUST00000125934	chr1-71652697-71653358-CpG:_58-CGI	-5548	ENSMUSG00000073652	Apol7d	apolipoprotein L 7d [Source:MGI Symbol;Acc:MGI:3723449]
chr1	71658916	0.593183	0.358946	0.234237	0.0806155	2.90561	0.026864	0.0127974	0.00366533	0.999999	intron (ENSMUST00000126516, intron 2 of 3)	5578	ENSMUST00000125934	chr1-71652697-71653358-CpG:_58-CGI	-5559	ENSMUSG00000073652	Apol7d	apolipoprotein L 7d [Source:MGI Symbol;Acc:MGI:3723449]
chr1	71672676	0.810094	0.708112	0.101981	0.0427574	2.38512	0.0080498	0.00698866	0.0170737	0.999999	Intergenic	19338	ENSMUST00000125934	chr1-71652697-71653358-CpG:_58-CGI	-19319	NA	NA	NA
chr1	71709999	0.861595	0.709154	0.152441	0.0732016	2.08249	0.0139396	0.0123122	0.0372979	0.999999	Intergenic	56661	ENSMUST00000125934	chr1-71652697-71653358-CpG:_58-CGI	-56642	NA	NA	NA
chr1	71714715	0.975353	0.869669	0.105683	0.0430742	2.45352	0.016571	0.0112983	0.0141466	0.999999	Intergenic	61377	ENSMUST00000125934	chr1-71652697-71653358-CpG:_58-CGI	-61358	NA	NA	NA
chr1	71813511	0.508857	0.672087	-0.163229	0.0799794	-2.04089	0.0139014	0.01177	0.0412616	0.999999	Intergenic	160173	ENSMUST00000125934	chr1-71652697-71653358-CpG:_58-CGI	-160154	NA	NA	NA
chr1	71896569	0.156685	0.304119	-0.147433	0.0604473	-2.43904	0.0110886	0.0109381	0.0147264	0.999999	Intergenic	-107718	ENSMUST00000076314	chr1-71652697-71653358-CpG:_58-CGI	-243212	NA	NA	NA
chr1	71897332	0.460151	0.317804	0.142346	0.0725585	1.96182	0.0111847	0.0172054	0.049784	0.999999	Intergenic	-106955	ENSMUST00000076314	chr1-71652697-71653358-CpG:_58-CGI	-243975	NA	NA	NA
chr1	71938700	0.626973	0.757216	-0.130243	0.0566677	-2.29837	0.0101137	0.0108137	0.021541	0.999999	Intergenic	-65587	ENSMUST00000076314	chr1-72211749-72212422-CpG:_65-CGI	273049	NA	NA	NA
chr1	71938766	0.520087	0.645056	-0.124969	0.0561623	-2.22514	0.00831527	0.0113382	0.0260718	0.999999	Intergenic	-65521	ENSMUST00000076314	chr1-72211749-72212422-CpG:_65-CGI	272983	NA	NA	NA
chr1	71938813	0.415112	0.542587	-0.127475	0.0589365	-2.16292	0.00929937	0.0112644	0.0305474	0.999999	Intergenic	-65474	ENSMUST00000076314	chr1-72211749-72212422-CpG:_65-CGI	272936	NA	NA	NA
chr1	72182760	0.323663	0.181822	0.141841	0.072101	1.96726	0.0141756	0.0122241	0.0491533	0.999999	intron (ENSMUST00000048860, intron 2 of 4)	29546	ENSMUST00000048860	chr1-72211749-72212422-CpG:_65-CGI	28989	ENSMUSG00000039395	Mreg	melanoregulin [Source:MGI Symbol;Acc:MGI:2151839]
chr1	72205772	0.872495	0.729134	0.14336	0.0550573	2.60384	0.0127797	0.0135367	0.00921859	0.999999	intron (ENSMUST00000048860, intron 1 of 4)	6534	ENSMUST00000048860	chr1-72211749-72212422-CpG:_65-CGI	5977	ENSMUSG00000039395	Mreg	melanoregulin [Source:MGI Symbol;Acc:MGI:2151839]
chr1	72227006	0.586507	0.783587	-0.19708	0.0752553	-2.61881	0.0163519	0.0149888	0.00882359	0.999999	TTS (ENSMUST00000178786)	767	ENSMUST00000178786	chr1-72225934-72226218-CpG:_31-CGI	-789	ENSMUSG00000094655	Gm25360	predicted gene, 25360 [Source:MGI Symbol;Acc:MGI:5455137]
chr1	72459877	0.894731	0.769346	0.125385	0.0517141	2.42458	0.0264816	0.00836297	0.0153263	0.999999	exon (ENSMUST00000146593, exon 1 of 1)	379	ENSMUST00000146593	chr1-72536152-72536389-CpG:_22-CGI	76275	ENSMUSG00000085812	Gm15843	predicted gene 15843 [Source:MGI Symbol;Acc:MGI:3801845]
chr1	72577228	0.280728	0.437598	-0.15687	0.0701446	-2.23638	0.0114787	0.0110686	0.025327	0.999999	Intergenic	-6022	ENSMUST00000136498	chr1-72536961-72537217-CpG:_22-CGI	-40012	NA	NA	NA
chr1	72641364	0.541451	0.642187	-0.100735	0.0504712	-1.99589	0.00849717	0.00747304	0.0459455	0.999999	Intergenic	24843	ENSMUST00000126832	chr1-72640793-72641380-CpG:_46-CGI	0	NA	NA	NA
chr1	72713616	0.766473	0.882774	-0.116301	0.0552291	-2.10579	0.0113168	0.0174755	0.0352223	0.999999	3' UTR (ENSMUST00000059980, exon 4 of 4)	2357	ENSMUST00000059980	chr1-72710861-72711718-CpG:_72-CGI	-1899	ENSMUSG00000046330	Rpl37a	ribosomal protein L37a [Source:MGI Symbol;Acc:MGI:98068]
chr1	72751710	0.471355	0.704882	-0.233527	0.058301	-4.00554	0.010179	0.00847216	6.18769e-05	0.377082	Intergenic	40451	ENSMUST00000059980	chr1-72710861-72711718-CpG:_72-CGI	-39993	NA	NA	NA
chr1	72751731	0.40162	0.515778	-0.114159	0.0559142	-2.04167	0.00956557	0.00830006	0.0411839	0.999999	Intergenic	40472	ENSMUST00000059980	chr1-72710861-72711718-CpG:_72-CGI	-40014	NA	NA	NA
chr1	72773063	0.710676	0.875835	-0.165158	0.0562255	-2.93743	0.0173188	0.00853576	0.0033095	0.999999	Intergenic	-51439	ENSMUST00000047328	chr1-72824693-72824937-CpG:_32-CGI	51630	NA	NA	NA
chr1	72827086	0.533288	0.386951	0.146337	0.0565209	2.58909	0.00955789	0.00774801	0.00962311	0.999999	intron (ENSMUST00000120564, intron 1 of 3)	1765	ENSMUST00000120564	chr1-72825362-72825653-CpG:_20-CGI	-1434	ENSMUSG00000039323	Igfbp2	insulin-like growth factor binding protein 2 [Source:MGI Symbol;Acc:MGI:96437]
chr1	72879244	0.779212	0.905442	-0.12623	0.0544333	-2.31898	0.0157853	0.0186926	0.020396	0.999999	Intergenic	-4361	ENSMUST00000027377	chr1-72873698-72873966-CpG:_27-CGI	-5279	NA	NA	NA
chr1	73004143	0.977067	0.857576	0.119491	0.0500194	2.3889	0.0163602	0.0158189	0.0168989	0.999999	Intergenic	11755	ENSMUST00000027374	chr1-72873698-72873966-CpG:_27-CGI	-130178	NA	NA	NA
chr1	73125808	0.294597	0.45078	-0.156183	0.0774834	-2.01569	0.0106793	0.029133	0.0438324	0.999999	Intergenic	-109910	ENSMUST00000027374	chr1-72873698-72873966-CpG:_27-CGI	-251843	NA	NA	NA
chr1	73389924	0.675519	0.827723	-0.152204	0.0761113	-1.99975	0.0137141	0.0129008	0.045527	0.999999	Intergenic	-2321	ENSMUST00000183977	chr1-72873698-72873966-CpG:_27-CGI	-515959	NA	NA	NA
chr1	73914038	0.648229	0.477675	0.170554	0.0739338	2.30685	0.0115318	0.012757	0.0210634	0.999999	3' UTR (ENSMUST00000169786, exon 35 of 35)	150329	ENSMUST00000158041	chr1-73907271-73907503-CpG:_27-CGI	-6536	ENSMUSG00000055322	Tns1	tensin 1 [Source:MGI Symbol;Acc:MGI:104552]
chr1	73926619	0.8028	0.671846	0.130954	0.0566784	2.31048	0.011518	0.0119322	0.0208618	0.999999	intron (ENSMUST00000169786, intron 25 of 34)	162910	ENSMUST00000158041	chr1-73907271-73907503-CpG:_27-CGI	-19117	ENSMUSG00000055322	Tns1	tensin 1 [Source:MGI Symbol;Acc:MGI:104552]
chr1	73926711	0.735585	0.543515	0.19207	0.0844423	2.27457	0.0272696	0.0118703	0.0229316	0.999999	intron (ENSMUST00000169786, intron 25 of 34)	163002	ENSMUST00000158041	chr1-73907271-73907503-CpG:_27-CGI	-19209	ENSMUSG00000055322	Tns1	tensin 1 [Source:MGI Symbol;Acc:MGI:104552]
chr1	73932811	0.177259	0.466249	-0.28899	0.0723795	-3.9927	0.0213727	0.013057	6.53241e-05	0.377082	intron (ENSMUST00000169786, intron 24 of 34)	169102	ENSMUST00000158041	chr1-73907271-73907503-CpG:_27-CGI	-25309	ENSMUSG00000055322	Tns1	tensin 1 [Source:MGI Symbol;Acc:MGI:104552]
chr1	73932818	0.24779	0.403096	-0.155306	0.0652024	-2.38191	0.0123577	0.0091446	0.0172231	0.999999	intron (ENSMUST00000169786, intron 24 of 34)	169109	ENSMUST00000158041	chr1-73907271-73907503-CpG:_27-CGI	-25316	ENSMUSG00000055322	Tns1	tensin 1 [Source:MGI Symbol;Acc:MGI:104552]
chr1	73969323	0.239797	0.453284	-0.213488	0.0794015	-2.68871	0.0156633	0.0122756	0.00717283	0.999999	intron (ENSMUST00000169786, intron 18 of 34)	155123	ENSMUST00000169786	chr1-73907271-73907503-CpG:_27-CGI	-61821	ENSMUSG00000055322	Tns1	tensin 1 [Source:MGI Symbol;Acc:MGI:104552]
chr1	73969340	0.0782748	0.219843	-0.141569	0.0587487	-2.40973	0.012591	0.0126856	0.0159641	0.999999	intron (ENSMUST00000169786, intron 18 of 34)	155106	ENSMUST00000169786	chr1-73907271-73907503-CpG:_27-CGI	-61838	ENSMUSG00000055322	Tns1	tensin 1 [Source:MGI Symbol;Acc:MGI:104552]
chr1	73973103	0.694853	0.847197	-0.152344	0.0710415	-2.14444	0.0264649	0.0160473	0.0319976	0.999999	intron (ENSMUST00000169786, intron 18 of 34)	151343	ENSMUST00000169786	chr1-74036952-74037248-CpG:_29-CGI	63849	ENSMUSG00000055322	Tns1	tensin 1 [Source:MGI Symbol;Acc:MGI:104552]
chr1	74001187	0.696257	0.804975	-0.108717	0.0489859	-2.21936	0.0082077	0.010849	0.0264624	0.999999	intron (ENSMUST00000169786, intron 6 of 34)	123259	ENSMUST00000169786	chr1-74036952-74037248-CpG:_29-CGI	35765	ENSMUSG00000055322	Tns1	tensin 1 [Source:MGI Symbol;Acc:MGI:104552]
chr1	74013430	0.345992	0.520187	-0.174195	0.0594272	-2.93123	0.00958701	0.00932953	0.00337619	0.999999	intron (ENSMUST00000169786, intron 4 of 34)	111016	ENSMUST00000169786	chr1-74036952-74037248-CpG:_29-CGI	23522	ENSMUSG00000055322	Tns1	tensin 1 [Source:MGI Symbol;Acc:MGI:104552]
chr1	74058739	0.549824	0.399881	0.149943	0.0542891	2.76193	0.00826318	0.00860792	0.00574604	0.999999	intron (ENSMUST00000169786, intron 3 of 34)	65707	ENSMUST00000169786	chr1-74068492-74068975-CpG:_35-CGI	9753	ENSMUSG00000055322	Tns1	tensin 1 [Source:MGI Symbol;Acc:MGI:104552]
chr1	74068502	0.085124	0.225671	-0.140547	0.0673449	-2.08698	0.0226589	0.0251657	0.0368902	0.999999	intron (ENSMUST00000169786, intron 3 of 34)	55944	ENSMUST00000169786	chr1-74068492-74068975-CpG:_35-CGI	0	ENSMUSG00000055322	Tns1	tensin 1 [Source:MGI Symbol;Acc:MGI:104552]
chr1	74084637	0.057315	0.164056	-0.106741	0.0536643	-1.98904	0.0412032	0.0111904	0.0466964	0.999999	intron (ENSMUST00000169786, intron 1 of 34)	39809	ENSMUST00000169786	chr1-74098213-74098786-CpG:_48-CGI	13576	ENSMUSG00000055322	Tns1	tensin 1 [Source:MGI Symbol;Acc:MGI:104552]
chr1	74092630	0.4024	0.566104	-0.163704	0.0518537	-3.15703	0.00863663	0.0082733	0.00159387	0.931603	intron (ENSMUST00000169786, intron 1 of 34)	31816	ENSMUST00000169786	chr1-74098213-74098786-CpG:_48-CGI	5583	ENSMUSG00000055322	Tns1	tensin 1 [Source:MGI Symbol;Acc:MGI:104552]
chr1	74092637	0.515229	0.631752	-0.116523	0.0502358	-2.31952	0.0080709	0.00781113	0.0203668	0.999999	intron (ENSMUST00000169786, intron 1 of 34)	31809	ENSMUST00000169786	chr1-74098213-74098786-CpG:_48-CGI	5576	ENSMUSG00000055322	Tns1	tensin 1 [Source:MGI Symbol;Acc:MGI:104552]
chr1	74092725	0.718839	0.84199	-0.123152	0.0482867	-2.55043	0.00925214	0.01166	0.010759	0.999999	intron (ENSMUST00000169786, intron 1 of 34)	31721	ENSMUST00000169786	chr1-74098213-74098786-CpG:_48-CGI	5488	ENSMUSG00000055322	Tns1	tensin 1 [Source:MGI Symbol;Acc:MGI:104552]
chr1	74094911	0.308395	0.462761	-0.154366	0.0454834	-3.3939	0.00725881	0.00674152	0.000689056	0.777806	intron (ENSMUST00000169786, intron 1 of 34)	29535	ENSMUST00000169786	chr1-74098213-74098786-CpG:_48-CGI	3302	ENSMUSG00000055322	Tns1	tensin 1 [Source:MGI Symbol;Acc:MGI:104552]
chr1	74110974	0.312223	0.174072	0.13815	0.0680013	2.03158	0.0134739	0.0182411	0.0421958	0.999999	intron (ENSMUST00000169786, intron 1 of 34)	13472	ENSMUST00000169786	chr1-74098213-74098786-CpG:_48-CGI	-12189	ENSMUSG00000055322	Tns1	tensin 1 [Source:MGI Symbol;Acc:MGI:104552]
chr1	74209156	0.820549	0.696844	0.123705	0.0604453	2.04655	0.0130328	0.0167875	0.0407021	0.999999	Intergenic	-3656	ENSMUST00000101821	chr1-74236580-74237193-CpG:_52-CGI	27424	NA	NA	NA
chr1	74229518	0.688443	0.91035	-0.221907	0.0743157	-2.98601	0.0139756	0.0262253	0.00282647	0.999999	Intergenic	-6978	ENSMUST00000113820	chr1-74236580-74237193-CpG:_52-CGI	7062	NA	NA	NA
chr1	74239469	0.207132	0.361286	-0.154154	0.068885	-2.23784	0.0120674	0.0174954	0.0252316	0.999999	intron (ENSMUST00000113819, intron 2 of 10)	2920	ENSMUST00000113819	chr1-74236580-74237193-CpG:_52-CGI	-2277	ENSMUSG00000006304	Arpc2	actin related protein 2/3 complex, subunit 2 [Source:MGI Symbol;Acc:MGI:1923959]
chr1	74310206	0.500932	0.37724	0.123692	0.0617961	2.00161	0.0106745	0.00874586	0.0453266	0.999999	intron (ENSMUST00000087226, intron 3 of 10)	-4585	ENSMUST00000130763	chr1-74303866-74304355-CpG:_50-CGI	-5852	ENSMUSG00000026179	Pnkd	paroxysmal nonkinesiogenic dyskinesia [Source:MGI Symbol;Acc:MGI:1930773]
chr1	74313768	0.788088	0.909384	-0.121296	0.0604893	-2.00524	0.0180064	0.0191979	0.0449369	0.999999	intron (ENSMUST00000087226, intron 3 of 10)	-8147	ENSMUST00000130763	chr1-74303866-74304355-CpG:_50-CGI	-9414	ENSMUSG00000026179	Pnkd	paroxysmal nonkinesiogenic dyskinesia [Source:MGI Symbol;Acc:MGI:1930773]
chr1	74334518	0.689716	0.535881	0.153835	0.0715661	2.14955	0.0125472	0.017238	0.0315907	0.999999	intron (ENSMUST00000087225, intron 1 of 8)	1909	ENSMUST00000087225	chr1-74332449-74332824-CpG:_38-CGI	-1695	ENSMUSG00000026179	Pnkd	paroxysmal nonkinesiogenic dyskinesia [Source:MGI Symbol;Acc:MGI:1930773]
chr1	74335307	0.726879	0.570988	0.155891	0.0594826	2.62079	0.0134141	0.00880105	0.00877258	0.999999	intron (ENSMUST00000087225, intron 1 of 8)	2698	ENSMUST00000087225	chr1-74332449-74332824-CpG:_38-CGI	-2484	ENSMUSG00000026179	Pnkd	paroxysmal nonkinesiogenic dyskinesia [Source:MGI Symbol;Acc:MGI:1930773]
chr1	74335435	0.504793	0.358341	0.146452	0.061614	2.37692	0.00950947	0.012606	0.0174577	0.999999	intron (ENSMUST00000087225, intron 1 of 8)	2826	ENSMUST00000087225	chr1-74332449-74332824-CpG:_38-CGI	-2612	ENSMUSG00000026179	Pnkd	paroxysmal nonkinesiogenic dyskinesia [Source:MGI Symbol;Acc:MGI:1930773]
chr1	74335513	0.39365	0.116525	0.277124	0.066521	4.16596	0.013936	0.0101949	3.10039e-05	0.284415	intron (ENSMUST00000087225, intron 1 of 8)	2904	ENSMUST00000087225	chr1-74332449-74332824-CpG:_38-CGI	-2690	ENSMUSG00000026179	Pnkd	paroxysmal nonkinesiogenic dyskinesia [Source:MGI Symbol;Acc:MGI:1930773]
chr1	74343055	0.738322	0.8626	-0.124278	0.0608954	-2.04085	0.0136496	0.0119917	0.0412661	0.999999	intron (ENSMUST00000087225, intron 1 of 8)	10446	ENSMUST00000087225	chr1-74332449-74332824-CpG:_38-CGI	-10232	ENSMUSG00000026179	Pnkd	paroxysmal nonkinesiogenic dyskinesia [Source:MGI Symbol;Acc:MGI:1930773]
chr1	74364653	0.725935	0.569883	0.156051	0.0682274	2.28722	0.0214287	0.00932121	0.0221828	0.999999	exon (ENSMUST00000097697, exon 6 of 10)	2288	ENSMUST00000128445	chr1-74391332-74392430-CpG:_93-CGI	26679	ENSMUSG00000073650	Catip	ciliogenesis associated TTC17 interacting protein [Source:MGI Symbol;Acc:MGI:2685062]
chr1	74368150	0.577217	0.376767	0.200449	0.0616125	3.25339	0.0160542	0.00773575	0.00114038	0.866484	TTS (ENSMUST00000128445)	5785	ENSMUST00000128445	chr1-74391332-74392430-CpG:_93-CGI	23182	ENSMUSG00000073650	Catip	ciliogenesis associated TTC17 interacting protein [Source:MGI Symbol;Acc:MGI:2685062]
chr1	74379394	0.674865	0.785088	-0.110223	0.0452291	-2.437	0.00804732	0.00674152	0.0148096	0.999999	intron (ENSMUST00000136786, intron 4 of 8)	-2256	ENSMUST00000133896	chr1-74391332-74392430-CpG:_93-CGI	11938	ENSMUSG00000026177	Slc11a1	solute carrier family 11 (proton-coupled divalent metal ion transporters), member 1 [Source:MGI Symbol;Acc:MGI:1345275]
chr1	74379593	0.420005	0.6167	-0.196695	0.0715898	-2.74752	0.0109854	0.0157253	0.00600473	0.999999	intron (ENSMUST00000136786, intron 4 of 8)	-2057	ENSMUST00000133896	chr1-74391332-74392430-CpG:_93-CGI	11739	ENSMUSG00000026177	Slc11a1	solute carrier family 11 (proton-coupled divalent metal ion transporters), member 1 [Source:MGI Symbol;Acc:MGI:1345275]
chr1	74379626	0.36981	0.527525	-0.157716	0.0762601	-2.06813	0.0267836	0.010689	0.0386281	0.999999	intron (ENSMUST00000136786, intron 4 of 8)	-2024	ENSMUST00000133896	chr1-74391332-74392430-CpG:_93-CGI	11706	ENSMUSG00000026177	Slc11a1	solute carrier family 11 (proton-coupled divalent metal ion transporters), member 1 [Source:MGI Symbol;Acc:MGI:1345275]
chr1	74386546	0.45564	0.303464	0.152176	0.0659273	2.30824	0.0136404	0.0107876	0.0209857	0.999999	TTS (ENSMUST00000131511)	2947	ENSMUST00000134189	chr1-74391332-74392430-CpG:_93-CGI	4786	ENSMUSG00000026177	Slc11a1	solute carrier family 11 (proton-coupled divalent metal ion transporters), member 1 [Source:MGI Symbol;Acc:MGI:1345275]
chr1	74389653	0.742483	0.878233	-0.13575	0.0692442	-1.96045	0.0183232	0.0167523	0.049943	0.999999	Intergenic	-1855	ENSMUST00000027367	chr1-74391332-74392430-CpG:_93-CGI	1679	NA	NA	NA
chr1	74390100	0.228348	0.38483	-0.156483	0.0756305	-2.06904	0.0127126	0.0143309	0.0385422	0.999999	Intergenic	-1408	ENSMUST00000027367	chr1-74391332-74392430-CpG:_93-CGI	1232	NA	NA	NA
chr1	74393461	0.543109	0.703363	-0.160253	0.0564266	-2.84004	0.00930008	0.00969278	0.00451083	0.999999	exon (ENSMUST00000141175, exon 2 of 6)	1300	ENSMUST00000152659	chr1-74391332-74392430-CpG:_93-CGI	-1032	ENSMUSG00000026176	Ctdsp1	CTD (carboxy-terminal domain, RNA polymerase II, polypeptide A) small phosphatase 1 [Source:MGI Symbol;Acc:MGI:2654470]
chr1	74395470	0.617677	0.760581	-0.142904	0.0625411	-2.28495	0.0137289	0.0182295	0.0223155	0.999999	exon (ENSMUST00000027367, exon 7 of 7)	3309	ENSMUST00000152659	chr1-74391332-74392430-CpG:_93-CGI	-3041	ENSMUSG00000026176	Ctdsp1	CTD (carboxy-terminal domain, RNA polymerase II, polypeptide A) small phosphatase 1 [Source:MGI Symbol;Acc:MGI:2654470]
chr1	74408382	0.968561	0.865448	0.103113	0.0457828	2.25223	0.013414	0.0150214	0.0243078	0.999999	promoter-TSS (ENSMUST00000027366)	-993	ENSMUST00000027366	chr1-74391332-74392430-CpG:_93-CGI	-15953	ENSMUSG00000026175	Vil1	villin 1 [Source:MGI Symbol;Acc:MGI:98930]
chr1	74408431	0.321851	0.516315	-0.194464	0.0710654	-2.73641	0.0122104	0.0108344	0.00621139	0.999999	promoter-TSS (ENSMUST00000027366)	-944	ENSMUST00000027366	chr1-74391332-74392430-CpG:_93-CGI	-16002	ENSMUSG00000026175	Vil1	villin 1 [Source:MGI Symbol;Acc:MGI:98930]
chr1	74460502	0.429831	0.560488	-0.130657	0.0640329	-2.04046	0.0101525	0.0110915	0.0413044	0.999999	intron (ENSMUST00000044260, intron 17 of 25)	36817	ENSMUST00000163018	chr1-74505461-74506819-CpG:_112-CGI	44959	ENSMUSG00000033364	Usp37	ubiquitin specific peptidase 37 [Source:MGI Symbol;Acc:MGI:2442483]
chr1	74591199	0.905521	0.760082	0.145439	0.0657504	2.21199	0.0157538	0.022131	0.0269674	0.999999	TTS (ENSMUST00000147464)	934	ENSMUST00000147464	chr1-74587633-74588472-CpG:_62-CGI	-2728	ENSMUSG00000026172	Bcs1l	BCS1-like (yeast) [Source:MGI Symbol;Acc:MGI:1914071]
chr1	74627970	0.479695	0.376733	0.102962	0.047517	2.16685	0.00738021	0.00674152	0.0302462	0.999999	exon (ENSMUST00000145673, exon 20 of 26)	1506	ENSMUST00000123154	chr1-74601094-74601459-CpG:_27-CGI	-26512	ENSMUSG00000033276	Stk36	serine/threonine kinase 36 [Source:MGI Symbol;Acc:MGI:1920831]
chr1	74713997	0.00511008	0.108834	-0.103724	0.0429486	-2.41508	0.0196462	0.0135115	0.0157318	0.999999	intron (ENSMUST00000027356, intron 1 of 8)	424	ENSMUST00000027356	chr1-74713618-74713831-CpG:_20-CGI	-167	ENSMUSG00000026170	Cyp27a1	cytochrome P450, family 27, subfamily a, polypeptide 1 [Source:MGI Symbol;Acc:MGI:88594]
chr1	74721524	0.723417	0.588096	0.135321	0.0645677	2.0958	0.01144	0.00916282	0.0360995	0.999999	intron (ENSMUST00000027356, intron 1 of 8)	7951	ENSMUST00000027356	chr1-74713618-74713831-CpG:_20-CGI	-7694	ENSMUSG00000026170	Cyp27a1	cytochrome P450, family 27, subfamily a, polypeptide 1 [Source:MGI Symbol;Acc:MGI:88594]
chr1	74749369	0.418953	0.253166	0.165788	0.0821765	2.01746	0.0167977	0.0133284	0.0436474	0.999999	promoter-TSS (ENSMUST00000160732)	-149	ENSMUST00000081636	chr1-74748732-74749045-CpG:_25-CGI	-325	ENSMUSG00000006542	Prkag3	protein kinase, AMP-activated, gamma 3 non-catatlytic subunit [Source:MGI Symbol;Acc:MGI:1891343]
chr1	74782775	0.161114	0.313384	-0.15227	0.0587971	-2.58975	0.0112288	0.013386	0.00960467	0.999999	exon (ENSMUST00000006716, exon 3 of 4)	-8740	ENSMUST00000006718	chr1-74782669-74783024-CpG:_24-CGI	0	ENSMUSG00000033227	Wnt6	wingless-type MMTV integration site family, member 6 [Source:MGI Symbol;Acc:MGI:98960]
chr1	74786106	0.564366	0.728257	-0.163891	0.0800092	-2.04841	0.0173134	0.0259211	0.0405203	0.999999	TTS (ENSMUST00000006716)	-5409	ENSMUST00000006718	chr1-74784035-74784616-CpG:_67-CGI	-1491	ENSMUSG00000033227	Wnt6	wingless-type MMTV integration site family, member 6 [Source:MGI Symbol;Acc:MGI:98960]
chr1	74793277	0.597588	0.715018	-0.11743	0.0585715	-2.00491	0.00958493	0.00964173	0.0449728	0.999999	intron (ENSMUST00000006718, intron 1 of 3)	1762	ENSMUST00000006718	chr1-74791733-74792242-CpG:_44-CGI	-1036	ENSMUSG00000026167	Wnt10a	wingless-type MMTV integration site family, member 10A [Source:MGI Symbol;Acc:MGI:108071]
chr1	74793445	0.47617	0.330191	0.145979	0.0573083	2.54726	0.00923067	0.00896943	0.0108572	0.999999	exon (ENSMUST00000006718, exon 2 of 4)	1930	ENSMUST00000006718	chr1-74791733-74792242-CpG:_44-CGI	-1204	ENSMUSG00000026167	Wnt10a	wingless-type MMTV integration site family, member 10A [Source:MGI Symbol;Acc:MGI:108071]
chr1	74793458	0.618885	0.431333	0.187553	0.0636201	2.94801	0.0102078	0.0109926	0.00319824	0.999999	exon (ENSMUST00000006718, exon 2 of 4)	1943	ENSMUST00000006718	chr1-74791733-74792242-CpG:_44-CGI	-1217	ENSMUSG00000026167	Wnt10a	wingless-type MMTV integration site family, member 10A [Source:MGI Symbol;Acc:MGI:108071]
chr1	74793490	0.490077	0.328231	0.161846	0.079534	2.03493	0.0208887	0.0104025	0.0418583	0.999999	exon (ENSMUST00000006718, exon 2 of 4)	1975	ENSMUST00000006718	chr1-74791733-74792242-CpG:_44-CGI	-1249	ENSMUSG00000026167	Wnt10a	wingless-type MMTV integration site family, member 10A [Source:MGI Symbol;Acc:MGI:108071]
chr1	74794201	0.142605	0.260458	-0.117853	0.0594273	-1.98315	0.0155667	0.0122198	0.0473506	0.999999	intron (ENSMUST00000006718, intron 2 of 3)	2686	ENSMUST00000006718	chr1-74791733-74792242-CpG:_44-CGI	-1960	ENSMUSG00000026167	Wnt10a	wingless-type MMTV integration site family, member 10A [Source:MGI Symbol;Acc:MGI:108071]
chr1	74800553	0.0128737	0.119563	-0.106689	0.0312684	-3.41205	0.0108065	0.0113711	0.000644759	0.764592	exon (ENSMUST00000006718, exon 3 of 4)	9038	ENSMUST00000006718	chr1-74800537-74800744-CpG:_22-CGI	0	ENSMUSG00000026167	Wnt10a	wingless-type MMTV integration site family, member 10A [Source:MGI Symbol;Acc:MGI:108071]
chr1	74815362	0.65309	0.805025	-0.151935	0.0667152	-2.27736	0.0121702	0.0125229	0.0227645	0.999999	Intergenic	23847	ENSMUST00000006718	chr1-74816944-74817187-CpG:_25-CGI	1582	NA	NA	NA
chr1	74815986	0.529498	0.659537	-0.130039	0.0621232	-2.09324	0.0100041	0.0158861	0.0363279	0.999999	Intergenic	24471	ENSMUST00000006718	chr1-74816944-74817187-CpG:_25-CGI	958	NA	NA	NA
chr1	74817536	0.233812	0.346009	-0.112197	0.0471079	-2.3817	0.00894611	0.00754448	0.0172329	0.999999	Intergenic	26021	ENSMUST00000006718	chr1-74816944-74817187-CpG:_25-CGI	-350	NA	NA	NA
chr1	74824631	0.463355	0.595954	-0.132599	0.0655547	-2.02273	0.0101827	0.0105189	0.0431013	0.999999	Intergenic	-26263	ENSMUST00000159627	chr1-74816944-74817187-CpG:_25-CGI	-7445	NA	NA	NA
chr1	74824879	0.546864	0.429824	0.117041	0.0555503	2.10693	0.00826626	0.011492	0.0351233	0.999999	Intergenic	-26015	ENSMUST00000159627	chr1-74816944-74817187-CpG:_25-CGI	-7693	NA	NA	NA
chr1	74853908	0.333061	0.507646	-0.174585	0.0718976	-2.42825	0.0119196	0.00999231	0.0151721	0.999999	intron (ENSMUST00000159627, intron 1 of 3)	-1120	ENSMUST00000160379	chr1-74854859-74856469-CpG:_149-CGI	951	ENSMUSG00000089964	Gm16582	predicted gene 16582 [Source:MGI Symbol;Acc:MGI:4415002]
chr1	74926634	0.780752	0.903354	-0.122602	0.0569643	-2.15226	0.0122484	0.02215	0.0313767	0.999999	exon (ENSMUST00000130489, exon 7 of 8)	8957	ENSMUST00000130489	chr1-74950631-74952093-CpG:_126-CGI	23997	ENSMUSG00000047021	Ccdc108	coiled-coil domain containing 108 [Source:MGI Symbol;Acc:MGI:2444274]
chr1	74990657	0.893702	0.768021	0.125681	0.0558752	2.24932	0.019367	0.00990508	0.0244921	0.999999	intron (ENSMUST00000152855, intron 2 of 4)	-39007	ENSMUST00000164097	chr1-74950631-74952093-CpG:_126-CGI	-38565	ENSMUSG00000026162	Nhej1	nonhomologous end-joining factor 1 [Source:MGI Symbol;Acc:MGI:1922820]
chr1	75000921	0.585644	0.739358	-0.153714	0.0717719	-2.14171	0.0116626	0.0124791	0.0322171	0.999999	intron (ENSMUST00000152855, intron 2 of 4)	45717	ENSMUST00000152855	chr1-74950631-74952093-CpG:_126-CGI	-48829	ENSMUSG00000026162	Nhej1	nonhomologous end-joining factor 1 [Source:MGI Symbol;Acc:MGI:1922820]
chr1	75016129	0.184211	0.0456785	0.138533	0.0583967	2.37227	0.0172174	0.013392	0.0176793	0.999999	intron (ENSMUST00000152855, intron 2 of 4)	30509	ENSMUST00000152855	chr1-74950631-74952093-CpG:_126-CGI	-64037	ENSMUSG00000026162	Nhej1	nonhomologous end-joining factor 1 [Source:MGI Symbol;Acc:MGI:1922820]
chr1	75048075	0.688894	0.808155	-0.119262	0.0513108	-2.3243	0.00909314	0.0129425	0.0201093	0.999999	Intergenic	-1437	ENSMUST00000152855	chr1-75124739-75125149-CpG:_38-CGI	76664	NA	NA	NA
chr1	75125456	0.237531	0.132493	0.105037	0.049514	2.12136	0.0101521	0.0092019	0.0338911	0.999999	TTS (ENSMUST00000027405)	8433	ENSMUST00000027405	chr1-75124739-75125149-CpG:_38-CGI	-308	ENSMUSG00000026205	Slc23a3	solute carrier family 23 (nucleobase transporters), member 3 [Source:MGI Symbol;Acc:MGI:104516]
chr1	75186620	0.747883	0.952851	-0.204968	0.0767732	-2.66979	0.0323493	0.0199805	0.00758992	0.999999	exon (ENSMUST00000040689, exon 8 of 16)	5302	ENSMUST00000040689	chr1-75168558-75168942-CpG:_42-CGI	-17679	ENSMUSG00000033124	Atg9a	autophagy related 9A [Source:MGI Symbol;Acc:MGI:2138446]
chr1	75209622	0.182766	0.367457	-0.184691	0.0507721	-3.63764	0.0126012	0.00754284	0.000275144	0.60297	promoter-TSS (ENSMUST00000132507)	108	ENSMUST00000184844	chr1-75210804-75211065-CpG:_27-CGI	1182	ENSMUSG00000026200	Glb1l	galactosidase, beta 1-like [Source:MGI Symbol;Acc:MGI:1921827]
chr1	75209636	0.133932	0.269792	-0.13586	0.0504846	-2.69112	0.0160245	0.00987992	0.00712127	0.999999	promoter-TSS (ENSMUST00000132507)	94	ENSMUST00000184844	chr1-75210804-75211065-CpG:_27-CGI	1168	ENSMUSG00000026200	Glb1l	galactosidase, beta 1-like [Source:MGI Symbol;Acc:MGI:1921827]
chr1	75209687	0.131333	0.23506	-0.103727	0.0427794	-2.42469	0.00932303	0.00865692	0.0153213	0.999999	promoter-TSS (ENSMUST00000132507)	43	ENSMUST00000184844	chr1-75210804-75211065-CpG:_27-CGI	1117	ENSMUSG00000026200	Glb1l	galactosidase, beta 1-like [Source:MGI Symbol;Acc:MGI:1921827]
chr1	75211522	0.477395	0.267683	0.209712	0.0876063	2.3938	0.0170862	0.015137	0.0166747	0.999999	promoter-TSS (ENSMUST00000113623)	-439	ENSMUST00000126328	chr1-75210804-75211065-CpG:_27-CGI	-458	ENSMUSG00000026200	Glb1l	galactosidase, beta 1-like [Source:MGI Symbol;Acc:MGI:1921827]
chr1	75214572	0.433944	0.320984	0.11296	0.0571219	1.97753	0.0101774	0.00803192	0.047982	0.999999	TTS (ENSMUST00000131738)	1512	ENSMUST00000156012	chr1-75210804-75211065-CpG:_27-CGI	-3508	ENSMUSG00000026201	Stk16	serine/threonine kinase 16 [Source:MGI Symbol;Acc:MGI:1313271]
chr1	75234557	0.489618	0.597044	-0.107426	0.0530664	-2.02438	0.00855166	0.0073902	0.0429314	0.999999	Intergenic	-1907	ENSMUST00000082158	chr1-75236419-75236960-CpG:_47-CGI	1862	NA	NA	NA
chr1	75237460	0.831588	0.661827	0.169761	0.0741552	2.28927	0.0146376	0.0254719	0.0220638	0.999999	exon (ENSMUST00000055223, exon 2 of 8)	996	ENSMUST00000055223	chr1-75236419-75236960-CpG:_47-CGI	-501	ENSMUSG00000026203	Dnajb2	DnaJ (Hsp40) homolog, subfamily B, member 2 [Source:MGI Symbol;Acc:MGI:1928739]
chr1	75239313	0.950501	0.809369	0.141132	0.054142	2.60671	0.0158904	0.0178041	0.00914181	0.999999	exon (ENSMUST00000082158, exon 3 of 9)	2849	ENSMUST00000055223	chr1-75236419-75236960-CpG:_47-CGI	-2354	ENSMUSG00000026203	Dnajb2	DnaJ (Hsp40) homolog, subfamily B, member 2 [Source:MGI Symbol;Acc:MGI:1928739]
chr1	75246884	0.904808	0.785164	0.119644	0.0456295	2.62208	0.01161	0.0094659	0.0087395	0.999999	TTS (ENSMUST00000027404)	10420	ENSMUST00000055223	chr1-75251753-75251964-CpG:_17-CGI	4869	ENSMUSG00000026204	Ptprn	protein tyrosine phosphatase, receptor type, N [Source:MGI Symbol;Acc:MGI:102765]
chr1	75246905	0.884996	0.715088	0.169908	0.0645317	2.63294	0.0404845	0.0101971	0.00846503	0.999999	TTS (ENSMUST00000027404)	10441	ENSMUST00000055223	chr1-75251753-75251964-CpG:_17-CGI	4848	ENSMUSG00000026204	Ptprn	protein tyrosine phosphatase, receptor type, N [Source:MGI Symbol;Acc:MGI:102765]
chr1	75253991	0.916455	0.764263	0.152192	0.0682127	2.23114	0.0181556	0.0231984	0.025672	0.999999	exon (ENSMUST00000027404, exon 13 of 23)	10216	ENSMUST00000027404	chr1-75251753-75251964-CpG:_17-CGI	-2028	ENSMUSG00000026204	Ptprn	protein tyrosine phosphatase, receptor type, N [Source:MGI Symbol;Acc:MGI:102765]
chr1	75262359	0.832878	0.936822	-0.103944	0.0413906	-2.51129	0.0133952	0.00823387	0.0120292	0.999999	exon (ENSMUST00000027404, exon 2 of 23)	1848	ENSMUST00000027404	chr1-75251753-75251964-CpG:_17-CGI	-10396	ENSMUSG00000026204	Ptprn	protein tyrosine phosphatase, receptor type, N [Source:MGI Symbol;Acc:MGI:102765]
chr1	75264831	0.359614	0.51699	-0.157376	0.0628372	-2.50451	0.00922073	0.0136525	0.0122622	0.999999	promoter-TSS (ENSMUST00000027404)	-624	ENSMUST00000027404	chr1-75251753-75251964-CpG:_17-CGI	-12868	ENSMUSG00000026204	Ptprn	protein tyrosine phosphatase, receptor type, N [Source:MGI Symbol;Acc:MGI:102765]
chr1	75345016	0.2015	0.0537104	0.14779	0.0539139	2.74122	0.0137441	0.0117049	0.00612115	0.999999	Intergenic	-15312	ENSMUST00000027409	chr1-75360355-75360970-CpG:_71-CGI	15339	NA	NA	NA
chr1	75345597	0.41036	0.27915	0.131209	0.0666535	1.96853	0.0126761	0.0100973	0.049007	0.999999	Intergenic	-14731	ENSMUST00000027409	chr1-75360355-75360970-CpG:_71-CGI	14758	NA	NA	NA
chr1	75359364	0.400712	0.194138	0.206574	0.103795	1.99022	0.0127601	0.0737333	0.046567	0.999999	promoter-TSS (ENSMUST00000027409)	-964	ENSMUST00000027409	chr1-75360355-75360970-CpG:_71-CGI	991	ENSMUSG00000026208	Des	desmin [Source:MGI Symbol;Acc:MGI:94885]
chr1	75365656	0.461041	0.281302	0.179739	0.0648312	2.77242	0.0119288	0.010681	0.00556415	0.999999	intron (ENSMUST00000027409, intron 7 of 8)	3627	ENSMUST00000125948	chr1-75369572-75369788-CpG:_17-CGI	3916	ENSMUSG00000026208	Des	desmin [Source:MGI Symbol;Acc:MGI:94885]
chr1	75365728	0.312247	0.149544	0.162703	0.0663991	2.45038	0.0143675	0.0109225	0.0142705	0.999999	intron (ENSMUST00000027409, intron 7 of 8)	3699	ENSMUST00000125948	chr1-75369572-75369788-CpG:_17-CGI	3844	ENSMUSG00000026208	Des	desmin [Source:MGI Symbol;Acc:MGI:94885]
chr1	75369635	0.506677	0.335425	0.171253	0.0636006	2.69262	0.0105899	0.0145416	0.00708921	0.999999	intron (ENSMUST00000130095, intron 2 of 2)	815	ENSMUST00000130095	chr1-75369572-75369788-CpG:_17-CGI	0	ENSMUSG00000085653	Gm15179	predicted gene 15179 [Source:MGI Symbol;Acc:MGI:3705125]
chr1	75369874	0.247893	0.138741	0.109152	0.0500722	2.1799	0.011001	0.00930991	0.0292649	0.999999	exon (ENSMUST00000152799, exon 3 of 4)	576	ENSMUST00000130095	chr1-75369572-75369788-CpG:_17-CGI	-87	ENSMUSG00000085653	Gm15179	predicted gene 15179 [Source:MGI Symbol;Acc:MGI:3705125]
chr1	75370293	0.232043	0.112512	0.119531	0.0468656	2.55051	0.0115298	0.0096289	0.0107565	0.999999	exon (ENSMUST00000130095, exon 1 of 3)	157	ENSMUST00000130095	chr1-75369572-75369788-CpG:_17-CGI	-506	ENSMUSG00000085653	Gm15179	predicted gene 15179 [Source:MGI Symbol;Acc:MGI:3705125]
chr1	75371573	0.319234	0.190077	0.129157	0.0639725	2.01894	0.0173537	0.0112976	0.0434931	0.999999	intron (ENSMUST00000152799, intron 2 of 3)	-1123	ENSMUST00000130095	chr1-75369572-75369788-CpG:_17-CGI	-1786	ENSMUSG00000085653	Gm15179	predicted gene 15179 [Source:MGI Symbol;Acc:MGI:3705125]
chr1	75375585	0.200062	0.07659	0.123472	0.0579419	2.13096	0.014334	0.0202102	0.0330926	0.999999	promoter-TSS (ENSMUST00000152799)	289	ENSMUST00000087122	chr1-75375225-75375786-CpG:_47-CGI	0	ENSMUSG00000085653	Gm15179	predicted gene 15179 [Source:MGI Symbol;Acc:MGI:3705125]
chr1	75375755	0.00461936	0.1214	-0.116781	0.0452988	-2.57801	0.0197791	0.0230895	0.00993701	0.999999	promoter-TSS (ENSMUST00000152799)	459	ENSMUST00000087122	chr1-75375225-75375786-CpG:_47-CGI	0	ENSMUSG00000085653	Gm15179	predicted gene 15179 [Source:MGI Symbol;Acc:MGI:3705125]
chr1	75375841	0.218423	0.409678	-0.191255	0.0709499	-2.69563	0.0146585	0.0119083	0.00702556	0.999999	promoter-TSS (ENSMUST00000152799)	545	ENSMUST00000087122	chr1-75375225-75375786-CpG:_47-CGI	-56	ENSMUSG00000085653	Gm15179	predicted gene 15179 [Source:MGI Symbol;Acc:MGI:3705125]
chr1	75388559	0.245498	0.41103	-0.165531	0.0757121	-2.18633	0.0155245	0.0112867	0.0287918	0.999999	TTS (ENSMUST00000125306)	2950	ENSMUST00000137868	chr1-75387985-75389104-CpG:_107-CGI	0	ENSMUSG00000026207	Speg	SPEG complex locus [Source:MGI Symbol;Acc:MGI:109282]
chr1	75388604	0.154463	0.344259	-0.189796	0.0748509	-2.53565	0.0148245	0.0170081	0.011224	0.999999	TTS (ENSMUST00000125306)	2995	ENSMUST00000137868	chr1-75387985-75389104-CpG:_107-CGI	0	ENSMUSG00000026207	Speg	SPEG complex locus [Source:MGI Symbol;Acc:MGI:109282]
chr1	75388659	0.191801	0.426231	-0.23443	0.0742312	-3.1581	0.0151661	0.010989	0.00158801	0.931603	TTS (ENSMUST00000125306)	3050	ENSMUST00000137868	chr1-75387985-75389104-CpG:_107-CGI	0	ENSMUSG00000026207	Speg	SPEG complex locus [Source:MGI Symbol;Acc:MGI:109282]
chr1	75391005	0.85771	0.959793	-0.102082	0.0416713	-2.4497	0.0134132	0.0112767	0.0142977	0.999999	exon (ENSMUST00000087122, exon 5 of 41)	5357	ENSMUST00000132100	chr1-75387985-75389104-CpG:_107-CGI	-1902	ENSMUSG00000026207	Speg	SPEG complex locus [Source:MGI Symbol;Acc:MGI:109282]
chr1	75393474	0.202583	0.355962	-0.153379	0.0716992	-2.1392	0.0220173	0.0104583	0.0324192	0.999999	intron (ENSMUST00000132100, intron 1 of 1)	2888	ENSMUST00000132100	chr1-75387985-75389104-CpG:_107-CGI	-4371	ENSMUSG00000086053	Gm15178	predicted gene 15178 [Source:MGI Symbol;Acc:MGI:3705132]
chr1	75393481	0.248867	0.400331	-0.151465	0.0698694	-2.16782	0.0148853	0.0109334	0.030172	0.999999	intron (ENSMUST00000132100, intron 1 of 1)	2881	ENSMUST00000132100	chr1-75387985-75389104-CpG:_107-CGI	-4378	ENSMUSG00000086053	Gm15178	predicted gene 15178 [Source:MGI Symbol;Acc:MGI:3705132]
chr1	75393769	0.609983	0.477003	0.13298	0.0583559	2.27878	0.00815432	0.0124164	0.0226802	0.999999	intron (ENSMUST00000132100, intron 1 of 1)	2593	ENSMUST00000132100	chr1-75387985-75389104-CpG:_107-CGI	-4666	ENSMUSG00000086053	Gm15178	predicted gene 15178 [Source:MGI Symbol;Acc:MGI:3705132]
chr1	75413723	0.666596	0.866768	-0.200172	0.0641687	-3.11946	0.0150079	0.0117164	0.00181181	0.948877	intron (ENSMUST00000137868, intron 16 of 38)	-9786	ENSMUST00000143679	chr1-75421988-75423440-CpG:_120-CGI	8265	ENSMUSG00000026207	Speg	SPEG complex locus [Source:MGI Symbol;Acc:MGI:109282]
chr1	75423388	0.210673	0.0710268	0.139646	0.0546994	2.55297	0.0170147	0.0132025	0.0106808	0.999999	promoter-TSS (ENSMUST00000143679)	-121	ENSMUST00000143679	chr1-75421988-75423440-CpG:_120-CGI	0	ENSMUSG00000026207	Speg	SPEG complex locus [Source:MGI Symbol;Acc:MGI:109282]
chr1	75443198	0.645921	0.798784	-0.152864	0.0709386	-2.15487	0.0132197	0.0233322	0.031172	0.999999	TTS (ENSMUST00000135453)	975	ENSMUST00000124539	chr1-75450376-75450680-CpG:_22-CGI	7178	ENSMUSG00000033021	Gmppa	GDP-mannose pyrophosphorylase A [Source:MGI Symbol;Acc:MGI:1916330]
chr1	75457099	0.115091	0.248264	-0.133173	0.0582079	-2.28788	0.0137517	0.0116154	0.0221443	0.999999	intron (ENSMUST00000037708, intron 1 of 9)	6401	ENSMUST00000037708	chr1-75458558-75458772-CpG:_20-CGI	1459	ENSMUSG00000033007	Asic4	acid-sensing (proton-gated) ion channel family member 4 [Source:MGI Symbol;Acc:MGI:2652846]
chr1	75457201	0.378678	0.596988	-0.21831	0.102917	-2.12123	0.0325308	0.0334889	0.0339028	0.999999	intron (ENSMUST00000037708, intron 1 of 9)	6503	ENSMUST00000037708	chr1-75458558-75458772-CpG:_20-CGI	1357	ENSMUSG00000033007	Asic4	acid-sensing (proton-gated) ion channel family member 4 [Source:MGI Symbol;Acc:MGI:2652846]
chr1	75475214	0.924995	0.758042	0.166953	0.0609258	2.74026	0.0138836	0.0152817	0.00613901	0.999999	TTS (ENSMUST00000113577)	3531	ENSMUST00000143496	chr1-75475043-75475252-CpG:_16-CGI	0	ENSMUSG00000033007	Asic4	acid-sensing (proton-gated) ion channel family member 4 [Source:MGI Symbol;Acc:MGI:2652846]
chr1	75475989	0.68081	0.845848	-0.165038	0.0818975	-2.01518	0.0309152	0.0170437	0.0438855	0.999999	exon (ENSMUST00000143496, exon 3 of 3)	2756	ENSMUST00000143496	chr1-75475918-75476150-CpG:_20-CGI	0	ENSMUSG00000032997	Chpf	chondroitin polymerizing factor [Source:MGI Symbol;Acc:MGI:106576]
chr1	75482137	0.544614	0.683054	-0.13844	0.0683878	-2.02433	0.0115331	0.013402	0.0429357	0.999999	intron (ENSMUST00000050899, intron 1 of 3)	2558	ENSMUST00000050899	chr1-75482645-75483019-CpG:_27-CGI	508	ENSMUSG00000051703	Tmem198	transmembrane protein 198 [Source:MGI Symbol;Acc:MGI:2443133]
chr1	75482743	0.683042	0.563938	0.119104	0.0557217	2.13748	0.00866619	0.00915795	0.0325587	0.999999	TTS (ENSMUST00000148980)	3164	ENSMUST00000050899	chr1-75482645-75483019-CpG:_27-CGI	0	ENSMUSG00000051703	Tmem198	transmembrane protein 198 [Source:MGI Symbol;Acc:MGI:2443133]
chr1	75482871	0.361957	0.556729	-0.194772	0.0671704	-2.89967	0.0139672	0.00909938	0.00373552	0.999999	TTS (ENSMUST00000148980)	3292	ENSMUST00000050899	chr1-75482645-75483019-CpG:_27-CGI	0	ENSMUSG00000051703	Tmem198	transmembrane protein 198 [Source:MGI Symbol;Acc:MGI:2443133]
chr1	75487261	0.228319	0.36567	-0.137351	0.0639143	-2.14899	0.0107485	0.0169313	0.0316355	0.999999	promoter-TSS (ENSMUST00000156499)	-29	ENSMUST00000156499	chr1-75486710-75486948-CpG:_20-CGI	-314	ENSMUSG00000026211	Obsl1	obscurin-like 1 [Source:MGI Symbol;Acc:MGI:2138628]
chr1	75487435	0.0802345	0.215668	-0.135434	0.0655156	-2.0672	0.0149668	0.029312	0.0387151	0.999999	promoter-TSS (ENSMUST00000156499)	-203	ENSMUST00000156499	chr1-75487636-75488078-CpG:_50-CGI	201	ENSMUSG00000026211	Obsl1	obscurin-like 1 [Source:MGI Symbol;Acc:MGI:2138628]
chr1	75487644	0.155773	0.323337	-0.167563	0.0633425	-2.64535	0.026976	0.0089505	0.00816056	0.999999	promoter-TSS (ENSMUST00000156499)	157	ENSMUST00000154636	chr1-75487636-75488078-CpG:_50-CGI	0	ENSMUSG00000026211	Obsl1	obscurin-like 1 [Source:MGI Symbol;Acc:MGI:2138628]
chr1	75487648	0.078929	0.260612	-0.181683	0.0513344	-3.53921	0.0184899	0.0109753	0.00040132	0.668094	promoter-TSS (ENSMUST00000156499)	153	ENSMUST00000154636	chr1-75487636-75488078-CpG:_50-CGI	0	ENSMUSG00000026211	Obsl1	obscurin-like 1 [Source:MGI Symbol;Acc:MGI:2138628]
chr1	75488295	0.665088	0.77446	-0.109372	0.0545539	-2.00484	0.00880003	0.0143006	0.0449803	0.999999	promoter-TSS (ENSMUST00000154636)	-218	ENSMUST00000156705	chr1-75487636-75488078-CpG:_50-CGI	-218	ENSMUSG00000026211	Obsl1	obscurin-like 1 [Source:MGI Symbol;Acc:MGI:2138628]
chr1	75492110	0.550646	0.864607	-0.313961	0.0802002	-3.91472	0.0137526	0.0120562	9.05105e-05	0.419116	promoter-TSS (ENSMUST00000145382)	-300	ENSMUST00000145382	chr1-75487636-75488078-CpG:_50-CGI	-4033	ENSMUSG00000026211	Obsl1	obscurin-like 1 [Source:MGI Symbol;Acc:MGI:2138628]
chr1	75492295	0.86099	0.983867	-0.122877	0.0611857	-2.00826	0.0454097	0.0143765	0.0446155	0.999999	promoter-TSS (ENSMUST00000145382)	335	ENSMUST00000150293	chr1-75487636-75488078-CpG:_50-CGI	-4218	ENSMUSG00000026211	Obsl1	obscurin-like 1 [Source:MGI Symbol;Acc:MGI:2138628]
chr1	75495148	0.601277	0.717213	-0.115936	0.0578737	-2.00326	0.0120397	0.00961423	0.0451489	0.999999	intron (ENSMUST00000113567, intron 8 of 19)	-2082	ENSMUST00000132252	chr1-75487636-75488078-CpG:_50-CGI	-7071	ENSMUSG00000026211	Obsl1	obscurin-like 1 [Source:MGI Symbol;Acc:MGI:2138628]
chr1	75500123	0.61723	0.729602	-0.112372	0.0486803	-2.30836	0.00893115	0.00783759	0.0209792	0.999999	exon (ENSMUST00000127507, exon 4 of 6)	3556	ENSMUST00000127507	chr1-75503722-75503961-CpG:_21-CGI	3599	ENSMUSG00000026211	Obsl1	obscurin-like 1 [Source:MGI Symbol;Acc:MGI:2138628]
chr1	75503316	0.790811	0.479825	0.310986	0.0934106	3.32924	0.0139606	0.0275133	0.000870843	0.815561	exon (ENSMUST00000129403, exon 3 of 4)	363	ENSMUST00000127507	chr1-75503722-75503961-CpG:_21-CGI	406	ENSMUSG00000026211	Obsl1	obscurin-like 1 [Source:MGI Symbol;Acc:MGI:2138628]
chr1	75504070	0.450576	0.625177	-0.174601	0.0670245	-2.60504	0.0123706	0.0128988	0.00918639	0.999999	promoter-TSS (ENSMUST00000127507)	-391	ENSMUST00000127507	chr1-75503722-75503961-CpG:_21-CGI	-110	ENSMUSG00000026211	Obsl1	obscurin-like 1 [Source:MGI Symbol;Acc:MGI:2138628]
chr1	75504227	0.565341	0.75892	-0.19358	0.0611985	-3.16314	0.0108255	0.0116432	0.00156075	0.930817	promoter-TSS (ENSMUST00000127507)	-548	ENSMUST00000127507	chr1-75503722-75503961-CpG:_21-CGI	-267	ENSMUSG00000026211	Obsl1	obscurin-like 1 [Source:MGI Symbol;Acc:MGI:2138628]
chr1	75506688	0.0250938	0.143144	-0.118051	0.038021	-3.10488	0.0127779	0.010877	0.00190357	0.961078	promoter-TSS (ENSMUST00000113565)	-237	ENSMUST00000145306	chr1-75505201-75506384-CpG:_138-CGI	-305	ENSMUSG00000026211	Obsl1	obscurin-like 1 [Source:MGI Symbol;Acc:MGI:2138628]
chr1	75509430	0.775029	0.919409	-0.14438	0.0524558	-2.75242	0.0115837	0.011491	0.00591565	0.999999	exon (ENSMUST00000037330, exon 2 of 2)	2354	ENSMUST00000037330	chr1-75505201-75506384-CpG:_138-CGI	-3047	ENSMUSG00000032968	Inha	inhibin alpha [Source:MGI Symbol;Acc:MGI:96569]
chr1	75509512	0.912019	0.784382	0.127637	0.0634132	2.01278	0.0486708	0.0102873	0.0441373	0.999999	exon (ENSMUST00000037330, exon 2 of 2)	2436	ENSMUST00000037330	chr1-75505201-75506384-CpG:_138-CGI	-3129	ENSMUSG00000032968	Inha	inhibin alpha [Source:MGI Symbol;Acc:MGI:96569]
chr1	75511444	0.399498	0.524384	-0.124885	0.0532239	-2.34641	0.00866501	0.00732523	0.0189552	0.999999	Intergenic	2838	ENSMUST00000120142	chr1-75505201-75506384-CpG:_138-CGI	-5061	NA	NA	NA
chr1	75511909	0.657486	0.548898	0.108588	0.0507857	2.13817	0.00873954	0.00773262	0.0325033	0.999999	Intergenic	2373	ENSMUST00000120142	chr1-75505201-75506384-CpG:_138-CGI	-5526	NA	NA	NA
chr1	75516909	0.97051	0.689423	0.281087	0.0652192	4.30989	0.0184409	0.0128487	1.63336e-05	0.244853	Intergenic	-2627	ENSMUST00000120142	chr1-75521431-75521985-CpG:_43-CGI	4522	NA	NA	NA
chr1	75516971	0.592267	0.466612	0.125655	0.0571268	2.19958	0.00970728	0.00884756	0.0278364	0.999999	Intergenic	-2689	ENSMUST00000120142	chr1-75521431-75521985-CpG:_43-CGI	4460	NA	NA	NA
chr1	75517042	0.825482	0.665006	0.160475	0.0614062	2.61334	0.0117011	0.0107026	0.00896617	0.999999	Intergenic	-2760	ENSMUST00000120142	chr1-75521431-75521985-CpG:_43-CGI	4389	NA	NA	NA
chr1	75545925	0.21715	0.321019	-0.103869	0.0492675	-2.10827	0.00841837	0.00887797	0.0350078	0.999999	promoter-TSS (ENSMUST00000124341)	-340	ENSMUST00000124341	chr1-75546264-75546756-CpG:_54-CGI	339	ENSMUSG00000006576	Slc4a3	solute carrier family 4 (anion exchanger), member 3 [Source:MGI Symbol;Acc:MGI:109350]
chr1	75566410	0.942501	0.81584	0.126661	0.0583151	2.17201	0.0187378	0.0151677	0.0298552	0.999999	Intergenic	-1672	ENSMUST00000117745	chr1-75546264-75546756-CpG:_54-CGI	-19655	NA	NA	NA
chr1	75595031	0.206644	0.347991	-0.141347	0.0530999	-2.66191	0.0114051	0.00912917	0.00776979	0.999999	Intergenic	26949	ENSMUST00000117745	chr1-75546264-75546756-CpG:_54-CGI	-48276	NA	NA	NA
chr1	75602211	0.0476316	0.166989	-0.119358	0.0576831	-2.0692	0.0287582	0.0180359	0.0385273	0.999999	Intergenic	-22442	ENSMUST00000120832	chr1-75546264-75546756-CpG:_54-CGI	-55456	NA	NA	NA
chr1	75661674	0.793905	0.954174	-0.160269	0.0639416	-2.50649	0.0190873	0.0247985	0.0121937	0.999999	Intergenic	25285	ENSMUST00000121823	chr1-75546264-75546756-CpG:_54-CGI	-114919	NA	NA	NA
chr1	75667835	0.506349	0.383829	0.122521	0.0615231	1.99146	0.0091555	0.0162885	0.0464306	0.999999	Intergenic	31446	ENSMUST00000121823	chr1-75546264-75546756-CpG:_54-CGI	-121080	NA	NA	NA
chr1	75693290	0.530883	0.410142	0.120741	0.0487533	2.47657	0.0070914	0.0092636	0.0132651	0.999999	Intergenic	56901	ENSMUST00000121823	chr1-75546264-75546756-CpG:_54-CGI	-146535	NA	NA	NA
chr1	75705207	0.201113	0.0583539	0.142759	0.0680697	2.09725	0.0311648	0.0157228	0.0359711	0.999999	Intergenic	68818	ENSMUST00000121823	chr1-75546264-75546756-CpG:_54-CGI	-158452	NA	NA	NA
chr1	75862877	0.809966	0.696391	0.113575	0.0534037	2.12672	0.013458	0.0128352	0.0334433	0.999999	Intergenic	226488	ENSMUST00000121823	chr1-75546264-75546756-CpG:_54-CGI	-316122	NA	NA	NA
chr1	75862908	0.635841	0.524848	0.110993	0.0532232	2.08543	0.0117425	0.00789586	0.0370306	0.999999	Intergenic	226519	ENSMUST00000121823	chr1-75546264-75546756-CpG:_54-CGI	-316153	NA	NA	NA
chr1	75862966	0.767319	0.647128	0.120191	0.0466116	2.57855	0.0114985	0.00674152	0.00992153	0.999999	Intergenic	226577	ENSMUST00000121823	chr1-75546264-75546756-CpG:_54-CGI	-316211	NA	NA	NA
chr1	75888412	0.67984	0.524713	0.155127	0.0753878	2.05771	0.0170222	0.0115247	0.0396176	0.999999	Intergenic	252023	ENSMUST00000121823	chr1-75546264-75546756-CpG:_54-CGI	-341657	NA	NA	NA
chr1	75925714	0.477342	0.639816	-0.162474	0.0760377	-2.13675	0.0114727	0.0215731	0.0326181	0.999999	Intergenic	289325	ENSMUST00000121823	chr1-75546264-75546756-CpG:_54-CGI	-378959	NA	NA	NA
chr1	75997118	0.592818	0.732968	-0.14015	0.0682504	-2.05347	0.0113412	0.0148216	0.0400267	0.999999	Intergenic	360729	ENSMUST00000121823	chr1-75546264-75546756-CpG:_54-CGI	-450363	NA	NA	NA
chr1	76321489	0.64308	0.761432	-0.118352	0.0508107	-2.32928	0.00873721	0.0100601	0.0198445	0.999999	Intergenic	685100	ENSMUST00000121823	chr1-75546264-75546756-CpG:_54-CGI	-774734	NA	NA	NA
chr1	77279347	0.551554	0.679806	-0.128252	0.0557727	-2.29955	0.0104639	0.00808286	0.0214735	0.999999	Intergenic	134595	ENSMUST00000158701	chr1-77514349-77515453-CpG:_77-CGI	235002	NA	NA	NA
chr1	77279894	0.437387	0.590113	-0.152726	0.0670456	-2.27795	0.0160915	0.0089502	0.0227298	0.999999	Intergenic	135142	ENSMUST00000158701	chr1-77514349-77515453-CpG:_77-CGI	234455	NA	NA	NA
chr1	77279915	0.569353	0.774708	-0.205354	0.060091	-3.41739	0.0099445	0.0123022	0.000632243	0.759724	Intergenic	135163	ENSMUST00000158701	chr1-77514349-77515453-CpG:_77-CGI	234434	NA	NA	NA
chr1	77373862	0.991041	0.814668	0.176373	0.0572599	3.08021	0.0206013	0.0179604	0.00206852	0.979281	intron (ENSMUST00000027451, intron 16 of 17)	141225	ENSMUST00000027451	chr1-77514349-77515453-CpG:_77-CGI	140487	ENSMUSG00000026235	Epha4	Eph receptor A4 [Source:MGI Symbol;Acc:MGI:98277]
chr1	77413384	0.694477	0.830021	-0.135543	0.0604259	-2.24313	0.0133388	0.0103126	0.0248882	0.999999	intron (ENSMUST00000027451, intron 5 of 17)	101703	ENSMUST00000027451	chr1-77514349-77515453-CpG:_77-CGI	100965	ENSMUSG00000026235	Epha4	Eph receptor A4 [Source:MGI Symbol;Acc:MGI:98277]
chr1	77413416	0.670032	0.844364	-0.174331	0.0787189	-2.21461	0.0143388	0.0293095	0.0267872	0.999999	intron (ENSMUST00000027451, intron 5 of 17)	101671	ENSMUST00000027451	chr1-77514349-77515453-CpG:_77-CGI	100933	ENSMUSG00000026235	Epha4	Eph receptor A4 [Source:MGI Symbol;Acc:MGI:98277]
chr1	77451546	0.724938	0.838159	-0.113221	0.0484886	-2.33501	0.00985015	0.00783392	0.0195431	0.999999	intron (ENSMUST00000027451, intron 3 of 17)	63541	ENSMUST00000027451	chr1-77514349-77515453-CpG:_77-CGI	62803	ENSMUSG00000026235	Epha4	Eph receptor A4 [Source:MGI Symbol;Acc:MGI:98277]
chr1	77506169	0.747232	0.875765	-0.128533	0.0568564	-2.26065	0.0116458	0.0210004	0.0237807	0.999999	intron (ENSMUST00000027451, intron 3 of 17)	8918	ENSMUST00000027451	chr1-77514349-77515453-CpG:_77-CGI	8180	ENSMUSG00000026235	Epha4	Eph receptor A4 [Source:MGI Symbol;Acc:MGI:98277]
chr1	77506175	0.5649	0.742529	-0.177629	0.0597186	-2.97443	0.0102079	0.00907592	0.00293531	0.999999	intron (ENSMUST00000027451, intron 3 of 17)	8912	ENSMUST00000027451	chr1-77514349-77515453-CpG:_77-CGI	8174	ENSMUSG00000026235	Epha4	Eph receptor A4 [Source:MGI Symbol;Acc:MGI:98277]
chr1	77507149	0.860555	0.689852	0.170703	0.0551618	3.09459	0.0113892	0.012629	0.00197085	0.967497	exon (ENSMUST00000027451, exon 3 of 18)	7938	ENSMUST00000027451	chr1-77514349-77515453-CpG:_77-CGI	7200	ENSMUSG00000026235	Epha4	Eph receptor A4 [Source:MGI Symbol;Acc:MGI:98277]
chr1	77511894	0.765558	0.866721	-0.101163	0.0489481	-2.06675	0.0171505	0.00962994	0.0387575	0.999999	intron (ENSMUST00000027451, intron 1 of 17)	3193	ENSMUST00000027451	chr1-77514349-77515453-CpG:_77-CGI	2455	ENSMUSG00000026235	Epha4	Eph receptor A4 [Source:MGI Symbol;Acc:MGI:98277]
chr1	77512220	0.884903	0.762827	0.122076	0.060892	2.00479	0.0140913	0.0146684	0.0449854	0.999999	intron (ENSMUST00000027451, intron 1 of 17)	2867	ENSMUST00000027451	chr1-77514349-77515453-CpG:_77-CGI	2129	ENSMUSG00000026235	Epha4	Eph receptor A4 [Source:MGI Symbol;Acc:MGI:98277]
chr1	77512550	0.751386	0.452687	0.298698	0.0878289	3.40091	0.0156794	0.0148392	0.000671617	0.772108	intron (ENSMUST00000027451, intron 1 of 17)	2537	ENSMUST00000027451	chr1-77514349-77515453-CpG:_77-CGI	1799	ENSMUSG00000026235	Epha4	Eph receptor A4 [Source:MGI Symbol;Acc:MGI:98277]
chr1	77805559	0.558859	0.837446	-0.278587	0.069141	-4.02926	0.0182233	0.0101507	5.59519e-05	0.367597	Intergenic	92886	ENSMUST00000083281	chr1-77514349-77515453-CpG:_77-CGI	-290107	NA	NA	NA
chr1	77947212	0.695092	0.819408	-0.124316	0.0479946	-2.59021	0.0116441	0.00727945	0.00959174	0.999999	Intergenic	-48767	ENSMUST00000083281	chr1-78189565-78189829-CpG:_26-CGI	242353	NA	NA	NA
chr1	77947224	0.763261	0.874134	-0.110873	0.0452932	-2.44789	0.0124221	0.00926731	0.0143694	0.999999	Intergenic	-48779	ENSMUST00000083281	chr1-78189565-78189829-CpG:_26-CGI	242341	NA	NA	NA
chr1	77978638	0.74736	0.574345	0.173015	0.069692	2.48256	0.0121059	0.0116462	0.0130442	0.999999	Intergenic	-80193	ENSMUST00000083281	chr1-78189565-78189829-CpG:_26-CGI	210927	NA	NA	NA
chr1	78009230	0.0603355	0.191186	-0.130851	0.04781	-2.73689	0.0182514	0.011808	0.00620227	0.999999	Intergenic	-110785	ENSMUST00000083281	chr1-78189565-78189829-CpG:_26-CGI	180335	NA	NA	NA
chr1	78140880	0.273888	0.410717	-0.136829	0.0592204	-2.3105	0.0105196	0.0124908	0.0208606	0.999999	intron (ENSMUST00000004994, intron 4 of 8)	55957	ENSMUST00000004994	chr1-78189565-78189829-CpG:_26-CGI	48685	ENSMUSG00000004872	Pax3	paired box 3 [Source:MGI Symbol;Acc:MGI:97487]
chr1	78192357	0.390348	0.508719	-0.118371	0.0559517	-2.11559	0.0086733	0.00903149	0.0343797	0.999999	intron (ENSMUST00000172555, intron 4 of 4)	4480	ENSMUST00000004994	chr1-78189565-78189829-CpG:_26-CGI	-2529	ENSMUSG00000004872	Pax3	paired box 3 [Source:MGI Symbol;Acc:MGI:97487]
chr1	78201308	0.216223	0.318055	-0.101832	0.0485892	-2.09578	0.0099048	0.00761965	0.0361017	0.999999	Intergenic	-4175	ENSMUST00000087086	chr1-78203836-78204189-CpG:_25-CGI	2528	NA	NA	NA
chr1	78307687	0.11646	0.305593	-0.189133	0.0593205	-3.18832	0.0141669	0.0106897	0.00143101	0.914314	Intergenic	-2658	ENSMUST00000036172	chr1-78310063-78310738-CpG:_68-CGI	2376	NA	NA	NA
chr1	78308001	0.671032	0.800132	-0.1291	0.0632256	-2.04189	0.0168433	0.0106051	0.0411623	0.999999	Intergenic	-2344	ENSMUST00000036172	chr1-78310063-78310738-CpG:_68-CGI	2062	NA	NA	NA
chr1	78413151	0.357764	0.559485	-0.201722	0.0677036	-2.97948	0.0121384	0.013727	0.00288735	0.999999	intron (ENSMUST00000036172, intron 4 of 4)	75694	ENSMUST00000068333	chr1-78488483-78488916-CpG:_43-CGI	75332	ENSMUSG00000032908	Sgpp2	sphingosine-1-phosphate phosphotase 2 [Source:MGI Symbol;Acc:MGI:3589109]
chr1	78510641	0.628422	0.760325	-0.131903	0.0617061	-2.13761	0.0140893	0.00859849	0.0325488	0.999999	promoter-TSS (ENSMUST00000134947)	-349	ENSMUST00000134947	chr1-78511827-78512070-CpG:_20-CGI	1186	ENSMUSG00000012187	Mogat1	monoacylglycerol O-acyltransferase 1 [Source:MGI Symbol;Acc:MGI:1915643]
chr1	78511524	0.840628	0.652693	0.187935	0.0767751	2.44787	0.0142187	0.0219353	0.0143703	0.999999	promoter-TSS (ENSMUST00000152111)	-287	ENSMUST00000152111	chr1-78511827-78512070-CpG:_20-CGI	303	ENSMUSG00000012187	Mogat1	monoacylglycerol O-acyltransferase 1 [Source:MGI Symbol;Acc:MGI:1915643]
chr1	78511829	0.00371665	0.16027	-0.156554	0.0469621	-3.33362	0.020044	0.0180406	0.000857248	0.814873	promoter-TSS (ENSMUST00000152111)	18	ENSMUST00000152111	chr1-78511827-78512070-CpG:_20-CGI	0	ENSMUSG00000012187	Mogat1	monoacylglycerol O-acyltransferase 1 [Source:MGI Symbol;Acc:MGI:1915643]
chr1	78511837	0.0477019	0.202225	-0.154523	0.0603593	-2.56005	0.027865	0.0168307	0.0104657	0.999999	promoter-TSS (ENSMUST00000152111)	26	ENSMUST00000152111	chr1-78511827-78512070-CpG:_20-CGI	0	ENSMUSG00000012187	Mogat1	monoacylglycerol O-acyltransferase 1 [Source:MGI Symbol;Acc:MGI:1915643]
chr1	78511840	0.0334589	0.198392	-0.164933	0.0539999	-3.05432	0.0185641	0.0121626	0.00225573	0.991773	promoter-TSS (ENSMUST00000152111)	-26	ENSMUST00000012331	chr1-78511827-78512070-CpG:_20-CGI	0	ENSMUSG00000012187	Mogat1	monoacylglycerol O-acyltransferase 1 [Source:MGI Symbol;Acc:MGI:1915643]
chr1	78511842	0.142346	0.0344548	0.107891	0.0543307	1.98582	0.0220298	0.0128916	0.0470533	0.999999	promoter-TSS (ENSMUST00000152111)	-24	ENSMUST00000012331	chr1-78511827-78512070-CpG:_20-CGI	0	ENSMUSG00000012187	Mogat1	monoacylglycerol O-acyltransferase 1 [Source:MGI Symbol;Acc:MGI:1915643]
chr1	78532606	0.487628	0.235574	0.252054	0.0824348	3.05762	0.0185364	0.0130228	0.00223106	0.990863	intron (ENSMUST00000012331, intron 5 of 5)	-5021	ENSMUST00000125458	chr1-78511827-78512070-CpG:_20-CGI	-20537	ENSMUSG00000012187	Mogat1	monoacylglycerol O-acyltransferase 1 [Source:MGI Symbol;Acc:MGI:1915643]
chr1	78536594	0.364217	0.480439	-0.116222	0.0553763	-2.09876	0.00907876	0.0130741	0.0358378	0.999999	intron (ENSMUST00000012331, intron 5 of 5)	-1033	ENSMUST00000125458	chr1-78511827-78512070-CpG:_20-CGI	-24525	ENSMUSG00000012187	Mogat1	monoacylglycerol O-acyltransferase 1 [Source:MGI Symbol;Acc:MGI:1915643]
chr1	78538842	0.498062	0.688819	-0.190758	0.080006	-2.38429	0.02194	0.0106285	0.0171119	0.999999	TTS (ENSMUST00000113524)	1215	ENSMUST00000125458	chr1-78511827-78512070-CpG:_20-CGI	-26773	ENSMUSG00000012187	Mogat1	monoacylglycerol O-acyltransferase 1 [Source:MGI Symbol;Acc:MGI:1915643]
chr1	78567897	0.0598967	0.164466	-0.10457	0.0376977	-2.7739	0.00904508	0.00993023	0.00553891	0.999999	Intergenic	30270	ENSMUST00000125458	chr1-78511827-78512070-CpG:_20-CGI	-55828	NA	NA	NA
chr1	78657280	0.196303	0.337666	-0.141363	0.0610687	-2.31481	0.0194094	0.0120492	0.0206232	0.999999	promoter-TSS (ENSMUST00000035779)	-544	ENSMUST00000035779	chr1-78657622-78658549-CpG:_117-CGI	342	ENSMUSG00000032883	Acsl3	acyl-CoA synthetase long-chain family member 3 [Source:MGI Symbol;Acc:MGI:1921455]
chr1	78707432	0.644041	0.50618	0.137861	0.0687783	2.00442	0.0113471	0.00969274	0.0450246	0.999999	TTS (ENSMUST00000035779)	10777	ENSMUST00000148608	chr1-78657622-78658549-CpG:_117-CGI	-48884	ENSMUSG00000032883	Acsl3	acyl-CoA synthetase long-chain family member 3 [Source:MGI Symbol;Acc:MGI:1921455]
chr1	79131443	0.486937	0.705424	-0.218486	0.086549	-2.52442	0.016422	0.0138633	0.0115888	0.999999	Intergenic	85836	ENSMUST00000183769	chr1-78657622-78658549-CpG:_117-CGI	-472895	NA	NA	NA
chr1	79392083	0.830487	0.572418	0.258069	0.0820432	3.14553	0.0137787	0.0216797	0.00165787	0.934254	Intergenic	48006	ENSMUST00000049972	chr1-79671574-79671937-CpG:_33-CGI	279491	NA	NA	NA
chr1	79506611	0.622784	0.857019	-0.234235	0.073991	-3.16572	0.0158201	0.0118036	0.00154698	0.930047	Intergenic	7252	ENSMUST00000104594	chr1-79671574-79671937-CpG:_33-CGI	164963	NA	NA	NA
chr1	79513832	0.839217	0.709417	0.1298	0.0632922	2.0508	0.0111665	0.0173315	0.0402864	0.999999	promoter-TSS (ENSMUST00000104594)	31	ENSMUST00000104594	chr1-79671574-79671937-CpG:_33-CGI	157742	ENSMUSG00000077782	Gm24160	predicted gene, 24160 [Source:MGI Symbol;Acc:MGI:5453937]
chr1	79682842	0.178794	0.494966	-0.316172	0.0825647	-3.82939	0.015843	0.0136577	0.000128464	0.460231	Intergenic	-10871	ENSMUST00000162342	chr1-79671574-79671937-CpG:_33-CGI	-10906	NA	NA	NA
chr1	79762660	0.254795	0.108285	0.146511	0.0638962	2.29295	0.0155823	0.020598	0.0218508	0.999999	promoter-TSS (ENSMUST00000113514)	-614	ENSMUST00000125641	chr1-79761251-79761833-CpG:_61-CGI	-828	ENSMUSG00000073643	Wdfy1	WD repeat and FYVE domain containing 1 [Source:MGI Symbol;Acc:MGI:1916618]
chr1	79857088	0.675249	0.835709	-0.16046	0.066841	-2.40062	0.0117091	0.0132709	0.0163675	0.999999	intron (ENSMUST00000153862, intron 1 of 2)	1607	ENSMUST00000027467	chr1-79858193-79859006-CpG:_90-CGI	1105	ENSMUSG00000026249	Serpine2	serine (or cysteine) peptidase inhibitor, clade E, member 2 [Source:MGI Symbol;Acc:MGI:101780]
chr1	80153153	0.788515	0.901897	-0.113383	0.0497922	-2.27711	0.0144642	0.00930656	0.0227794	0.999999	Intergenic	17688	ENSMUST00000179111	chr1-79858193-79859006-CpG:_90-CGI	-294148	NA	NA	NA
chr1	80293572	0.73446	0.633794	0.100666	0.0470644	2.13889	0.00790636	0.00698273	0.0324444	0.999999	intron (ENSMUST00000163119, intron 3 of 15)	-16132	ENSMUST00000168372	chr1-79858193-79859006-CpG:_90-CGI	-434567	ENSMUSG00000004364	Cul3	cullin 3 [Source:MGI Symbol;Acc:MGI:1347360]
chr1	80664740	0.860157	0.69373	0.166426	0.0631562	2.63515	0.0121043	0.0115138	0.00840994	0.999999	intron (ENSMUST00000077946, intron 1 of 55)	93812	ENSMUST00000077946	chr1-80758071-80758785-CpG:_78-CGI	93331	ENSMUSG00000038608	Dock10	dedicator of cytokinesis 10 [Source:MGI Symbol;Acc:MGI:2146320]
chr1	80665042	0.525799	0.632541	-0.106742	0.0458202	-2.32959	0.0070654	0.00784886	0.0198278	0.999999	intron (ENSMUST00000077946, intron 1 of 55)	93510	ENSMUST00000077946	chr1-80758071-80758785-CpG:_78-CGI	93029	ENSMUSG00000038608	Dock10	dedicator of cytokinesis 10 [Source:MGI Symbol;Acc:MGI:2146320]
chr1	80665405	0.729376	0.627892	0.101485	0.0455419	2.22839	0.00808324	0.00674152	0.0258548	0.999999	intron (ENSMUST00000077946, intron 1 of 55)	93147	ENSMUST00000077946	chr1-80758071-80758785-CpG:_78-CGI	92666	ENSMUSG00000038608	Dock10	dedicator of cytokinesis 10 [Source:MGI Symbol;Acc:MGI:2146320]
chr1	81517001	0.552361	0.683985	-0.131625	0.0658622	-1.99849	0.0108987	0.018445	0.0456638	0.999999	Intergenic	225684	ENSMUST00000178013	chr1-80758071-80758785-CpG:_78-CGI	-758217	NA	NA	NA
chr1	82254247	0.795811	0.695241	0.100571	0.0457578	2.19789	0.0102173	0.00677839	0.0279571	0.999999	intron (ENSMUST00000069799, intron 1 of 1)	21136	ENSMUST00000023262	chr1-82283183-82283558-CpG:_30-CGI	28936	ENSMUSG00000055980	Irs1	insulin receptor substrate 1 [Source:MGI Symbol;Acc:MGI:99454]
chr1	82282253	0.565649	0.722221	-0.156572	0.0666762	-2.34825	0.0114434	0.0101536	0.0188618	0.999999	intron (ENSMUST00000069799, intron 1 of 1)	9162	ENSMUST00000069799	chr1-82283183-82283558-CpG:_30-CGI	930	ENSMUSG00000055980	Irs1	insulin receptor substrate 1 [Source:MGI Symbol;Acc:MGI:99454]
chr1	82284850	0.11983	0.294307	-0.174478	0.0650277	-2.68312	0.0165289	0.0113724	0.00729378	0.999999	intron (ENSMUST00000069799, intron 1 of 1)	6565	ENSMUST00000069799	chr1-82283183-82283558-CpG:_30-CGI	-1293	ENSMUSG00000055980	Irs1	insulin receptor substrate 1 [Source:MGI Symbol;Acc:MGI:99454]
chr1	82287466	0.174707	0.307612	-0.132905	0.0483077	-2.75122	0.0111994	0.00740705	0.00593735	0.999999	exon (ENSMUST00000069799, exon 1 of 2)	3949	ENSMUST00000069799	chr1-82290195-82291822-CpG:_127-CGI	2729	ENSMUSG00000055980	Irs1	insulin receptor substrate 1 [Source:MGI Symbol;Acc:MGI:99454]
chr1	82287556	0.188897	0.301504	-0.112607	0.0511239	-2.20263	0.0103888	0.0121452	0.0276212	0.999999	exon (ENSMUST00000069799, exon 1 of 2)	3859	ENSMUST00000069799	chr1-82290195-82291822-CpG:_127-CGI	2639	ENSMUSG00000055980	Irs1	insulin receptor substrate 1 [Source:MGI Symbol;Acc:MGI:99454]
chr1	82287570	0.281262	0.399721	-0.118459	0.0540077	-2.19338	0.0101027	0.00958134	0.0282801	0.999999	exon (ENSMUST00000069799, exon 1 of 2)	3845	ENSMUST00000069799	chr1-82290195-82291822-CpG:_127-CGI	2625	ENSMUSG00000055980	Irs1	insulin receptor substrate 1 [Source:MGI Symbol;Acc:MGI:99454]
chr1	82287591	0.187786	0.297616	-0.10983	0.0546015	-2.01149	0.0123745	0.0122357	0.0442741	0.999999	exon (ENSMUST00000069799, exon 1 of 2)	3824	ENSMUST00000069799	chr1-82290195-82291822-CpG:_127-CGI	2604	ENSMUSG00000055980	Irs1	insulin receptor substrate 1 [Source:MGI Symbol;Acc:MGI:99454]
chr1	82289608	0.457109	0.325931	0.131178	0.0662812	1.97911	0.0107545	0.0166695	0.0478032	0.999999	exon (ENSMUST00000069799, exon 1 of 2)	1807	ENSMUST00000069799	chr1-82290195-82291822-CpG:_127-CGI	587	ENSMUSG00000055980	Irs1	insulin receptor substrate 1 [Source:MGI Symbol;Acc:MGI:99454]
chr1	82289825	0.11246	0.232752	-0.120292	0.0538018	-2.23583	0.0323749	0.00856134	0.0253627	0.999999	exon (ENSMUST00000069799, exon 1 of 2)	1590	ENSMUST00000069799	chr1-82290195-82291822-CpG:_127-CGI	370	ENSMUSG00000055980	Irs1	insulin receptor substrate 1 [Source:MGI Symbol;Acc:MGI:99454]
chr1	82293385	0.0991278	0.203014	-0.103887	0.0499143	-2.0813	0.0177717	0.0112942	0.0374065	0.999999	Intergenic	-1970	ENSMUST00000069799	chr1-82290195-82291822-CpG:_127-CGI	-1564	NA	NA	NA
chr1	82321269	0.717152	0.882894	-0.165742	0.0725616	-2.28416	0.01371	0.014156	0.0223622	0.999999	intron (ENSMUST00000027322, intron 1 of 6)	4818	ENSMUST00000027322	chr1-82316445-82316916-CpG:_56-CGI	-4354	ENSMUSG00000026142	Rhbdd1	rhomboid domain containing 1 [Source:MGI Symbol;Acc:MGI:1924117]
chr1	82638742	0.956697	0.842549	0.114147	0.0454445	2.5118	0.0155102	0.0118438	0.0120118	0.999999	intron (ENSMUST00000113457, intron 1 of 51)	3730	ENSMUST00000083121	chr1-82724792-82725181-CpG:_43-CGI	86050	ENSMUSG00000079465	Col4a3	collagen, type IV, alpha 3 [Source:MGI Symbol;Acc:MGI:104688]
chr1	82642065	0.483148	0.313669	0.169479	0.0736386	2.3015	0.0161583	0.0120871	0.0213636	0.999999	exon (ENSMUST00000141994, exon 2 of 2)	7053	ENSMUST00000083121	chr1-82724792-82725181-CpG:_43-CGI	82727	ENSMUSG00000079465	Col4a3	collagen, type IV, alpha 3 [Source:MGI Symbol;Acc:MGI:104688]
chr1	82726340	0.833326	0.961226	-0.1279	0.0409967	-3.11976	0.0111095	0.0124298	0.00181	0.948877	intron (ENSMUST00000160786, intron 1 of 7)	-1224	ENSMUST00000181720	chr1-82724792-82725181-CpG:_43-CGI	-1160	ENSMUSG00000026150	Mff	mitochondrial fission factor [Source:MGI Symbol;Acc:MGI:1922984]
chr1	82771329	0.764718	0.659277	0.105442	0.0510945	2.06366	0.00674152	0.0143266	0.0390503	0.999999	Intergenic	-2869	ENSMUST00000027331	chr1-82724792-82725181-CpG:_43-CGI	-46149	NA	NA	NA
chr1	82771343	0.477988	0.36563	0.112357	0.0498473	2.25404	0.00944361	0.00771609	0.0241939	0.999999	Intergenic	-2883	ENSMUST00000027331	chr1-82724792-82725181-CpG:_43-CGI	-46163	NA	NA	NA
chr1	82771370	0.439378	0.302251	0.137127	0.0600694	2.2828	0.0128064	0.0158168	0.022442	0.999999	Intergenic	-2910	ENSMUST00000027331	chr1-82724792-82725181-CpG:_43-CGI	-46190	NA	NA	NA
chr1	82816654	0.933055	0.821762	0.111293	0.0469442	2.37076	0.0139075	0.0110507	0.0177517	0.999999	Intergenic	-22791	ENSMUST00000177110	chr1-82839328-82840320-CpG:_109-CGI	22674	NA	NA	NA
chr1	82866935	0.912594	0.749818	0.162775	0.0571368	2.84887	0.0150093	0.0119686	0.00438747	0.999999	intron (ENSMUST00000113444, intron 2 of 12)	27453	ENSMUST00000113444	chr1-82839328-82840320-CpG:_109-CGI	-26616	ENSMUSG00000026159	Agfg1	ArfGAP with FG repeats 1 [Source:MGI Symbol;Acc:MGI:1333754]
chr1	83038820	0.475762	0.627264	-0.151502	0.0600372	-2.52347	0.0102946	0.00837368	0.0116202	0.999999	promoter-TSS (ENSMUST00000045560)	-373	ENSMUST00000045560	chr1-82839328-82840320-CpG:_109-CGI	-198501	ENSMUSG00000038496	Slc19a3	solute carrier family 19, member 3 [Source:MGI Symbol;Acc:MGI:1931307]
chr1	83076525	0.231773	0.354936	-0.123162	0.0504435	-2.44159	0.00950368	0.00734913	0.0146229	0.999999	Intergenic	-38078	ENSMUST00000045560	chr1-82839328-82840320-CpG:_109-CGI	-236206	NA	NA	NA
chr1	83212420	0.751239	0.87122	-0.119981	0.0590271	-2.03264	0.0131226	0.0209573	0.0420886	0.999999	Intergenic	4370	ENSMUST00000122494	chr1-82839328-82840320-CpG:_109-CGI	-372101	NA	NA	NA
chr1	83212461	0.71973	0.866139	-0.146409	0.0532516	-2.74939	0.0102037	0.0144386	0.00597063	0.999999	Intergenic	4329	ENSMUST00000122494	chr1-82839328-82840320-CpG:_109-CGI	-372142	NA	NA	NA
chr1	83215270	0.779319	0.95237	-0.173052	0.0587834	-2.94389	0.0152748	0.0246375	0.00324117	0.999999	Intergenic	1520	ENSMUST00000122494	chr1-82839328-82840320-CpG:_109-CGI	-374951	NA	NA	NA
chr1	83215281	0.595242	0.842838	-0.247596	0.0782696	-3.16337	0.0163935	0.0153143	0.00155953	0.930817	Intergenic	1509	ENSMUST00000122494	chr1-82839328-82840320-CpG:_109-CGI	-374962	NA	NA	NA
chr1	83681924	0.439746	0.654106	-0.21436	0.0868723	-2.46752	0.0136163	0.0153907	0.0136051	0.999999	Intergenic	-113987	ENSMUST00000178653	chr1-84284316-84284612-CpG:_31-CGI	602392	NA	NA	NA
chr1	83726722	0.958666	0.848306	0.11036	0.0476332	2.31688	0.0162431	0.014131	0.0205103	0.999999	Intergenic	-69189	ENSMUST00000178653	chr1-84284316-84284612-CpG:_31-CGI	557594	NA	NA	NA
chr1	83811428	0.698223	0.524442	0.173781	0.0764676	2.27261	0.0164966	0.012261	0.0230495	0.999999	Intergenic	15517	ENSMUST00000178653	chr1-84284316-84284612-CpG:_31-CGI	472888	NA	NA	NA
chr1	84121773	0.831077	0.956547	-0.12547	0.057337	-2.1883	0.0152065	0.013628	0.028648	0.999999	intron (ENSMUST00000176822, intron 4 of 4)	-68521	ENSMUST00000175948	chr1-84284316-84284612-CpG:_31-CGI	162543	ENSMUSG00000045658	Pid1	phosphotyrosine interaction domain containing 1 [Source:MGI Symbol;Acc:MGI:2138391]
chr1	84240962	0.708703	0.527644	0.181059	0.0794697	2.27834	0.0132076	0.0135962	0.0227063	0.999999	intron (ENSMUST00000176822, intron 2 of 4)	43460	ENSMUST00000176720	chr1-84284316-84284612-CpG:_31-CGI	43354	ENSMUSG00000045658	Pid1	phosphotyrosine interaction domain containing 1 [Source:MGI Symbol;Acc:MGI:2138391]
chr1	84286699	0.0478218	0.198157	-0.150335	0.0629453	-2.38835	0.0118501	0.0324185	0.0169244	0.999999	intron (ENSMUST00000176822, intron 2 of 4)	-2055	ENSMUST00000168574	chr1-84284316-84284612-CpG:_31-CGI	-2088	ENSMUSG00000045658	Pid1	phosphotyrosine interaction domain containing 1 [Source:MGI Symbol;Acc:MGI:2138391]
chr1	84287290	0.661114	0.81618	-0.155066	0.0577085	-2.68706	0.0112851	0.0102052	0.00720849	0.999999	intron (ENSMUST00000176822, intron 2 of 4)	-2646	ENSMUST00000168574	chr1-84284316-84284612-CpG:_31-CGI	-2679	ENSMUSG00000045658	Pid1	phosphotyrosine interaction domain containing 1 [Source:MGI Symbol;Acc:MGI:2138391]
chr1	84470836	0.570477	0.368312	0.202165	0.0911797	2.21722	0.0264571	0.011037	0.0266083	0.999999	intron (ENSMUST00000049126, intron 7 of 12)	-106657	ENSMUST00000175996	chr1-84284316-84284612-CpG:_31-CGI	-186225	ENSMUSG00000036766	Dner	delta/notch-like EGF-related receptor [Source:MGI Symbol;Acc:MGI:2152889]
chr1	84637593	0.228157	0.385482	-0.157325	0.0685949	-2.29353	0.0196165	0.0105456	0.0218173	0.999999	intron (ENSMUST00000049126, intron 1 of 12)	58627	ENSMUST00000049126	chr1-84695498-84695745-CpG:_27-CGI	57905	ENSMUSG00000036766	Dner	delta/notch-like EGF-related receptor [Source:MGI Symbol;Acc:MGI:2152889]
chr1	84637663	0.394598	0.525784	-0.131186	0.0668244	-1.96314	0.0127407	0.0118296	0.0496294	0.999999	intron (ENSMUST00000049126, intron 1 of 12)	58557	ENSMUST00000049126	chr1-84695498-84695745-CpG:_27-CGI	57835	ENSMUSG00000036766	Dner	delta/notch-like EGF-related receptor [Source:MGI Symbol;Acc:MGI:2152889]
chr1	84696687	0.324283	0.208762	0.115521	0.0582755	1.98233	0.0111615	0.00946794	0.0474427	0.999999	promoter-TSS (ENSMUST00000049126)	-467	ENSMUST00000049126	chr1-84695498-84695745-CpG:_27-CGI	-943	ENSMUSG00000036766	Dner	delta/notch-like EGF-related receptor [Source:MGI Symbol;Acc:MGI:2152889]
chr1	84851246	0.883784	0.770309	0.113474	0.0480333	2.36241	0.011987	0.00907646	0.0181565	0.999999	intron (ENSMUST00000143656, intron 2 of 4)	11394	ENSMUST00000143656	chr1-84838454-84840300-CpG:_159-CGI	-10947	ENSMUSG00000073633	Fbxo36	F-box protein 36 [Source:MGI Symbol;Acc:MGI:1289192]
chr1	84851421	0.794621	0.566992	0.227629	0.0867747	2.62321	0.0296119	0.0128339	0.00871048	0.999999	intron (ENSMUST00000143656, intron 2 of 4)	11569	ENSMUST00000143656	chr1-84838454-84840300-CpG:_159-CGI	-11122	ENSMUSG00000073633	Fbxo36	F-box protein 36 [Source:MGI Symbol;Acc:MGI:1289192]
chr1	84866767	0.814554	0.934013	-0.119459	0.0518062	-2.30589	0.0139813	0.0111485	0.0211169	0.999999	intron (ENSMUST00000139562, intron 1 of 3)	332	ENSMUST00000139562	chr1-84838454-84840300-CpG:_159-CGI	-26468	ENSMUSG00000073633	Fbxo36	F-box protein 36 [Source:MGI Symbol;Acc:MGI:1289192]
chr1	84869559	0.520847	0.70879	-0.187943	0.0823327	-2.28273	0.0139443	0.0119178	0.0224464	0.999999	exon (ENSMUST00000151737, exon 1 of 4)	409	ENSMUST00000151737	chr1-84838454-84840300-CpG:_159-CGI	-29260	ENSMUSG00000073633	Fbxo36	F-box protein 36 [Source:MGI Symbol;Acc:MGI:1289192]
chr1	84874417	0.825722	0.949727	-0.124005	0.0526925	-2.35337	0.014458	0.0142661	0.0186041	0.999999	intron (ENSMUST00000151737, intron 1 of 3)	5267	ENSMUST00000151737	chr1-84838454-84840300-CpG:_159-CGI	-34118	ENSMUSG00000073633	Fbxo36	F-box protein 36 [Source:MGI Symbol;Acc:MGI:1289192]
chr1	84912507	0.825121	0.677195	0.147926	0.0601536	2.45914	0.0118249	0.0133302	0.0139272	0.999999	exon (ENSMUST00000027422, exon 4 of 5)	22617	ENSMUST00000027422	chr1-84934572-84935054-CpG:_47-CGI	22065	ENSMUSG00000026220	Slc16a14	solute carrier family 16 (monocarboxylic acid transporters), member 14 [Source:MGI Symbol;Acc:MGI:1919031]
chr1	84977746	0.37002	0.545376	-0.175355	0.0881864	-1.98847	0.0185935	0.0117771	0.0467603	0.999999	Intergenic	14078	ENSMUST00000097671	chr1-84934572-84935054-CpG:_47-CGI	-42693	NA	NA	NA
chr1	85036616	0.728613	0.566401	0.162212	0.0789777	2.0539	0.0165442	0.0126078	0.0399859	0.999999	intron (ENSMUST00000160831, intron 2 of 3)	5341	ENSMUST00000160831	chr1-84934572-84935054-CpG:_47-CGI	-101563	ENSMUSG00000061852	Gm7582	predicted gene 7582 [Source:MGI Symbol;Acc:MGI:3643856]
chr1	85109407	0.727826	0.857125	-0.129299	0.0623874	-2.07251	0.0164085	0.0114257	0.0382176	0.999999	promoter-TSS (ENSMUST00000161724)	41	ENSMUST00000161724	chr1-84934572-84935054-CpG:_47-CGI	-174354	ENSMUSG00000089844	A530032D15Rik	RIKEN cDNA A530032D15Rik gene [Source:MGI Symbol;Acc:MGI:3037746]
chr1	85476944	0.694635	0.861912	-0.167276	0.0607101	-2.75533	0.0127872	0.00991178	0.00586336	0.999999	Intergenic	8197	ENSMUST00000160587	chr1-85793327-85794491-CpG:_135-CGI	316383	NA	NA	NA
chr1	85598650	0.810386	0.692078	0.118309	0.0582738	2.03022	0.0120193	0.0130002	0.042334	0.999999	promoter-TSS (ENSMUST00000131950)	98	ENSMUST00000131950	chr1-85793327-85794491-CpG:_135-CGI	194677	ENSMUSG00000070034	Sp110	Sp110 nuclear body protein [Source:MGI Symbol;Acc:MGI:1923364]
chr1	85639016	0.586101	0.372167	0.213934	0.0724326	2.95355	0.0117338	0.00995	0.00314137	0.999999	intron (ENSMUST00000159234, intron 2 of 3)	3633	ENSMUST00000159234	chr1-85793327-85794491-CpG:_135-CGI	154311	ENSMUSG00000070031	Sp140	Sp140 nuclear body protein [Source:MGI Symbol;Acc:MGI:3702467]
chr1	85680118	0.664288	0.860311	-0.196023	0.0746195	-2.62696	0.013746	0.0124193	0.00861504	0.999999	TTS (ENSMUST00000140758)	5237	ENSMUST00000082480	chr1-85793327-85794491-CpG:_135-CGI	113209	ENSMUSG00000026222	Sp100	nuclear antigen Sp100 [Source:MGI Symbol;Acc:MGI:109561]
chr1	85680144	0.568115	0.777658	-0.209543	0.0707712	-2.96085	0.0114949	0.0120811	0.00306791	0.999999	TTS (ENSMUST00000140758)	5263	ENSMUST00000082480	chr1-85793327-85794491-CpG:_135-CGI	113183	ENSMUSG00000026222	Sp100	nuclear antigen Sp100 [Source:MGI Symbol;Acc:MGI:109561]
chr1	85721568	0.751686	0.892545	-0.140859	0.0644038	-2.18712	0.0140714	0.014226	0.0287341	0.999999	intron (ENSMUST00000159320, intron 4 of 5)	14985	ENSMUST00000161453	chr1-85793327-85794491-CpG:_135-CGI	71759	ENSMUSG00000052760	A630001G21Rik	RIKEN cDNA A630001G21 gene [Source:MGI Symbol;Acc:MGI:2443131]
chr1	85723214	0.781116	0.961606	-0.18049	0.0658389	-2.74139	0.0187479	0.0208364	0.00611789	0.999999	3' UTR (ENSMUST00000162038, exon 4 of 6)	13339	ENSMUST00000161453	chr1-85793327-85794491-CpG:_135-CGI	70113	ENSMUSG00000052760	A630001G21Rik	RIKEN cDNA A630001G21 gene [Source:MGI Symbol;Acc:MGI:2443131]
chr1	85758279	0.629795	0.416903	0.212892	0.103759	2.05179	0.049029	0.0176149	0.0401898	0.999999	intron (ENSMUST00000159122, intron 3 of 7)	-5514	ENSMUST00000175454	chr1-85793327-85794491-CpG:_135-CGI	35048	ENSMUSG00000052760	A630001G21Rik	RIKEN cDNA A630001G21 gene [Source:MGI Symbol;Acc:MGI:2443131]
chr1	85853209	0.606687	0.761551	-0.154865	0.0617052	-2.50975	0.0166862	0.00898603	0.0120817	0.999999	Intergenic	-41071	ENSMUST00000027425	chr1-85894474-85894906-CpG:_43-CGI	41265	NA	NA	NA
chr1	85884763	0.497173	0.711572	-0.214399	0.097058	-2.20898	0.0196354	0.0381156	0.0271761	0.999999	Intergenic	-9517	ENSMUST00000027425	chr1-85894474-85894906-CpG:_43-CGI	9711	NA	NA	NA
chr1	85884903	0.613276	0.470335	0.142941	0.0692017	2.06557	0.0131315	0.0123041	0.0388689	0.999999	Intergenic	-9377	ENSMUST00000027425	chr1-85894474-85894906-CpG:_43-CGI	9571	NA	NA	NA
chr1	85908907	0.706807	0.567773	0.139034	0.0573394	2.42476	0.00933323	0.00890086	0.0153184	0.999999	TTS (ENSMUST00000027425)	2747	ENSMUST00000139837	chr1-85894474-85894906-CpG:_43-CGI	-14002	ENSMUSG00000026223	Itm2c	integral membrane protein 2C [Source:MGI Symbol;Acc:MGI:1927594]
chr1	85929761	0.737836	0.909939	-0.172103	0.0625753	-2.75033	0.0145903	0.0132133	0.0059535	0.999999	intron (ENSMUST00000027426, intron 1 of 2)	1035	ENSMUST00000129392	chr1-85894474-85894906-CpG:_43-CGI	-34856	ENSMUSG00000026224	4933407L21Rik	RIKEN cDNA 4933407L21 gene [Source:MGI Symbol;Acc:MGI:1918391]
chr1	85935808	0.405748	0.578813	-0.173064	0.0729972	-2.37083	0.0139193	0.00993443	0.017748	0.999999	intron (ENSMUST00000129392, intron 2 of 2)	7082	ENSMUST00000129392	chr1-85894474-85894906-CpG:_43-CGI	-40903	ENSMUSG00000026224	4933407L21Rik	RIKEN cDNA 4933407L21 gene [Source:MGI Symbol;Acc:MGI:1918391]
chr1	85961039	0.62191	0.742254	-0.120344	0.0571961	-2.10406	0.00982858	0.00893707	0.0353733	0.999999	promoter-TSS (ENSMUST00000086975)	15	ENSMUST00000086975	chr1-86018289-86018836-CpG:_53-CGI	57250	ENSMUSG00000049608	Gpr55	G protein-coupled receptor 55 [Source:MGI Symbol;Acc:MGI:2685064]
chr1	85961257	0.602332	0.709991	-0.107659	0.0514656	-2.09187	0.00963789	0.00789075	0.0364503	0.999999	promoter-TSS (ENSMUST00000086975)	-203	ENSMUST00000086975	chr1-86018289-86018836-CpG:_53-CGI	57032	ENSMUSG00000049608	Gpr55	G protein-coupled receptor 55 [Source:MGI Symbol;Acc:MGI:2685064]
chr1	86016844	0.738717	0.901735	-0.163017	0.0558117	-2.92084	0.0112633	0.0137933	0.00349084	0.999999	promoter-TSS (ENSMUST00000129169)	29	ENSMUST00000129169	chr1-86018289-86018836-CpG:_53-CGI	1445	ENSMUSG00000026226	Spata3	spermatogenesis associated 3 [Source:MGI Symbol;Acc:MGI:1917310]
chr1	86021822	0.0985799	0.217329	-0.118749	0.0546627	-2.1724	0.0109015	0.0204956	0.0298259	0.999999	promoter-TSS (ENSMUST00000153247)	-119	ENSMUST00000052854	chr1-86018289-86018836-CpG:_53-CGI	-2987	ENSMUSG00000026226	Spata3	spermatogenesis associated 3 [Source:MGI Symbol;Acc:MGI:1917310]
chr1	86065613	0.293301	0.413923	-0.120622	0.0535394	-2.25295	0.013219	0.00706528	0.024262	0.999999	intron (ENSMUST00000127104, intron 1 of 4)	743	ENSMUST00000127104	chr1-86064458-86065168-CpG:_56-CGI	-446	ENSMUSG00000026229	Psmd1	proteasome (prosome, macropain) 26S subunit, non-ATPase, 1 [Source:MGI Symbol;Acc:MGI:1917497]
chr1	86183188	0.982534	0.858728	0.123807	0.0422747	2.92863	0.0173858	0.0141916	0.00340461	0.999999	intron (ENSMUST00000027434, intron 9 of 24)	-13201	ENSMUST00000150059	chr1-86154608-86155041-CpG:_38-CGI	-28148	ENSMUSG00000062590	Armc9	armadillo repeat containing 9 [Source:MGI Symbol;Acc:MGI:1926045]
chr1	86215107	0.602166	0.837009	-0.234843	0.0898102	-2.61488	0.0358191	0.0111463	0.00892576	0.999999	intron (ENSMUST00000156675, intron 3 of 4)	12612	ENSMUST00000156675	chr1-86154608-86155041-CpG:_38-CGI	-60067	ENSMUSG00000062590	Armc9	armadillo repeat containing 9 [Source:MGI Symbol;Acc:MGI:1926045]
chr1	86215143	0.646125	0.889228	-0.243103	0.0588932	-4.12786	0.0120136	0.0108111	3.66157e-05	0.30556	intron (ENSMUST00000156675, intron 3 of 4)	12648	ENSMUST00000156675	chr1-86154608-86155041-CpG:_38-CGI	-60103	ENSMUSG00000062590	Armc9	armadillo repeat containing 9 [Source:MGI Symbol;Acc:MGI:1926045]
chr1	86250823	0.791719	0.908533	-0.116814	0.0585266	-1.99591	0.0218088	0.0212377	0.0459438	0.999999	intron (ENSMUST00000126579, intron 1 of 3)	6258	ENSMUST00000126579	chr1-86303140-86303984-CpG:_73-CGI	52317	ENSMUSG00000062590	Armc9	armadillo repeat containing 9 [Source:MGI Symbol;Acc:MGI:1926045]
chr1	86250937	0.511725	0.63292	-0.121195	0.058273	-2.07978	0.0104379	0.00935708	0.0375453	0.999999	intron (ENSMUST00000126579, intron 1 of 3)	6372	ENSMUST00000126579	chr1-86303140-86303984-CpG:_73-CGI	52203	ENSMUSG00000062590	Armc9	armadillo repeat containing 9 [Source:MGI Symbol;Acc:MGI:1926045]
chr1	86302250	0.796161	0.629917	0.166244	0.0704108	2.36106	0.0113252	0.0174326	0.0182229	0.999999	promoter-TSS (ENSMUST00000113306)	-876	ENSMUST00000126385	chr1-86303140-86303984-CpG:_73-CGI	890	ENSMUSG00000079445	B3gnt7	UDP-GlcNAc:betaGal beta-1,3-N-acetylglucosaminyltransferase 7 [Source:MGI Symbol;Acc:MGI:2384394]
chr1	86303023	0.50539	0.322716	0.182673	0.0640434	2.85234	0.0104844	0.0091063	0.00433987	0.999999	promoter-TSS (ENSMUST00000113306)	-197	ENSMUST00000113306	chr1-86303140-86303984-CpG:_73-CGI	117	ENSMUSG00000079445	B3gnt7	UDP-GlcNAc:betaGal beta-1,3-N-acetylglucosaminyltransferase 7 [Source:MGI Symbol;Acc:MGI:2384394]
chr1	86310939	0.177121	0.0738622	0.103259	0.0470451	2.19489	0.0184322	0.0103096	0.0281717	0.999999	Intergenic	7719	ENSMUST00000113306	chr1-86303140-86303984-CpG:_73-CGI	-6956	NA	NA	NA
chr1	86311317	0.375723	0.169385	0.206339	0.0850256	2.42678	0.0202981	0.012775	0.0152333	0.999999	Intergenic	8097	ENSMUST00000113306	chr1-86303140-86303984-CpG:_73-CGI	-7334	NA	NA	NA
chr1	86311394	0.441797	0.237071	0.204726	0.0632585	3.23634	0.0114492	0.0114129	0.00121074	0.8818	Intergenic	8174	ENSMUST00000113306	chr1-86303140-86303984-CpG:_73-CGI	-7411	NA	NA	NA
chr1	86397901	0.490994	0.340887	0.150106	0.0650499	2.30755	0.00901452	0.018227	0.0210239	0.999999	Intergenic	-9740	ENSMUST00000027440	chr1-86434301-86434867-CpG:_49-CGI	36400	NA	NA	NA
chr1	86398754	0.840756	0.941736	-0.100981	0.0469596	-2.15037	0.0109967	0.0261681	0.0315259	0.999999	Intergenic	-10593	ENSMUST00000027440	chr1-86434301-86434867-CpG:_49-CGI	35547	NA	NA	NA
chr1	86400502	0.429761	0.546082	-0.116321	0.0593239	-1.96077	0.0119201	0.00997133	0.0499053	0.999999	Intergenic	-12341	ENSMUST00000027440	chr1-86434301-86434867-CpG:_49-CGI	33799	NA	NA	NA
chr1	86415714	0.61903	0.769009	-0.149979	0.071062	-2.11053	0.0119208	0.0154466	0.0348127	0.999999	Intergenic	-10614	ENSMUST00000046004	chr1-86434301-86434867-CpG:_49-CGI	18587	NA	NA	NA
chr1	86417242	0.570745	0.797002	-0.226257	0.085141	-2.65744	0.0148101	0.0115809	0.00787362	0.999999	Intergenic	-9086	ENSMUST00000046004	chr1-86434301-86434867-CpG:_49-CGI	17059	NA	NA	NA
chr1	86421513	0.276617	0.134709	0.141907	0.06371	2.22739	0.0117371	0.0166511	0.025921	0.999999	Intergenic	-4815	ENSMUST00000046004	chr1-86434301-86434867-CpG:_49-CGI	12788	NA	NA	NA
chr1	86447720	0.751171	0.627251	0.123919	0.0612857	2.022	0.0112321	0.01193	0.0431767	0.999999	Intergenic	21392	ENSMUST00000046004	chr1-86441992-86443154-CpG:_96-CGI	-4567	NA	NA	NA
chr1	86464577	0.785809	0.608344	0.177465	0.0738087	2.40439	0.0362706	0.00914398	0.0161993	0.999999	Intergenic	38249	ENSMUST00000046004	chr1-86441992-86443154-CpG:_96-CGI	-21424	NA	NA	NA
chr1	86467013	0.727135	0.894064	-0.166929	0.0539984	-3.09137	0.01091	0.0106092	0.00199235	0.970938	Intergenic	40685	ENSMUST00000046004	chr1-86487213-86488016-CpG:_87-CGI	20200	NA	NA	NA
chr1	86471301	0.535799	0.657234	-0.121435	0.0577317	-2.10343	0.0115156	0.00922417	0.0354278	0.999999	Intergenic	44973	ENSMUST00000046004	chr1-86487213-86488016-CpG:_87-CGI	15912	NA	NA	NA
chr1	86488743	0.346688	0.452859	-0.106172	0.0529893	-2.00364	0.00907955	0.00831701	0.0451084	0.999999	Intergenic	-37992	ENSMUST00000045897	chr1-86487213-86488016-CpG:_87-CGI	-728	NA	NA	NA
chr1	86500853	0.673299	0.796351	-0.123053	0.0610563	-2.0154	0.0186553	0.00834138	0.0438631	0.999999	Intergenic	-25882	ENSMUST00000045897	chr1-86503849-86504493-CpG:_60-CGI	2996	NA	NA	NA
chr1	86503884	0.0736094	0.180833	-0.107224	0.0398381	-2.69149	0.0107899	0.0097383	0.0071133	0.999999	Intergenic	-22851	ENSMUST00000045897	chr1-86503849-86504493-CpG:_60-CGI	0	NA	NA	NA
chr1	86521785	0.785668	0.668275	0.117393	0.0512316	2.29142	0.00852682	0.00980944	0.0219394	0.999999	Intergenic	-4950	ENSMUST00000045897	chr1-86524827-86528579-CpG:_361-CGI	3042	NA	NA	NA
chr1	86522902	0.571102	0.699695	-0.128593	0.0588113	-2.18654	0.0137386	0.00882025	0.0287761	0.999999	Intergenic	-3833	ENSMUST00000045897	chr1-86524827-86528579-CpG:_361-CGI	1925	NA	NA	NA
chr1	86524880	0.110825	0.224235	-0.11341	0.0448621	-2.52797	0.0135078	0.00933732	0.0114725	0.999999	Intergenic	-1855	ENSMUST00000045897	chr1-86524827-86528579-CpG:_361-CGI	0	NA	NA	NA
chr1	86531771	0.937558	0.829328	0.108229	0.0456535	2.37067	0.0175877	0.00956698	0.0177557	0.999999	Intergenic	5036	ENSMUST00000045897	chr1-86524827-86528579-CpG:_361-CGI	-3193	NA	NA	NA
chr1	86581498	0.516308	0.637018	-0.120711	0.0550924	-2.19106	0.0112329	0.00956701	0.0284476	0.999999	intron (ENSMUST00000150653, intron 1 of 4)	1018	ENSMUST00000150653	chr1-86582144-86582638-CpG:_42-CGI	646	ENSMUSG00000026239	Pde6d	phosphodiesterase 6D, cGMP-specific, rod, delta [Source:MGI Symbol;Acc:MGI:1270843]
chr1	86608245	0.526162	0.282784	0.243378	0.0816161	2.98198	0.0209324	0.0158988	0.0028639	0.999999	Intergenic	11506	ENSMUST00000127219	chr1-86587037-86587467-CpG:_33-CGI	-20779	NA	NA	NA
chr1	86885719	0.309168	0.442888	-0.13372	0.0644944	-2.07336	0.00956665	0.0195566	0.0381392	0.999999	intron (ENSMUST00000065694, intron 9 of 20)	23963	ENSMUST00000120149	chr1-86703618-86704161-CpG:_67-CGI	-181559	ENSMUSG00000053333	Dis3l2	DIS3 mitotic control homolog (S. cerevisiae)-like 2 [Source:MGI Symbol;Acc:MGI:2442555]
chr1	87041645	0.836402	0.945017	-0.108615	0.053058	-2.0471	0.0144567	0.0219334	0.0406479	0.999999	intron (ENSMUST00000065694, intron 14 of 20)	48282	ENSMUST00000027455	chr1-87098682-87098940-CpG:_25-CGI	57037	ENSMUSG00000053333	Dis3l2	DIS3 mitotic control homolog (S. cerevisiae)-like 2 [Source:MGI Symbol;Acc:MGI:2442555]
chr1	87070806	0.892544	0.778542	0.114002	0.0529792	2.15182	0.0130374	0.0159873	0.0314116	0.999999	Intergenic	19121	ENSMUST00000027455	chr1-87098682-87098940-CpG:_25-CGI	27876	NA	NA	NA
chr1	87070844	0.629668	0.508307	0.121361	0.0615865	1.97057	0.0133803	0.011209	0.0487725	0.999999	Intergenic	19083	ENSMUST00000027455	chr1-87098682-87098940-CpG:_25-CGI	27838	NA	NA	NA
chr1	87089487	0.565327	0.721297	-0.15597	0.0665473	-2.34375	0.0124701	0.0138133	0.0190908	0.999999	intron (ENSMUST00000027455, intron 2 of 10)	440	ENSMUST00000027455	chr1-87098682-87098940-CpG:_25-CGI	9195	ENSMUSG00000026246	Alppl2	alkaline phosphatase, placental-like 2 [Source:MGI Symbol;Acc:MGI:108009]
chr1	87089571	0.789158	0.929013	-0.139855	0.0514366	-2.71898	0.0157084	0.0161867	0.00654838	0.999999	exon (ENSMUST00000027455, exon 2 of 11)	356	ENSMUST00000027455	chr1-87098682-87098940-CpG:_25-CGI	9111	ENSMUSG00000026246	Alppl2	alkaline phosphatase, placental-like 2 [Source:MGI Symbol;Acc:MGI:108009]
chr1	87098995	0.369202	0.494827	-0.125625	0.05991	-2.09689	0.0136634	0.00829983	0.036003	0.999999	intron (ENSMUST00000113270, intron 10 of 10)	2610	ENSMUST00000113270	chr1-87098682-87098940-CpG:_25-CGI	-56	ENSMUSG00000079440	Alpi	alkaline phosphatase, intestinal [Source:MGI Symbol;Acc:MGI:1924018]
chr1	87111993	0.0971825	0.260958	-0.163776	0.0586729	-2.79134	0.0162347	0.0140435	0.00524911	0.999999	Intergenic	-10388	ENSMUST00000113270	chr1-87098682-87098940-CpG:_25-CGI	-13054	NA	NA	NA
chr1	87112091	0.522713	0.672657	-0.149944	0.0584428	-2.56565	0.0107515	0.00912456	0.0102983	0.999999	Intergenic	-10486	ENSMUST00000113270	chr1-87098682-87098940-CpG:_25-CGI	-13152	NA	NA	NA
chr1	87125787	0.901118	0.777768	0.12335	0.0589911	2.09099	0.0149449	0.0132919	0.0365291	0.999999	exon (ENSMUST00000044878, exon 4 of 11)	780	ENSMUST00000044878	chr1-87098682-87098940-CpG:_25-CGI	-26848	ENSMUSG00000036500	Akp3	alkaline phosphatase 3, intestine, not Mn requiring [Source:MGI Symbol;Acc:MGI:87984]
chr1	87127703	0.00326032	0.108053	-0.104793	0.0367886	-2.84852	0.020211	0.0145606	0.00439234	0.999999	exon (ENSMUST00000044878, exon 11 of 11)	2696	ENSMUST00000044878	chr1-87153912-87155085-CpG:_126-CGI	26209	ENSMUSG00000036500	Akp3	alkaline phosphatase 3, intestine, not Mn requiring [Source:MGI Symbol;Acc:MGI:87984]
chr1	87140839	0.863477	0.648603	0.214874	0.0618457	3.47435	0.0127816	0.0103371	0.000512095	0.715079	Intergenic	8076	ENSMUST00000162015	chr1-87153912-87155085-CpG:_126-CGI	13073	NA	NA	NA
chr1	87149440	0.462456	0.616588	-0.154131	0.0623449	-2.47224	0.00994754	0.0113986	0.013427	0.999999	promoter-TSS (ENSMUST00000162015)	-525	ENSMUST00000162015	chr1-87153912-87155085-CpG:_126-CGI	4472	ENSMUSG00000026247	Ecel1	endothelin converting enzyme-like 1 [Source:MGI Symbol;Acc:MGI:1343461]
chr1	87149531	0.354166	0.459194	-0.105028	0.052733	-1.99169	0.00900646	0.00798938	0.046405	0.999999	promoter-TSS (ENSMUST00000162015)	-616	ENSMUST00000162015	chr1-87153912-87155085-CpG:_126-CGI	4381	ENSMUSG00000026247	Ecel1	endothelin converting enzyme-like 1 [Source:MGI Symbol;Acc:MGI:1343461]
chr1	87149544	0.269779	0.380411	-0.110632	0.0522062	-2.11914	0.00799965	0.0108339	0.0340785	0.999999	promoter-TSS (ENSMUST00000162015)	-629	ENSMUST00000162015	chr1-87153912-87155085-CpG:_126-CGI	4368	ENSMUSG00000026247	Ecel1	endothelin converting enzyme-like 1 [Source:MGI Symbol;Acc:MGI:1343461]
chr1	87181073	0.0750289	0.197424	-0.122395	0.0411495	-2.9744	0.0133528	0.00927643	0.00293563	0.999999	Intergenic	-2239	ENSMUST00000044533	chr1-87186574-87187227-CpG:_54-CGI	5501	NA	NA	NA
chr1	87185317	0.400026	0.26087	0.139156	0.0698018	1.99359	0.0124726	0.0151362	0.046197	0.999999	intron (ENSMUST00000044533, intron 4 of 12)	2005	ENSMUST00000044533	chr1-87186574-87187227-CpG:_54-CGI	1257	ENSMUSG00000036480	Prss56	protease, serine 56 [Source:MGI Symbol;Acc:MGI:1916703]
chr1	87185404	0.631692	0.44417	0.187522	0.0684233	2.74062	0.0123058	0.0147804	0.00613233	0.999999	exon (ENSMUST00000044533, exon 5 of 13)	2092	ENSMUST00000044533	chr1-87186574-87187227-CpG:_54-CGI	1170	ENSMUSG00000036480	Prss56	protease, serine 56 [Source:MGI Symbol;Acc:MGI:1916703]
chr1	87185518	0.352186	0.204482	0.147704	0.0512761	2.88057	0.013372	0.00742722	0.00396962	0.999999	exon (ENSMUST00000044533, exon 6 of 13)	2206	ENSMUST00000044533	chr1-87186574-87187227-CpG:_54-CGI	1056	ENSMUSG00000036480	Prss56	protease, serine 56 [Source:MGI Symbol;Acc:MGI:1916703]
chr1	87192230	0.775807	0.891348	-0.11554	0.0588781	-1.96237	0.0248917	0.0121784	0.0497197	0.999999	exon (ENSMUST00000073252, exon 4 of 12)	1579	ENSMUST00000073252	chr1-87186574-87187227-CpG:_54-CGI	-5004	ENSMUSG00000026251	Chrnd	cholinergic receptor, nicotinic, delta polypeptide [Source:MGI Symbol;Acc:MGI:87893]
chr1	87192256	0.804842	0.931486	-0.126644	0.0532914	-2.37644	0.0236593	0.0120166	0.0174807	0.999999	exon (ENSMUST00000073252, exon 4 of 12)	1605	ENSMUST00000073252	chr1-87186574-87187227-CpG:_54-CGI	-5030	ENSMUSG00000026251	Chrnd	cholinergic receptor, nicotinic, delta polypeptide [Source:MGI Symbol;Acc:MGI:87893]
chr1	87213246	0.358643	0.225116	0.133526	0.0663321	2.013	0.0131503	0.0247984	0.0441149	0.999999	promoter-TSS (ENSMUST00000113235)	-667	ENSMUST00000113233	chr1-87213816-87214382-CpG:_64-CGI	570	ENSMUSG00000026254	Eif4e2	eukaryotic translation initiation factor 4E member 2 [Source:MGI Symbol;Acc:MGI:1914440]
chr1	87258932	0.5125	0.640673	-0.128174	0.0523494	-2.44843	0.00939876	0.00845083	0.0143482	0.999999	Intergenic	-5430	ENSMUST00000027472	chr1-87264206-87264956-CpG:_69-CGI	5274	NA	NA	NA
chr1	87265477	0.0431836	0.161779	-0.118596	0.050296	-2.35795	0.0334452	0.0108921	0.0183761	0.999999	promoter-TSS (ENSMUST00000138844)	-304	ENSMUST00000138844	chr1-87264206-87264956-CpG:_69-CGI	-522	ENSMUSG00000089821	Efhd1os	EF hand domain containing 1, opposite strand [Source:MGI Symbol;Acc:MGI:4413444]
chr1	87282256	0.924442	0.800369	0.124073	0.0544525	2.27855	0.013224	0.0157599	0.0226941	0.999999	intron (ENSMUST00000027472, intron 1 of 3)	-17083	ENSMUST00000138844	chr1-87264206-87264956-CpG:_69-CGI	-17301	ENSMUSG00000026255	Efhd1	EF hand domain containing 1 [Source:MGI Symbol;Acc:MGI:1921607]
chr1	87460154	0.82591	0.67359	0.152319	0.0711489	2.14085	0.0147517	0.0154129	0.0322858	0.999999	Intergenic	-10109	ENSMUST00000027476	chr1-87475331-87475685-CpG:_33-CGI	15177	NA	NA	NA
chr1	87468240	0.811156	0.656164	0.154992	0.0776148	1.99694	0.0131995	0.0241453	0.0458315	0.999999	Intergenic	-2023	ENSMUST00000027476	chr1-87475331-87475685-CpG:_33-CGI	7091	NA	NA	NA
chr1	87476492	0.626849	0.38927	0.237579	0.063522	3.7401	0.0121583	0.00927772	0.000183944	0.515931	TTS (ENSMUST00000068681)	6229	ENSMUST00000027476	chr1-87475331-87475685-CpG:_33-CGI	-808	ENSMUSG00000026259	Ngef	neuronal guanine nucleotide exchange factor [Source:MGI Symbol;Acc:MGI:1858414]
chr1	87509841	0.0395425	0.15272	-0.113177	0.0497941	-2.2729	0.0216141	0.0126539	0.0230321	0.999999	promoter-TSS (ENSMUST00000166055)	-47	ENSMUST00000166055	chr1-87509540-87510557-CpG:_101-CGI	0	ENSMUSG00000079434	Neu2	neuraminidase 2 [Source:MGI Symbol;Acc:MGI:1344417]
chr1	87551303	0.553314	0.717412	-0.164098	0.0759771	-2.15983	0.0121972	0.0111891	0.0307859	0.999999	intron (ENSMUST00000068681, intron 1 of 14)	-6612	ENSMUST00000172004	chr1-87509540-87510557-CpG:_101-CGI	-40747	ENSMUSG00000026259	Ngef	neuronal guanine nucleotide exchange factor [Source:MGI Symbol;Acc:MGI:1858414]
chr1	87568722	0.476591	0.356751	0.11984	0.0554128	2.16267	0.0123283	0.00699756	0.0305664	0.999999	intron (ENSMUST00000068681, intron 1 of 14)	5147	ENSMUST00000068681	chr1-87509540-87510557-CpG:_101-CGI	-58166	ENSMUSG00000026259	Ngef	neuronal guanine nucleotide exchange factor [Source:MGI Symbol;Acc:MGI:1858414]
chr1	87583483	0.248126	0.431592	-0.183466	0.0683844	-2.68286	0.0125649	0.0142602	0.00729951	0.999999	promoter-TSS (ENSMUST00000164128)	-553	ENSMUST00000164128	chr1-87509540-87510557-CpG:_101-CGI	-72927	ENSMUSG00000079434	Neu2	neuraminidase 2 [Source:MGI Symbol;Acc:MGI:1344417]
chr1	87608444	0.233309	0.359469	-0.12616	0.044174	-2.85599	0.00718279	0.00811857	0.00429033	0.999999	Intergenic	-11867	ENSMUST00000169754	chr1-87509540-87510557-CpG:_101-CGI	-97888	NA	NA	NA
chr1	87620452	0.693926	0.507432	0.186494	0.0698464	2.67006	0.0175577	0.00968693	0.00758378	0.999999	promoter-TSS (ENSMUST00000168783)	54	ENSMUST00000168783	chr1-87509540-87510557-CpG:_101-CGI	-109896	ENSMUSG00000026288	Inpp5d	inositol polyphosphate-5-phosphatase D [Source:MGI Symbol;Acc:MGI:107357]
chr1	87620937	0.706028	0.55479	0.151238	0.0657458	2.30035	0.0154431	0.009233	0.0214285	0.999999	promoter-TSS (ENSMUST00000163576)	311	ENSMUST00000165554	chr1-87509540-87510557-CpG:_101-CGI	-110381	ENSMUSG00000026288	Inpp5d	inositol polyphosphate-5-phosphatase D [Source:MGI Symbol;Acc:MGI:107357]
chr1	87621778	0.76892	0.87301	-0.104091	0.0454599	-2.28972	0.0139327	0.00865499	0.0220374	0.999999	intron (ENSMUST00000163576, intron 1 of 3)	105	ENSMUST00000163576	chr1-87509540-87510557-CpG:_101-CGI	-111222	ENSMUSG00000026288	Inpp5d	inositol polyphosphate-5-phosphatase D [Source:MGI Symbol;Acc:MGI:107357]
chr1	87637386	0.667389	0.822408	-0.15502	0.0521564	-2.97221	0.0142688	0.0071766	0.00295666	0.999999	intron (ENSMUST00000169754, intron 2 of 26)	15713	ENSMUST00000163576	chr1-87755866-87756662-CpG:_90-CGI	118480	ENSMUSG00000026288	Inpp5d	inositol polyphosphate-5-phosphatase D [Source:MGI Symbol;Acc:MGI:107357]
chr1	87638232	0.740919	0.874594	-0.133675	0.0452374	-2.95497	0.00984906	0.00801753	0.00312702	0.999999	intron (ENSMUST00000169754, intron 2 of 26)	16559	ENSMUST00000163576	chr1-87755866-87756662-CpG:_90-CGI	117634	ENSMUSG00000026288	Inpp5d	inositol polyphosphate-5-phosphatase D [Source:MGI Symbol;Acc:MGI:107357]
chr1	87646105	0.712848	0.607003	0.105845	0.0500558	2.11453	0.00903771	0.00773465	0.03447	0.999999	TTS (ENSMUST00000164592)	24432	ENSMUST00000163576	chr1-87755866-87756662-CpG:_90-CGI	109761	ENSMUSG00000026288	Inpp5d	inositol polyphosphate-5-phosphatase D [Source:MGI Symbol;Acc:MGI:107357]
chr1	87658141	0.670057	0.509801	0.160256	0.0800899	2.00095	0.0169649	0.0196015	0.0453979	0.999999	intron (ENSMUST00000169754, intron 2 of 26)	-18097	ENSMUST00000170300	chr1-87755866-87756662-CpG:_90-CGI	97725	ENSMUSG00000026288	Inpp5d	inositol polyphosphate-5-phosphatase D [Source:MGI Symbol;Acc:MGI:107357]
chr1	87696573	0.221699	0.366777	-0.145077	0.0692196	-2.0959	0.0301144	0.00945793	0.0360912	0.999999	intron (ENSMUST00000169754, intron 11 of 26)	-12767	ENSMUST00000163548	chr1-87755866-87756662-CpG:_90-CGI	59293	ENSMUSG00000026288	Inpp5d	inositol polyphosphate-5-phosphatase D [Source:MGI Symbol;Acc:MGI:107357]
chr1	87712393	0.474323	0.671292	-0.19697	0.0828507	-2.3774	0.0217143	0.0155522	0.0174351	0.999999	TTS (ENSMUST00000163548)	3053	ENSMUST00000163548	chr1-87755866-87756662-CpG:_90-CGI	43473	ENSMUSG00000026288	Inpp5d	inositol polyphosphate-5-phosphatase D [Source:MGI Symbol;Acc:MGI:107357]
chr1	87712443	0.419145	0.59268	-0.173535	0.0734491	-2.36265	0.0168942	0.0105437	0.0181447	0.999999	TTS (ENSMUST00000163548)	3103	ENSMUST00000163548	chr1-87755866-87756662-CpG:_90-CGI	43423	ENSMUSG00000026288	Inpp5d	inositol polyphosphate-5-phosphatase D [Source:MGI Symbol;Acc:MGI:107357]
chr1	87713033	0.796884	0.899326	-0.102442	0.0443112	-2.31187	0.0107141	0.00996262	0.0207848	0.999999	TTS (ENSMUST00000163548)	3693	ENSMUST00000163548	chr1-87755866-87756662-CpG:_90-CGI	42833	ENSMUSG00000026288	Inpp5d	inositol polyphosphate-5-phosphatase D [Source:MGI Symbol;Acc:MGI:107357]
chr1	87721801	0.51142	0.64108	-0.12966	0.0583054	-2.22381	0.0106801	0.00916926	0.026161	0.999999	Intergenic	12461	ENSMUST00000163548	chr1-87755866-87756662-CpG:_90-CGI	34065	NA	NA	NA
chr1	87825693	0.706328	0.842577	-0.136249	0.0473724	-2.87613	0.00908466	0.00882406	0.00402586	0.999999	promoter-TSS (ENSMUST00000145385)	-794	ENSMUST00000145385	chr1-87853349-87853897-CpG:_67-CGI	27656	ENSMUSG00000056055	Sag	S-antigen, retina and pineal gland (arrestin) [Source:MGI Symbol;Acc:MGI:98227]
chr1	87828510	0.616657	0.480066	0.13659	0.0582407	2.34527	0.0109977	0.00797474	0.0190131	0.999999	intron (ENSMUST00000145385, intron 1 of 2)	2023	ENSMUST00000145385	chr1-87853349-87853897-CpG:_67-CGI	24839	ENSMUSG00000056055	Sag	S-antigen, retina and pineal gland (arrestin) [Source:MGI Symbol;Acc:MGI:98227]
chr1	87961668	0.393355	0.569325	-0.17597	0.0599226	-2.93662	0.00830335	0.0140131	0.00331806	0.999999	intron (ENSMUST00000040783, intron 19 of 27)	46882	ENSMUST00000040783	chr1-88008207-88008601-CpG:_45-CGI	46539	ENSMUSG00000005501	Usp40	ubiquitin specific peptidase 40 [Source:MGI Symbol;Acc:MGI:2443184]
chr1	88022304	0.518928	0.727796	-0.208868	0.0789444	-2.64576	0.0128777	0.013021	0.00815073	0.999999	promoter-TSS (ENSMUST00000121704)	-76	ENSMUST00000121704	chr1-88008207-88008601-CpG:_45-CGI	-13704	ENSMUSG00000084021	Gm5832	predicted gene 5832 [Source:MGI Symbol;Acc:MGI:3643737]
chr1	88054689	0.393662	0.53141	-0.137749	0.0590039	-2.33457	0.00980701	0.00894241	0.0195658	0.999999	promoter-TSS (ENSMUST00000138182)	-698	ENSMUST00000138182	chr1-88008207-88008601-CpG:_45-CGI	-46089	ENSMUSG00000090165	Ugt1a10	UDP glycosyltransferase 1 family, polypeptide A10 [Source:MGI Symbol;Acc:MGI:3580642]
chr1	88201218	0.795525	0.681138	0.114386	0.0538046	2.12596	0.0107311	0.0117728	0.0335068	0.999999	exon (ENSMUST00000049289, exon 1 of 5)	618	ENSMUST00000049289	chr1-88205329-88205799-CpG:_58-CGI	4111	ENSMUSG00000090171	Ugt1a2	UDP glucuronosyltransferase 1 family, polypeptide A2 [Source:MGI Symbol;Acc:MGI:3576049]
chr1	88256983	0.540045	0.76047	-0.220426	0.0772857	-2.85209	0.0150554	0.0123994	0.00434332	0.999999	promoter-TSS (ENSMUST00000135948)	-774	ENSMUST00000135948	chr1-88277213-88277704-CpG:_49-CGI	20230	ENSMUSG00000079429	Mroh2a	maestro heat-like repeat family member 2A [Source:MGI Symbol;Acc:MGI:3705228]
chr1	88276677	0.281357	0.388831	-0.107474	0.0487665	-2.20385	0.011206	0.00674152	0.0275351	0.999999	promoter-TSS (ENSMUST00000148138)	828	ENSMUST00000147393	chr1-88277213-88277704-CpG:_49-CGI	536	ENSMUSG00000036251	Trpm8	transient receptor potential cation channel, subfamily M, member 8 [Source:MGI Symbol;Acc:MGI:2181435]
chr1	88422552	0.758705	0.648083	0.110622	0.0533368	2.07404	0.0148164	0.00741861	0.0380758	0.999999	intron (ENSMUST00000027518, intron 7 of 7)	15274	ENSMUST00000176708	chr1-88277213-88277704-CpG:_49-CGI	-144849	ENSMUSG00000026295	Spp2	secreted phosphoprotein 2 [Source:MGI Symbol;Acc:MGI:1922646]
chr1	88424542	0.797901	0.915571	-0.11767	0.0558229	-2.10792	0.0123971	0.0252322	0.0350379	0.999999	intron (ENSMUST00000027518, intron 7 of 7)	17264	ENSMUST00000176708	chr1-88277213-88277704-CpG:_49-CGI	-146839	ENSMUSG00000026295	Spp2	secreted phosphoprotein 2 [Source:MGI Symbol;Acc:MGI:1922646]
chr1	88447454	0.685667	0.800565	-0.114898	0.045236	-2.53997	0.0095453	0.00674152	0.0110863	0.999999	Intergenic	40176	ENSMUST00000176708	chr1-88277213-88277704-CpG:_49-CGI	-169751	NA	NA	NA
chr1	88482832	0.580809	0.692705	-0.111896	0.0544008	-2.05688	0.0108629	0.0089812	0.0396975	0.999999	Intergenic	27053	ENSMUST00000067625	chr1-88277213-88277704-CpG:_49-CGI	-205129	NA	NA	NA
chr1	88559576	0.449412	0.343814	0.105597	0.0531837	1.98552	0.00858167	0.0074392	0.0470871	0.999999	Intergenic	-49691	ENSMUST00000067625	chr1-88700953-88702514-CpG:_167-CGI	141377	NA	NA	NA
chr1	88608322	0.813172	0.926545	-0.113373	0.0503826	-2.25024	0.0143736	0.0144492	0.0244336	0.999999	Intergenic	93553	ENSMUST00000051236	chr1-88700953-88702514-CpG:_167-CGI	92631	NA	NA	NA
chr1	88668691	0.191774	0.327468	-0.135694	0.0691589	-1.96206	0.0119713	0.0155087	0.0497557	0.999999	Intergenic	33184	ENSMUST00000051236	chr1-88700953-88702514-CpG:_167-CGI	32262	NA	NA	NA
chr1	88678618	0.472643	0.345835	0.126808	0.0563307	2.25113	0.00887624	0.0110057	0.0243774	0.999999	intron (ENSMUST00000051236, intron 1 of 2)	23257	ENSMUST00000051236	chr1-88700953-88702514-CpG:_167-CGI	22335	ENSMUSG00000049866	Arl4c	ADP-ribosylation factor-like 4C [Source:MGI Symbol;Acc:MGI:2445172]
chr1	88700125	0.686137	0.535295	0.150842	0.0669432	2.25329	0.0116795	0.0175507	0.0242411	0.999999	3' UTR (ENSMUST00000159814, exon 1 of 1)	1750	ENSMUST00000051236	chr1-88700953-88702514-CpG:_167-CGI	828	ENSMUSG00000049866	Arl4c	ADP-ribosylation factor-like 4C [Source:MGI Symbol;Acc:MGI:2445172]
chr1	88700131	0.756232	0.630784	0.125448	0.0560799	2.23695	0.0128972	0.00927032	0.0252895	0.999999	3' UTR (ENSMUST00000159814, exon 1 of 1)	1744	ENSMUST00000051236	chr1-88700953-88702514-CpG:_167-CGI	822	ENSMUSG00000049866	Arl4c	ADP-ribosylation factor-like 4C [Source:MGI Symbol;Acc:MGI:2445172]
chr1	88700232	0.482903	0.610323	-0.12742	0.0555073	-2.29556	0.00963145	0.00831129	0.0217011	0.999999	3' UTR (ENSMUST00000159814, exon 1 of 1)	1643	ENSMUST00000051236	chr1-88700953-88702514-CpG:_167-CGI	721	ENSMUSG00000049866	Arl4c	ADP-ribosylation factor-like 4C [Source:MGI Symbol;Acc:MGI:2445172]
chr1	88720987	0.566491	0.73321	-0.166719	0.0707043	-2.35797	0.0177314	0.0114205	0.0183753	0.999999	Intergenic	-18767	ENSMUST00000159814	chr1-88700953-88702514-CpG:_167-CGI	-18474	NA	NA	NA
chr1	88813575	0.772011	0.902163	-0.130152	0.0544979	-2.3882	0.0167261	0.0198907	0.0169309	0.999999	Intergenic	58622	ENSMUST00000180596	chr1-88700953-88702514-CpG:_167-CGI	-111062	NA	NA	NA
chr1	88836882	0.60274	0.716955	-0.114214	0.0572729	-1.99421	0.0125511	0.00777824	0.046129	0.999999	Intergenic	81929	ENSMUST00000180596	chr1-88700953-88702514-CpG:_167-CGI	-134369	NA	NA	NA
chr1	88836928	0.636673	0.790161	-0.153488	0.0460416	-3.33369	0.00773891	0.00812328	0.000857033	0.814873	Intergenic	81975	ENSMUST00000180596	chr1-88700953-88702514-CpG:_167-CGI	-134415	NA	NA	NA
chr1	88837052	0.440667	0.58074	-0.140073	0.055378	-2.5294	0.0132108	0.00674152	0.0114256	0.999999	Intergenic	82099	ENSMUST00000180596	chr1-88700953-88702514-CpG:_167-CGI	-134539	NA	NA	NA
chr1	88839646	0.263275	0.109216	0.154059	0.0594529	2.59128	0.0106739	0.0315373	0.00956207	0.999999	Intergenic	84693	ENSMUST00000180596	chr1-88700953-88702514-CpG:_167-CGI	-137133	NA	NA	NA
chr1	88924063	0.320732	0.191912	0.128819	0.060342	2.13482	0.0144801	0.0123981	0.0327757	0.999999	Intergenic	-146351	ENSMUST00000066279	chr1-89070436-89071245-CpG:_66-CGI	146373	NA	NA	NA
chr1	88996361	0.223691	0.372805	-0.149113	0.0696751	-2.14012	0.0174481	0.010574	0.0323451	0.999999	Intergenic	-74053	ENSMUST00000066279	chr1-89070436-89071245-CpG:_66-CGI	74075	NA	NA	NA
chr1	89025486	0.847153	0.724754	0.122398	0.0577225	2.12046	0.0135866	0.0121064	0.0339669	0.999999	Intergenic	-44928	ENSMUST00000066279	chr1-89070436-89071245-CpG:_66-CGI	44950	NA	NA	NA
chr1	89093147	0.416309	0.267637	0.148672	0.0671044	2.21553	0.0123282	0.0105047	0.0267239	0.999999	intron (ENSMUST00000123745, intron 1 of 2)	22695	ENSMUST00000123745	chr1-89070436-89071245-CpG:_66-CGI	-21903	ENSMUSG00000036206	Sh3bp4	SH3-domain binding protein 4 [Source:MGI Symbol;Acc:MGI:2138297]
chr1	89096453	0.57966	0.458316	0.121344	0.0530424	2.28768	0.00870604	0.00844429	0.0221562	0.999999	intron (ENSMUST00000123745, intron 1 of 2)	26001	ENSMUST00000123745	chr1-89070436-89071245-CpG:_66-CGI	-25209	ENSMUSG00000036206	Sh3bp4	SH3-domain binding protein 4 [Source:MGI Symbol;Acc:MGI:2138297]
chr1	89102592	0.596836	0.390701	0.206135	0.0622398	3.31194	0.0164778	0.00900433	0.000926499	0.825312	intron (ENSMUST00000123745, intron 1 of 2)	32140	ENSMUST00000123745	chr1-89070436-89071245-CpG:_66-CGI	-31348	ENSMUSG00000036206	Sh3bp4	SH3-domain binding protein 4 [Source:MGI Symbol;Acc:MGI:2138297]
chr1	89102667	0.760872	0.644413	0.116459	0.0545652	2.1343	0.00919958	0.00968879	0.0328179	0.999999	intron (ENSMUST00000123745, intron 1 of 2)	32215	ENSMUST00000123745	chr1-89070436-89071245-CpG:_66-CGI	-31423	ENSMUSG00000036206	Sh3bp4	SH3-domain binding protein 4 [Source:MGI Symbol;Acc:MGI:2138297]
chr1	89102686	0.794161	0.567617	0.226544	0.0640688	3.53596	0.0141873	0.0133253	0.000406302	0.670515	intron (ENSMUST00000123745, intron 1 of 2)	32234	ENSMUST00000123745	chr1-89070436-89071245-CpG:_66-CGI	-31442	ENSMUSG00000036206	Sh3bp4	SH3-domain binding protein 4 [Source:MGI Symbol;Acc:MGI:2138297]
chr1	89104579	0.335955	0.498515	-0.16256	0.0691248	-2.35169	0.00999196	0.0162096	0.0186885	0.999999	intron (ENSMUST00000123745, intron 1 of 2)	34127	ENSMUST00000123745	chr1-89070436-89071245-CpG:_66-CGI	-33335	ENSMUSG00000036206	Sh3bp4	SH3-domain binding protein 4 [Source:MGI Symbol;Acc:MGI:2138297]
chr1	89131033	0.562298	0.674678	-0.11238	0.0566438	-1.98398	0.0134698	0.00768058	0.0472586	0.999999	intron (ENSMUST00000066279, intron 2 of 5)	60581	ENSMUST00000123745	chr1-89070436-89071245-CpG:_66-CGI	-59789	ENSMUSG00000036206	Sh3bp4	SH3-domain binding protein 4 [Source:MGI Symbol;Acc:MGI:2138297]
chr1	89133108	0.763654	0.613192	0.150463	0.0691049	2.17731	0.0163288	0.0117833	0.0294577	0.999999	intron (ENSMUST00000066279, intron 2 of 5)	62656	ENSMUST00000123745	chr1-89070436-89071245-CpG:_66-CGI	-61864	ENSMUSG00000036206	Sh3bp4	SH3-domain binding protein 4 [Source:MGI Symbol;Acc:MGI:2138297]
chr1	89133343	0.657195	0.496007	0.161188	0.0743548	2.16783	0.0209761	0.0108165	0.0301718	0.999999	intron (ENSMUST00000066279, intron 2 of 5)	62891	ENSMUST00000123745	chr1-89070436-89071245-CpG:_66-CGI	-62099	ENSMUSG00000036206	Sh3bp4	SH3-domain binding protein 4 [Source:MGI Symbol;Acc:MGI:2138297]
chr1	89133360	0.650096	0.472032	0.178064	0.0671498	2.65174	0.0127692	0.0105874	0.00800774	0.999999	intron (ENSMUST00000066279, intron 2 of 5)	62908	ENSMUST00000123745	chr1-89070436-89071245-CpG:_66-CGI	-62116	ENSMUSG00000036206	Sh3bp4	SH3-domain binding protein 4 [Source:MGI Symbol;Acc:MGI:2138297]
chr1	89183541	0.0645115	0.253397	-0.188885	0.0594223	-3.17869	0.0323666	0.010416	0.00147943	0.919354	Intergenic	113089	ENSMUST00000123745	chr1-89070436-89071245-CpG:_66-CGI	-112297	NA	NA	NA
chr1	89189372	0.688253	0.572571	0.115682	0.0541749	2.13534	0.00735761	0.0130064	0.0327333	0.999999	Intergenic	118920	ENSMUST00000123745	chr1-89070436-89071245-CpG:_66-CGI	-118128	NA	NA	NA
chr1	89189395	0.604636	0.461853	0.142783	0.048741	2.92942	0.00774234	0.00680704	0.00339598	0.999999	Intergenic	118943	ENSMUST00000123745	chr1-89070436-89071245-CpG:_66-CGI	-118151	NA	NA	NA
chr1	89276476	0.45525	0.684915	-0.229665	0.0785111	-2.92525	0.0132561	0.0179878	0.00344177	0.999999	Intergenic	-178334	ENSMUST00000074945	chr1-89454368-89455875-CpG:_155-CGI	177892	NA	NA	NA
chr1	89302948	0.460107	0.621363	-0.161256	0.0746676	-2.15965	0.0119029	0.0115383	0.0307996	0.999999	Intergenic	-151862	ENSMUST00000074945	chr1-89454368-89455875-CpG:_155-CGI	151420	NA	NA	NA
chr1	89303048	0.747882	0.85481	-0.106929	0.0446982	-2.39223	0.00821893	0.0105542	0.0167462	0.999999	Intergenic	-151762	ENSMUST00000074945	chr1-89454368-89455875-CpG:_155-CGI	151320	NA	NA	NA
chr1	89439326	0.393333	0.198827	0.194506	0.0706116	2.7546	0.0125956	0.0165561	0.00587647	0.999999	Intergenic	-15484	ENSMUST00000074945	chr1-89454368-89455875-CpG:_155-CGI	15042	NA	NA	NA
chr1	89456269	0.209179	0.326269	-0.11709	0.0555183	-2.10903	0.0103938	0.00911287	0.0349418	0.999999	intron (ENSMUST00000027521, intron 1 of 17)	1459	ENSMUST00000027521	chr1-89454368-89455875-CpG:_155-CGI	-395	ENSMUSG00000055013	Agap1	ArfGAP with GTPase domain, ankyrin repeat and PH domain 1 [Source:MGI Symbol;Acc:MGI:2653690]
chr1	89516121	0.785345	0.897564	-0.112219	0.0510898	-2.19651	0.0120297	0.00981579	0.0280558	0.999999	intron (ENSMUST00000027521, intron 1 of 17)	-47238	ENSMUST00000157746	chr1-89454368-89455875-CpG:_155-CGI	-60247	ENSMUSG00000055013	Agap1	ArfGAP with GTPase domain, ankyrin repeat and PH domain 1 [Source:MGI Symbol;Acc:MGI:2653690]
chr1	89517762	0.750719	0.557236	0.193484	0.0757697	2.55357	0.0136231	0.0127749	0.0106624	0.999999	intron (ENSMUST00000027521, intron 1 of 17)	-45597	ENSMUST00000157746	chr1-89454368-89455875-CpG:_155-CGI	-61888	ENSMUSG00000055013	Agap1	ArfGAP with GTPase domain, ankyrin repeat and PH domain 1 [Source:MGI Symbol;Acc:MGI:2653690]
chr1	89557506	0.617783	0.766723	-0.148941	0.0583673	-2.55178	0.0114821	0.00849128	0.0107174	0.999999	intron (ENSMUST00000027521, intron 1 of 17)	-5853	ENSMUST00000157746	chr1-89580254-89581800-CpG:_183-CGI	22748	ENSMUSG00000055013	Agap1	ArfGAP with GTPase domain, ankyrin repeat and PH domain 1 [Source:MGI Symbol;Acc:MGI:2653690]
chr1	89566577	0.547858	0.691948	-0.14409	0.0585137	-2.46251	0.0104159	0.0133015	0.0137969	0.999999	intron (ENSMUST00000027521, intron 1 of 17)	3218	ENSMUST00000157746	chr1-89580254-89581800-CpG:_183-CGI	13677	ENSMUSG00000055013	Agap1	ArfGAP with GTPase domain, ankyrin repeat and PH domain 1 [Source:MGI Symbol;Acc:MGI:2653690]
chr1	89582010	0.52788	0.724608	-0.196728	0.0660195	-2.97984	0.0138161	0.0154646	0.00288396	0.999999	intron (ENSMUST00000027521, intron 1 of 17)	18651	ENSMUST00000157746	chr1-89580254-89581800-CpG:_183-CGI	-211	ENSMUSG00000055013	Agap1	ArfGAP with GTPase domain, ankyrin repeat and PH domain 1 [Source:MGI Symbol;Acc:MGI:2653690]
chr1	89582687	0.726679	0.83793	-0.111251	0.05275	-2.10903	0.0132276	0.00822633	0.0349424	0.999999	intron (ENSMUST00000027521, intron 1 of 17)	19328	ENSMUST00000157746	chr1-89580254-89581800-CpG:_183-CGI	-888	ENSMUSG00000055013	Agap1	ArfGAP with GTPase domain, ankyrin repeat and PH domain 1 [Source:MGI Symbol;Acc:MGI:2653690]
chr1	89582739	0.258208	0.377263	-0.119055	0.0522876	-2.27693	0.00862163	0.00967409	0.0227904	0.999999	intron (ENSMUST00000027521, intron 1 of 17)	19380	ENSMUST00000157746	chr1-89580254-89581800-CpG:_183-CGI	-940	ENSMUSG00000055013	Agap1	ArfGAP with GTPase domain, ankyrin repeat and PH domain 1 [Source:MGI Symbol;Acc:MGI:2653690]
chr1	89627688	0.702792	0.846617	-0.143824	0.0530657	-2.71031	0.012733	0.0112801	0.0067221	0.999999	intron (ENSMUST00000027521, intron 3 of 17)	-57113	ENSMUST00000158150	chr1-89580254-89581800-CpG:_183-CGI	-45889	ENSMUSG00000055013	Agap1	ArfGAP with GTPase domain, ankyrin repeat and PH domain 1 [Source:MGI Symbol;Acc:MGI:2653690]
chr1	89631846	0.34268	0.19969	0.142991	0.0549859	2.6005	0.0114883	0.00815617	0.0093089	0.999999	intron (ENSMUST00000027521, intron 5 of 17)	-52955	ENSMUST00000158150	chr1-89580254-89581800-CpG:_183-CGI	-50047	ENSMUSG00000055013	Agap1	ArfGAP with GTPase domain, ankyrin repeat and PH domain 1 [Source:MGI Symbol;Acc:MGI:2653690]
chr1	89751086	0.479557	0.292568	0.186989	0.0753297	2.48228	0.0205706	0.0178702	0.0130546	0.999999	intron (ENSMUST00000074945, intron 11 of 16)	66285	ENSMUST00000158150	chr1-89580254-89581800-CpG:_183-CGI	-169287	ENSMUSG00000055013	Agap1	ArfGAP with GTPase domain, ankyrin repeat and PH domain 1 [Source:MGI Symbol;Acc:MGI:2653690]
chr1	89752640	0.850105	0.992355	-0.142249	0.0494865	-2.8745	0.0177559	0.0186643	0.00404665	0.999999	intron (ENSMUST00000074945, intron 11 of 16)	67839	ENSMUST00000158150	chr1-89922851-89923131-CpG:_22-CGI	170211	ENSMUSG00000055013	Agap1	ArfGAP with GTPase domain, ankyrin repeat and PH domain 1 [Source:MGI Symbol;Acc:MGI:2653690]
chr1	89756593	0.92156	0.813419	0.10814	0.048396	2.23449	0.0120295	0.0114625	0.0254511	0.999999	intron (ENSMUST00000074945, intron 11 of 16)	71792	ENSMUST00000158150	chr1-89922851-89923131-CpG:_22-CGI	166258	ENSMUSG00000055013	Agap1	ArfGAP with GTPase domain, ankyrin repeat and PH domain 1 [Source:MGI Symbol;Acc:MGI:2653690]
chr1	89817047	0.561592	0.293789	0.267802	0.0859878	3.11443	0.0202292	0.0157502	0.00184304	0.953102	intron (ENSMUST00000027521, intron 13 of 17)	-113186	ENSMUST00000173856	chr1-89922851-89923131-CpG:_22-CGI	105804	ENSMUSG00000055013	Agap1	ArfGAP with GTPase domain, ankyrin repeat and PH domain 1 [Source:MGI Symbol;Acc:MGI:2653690]
chr1	89822393	0.329125	0.528411	-0.199286	0.0855074	-2.33063	0.022744	0.0120947	0.0197728	0.999999	intron (ENSMUST00000027521, intron 13 of 17)	-107840	ENSMUST00000173856	chr1-89922851-89923131-CpG:_22-CGI	100458	ENSMUSG00000055013	Agap1	ArfGAP with GTPase domain, ankyrin repeat and PH domain 1 [Source:MGI Symbol;Acc:MGI:2653690]
chr1	89843995	0.716657	0.911521	-0.194864	0.0723175	-2.69457	0.0148237	0.0125918	0.00704803	0.999999	intron (ENSMUST00000027521, intron 16 of 17)	-86238	ENSMUST00000173856	chr1-89922851-89923131-CpG:_22-CGI	78856	ENSMUSG00000055013	Agap1	ArfGAP with GTPase domain, ankyrin repeat and PH domain 1 [Source:MGI Symbol;Acc:MGI:2653690]
chr1	89870998	0.831501	0.714383	0.117118	0.056085	2.08822	0.0150538	0.00895174	0.0367784	0.999999	intron (ENSMUST00000027521, intron 16 of 17)	-59235	ENSMUST00000173856	chr1-89922851-89923131-CpG:_22-CGI	51853	ENSMUSG00000055013	Agap1	ArfGAP with GTPase domain, ankyrin repeat and PH domain 1 [Source:MGI Symbol;Acc:MGI:2653690]
chr1	89873060	0.897354	0.770369	0.126985	0.061369	2.06921	0.0161356	0.0116412	0.0385262	0.999999	intron (ENSMUST00000027521, intron 16 of 17)	-57173	ENSMUST00000173856	chr1-89922851-89923131-CpG:_22-CGI	49791	ENSMUSG00000055013	Agap1	ArfGAP with GTPase domain, ankyrin repeat and PH domain 1 [Source:MGI Symbol;Acc:MGI:2653690]
chr1	89877001	0.370082	0.195188	0.174894	0.0805155	2.17217	0.0376766	0.0100232	0.0298426	0.999999	intron (ENSMUST00000027521, intron 16 of 17)	-53232	ENSMUST00000173856	chr1-89922851-89923131-CpG:_22-CGI	45850	ENSMUSG00000055013	Agap1	ArfGAP with GTPase domain, ankyrin repeat and PH domain 1 [Source:MGI Symbol;Acc:MGI:2653690]
chr1	89921202	0.654741	0.814292	-0.159551	0.0590176	-2.70345	0.0133592	0.0103793	0.00686245	0.999999	Intergenic	-9031	ENSMUST00000173856	chr1-89922851-89923131-CpG:_22-CGI	1649	NA	NA	NA
chr1	89921448	0.249779	0.362474	-0.112695	0.0571513	-1.97186	0.0130007	0.0108926	0.0486254	0.999999	Intergenic	-8785	ENSMUST00000173856	chr1-89922851-89923131-CpG:_22-CGI	1403	NA	NA	NA
chr1	89934868	0.270221	0.166881	0.103341	0.0496051	2.08326	0.0122043	0.010409	0.0372272	0.999999	Intergenic	-1579	ENSMUST00000036954	chr1-89930082-89931398-CpG:_140-CGI	-3471	NA	NA	NA
chr1	89936326	0.310158	0.143209	0.166949	0.0591933	2.8204	0.0161499	0.0114767	0.00479644	0.999999	Intergenic	-3037	ENSMUST00000036954	chr1-89930082-89931398-CpG:_140-CGI	-4929	NA	NA	NA
chr1	89942147	0.191412	0.0684463	0.122966	0.0580055	2.1199	0.0191152	0.0135902	0.0340142	0.999999	Intergenic	-8858	ENSMUST00000036954	chr1-89941589-89942209-CpG:_48-CGI	0	NA	NA	NA
chr1	89967989	0.408303	0.273103	0.1352	0.0563307	2.4001	0.00951947	0.00872148	0.0163905	0.999999	intron (ENSMUST00000154228, intron 2 of 3)	-34700	ENSMUST00000036954	chr1-89968235-89968791-CpG:_92-CGI	246	ENSMUSG00000067081	Asb18	ankyrin repeat and SOCS box-containing 18 [Source:MGI Symbol;Acc:MGI:2655109]
chr1	89974388	0.761294	0.556906	0.204387	0.078008	2.62008	0.0137931	0.0163299	0.00879084	0.999999	intron (ENSMUST00000086882, intron 3 of 5)	40188	ENSMUST00000154228	chr1-89968235-89968791-CpG:_92-CGI	-5598	ENSMUSG00000067081	Asb18	ankyrin repeat and SOCS box-containing 18 [Source:MGI Symbol;Acc:MGI:2655109]
chr1	89992206	0.306896	0.190322	0.116574	0.0556638	2.09425	0.0111638	0.0101833	0.0362374	0.999999	intron (ENSMUST00000097656, intron 2 of 5)	22370	ENSMUST00000154228	chr1-89992163-89992477-CpG:_27-CGI	0	ENSMUSG00000067081	Asb18	ankyrin repeat and SOCS box-containing 18 [Source:MGI Symbol;Acc:MGI:2655109]
chr1	89992377	0.0404179	0.153815	-0.113397	0.0539391	-2.10232	0.0215473	0.0146822	0.0355249	0.999999	intron (ENSMUST00000097656, intron 2 of 5)	22199	ENSMUST00000154228	chr1-89992163-89992477-CpG:_27-CGI	0	ENSMUSG00000067081	Asb18	ankyrin repeat and SOCS box-containing 18 [Source:MGI Symbol;Acc:MGI:2655109]
chr1	89992379	0.0216801	0.150386	-0.128706	0.0479808	-2.68245	0.015747	0.012815	0.00730853	0.999999	intron (ENSMUST00000097656, intron 2 of 5)	22197	ENSMUST00000154228	chr1-89992163-89992477-CpG:_27-CGI	0	ENSMUSG00000067081	Asb18	ankyrin repeat and SOCS box-containing 18 [Source:MGI Symbol;Acc:MGI:2655109]
chr1	89993053	0.748688	0.626959	0.121729	0.0562819	2.16284	0.012413	0.00852393	0.0305538	0.999999	exon (ENSMUST00000154228, exon 2 of 4)	21523	ENSMUST00000154228	chr1-89992933-89993202-CpG:_24-CGI	0	ENSMUSG00000067081	Asb18	ankyrin repeat and SOCS box-containing 18 [Source:MGI Symbol;Acc:MGI:2655109]
chr1	89993071	0.510645	0.364367	0.146278	0.0668642	2.18768	0.0119155	0.0153078	0.0286927	0.999999	exon (ENSMUST00000154228, exon 2 of 4)	21505	ENSMUST00000154228	chr1-89992933-89993202-CpG:_24-CGI	0	ENSMUSG00000067081	Asb18	ankyrin repeat and SOCS box-containing 18 [Source:MGI Symbol;Acc:MGI:2655109]
chr1	90013217	0.731481	0.891727	-0.160246	0.0617113	-2.59671	0.0113018	0.0345928	0.00941218	0.999999	intron (ENSMUST00000086882, intron 1 of 5)	1359	ENSMUST00000154228	chr1-89992933-89993202-CpG:_24-CGI	-20016	ENSMUSG00000067081	Asb18	ankyrin repeat and SOCS box-containing 18 [Source:MGI Symbol;Acc:MGI:2655109]
chr1	90028420	0.346294	0.506199	-0.159904	0.0695121	-2.30038	0.0118155	0.00972062	0.0214267	0.999999	Intergenic	-13755	ENSMUST00000097656	chr1-89992933-89993202-CpG:_24-CGI	-35219	NA	NA	NA
chr1	90060931	0.394809	0.52541	-0.130601	0.0567885	-2.29979	0.0127306	0.00829311	0.0214602	0.999999	intron (ENSMUST00000113094, intron 15 of 18)	-46266	ENSMUST00000097656	chr1-89992933-89993202-CpG:_24-CGI	-67730	ENSMUSG00000026301	Iqca	IQ motif containing with AAA domain [Source:MGI Symbol;Acc:MGI:1922168]
chr1	90114688	0.985728	0.863203	0.122524	0.0422073	2.90292	0.0179463	0.0213173	0.00369702	0.999999	intron (ENSMUST00000113094, intron 6 of 18)	38712	ENSMUST00000113094	chr1-89992933-89993202-CpG:_24-CGI	-121487	ENSMUSG00000026301	Iqca	IQ motif containing with AAA domain [Source:MGI Symbol;Acc:MGI:1922168]
chr1	90160301	0.357844	0.557031	-0.199188	0.0753419	-2.64378	0.0211242	0.00989265	0.00819851	0.999999	Intergenic	-6901	ENSMUST00000113094	chr1-89992933-89993202-CpG:_24-CGI	-167100	NA	NA	NA
chr1	90160308	0.261126	0.431613	-0.170487	0.0776929	-2.19437	0.0191536	0.0187841	0.0282087	0.999999	Intergenic	-6908	ENSMUST00000113094	chr1-89992933-89993202-CpG:_24-CGI	-167107	NA	NA	NA
chr1	90202625	0.597892	0.714063	-0.116171	0.0559416	-2.07664	0.0112541	0.00902539	0.0378345	0.999999	Intergenic	-1354	ENSMUST00000065587	chr1-89992933-89993202-CpG:_24-CGI	-209424	NA	NA	NA
chr1	90234438	0.476342	0.676719	-0.200377	0.0894554	-2.23996	0.0146224	0.0152603	0.0250933	0.999999	Intergenic	30433	ENSMUST00000159654	chr1-89992933-89993202-CpG:_24-CGI	-241237	NA	NA	NA
chr1	90276063	0.594912	0.749565	-0.154652	0.0715992	-2.15997	0.0137191	0.0196136	0.0307747	0.999999	Intergenic	-51248	ENSMUST00000184315	chr1-89992933-89993202-CpG:_24-CGI	-282862	NA	NA	NA
chr1	90380600	0.716638	0.838677	-0.122038	0.047369	-2.57634	0.0090539	0.00775108	0.00998527	0.999999	Intergenic	53289	ENSMUST00000184315	chr1-90603176-90603710-CpG:_58-CGI	222576	NA	NA	NA
chr1	90412927	0.505174	0.38282	0.122354	0.054777	2.23366	0.00792147	0.0107772	0.0255052	0.999999	Intergenic	85616	ENSMUST00000184315	chr1-90603176-90603710-CpG:_58-CGI	190249	NA	NA	NA
chr1	90424454	0.352508	0.471203	-0.118695	0.0567779	-2.09052	0.00831816	0.011663	0.036571	0.999999	Intergenic	97143	ENSMUST00000184315	chr1-90603176-90603710-CpG:_58-CGI	178722	NA	NA	NA
chr1	90577734	0.670249	0.537269	0.132981	0.0601525	2.21073	0.00991247	0.0115088	0.0270549	0.999999	Intergenic	-25690	ENSMUST00000036153	chr1-90603176-90603710-CpG:_58-CGI	25442	NA	NA	NA
chr1	90627829	0.923828	0.814697	0.109131	0.0554509	1.96807	0.0172596	0.0157213	0.0490605	0.999999	Intergenic	24405	ENSMUST00000036153	chr1-90603176-90603710-CpG:_58-CGI	-24120	NA	NA	NA
chr1	90627897	0.799467	0.948612	-0.149145	0.0539839	-2.76276	0.0120466	0.0405883	0.00573141	0.999999	Intergenic	24473	ENSMUST00000036153	chr1-90603176-90603710-CpG:_58-CGI	-24188	NA	NA	NA
chr1	90735832	0.681057	0.789708	-0.108652	0.0517062	-2.10133	0.00856091	0.0126521	0.0356124	0.999999	Intergenic	37382	ENSMUST00000150769	chr1-90603176-90603710-CpG:_58-CGI	-132123	NA	NA	NA
chr1	90840148	0.356557	0.535397	-0.178839	0.0864324	-2.06912	0.0265279	0.0136669	0.0385344	0.999999	intron (ENSMUST00000056925, intron 1 of 43)	3779	ENSMUST00000130846	chr1-90998517-90999142-CpG:_79-CGI	158369	ENSMUSG00000048126	Col6a3	collagen, type VI, alpha 3 [Source:MGI Symbol;Acc:MGI:88461]
chr1	90910177	0.544071	0.38068	0.16339	0.0758065	2.15536	0.013024	0.0149916	0.0311338	0.999999	Intergenic	-4907	ENSMUST00000027528	chr1-90998517-90999142-CpG:_79-CGI	88340	NA	NA	NA
chr1	90969328	0.250484	0.119734	0.130749	0.0655277	1.99533	0.0172089	0.0124718	0.0460067	0.999999	exon (ENSMUST00000128226, exon 1 of 5)	219	ENSMUST00000128226	chr1-90998517-90999142-CpG:_79-CGI	29189	ENSMUSG00000026304	Rab17	RAB17, member RAS oncogene family [Source:MGI Symbol;Acc:MGI:104640]
chr1	90999916	0.344937	0.449419	-0.104481	0.0457877	-2.28186	0.00715563	0.00674152	0.0224974	0.999999	intron (ENSMUST00000068116, intron 1 of 12)	1190	ENSMUST00000068116	chr1-90998517-90999142-CpG:_79-CGI	-775	ENSMUSG00000026305	Lrrfip1	leucine rich repeat (in FLII) interacting protein 1 [Source:MGI Symbol;Acc:MGI:1342770]
chr1	91015608	0.355546	0.182064	0.173482	0.0532421	3.25836	0.0097912	0.0111593	0.00112058	0.864143	intron (ENSMUST00000068116, intron 1 of 12)	16882	ENSMUST00000068116	chr1-90998517-90999142-CpG:_79-CGI	-16467	ENSMUSG00000026305	Lrrfip1	leucine rich repeat (in FLII) interacting protein 1 [Source:MGI Symbol;Acc:MGI:1342770]
chr1	91015617	0.298533	0.181884	0.116649	0.0528389	2.20763	0.012517	0.00905721	0.0272698	0.999999	intron (ENSMUST00000068116, intron 1 of 12)	16891	ENSMUST00000068116	chr1-90998517-90999142-CpG:_79-CGI	-16476	ENSMUSG00000026305	Lrrfip1	leucine rich repeat (in FLII) interacting protein 1 [Source:MGI Symbol;Acc:MGI:1342770]
chr1	91038276	0.36965	0.187423	0.182227	0.0587635	3.10102	0.0108826	0.0093508	0.00192852	0.962182	intron (ENSMUST00000068116, intron 1 of 12)	-15167	ENSMUST00000097649	chr1-91052628-91053202-CpG:_46-CGI	14352	ENSMUSG00000026305	Lrrfip1	leucine rich repeat (in FLII) interacting protein 1 [Source:MGI Symbol;Acc:MGI:1342770]
chr1	91038299	0.427703	0.235451	0.192252	0.0667148	2.8817	0.0113378	0.0129858	0.00395541	0.999999	intron (ENSMUST00000068116, intron 1 of 12)	-15144	ENSMUST00000097649	chr1-91052628-91053202-CpG:_46-CGI	14329	ENSMUSG00000026305	Lrrfip1	leucine rich repeat (in FLII) interacting protein 1 [Source:MGI Symbol;Acc:MGI:1342770]
chr1	91038303	0.398209	0.267581	0.130627	0.0665264	1.96354	0.0115577	0.00998185	0.049583	0.999999	intron (ENSMUST00000068116, intron 1 of 12)	-15140	ENSMUST00000097649	chr1-91052628-91053202-CpG:_46-CGI	14325	ENSMUSG00000026305	Lrrfip1	leucine rich repeat (in FLII) interacting protein 1 [Source:MGI Symbol;Acc:MGI:1342770]
chr1	91038872	0.206399	0.0880335	0.118365	0.0387701	3.053	0.0083903	0.00804901	0.00226564	0.993923	intron (ENSMUST00000068116, intron 1 of 12)	-14571	ENSMUST00000097649	chr1-91052628-91053202-CpG:_46-CGI	13756	ENSMUSG00000026305	Lrrfip1	leucine rich repeat (in FLII) interacting protein 1 [Source:MGI Symbol;Acc:MGI:1342770]
chr1	91041970	0.761792	0.876942	-0.11515	0.0571248	-2.01576	0.0164011	0.0161167	0.0438249	0.999999	intron (ENSMUST00000068116, intron 1 of 12)	-11473	ENSMUST00000097649	chr1-91052628-91053202-CpG:_46-CGI	10658	ENSMUSG00000026305	Lrrfip1	leucine rich repeat (in FLII) interacting protein 1 [Source:MGI Symbol;Acc:MGI:1342770]
chr1	91043523	0.329221	0.472901	-0.14368	0.0638678	-2.24964	0.0114352	0.0136638	0.0244717	0.999999	intron (ENSMUST00000068116, intron 1 of 12)	-9920	ENSMUST00000097649	chr1-91052628-91053202-CpG:_46-CGI	9105	ENSMUSG00000026305	Lrrfip1	leucine rich repeat (in FLII) interacting protein 1 [Source:MGI Symbol;Acc:MGI:1342770]
chr1	91051824	0.318819	0.539124	-0.220305	0.071062	-3.10018	0.0171808	0.00950784	0.001934	0.962499	intron (ENSMUST00000068116, intron 1 of 12)	-1619	ENSMUST00000097649	chr1-91052628-91053202-CpG:_46-CGI	804	ENSMUSG00000026305	Lrrfip1	leucine rich repeat (in FLII) interacting protein 1 [Source:MGI Symbol;Acc:MGI:1342770]
chr1	91052492	0.0221951	0.146134	-0.123939	0.0415512	-2.9828	0.0180533	0.0106527	0.0028562	0.999999	promoter-TSS (ENSMUST00000097649)	-951	ENSMUST00000097649	chr1-91052628-91053202-CpG:_46-CGI	136	ENSMUSG00000026305	Lrrfip1	leucine rich repeat (in FLII) interacting protein 1 [Source:MGI Symbol;Acc:MGI:1342770]
chr1	91052641	0.0137675	0.126825	-0.113058	0.0326336	-3.46446	0.0181557	0.00989645	0.000531292	0.725212	promoter-TSS (ENSMUST00000097649)	-802	ENSMUST00000097649	chr1-91052628-91053202-CpG:_46-CGI	0	ENSMUSG00000026305	Lrrfip1	leucine rich repeat (in FLII) interacting protein 1 [Source:MGI Symbol;Acc:MGI:1342770]
chr1	91053927	0.159376	0.308477	-0.149101	0.0736437	-2.02462	0.0127504	0.0337084	0.0429061	0.999999	intron (ENSMUST00000068167, intron 1 of 22)	484	ENSMUST00000097650	chr1-91052628-91053202-CpG:_46-CGI	-726	ENSMUSG00000026305	Lrrfip1	leucine rich repeat (in FLII) interacting protein 1 [Source:MGI Symbol;Acc:MGI:1342770]
chr1	91054761	0.282382	0.433292	-0.15091	0.0647786	-2.32962	0.017516	0.00937143	0.019826	0.999999	intron (ENSMUST00000068167, intron 1 of 22)	1318	ENSMUST00000097650	chr1-91052628-91053202-CpG:_46-CGI	-1560	ENSMUSG00000026305	Lrrfip1	leucine rich repeat (in FLII) interacting protein 1 [Source:MGI Symbol;Acc:MGI:1342770]
chr1	91055121	0.312922	0.501369	-0.188446	0.092035	-2.04755	0.0151624	0.0147055	0.040604	0.999999	intron (ENSMUST00000068167, intron 1 of 22)	1678	ENSMUST00000097650	chr1-91052628-91053202-CpG:_46-CGI	-1920	ENSMUSG00000026305	Lrrfip1	leucine rich repeat (in FLII) interacting protein 1 [Source:MGI Symbol;Acc:MGI:1342770]
chr1	91055199	0.274126	0.452623	-0.178498	0.0784014	-2.27671	0.0219407	0.0109946	0.0228033	0.999999	intron (ENSMUST00000068167, intron 1 of 22)	1756	ENSMUST00000097650	chr1-91052628-91053202-CpG:_46-CGI	-1998	ENSMUSG00000026305	Lrrfip1	leucine rich repeat (in FLII) interacting protein 1 [Source:MGI Symbol;Acc:MGI:1342770]
chr1	91175320	0.754693	0.877997	-0.123304	0.0608461	-2.02649	0.0127553	0.0138984	0.0427147	0.999999	Intergenic	-4501	ENSMUST00000165855	chr1-91250291-91250853-CpG:_82-CGI	74971	NA	NA	NA
chr1	91177125	0.254304	0.115065	0.13924	0.0681457	2.04326	0.0134544	0.012734	0.0410264	0.999999	Intergenic	-2696	ENSMUST00000165855	chr1-91250291-91250853-CpG:_82-CGI	73166	NA	NA	NA
chr1	91178848	0.76129	0.953031	-0.191741	0.0653321	-2.93487	0.0142806	0.0180712	0.00333691	0.999999	promoter-TSS (ENSMUST00000165855)	-973	ENSMUST00000165855	chr1-91250291-91250853-CpG:_82-CGI	71443	ENSMUSG00000034353	Ramp1	receptor (calcitonin) activity modifying protein 1 [Source:MGI Symbol;Acc:MGI:1858418]
chr1	91179769	0.0337906	0.15231	-0.118519	0.0340169	-3.48412	0.0103819	0.00840218	0.000493763	0.70628	promoter-TSS (ENSMUST00000165855)	-52	ENSMUST00000165855	chr1-91250291-91250853-CpG:_82-CGI	70522	ENSMUSG00000034353	Ramp1	receptor (calcitonin) activity modifying protein 1 [Source:MGI Symbol;Acc:MGI:1858418]
chr1	91181560	0.655276	0.55458	0.100697	0.0496024	2.03007	0.00962529	0.00754176	0.042349	0.999999	intron (ENSMUST00000097648, intron 1 of 2)	1739	ENSMUST00000097648	chr1-91250291-91250853-CpG:_82-CGI	68731	ENSMUSG00000034353	Ramp1	receptor (calcitonin) activity modifying protein 1 [Source:MGI Symbol;Acc:MGI:1858418]
chr1	91216718	0.128058	0.27364	-0.145583	0.0609804	-2.38737	0.0151708	0.0108662	0.0169693	0.999999	intron (ENSMUST00000097648, intron 2 of 2)	-33592	ENSMUST00000059743	chr1-91250291-91250853-CpG:_82-CGI	33573	ENSMUSG00000034353	Ramp1	receptor (calcitonin) activity modifying protein 1 [Source:MGI Symbol;Acc:MGI:1858418]
chr1	91299079	0.425322	0.61302	-0.187699	0.0863196	-2.17446	0.0212417	0.0116259	0.0296704	0.999999	promoter-TSS (ENSMUST00000145843)	653	ENSMUST00000142802	chr1-91297895-91298794-CpG:_68-CGI	-286	ENSMUSG00000026307	Scly	selenocysteine lyase [Source:MGI Symbol;Acc:MGI:1355310]
chr1	91321919	0.569772	0.417798	0.151974	0.0763227	1.99121	0.0100961	0.0238657	0.0464581	0.999999	promoter-TSS (ENSMUST00000176156)	-155	ENSMUST00000088904	chr1-91344457-91345817-CpG:_109-CGI	22538	ENSMUSG00000049515	Espnl	espin-like [Source:MGI Symbol;Acc:MGI:2685402]
chr1	91344478	0.583987	0.356198	0.22779	0.0852896	2.67078	0.0211947	0.0130426	0.00756754	0.999999	exon (ENSMUST00000176156, exon 8 of 8)	-6537	ENSMUST00000027533	chr1-91344457-91345817-CpG:_109-CGI	0	ENSMUSG00000049515	Espnl	espin-like [Source:MGI Symbol;Acc:MGI:2685402]
chr1	91345378	0.0419415	0.175149	-0.133207	0.0519341	-2.56493	0.0146631	0.0141137	0.0103198	0.999999	exon (ENSMUST00000176156, exon 8 of 8)	-5637	ENSMUST00000027533	chr1-91344457-91345817-CpG:_109-CGI	0	ENSMUSG00000049515	Espnl	espin-like [Source:MGI Symbol;Acc:MGI:2685402]
chr1	91345449	0.0817969	0.233934	-0.152137	0.0484475	-3.14024	0.0140874	0.00980186	0.00168811	0.939398	exon (ENSMUST00000176156, exon 8 of 8)	-5566	ENSMUST00000027533	chr1-91344457-91345817-CpG:_109-CGI	0	ENSMUSG00000049515	Espnl	espin-like [Source:MGI Symbol;Acc:MGI:2685402]
chr1	91412563	0.0105167	0.124288	-0.113772	0.0371004	-3.06659	0.0143263	0.0118397	0.00216517	0.985376	exon (ENSMUST00000126136, exon 3 of 3)	644	ENSMUST00000155752	chr1-91412380-91413380-CpG:_94-CGI	0	ENSMUSG00000067071	Hes6	hairy and enhancer of split 6 [Source:MGI Symbol;Acc:MGI:1859852]
chr1	91442034	0.842975	0.945715	-0.10274	0.0390619	-2.63019	0.0133955	0.00851053	0.00853366	0.999999	intron (ENSMUST00000069620, intron 6 of 22)	17295	ENSMUST00000069620	chr1-91458999-91459734-CpG:_73-CGI	16965	ENSMUSG00000055866	Per2	period circadian clock 2 [Source:MGI Symbol;Acc:MGI:1195265]
chr1	91454152	0.543944	0.405071	0.138872	0.0703579	1.9738	0.0200697	0.0114372	0.0484043	0.999999	intron (ENSMUST00000069620, intron 1 of 22)	5177	ENSMUST00000069620	chr1-91458999-91459734-CpG:_73-CGI	4847	ENSMUSG00000055866	Per2	period circadian clock 2 [Source:MGI Symbol;Acc:MGI:1195265]
chr1	91455659	0.229382	0.354747	-0.125366	0.0487301	-2.57266	0.0100977	0.00833552	0.0100921	0.999999	intron (ENSMUST00000069620, intron 1 of 22)	3670	ENSMUST00000069620	chr1-91458999-91459734-CpG:_73-CGI	3340	ENSMUSG00000055866	Per2	period circadian clock 2 [Source:MGI Symbol;Acc:MGI:1195265]
chr1	91455816	0.215849	0.353921	-0.138072	0.0605882	-2.27886	0.00915152	0.0171857	0.0226752	0.999999	intron (ENSMUST00000069620, intron 1 of 22)	3513	ENSMUST00000069620	chr1-91458999-91459734-CpG:_73-CGI	3183	ENSMUSG00000055866	Per2	period circadian clock 2 [Source:MGI Symbol;Acc:MGI:1195265]
chr1	91455820	0.147404	0.299334	-0.15193	0.0516807	-2.93978	0.00891043	0.0123993	0.00328441	0.999999	intron (ENSMUST00000069620, intron 1 of 22)	3509	ENSMUST00000069620	chr1-91458999-91459734-CpG:_73-CGI	3179	ENSMUSG00000055866	Per2	period circadian clock 2 [Source:MGI Symbol;Acc:MGI:1195265]
chr1	91456323	0.142663	0.274542	-0.131879	0.0497315	-2.65182	0.0163631	0.0082995	0.00800594	0.999999	intron (ENSMUST00000069620, intron 1 of 22)	3006	ENSMUST00000069620	chr1-91458999-91459734-CpG:_73-CGI	2676	ENSMUSG00000055866	Per2	period circadian clock 2 [Source:MGI Symbol;Acc:MGI:1195265]
chr1	91457674	0.329538	0.463518	-0.133981	0.0651209	-2.05742	0.00881543	0.0212524	0.0396463	0.999999	intron (ENSMUST00000069620, intron 1 of 22)	1655	ENSMUST00000069620	chr1-91458999-91459734-CpG:_73-CGI	1325	ENSMUSG00000055866	Per2	period circadian clock 2 [Source:MGI Symbol;Acc:MGI:1195265]
chr1	91457765	0.165336	0.277352	-0.112016	0.0474552	-2.36046	0.00816217	0.0114865	0.0182522	0.999999	intron (ENSMUST00000069620, intron 1 of 22)	1564	ENSMUST00000069620	chr1-91458999-91459734-CpG:_73-CGI	1234	ENSMUSG00000055866	Per2	period circadian clock 2 [Source:MGI Symbol;Acc:MGI:1195265]
chr1	91457826	0.200508	0.362401	-0.161894	0.0598873	-2.70331	0.0111883	0.0180959	0.00686532	0.999999	intron (ENSMUST00000069620, intron 1 of 22)	1503	ENSMUST00000069620	chr1-91458999-91459734-CpG:_73-CGI	1173	ENSMUSG00000055866	Per2	period circadian clock 2 [Source:MGI Symbol;Acc:MGI:1195265]
chr1	91457909	0.261307	0.401633	-0.140326	0.0477907	-2.93626	0.00898314	0.00741613	0.00332193	0.999999	intron (ENSMUST00000069620, intron 1 of 22)	1420	ENSMUST00000069620	chr1-91458999-91459734-CpG:_73-CGI	1090	ENSMUSG00000055866	Per2	period circadian clock 2 [Source:MGI Symbol;Acc:MGI:1195265]
chr1	91457985	0.28172	0.47015	-0.188431	0.0495713	-3.80121	0.00798452	0.00870186	0.000143992	0.469292	intron (ENSMUST00000069620, intron 1 of 22)	1344	ENSMUST00000069620	chr1-91458999-91459734-CpG:_73-CGI	1014	ENSMUSG00000055866	Per2	period circadian clock 2 [Source:MGI Symbol;Acc:MGI:1195265]
chr1	91458159	0.298593	0.455647	-0.157054	0.0583387	-2.69211	0.0102398	0.00969373	0.00710011	0.999999	intron (ENSMUST00000069620, intron 1 of 22)	1170	ENSMUST00000069620	chr1-91458999-91459734-CpG:_73-CGI	840	ENSMUSG00000055866	Per2	period circadian clock 2 [Source:MGI Symbol;Acc:MGI:1195265]
chr1	91466238	0.844113	0.959908	-0.115795	0.0456957	-2.53405	0.0197256	0.0120019	0.0112754	0.999999	Intergenic	-6909	ENSMUST00000069620	chr1-91458999-91459734-CpG:_73-CGI	-6505	NA	NA	NA
chr1	91478917	0.692093	0.827856	-0.135763	0.0629797	-2.15567	0.0115542	0.0109853	0.0311097	0.999999	Intergenic	-15750	ENSMUST00000047242	chr1-91494464-91494909-CpG:_61-CGI	15547	NA	NA	NA
chr1	91534037	0.383924	0.543517	-0.159592	0.0608084	-2.62452	0.00967155	0.0106238	0.00867725	0.999999	Intergenic	-6527	ENSMUST00000027538	chr1-91540317-91541072-CpG:_70-CGI	6280	NA	NA	NA
chr1	91534633	0.892227	0.781904	0.110323	0.0557353	1.97941	0.0119306	0.0111462	0.0477701	0.999999	Intergenic	-5931	ENSMUST00000027538	chr1-91540317-91541072-CpG:_70-CGI	5684	NA	NA	NA
chr1	91589809	0.359763	0.474958	-0.115194	0.0554623	-2.07698	0.00997435	0.00830528	0.037803	0.999999	Intergenic	48730	ENSMUST00000086843	chr1-91540317-91541072-CpG:_70-CGI	-48738	NA	NA	NA
chr1	91601123	0.0388144	0.190633	-0.151818	0.0515874	-2.94293	0.0187823	0.0139114	0.0032512	0.999999	Intergenic	60044	ENSMUST00000086843	chr1-91540317-91541072-CpG:_70-CGI	-60052	NA	NA	NA
chr1	91689475	0.549212	0.760865	-0.211653	0.0750151	-2.82147	0.0142532	0.0109262	0.00478044	0.999999	Intergenic	-111985	ENSMUST00000007949	chr1-91800886-91802681-CpG:_135-CGI	111411	NA	NA	NA
chr1	91743449	0.815531	0.641265	0.174265	0.0705895	2.46872	0.0156302	0.0142761	0.0135599	0.999999	Intergenic	-58011	ENSMUST00000007949	chr1-91800886-91802681-CpG:_135-CGI	57437	NA	NA	NA
chr1	91800758	0.115065	0.24847	-0.133405	0.0609185	-2.1899	0.0104681	0.0238168	0.0285315	0.999999	promoter-TSS (ENSMUST00000007949)	-702	ENSMUST00000007949	chr1-91800886-91802681-CpG:_135-CGI	128	ENSMUSG00000007805	Twist2	twist basic helix-loop-helix transcription factor 2 [Source:MGI Symbol;Acc:MGI:104685]
chr1	91802503	0.149723	0.0330781	0.116645	0.0516721	2.2574	0.0180168	0.0219696	0.0239829	0.999999	intron (ENSMUST00000007949, intron 1 of 1)	1043	ENSMUST00000007949	chr1-91800886-91802681-CpG:_135-CGI	0	ENSMUSG00000007805	Twist2	twist basic helix-loop-helix transcription factor 2 [Source:MGI Symbol;Acc:MGI:104685]
chr1	91802567	0.106553	0.00377616	0.102777	0.0403137	2.54944	0.0141123	0.0179559	0.0107897	0.999999	intron (ENSMUST00000007949, intron 1 of 1)	1107	ENSMUST00000007949	chr1-91800886-91802681-CpG:_135-CGI	0	ENSMUSG00000007805	Twist2	twist basic helix-loop-helix transcription factor 2 [Source:MGI Symbol;Acc:MGI:104685]
chr1	91874540	0.508485	0.688888	-0.180403	0.0820452	-2.19883	0.0129233	0.0141247	0.02789	0.999999	Intergenic	56635	ENSMUST00000097644	chr1-91800886-91802681-CpG:_135-CGI	-71860	NA	NA	NA
chr1	91914214	0.736505	0.850593	-0.114088	0.0511453	-2.23066	0.00995904	0.00984331	0.0257033	0.999999	Intergenic	16961	ENSMUST00000097644	chr1-91800886-91802681-CpG:_135-CGI	-111534	NA	NA	NA
chr1	91963065	0.328192	0.507729	-0.179537	0.0556038	-3.22885	0.010382	0.0081827	0.00124287	0.888699	intron (ENSMUST00000008995, intron 16 of 25)	-25985	ENSMUST00000181260	chr1-91800886-91802681-CpG:_135-CGI	-160385	ENSMUSG00000026313	Hdac4	histone deacetylase 4 [Source:MGI Symbol;Acc:MGI:3036234]
chr1	91993876	0.399111	0.589117	-0.190006	0.0794473	-2.39159	0.0196225	0.0110329	0.0167754	0.999999	intron (ENSMUST00000008995, intron 6 of 25)	4826	ENSMUST00000181260	chr1-92179620-92181074-CpG:_106-CGI	185744	ENSMUSG00000026313	Hdac4	histone deacetylase 4 [Source:MGI Symbol;Acc:MGI:3036234]
chr1	92178751	0.514412	0.727774	-0.213362	0.0619882	-3.44198	0.0118309	0.0112177	0.000577478	0.743739	Intergenic	-30359	ENSMUST00000008995	chr1-92179620-92181074-CpG:_106-CGI	869	NA	NA	NA
chr1	92632960	0.49426	0.756646	-0.262385	0.080755	-3.24916	0.0146544	0.0124063	0.00115748	0.86961	Intergenic	6948	ENSMUST00000154129	chr1-92641726-92642045-CpG:_33-CGI	8766	NA	NA	NA
chr1	92642481	0.556863	0.369764	0.187099	0.0783986	2.38651	0.0116277	0.0205339	0.0170092	0.999999	promoter-TSS (ENSMUST00000097642)	-497	ENSMUST00000097642	chr1-92641726-92642045-CpG:_33-CGI	-437	ENSMUSG00000073616	Myeov2	myeloma overexpressed 2 [Source:MGI Symbol;Acc:MGI:1914165]
chr1	92647684	0.130198	0.255601	-0.125403	0.0523289	-2.39644	0.00981038	0.0143854	0.0165553	0.999999	exon (ENSMUST00000159803, exon 1 of 4)	569	ENSMUST00000159803	chr1-92641726-92642045-CpG:_33-CGI	-5640	ENSMUSG00000044055	Otos	otospiralin [Source:MGI Symbol;Acc:MGI:2672814]
chr1	92659198	0.724985	0.487063	0.237922	0.0735941	3.23289	0.0129737	0.0159519	0.00122544	0.885329	Intergenic	-10358	ENSMUST00000053144	chr1-92641726-92642045-CpG:_33-CGI	-17154	NA	NA	NA
chr1	92708774	0.567489	0.367438	0.200052	0.0678355	2.94907	0.0106583	0.0101035	0.00318733	0.999999	Intergenic	-59934	ENSMUST00000053144	chr1-92641726-92642045-CpG:_33-CGI	-66730	NA	NA	NA
chr1	92775151	0.520896	0.665152	-0.144256	0.0657796	-2.19302	0.0194169	0.00842205	0.028306	0.999999	Intergenic	-56493	ENSMUST00000045970	chr1-92831246-92831553-CpG:_23-CGI	56095	NA	NA	NA
chr1	92855018	0.864157	0.756142	0.108015	0.051756	2.087	0.0137396	0.00943317	0.0368883	0.999999	exon (ENSMUST00000045970, exon 3 of 9)	23374	ENSMUST00000045970	chr1-92848434-92848783-CpG:_29-CGI	-6236	ENSMUSG00000034220	Gpc1	glypican 1 [Source:MGI Symbol;Acc:MGI:1194891]
chr1	92889028	0.758912	0.568801	0.190111	0.0763095	2.49131	0.0131138	0.0125344	0.0127272	0.999999	intron (ENSMUST00000160548, intron 4 of 17)	13877	ENSMUST00000112998	chr1-92906972-92907592-CpG:_70-CGI	17944	ENSMUSG00000034212	Ankmy1	ankyrin repeat and MYND domain containing 1 [Source:MGI Symbol;Acc:MGI:3045261]
chr1	92903156	0.0938565	0.263181	-0.169324	0.050118	-3.37851	0.0114421	0.0112407	0.000728802	0.788551	promoter-TSS (ENSMUST00000112998)	-251	ENSMUST00000160548	chr1-92906972-92907592-CpG:_70-CGI	3816	ENSMUSG00000034212	Ankmy1	ankyrin repeat and MYND domain containing 1 [Source:MGI Symbol;Acc:MGI:3045261]
chr1	92903240	0.618768	0.425801	0.192968	0.0966415	1.99674	0.0244883	0.0186124	0.0458538	0.999999	promoter-TSS (ENSMUST00000112998)	-335	ENSMUST00000160548	chr1-92906972-92907592-CpG:_70-CGI	3732	ENSMUSG00000034212	Ankmy1	ankyrin repeat and MYND domain containing 1 [Source:MGI Symbol;Acc:MGI:3045261]
chr1	92906753	0.0181076	0.13762	-0.119513	0.0471487	-2.53481	0.0147796	0.0180571	0.011251	0.999999	promoter-TSS (ENSMUST00000060913)	-235	ENSMUST00000060913	chr1-92906972-92907592-CpG:_70-CGI	219	ENSMUSG00000047067	Dusp28	dual specificity phosphatase 28 [Source:MGI Symbol;Acc:MGI:1914696]
chr1	92909651	0.851859	0.963231	-0.111373	0.0387675	-2.87283	0.0157159	0.0112633	0.00406814	0.999999	exon (ENSMUST00000181575, exon 2 of 2)	1112	ENSMUST00000181575	chr1-92910510-92911527-CpG:_101-CGI	859	ENSMUSG00000097251	5033417F24Rik	RIKEN cDNA 5033417F24 gene [Source:MGI Symbol;Acc:MGI:1923245]
chr1	92912688	0.689304	0.836145	-0.146841	0.0657458	-2.23347	0.0106614	0.0241079	0.0255178	0.999999	exon (ENSMUST00000180306, exon 1 of 1)	1480	ENSMUST00000179993	chr1-92910510-92911527-CpG:_101-CGI	-1162	ENSMUSG00000026269	Rnpepl1	arginyl aminopeptidase (aminopeptidase B)-like 1 [Source:MGI Symbol;Acc:MGI:1914170]
chr1	92912863	0.663854	0.796912	-0.133058	0.0592163	-2.24698	0.0118505	0.0095624	0.024641	0.999999	exon (ENSMUST00000180306, exon 1 of 1)	1655	ENSMUST00000179993	chr1-92910510-92911527-CpG:_101-CGI	-1337	ENSMUSG00000026269	Rnpepl1	arginyl aminopeptidase (aminopeptidase B)-like 1 [Source:MGI Symbol;Acc:MGI:1914170]
chr1	92918954	0.671911	0.842252	-0.170341	0.0804805	-2.11656	0.0284524	0.0181093	0.0342975	0.999999	promoter-TSS (ENSMUST00000179531)	-659	ENSMUST00000179531	chr1-92910510-92911527-CpG:_101-CGI	-7428	ENSMUSG00000026269	Rnpepl1	arginyl aminopeptidase (aminopeptidase B)-like 1 [Source:MGI Symbol;Acc:MGI:1914170]
chr1	92949705	0.180682	0.304183	-0.123501	0.0534882	-2.30895	0.0131217	0.0110049	0.0209466	0.999999	Intergenic	2821	ENSMUST00000136598	chr1-92934261-92934948-CpG:_63-CGI	-14758	NA	NA	NA
chr1	92957065	0.318764	0.432418	-0.113655	0.0537822	-2.11324	0.00886264	0.00858421	0.0345801	0.999999	Intergenic	10181	ENSMUST00000136598	chr1-92934261-92934948-CpG:_63-CGI	-22118	NA	NA	NA
chr1	92994194	0.526562	0.69938	-0.172818	0.0851958	-2.02848	0.0135578	0.0112849	0.0425117	0.999999	Intergenic	-12139	ENSMUST00000059676	chr1-92934261-92934948-CpG:_63-CGI	-59247	NA	NA	NA
chr1	93069950	0.572493	0.71841	-0.145917	0.0575731	-2.53447	0.0106567	0.00925835	0.0112618	0.999999	intron (ENSMUST00000112958, intron 10 of 47)	12470	ENSMUST00000086819	chr1-93100328-93100711-CpG:_33-CGI	30378	ENSMUSG00000014602	Kif1a	kinesin family member 1A [Source:MGI Symbol;Acc:MGI:108391]
chr1	93128631	0.672366	0.7935	-0.121134	0.0558537	-2.16877	0.0159593	0.0090922	0.0300998	0.999999	Intergenic	-6613	ENSMUST00000027491	chr1-93101580-93102109-CpG:_44-CGI	-26523	NA	NA	NA
chr1	93206243	0.540798	0.681831	-0.141033	0.0574095	-2.45662	0.0125617	0.00762157	0.0140251	0.999999	Intergenic	-9655	ENSMUST00000138595	chr1-93176597-93176931-CpG:_34-CGI	-29313	NA	NA	NA
chr1	93206520	0.33308	0.502975	-0.169895	0.073545	-2.31008	0.0108676	0.0141782	0.0208836	0.999999	Intergenic	-9378	ENSMUST00000138595	chr1-93235701-93236507-CpG:_96-CGI	29181	NA	NA	NA
chr1	93214503	0.683587	0.796654	-0.113067	0.0566025	-1.99757	0.0147595	0.0104367	0.0457636	0.999999	Intergenic	-1395	ENSMUST00000138595	chr1-93235701-93236507-CpG:_96-CGI	21198	NA	NA	NA
chr1	93236871	0.403877	0.520734	-0.116857	0.0588335	-1.98623	0.00865491	0.0107053	0.0470082	0.999999	intron (ENSMUST00000172289, intron 1 of 22)	1021	ENSMUST00000172289	chr1-93235701-93236507-CpG:_96-CGI	-365	ENSMUSG00000047793	Sned1	sushi, nidogen and EGF-like domains 1 [Source:MGI Symbol;Acc:MGI:3045960]
chr1	93252760	0.295257	0.0454626	0.249794	0.0578886	4.31509	0.012969	0.0131438	1.59539e-05	0.244853	intron (ENSMUST00000172289, intron 1 of 22)	16910	ENSMUST00000172289	chr1-93235701-93236507-CpG:_96-CGI	-16254	ENSMUSG00000047793	Sned1	sushi, nidogen and EGF-like domains 1 [Source:MGI Symbol;Acc:MGI:3045960]
chr1	93252774	0.476631	0.230002	0.246629	0.100096	2.46393	0.0117828	0.0698566	0.0137425	0.999999	intron (ENSMUST00000172289, intron 1 of 22)	16924	ENSMUST00000172289	chr1-93235701-93236507-CpG:_96-CGI	-16268	ENSMUSG00000047793	Sned1	sushi, nidogen and EGF-like domains 1 [Source:MGI Symbol;Acc:MGI:3045960]
chr1	93272669	0.196699	0.0391873	0.157511	0.0508518	3.09746	0.0181873	0.0127369	0.00195185	0.9656	intron (ENSMUST00000172289, intron 12 of 22)	-1761	ENSMUST00000165843	chr1-93305704-93305961-CpG:_23-CGI	33035	ENSMUSG00000047793	Sned1	sushi, nidogen and EGF-like domains 1 [Source:MGI Symbol;Acc:MGI:3045960]
chr1	93401571	0.0614962	0.175971	-0.114474	0.0387798	-2.95191	0.0103705	0.0085342	0.00315816	0.999999	exon (ENSMUST00000058682, exon 20 of 24)	-20110	ENSMUST00000096427	chr1-93401446-93401652-CpG:_21-CGI	0	ENSMUSG00000034107	Ano7	anoctamin 7 [Source:MGI Symbol;Acc:MGI:3052714]
chr1	93421804	0.821404	0.947884	-0.12648	0.0567586	-2.22839	0.0141622	0.014884	0.0258548	0.999999	exon (ENSMUST00000096427, exon 1 of 1)	123	ENSMUST00000096427	chr1-93401446-93401652-CpG:_21-CGI	-20153	ENSMUSG00000090489	Gm17415	predicted gene, 17415 [Source:MGI Symbol;Acc:MGI:4937049]
chr1	93421999	0.788969	0.961753	-0.172784	0.0636192	-2.71591	0.0208431	0.0133449	0.00660941	0.999999	exon (ENSMUST00000096427, exon 1 of 1)	318	ENSMUST00000096427	chr1-93401446-93401652-CpG:_21-CGI	-20348	ENSMUSG00000090489	Gm17415	predicted gene, 17415 [Source:MGI Symbol;Acc:MGI:4937049]
chr1	93585033	0.853495	0.703825	0.14967	0.0660055	2.26754	0.0220919	0.0110948	0.0233575	0.999999	intron (ENSMUST00000041983, intron 13 of 26)	40327	ENSMUST00000154008	chr1-93635101-93635978-CpG:_95-CGI	50068	ENSMUSG00000034066	Farp2	FERM, RhoGEF and pleckstrin domain protein 2 [Source:MGI Symbol;Acc:MGI:2385126]
chr1	93603140	0.544171	0.705174	-0.161002	0.0627743	-2.56478	0.0123798	0.0118435	0.010324	0.999999	intron (ENSMUST00000041983, intron 14 of 26)	22220	ENSMUST00000154008	chr1-93635101-93635978-CpG:_95-CGI	31961	ENSMUSG00000034066	Farp2	FERM, RhoGEF and pleckstrin domain protein 2 [Source:MGI Symbol;Acc:MGI:2385126]
chr1	93604550	0.820877	0.931047	-0.11017	0.0546293	-2.01668	0.0154601	0.0173838	0.0437286	0.999999	intron (ENSMUST00000041983, intron 16 of 26)	20810	ENSMUST00000154008	chr1-93635101-93635978-CpG:_95-CGI	30551	ENSMUSG00000034066	Farp2	FERM, RhoGEF and pleckstrin domain protein 2 [Source:MGI Symbol;Acc:MGI:2385126]
chr1	93649289	0.669203	0.445509	0.223694	0.0813968	2.74819	0.0128037	0.0134078	0.00599249	0.999999	Intergenic	-13568	ENSMUST00000027498	chr1-93635101-93635978-CpG:_95-CGI	-13312	NA	NA	NA
chr1	93649292	0.74343	0.551779	0.191651	0.0776113	2.46937	0.0133584	0.0121356	0.0135351	0.999999	Intergenic	-13571	ENSMUST00000027498	chr1-93635101-93635978-CpG:_95-CGI	-13315	NA	NA	NA
chr1	93667780	0.549723	0.673468	-0.123745	0.0550059	-2.24967	0.0112095	0.00733058	0.0244699	0.999999	Intergenic	-17913	ENSMUST00000027499	chr1-93685454-93686634-CpG:_111-CGI	17674	NA	NA	NA
chr1	93668240	0.421943	0.318113	0.10383	0.0468786	2.21487	0.00811767	0.00733003	0.0267691	0.999999	Intergenic	-17453	ENSMUST00000027499	chr1-93685454-93686634-CpG:_111-CGI	17214	NA	NA	NA
chr1	93668252	0.384918	0.279917	0.105002	0.0529439	1.98326	0.00984741	0.0122733	0.0473386	0.999999	Intergenic	-17441	ENSMUST00000027499	chr1-93685454-93686634-CpG:_111-CGI	17202	NA	NA	NA
chr1	93669367	0.402365	0.585797	-0.183432	0.0635386	-2.88694	0.0112273	0.0101894	0.00389012	0.999999	Intergenic	-16326	ENSMUST00000027499	chr1-93685454-93686634-CpG:_111-CGI	16087	NA	NA	NA
chr1	93669649	0.886299	0.717967	0.168332	0.0526301	3.1984	0.0109019	0.0100769	0.00138192	0.905684	Intergenic	-16044	ENSMUST00000027499	chr1-93685454-93686634-CpG:_111-CGI	15805	NA	NA	NA
chr1	93688603	0.545052	0.680197	-0.135146	0.0649759	-2.07993	0.00959474	0.0200057	0.0375317	0.999999	intron (ENSMUST00000027499, intron 2 of 4)	2910	ENSMUST00000027499	chr1-93685454-93686634-CpG:_111-CGI	-1970	ENSMUSG00000026278	Bok	BCL2-related ovarian killer [Source:MGI Symbol;Acc:MGI:1858494]
chr1	93727348	0.231242	0.337769	-0.106527	0.0533552	-1.99656	0.0123976	0.00809514	0.0458725	0.999999	intron (ENSMUST00000112905, intron 2 of 5)	-24151	ENSMUST00000149436	chr1-93753866-93755348-CpG:_174-CGI	26518	ENSMUSG00000026279	Thap4	THAP domain containing 4 [Source:MGI Symbol;Acc:MGI:1914276]
chr1	93832646	0.917484	0.771785	0.145699	0.0600703	2.42548	0.0139786	0.0207131	0.0152882	0.999999	exon (ENSMUST00000112881, exon 5 of 10)	6085	ENSMUST00000141701	chr1-93803477-93804391-CpG:_71-CGI	-28256	ENSMUSG00000073609	D2hgdh	D-2-hydroxyglutarate dehydrogenase [Source:MGI Symbol;Acc:MGI:2138209]
chr1	93845756	0.836123	0.946907	-0.110784	0.045281	-2.4466	0.0193577	0.00953827	0.0144213	0.999999	intron (ENSMUST00000097633, intron 8 of 9)	-15587	ENSMUST00000094663	chr1-93874525-93874841-CpG:_21-CGI	28769	ENSMUSG00000073609	D2hgdh	D-2-hydroxyglutarate dehydrogenase [Source:MGI Symbol;Acc:MGI:2138209]
chr1	93874762	0.427724	0.592053	-0.164328	0.0619473	-2.65271	0.00967532	0.00934414	0.00798483	0.999999	exon (ENSMUST00000094663, exon 4 of 4)	13419	ENSMUST00000094663	chr1-93874525-93874841-CpG:_21-CGI	0	ENSMUSG00000094651	Gal3st2	galactose-3-O-sulfotransferase 2 [Source:MGI Symbol;Acc:MGI:2685834]
chr1	93912212	0.322507	0.201161	0.121347	0.0553881	2.19084	0.00892437	0.0174352	0.0284632	0.999999	Intergenic	-6224	ENSMUST00000178757	chr1-93940675-93940991-CpG:_21-CGI	28463	NA	NA	NA
chr1	93992494	0.637588	0.438892	0.198696	0.0857508	2.31713	0.0129353	0.018599	0.0204967	0.999999	intron (ENSMUST00000097632, intron 2 of 7)	1986	ENSMUST00000097632	chr1-93940675-93940991-CpG:_21-CGI	-51504	ENSMUSG00000073608	Gm6086	predicted gene 6086 [Source:MGI Symbol;Acc:MGI:3646771]
chr1	94008963	0.630431	0.769568	-0.139136	0.0569248	-2.44422	0.00987554	0.0157922	0.0145167	0.999999	exon (ENSMUST00000097632, exon 8 of 8)	-11529	ENSMUST00000050890	chr1-93940675-93940991-CpG:_21-CGI	-67973	ENSMUSG00000073608	Gm6086	predicted gene 6086 [Source:MGI Symbol;Acc:MGI:3646771]
chr1	94009044	0.729191	0.875567	-0.146376	0.0448916	-3.26065	0.0100775	0.0105427	0.00111157	0.862663	exon (ENSMUST00000097632, exon 8 of 8)	-11448	ENSMUST00000050890	chr1-93940675-93940991-CpG:_21-CGI	-68054	ENSMUSG00000073608	Gm6086	predicted gene 6086 [Source:MGI Symbol;Acc:MGI:3646771]
chr1	94009056	0.733254	0.841614	-0.10836	0.0424945	-2.54998	0.00820656	0.00765428	0.010773	0.999999	exon (ENSMUST00000097632, exon 8 of 8)	-11436	ENSMUST00000050890	chr1-93940675-93940991-CpG:_21-CGI	-68066	ENSMUSG00000073608	Gm6086	predicted gene 6086 [Source:MGI Symbol;Acc:MGI:3646771]
chr1	94009098	0.639254	0.788642	-0.149388	0.0498034	-2.99956	0.0102882	0.0072232	0.00270372	0.999999	exon (ENSMUST00000097632, exon 8 of 8)	-11394	ENSMUST00000050890	chr1-93940675-93940991-CpG:_21-CGI	-68108	ENSMUSG00000073608	Gm6086	predicted gene 6086 [Source:MGI Symbol;Acc:MGI:3646771]
chr1	94009126	0.468437	0.600994	-0.132557	0.0586218	-2.26122	0.0122359	0.00766934	0.0237457	0.999999	exon (ENSMUST00000097632, exon 8 of 8)	-11366	ENSMUST00000050890	chr1-93940675-93940991-CpG:_21-CGI	-68136	ENSMUSG00000073608	Gm6086	predicted gene 6086 [Source:MGI Symbol;Acc:MGI:3646771]
chr1	94009219	0.591345	0.765007	-0.173662	0.0689949	-2.51702	0.0121803	0.0140654	0.0118351	0.999999	exon (ENSMUST00000097632, exon 8 of 8)	-11273	ENSMUST00000050890	chr1-93940675-93940991-CpG:_21-CGI	-68229	ENSMUSG00000073608	Gm6086	predicted gene 6086 [Source:MGI Symbol;Acc:MGI:3646771]
chr1	94009233	0.49399	0.696407	-0.202418	0.0717389	-2.82159	0.0139402	0.0107082	0.00477865	0.999999	exon (ENSMUST00000097632, exon 8 of 8)	-11259	ENSMUST00000050890	chr1-93940675-93940991-CpG:_21-CGI	-68243	ENSMUSG00000073608	Gm6086	predicted gene 6086 [Source:MGI Symbol;Acc:MGI:3646771]
chr1	94009277	0.680328	0.844806	-0.164479	0.0602753	-2.72879	0.0111234	0.0103977	0.00635679	0.999999	exon (ENSMUST00000097632, exon 8 of 8)	-11215	ENSMUST00000050890	chr1-93940675-93940991-CpG:_21-CGI	-68287	ENSMUSG00000073608	Gm6086	predicted gene 6086 [Source:MGI Symbol;Acc:MGI:3646771]
chr1	94078300	0.254883	0.431246	-0.176363	0.0678666	-2.59867	0.0125483	0.0112713	0.0093585	0.999999	Intergenic	-25748	ENSMUST00000027507	chr1-93940675-93940991-CpG:_21-CGI	-137310	NA	NA	NA
chr1	94269714	0.452788	0.619214	-0.166427	0.067544	-2.46397	0.0134927	0.0121711	0.0137407	0.999999	Intergenic	-217162	ENSMUST00000027507	chr1-93940675-93940991-CpG:_21-CGI	-328724	NA	NA	NA
chr1	94791727	0.740406	0.907803	-0.167396	0.0525596	-3.18489	0.0114407	0.00995701	0.00144809	0.916957	Intergenic	-176024	ENSMUST00000104225	chr1-95313518-95314246-CpG:_81-CGI	521791	NA	NA	NA
chr1	94836348	0.547753	0.765272	-0.217518	0.0812438	-2.67735	0.0139934	0.0139872	0.00742061	0.999999	Intergenic	203694	ENSMUST00000158685	chr1-95313518-95314246-CpG:_81-CGI	477170	NA	NA	NA
chr1	95030626	0.669307	0.823181	-0.153874	0.0539407	-2.85266	0.0121737	0.00887167	0.00433555	0.999999	Intergenic	9416	ENSMUST00000158685	chr1-95313518-95314246-CpG:_81-CGI	282892	NA	NA	NA
chr1	95132966	0.830131	0.692985	0.137146	0.0686591	1.99749	0.0131083	0.0131089	0.0457723	0.999999	Intergenic	-92924	ENSMUST00000158685	chr1-95313518-95314246-CpG:_81-CGI	180552	NA	NA	NA
chr1	95314672	0.567659	0.669821	-0.102162	0.0470739	-2.17024	0.00872129	0.00674152	0.0299889	0.999999	intron (ENSMUST00000059975, intron 1 of 2)	1045	ENSMUST00000059975	chr1-95313518-95314246-CpG:_81-CGI	-427	ENSMUSG00000051185	Fam174a	family with sequence similarity 174, member A [Source:MGI Symbol;Acc:MGI:1914948]
chr1	95665173	0.315979	0.199309	0.116671	0.0551595	2.11515	0.0108197	0.0104089	0.0344171	0.999999	intron (ENSMUST00000043336, intron 1 of 4)	2420	ENSMUST00000043336	chr1-95667365-95667768-CpG:_35-CGI	2192	ENSMUSG00000040710	St8sia4	ST8 alpha-N-acetyl-neuraminide alpha-2,8-sialyltransferase 4 [Source:MGI Symbol;Acc:MGI:106018]
chr1	95666044	0.0525778	0.239498	-0.18692	0.0523781	-3.56867	0.0122443	0.0113002	0.000358802	0.644913	intron (ENSMUST00000043336, intron 1 of 4)	1549	ENSMUST00000043336	chr1-95667365-95667768-CpG:_35-CGI	1321	ENSMUSG00000040710	St8sia4	ST8 alpha-N-acetyl-neuraminide alpha-2,8-sialyltransferase 4 [Source:MGI Symbol;Acc:MGI:106018]
chr1	96563387	0.738918	0.84437	-0.105452	0.0496389	-2.12439	0.0134881	0.00745114	0.0336376	0.999999	Intergenic	-53711	ENSMUST00000178491	chr1-96872144-96872429-CpG:_23-CGI	308757	NA	NA	NA
chr1	97622787	0.542287	0.429472	0.112814	0.0569098	1.98234	0.00987028	0.00993674	0.0474417	0.999999	Intergenic	38888	ENSMUST00000153115	chr1-97660683-97662278-CpG:_183-CGI	37896	NA	NA	NA
chr1	97659475	0.53854	0.666719	-0.128178	0.0528331	-2.4261	0.0117902	0.00827785	0.0152621	0.999999	intron (ENSMUST00000053033, intron 1 of 2)	2200	ENSMUST00000153115	chr1-97660683-97662278-CpG:_183-CGI	1208	ENSMUSG00000044768	D1Ertd622e	DNA segment, Chr 1, ERATO Doi 622, expressed [Source:MGI Symbol;Acc:MGI:1277184]
chr1	97726925	0.373123	0.571519	-0.198396	0.0915253	-2.16766	0.0236436	0.0150774	0.0301847	0.999999	intron (ENSMUST00000042509, intron 23 of 27)	-11777	ENSMUST00000137758	chr1-97769532-97770690-CpG:_95-CGI	42607	ENSMUSG00000040648	Ppip5k2	diphosphoinositol pentakisphosphate kinase 2 [Source:MGI Symbol;Acc:MGI:2142810]
chr1	97821771	0.880996	0.733478	0.147518	0.0480245	3.07172	0.0117008	0.00878068	0.00212827	0.983829	TTS (ENSMUST00000159585)	4213	ENSMUST00000160210	chr1-97769532-97770690-CpG:_95-CGI	-51082	ENSMUSG00000026335	Pam	peptidylglycine alpha-amidating monooxygenase [Source:MGI Symbol;Acc:MGI:97475]
chr1	97821784	0.827371	0.693381	0.133991	0.0541604	2.47396	0.0108954	0.00897064	0.0133624	0.999999	TTS (ENSMUST00000159585)	4200	ENSMUST00000160210	chr1-97769532-97770690-CpG:_95-CGI	-51095	ENSMUSG00000026335	Pam	peptidylglycine alpha-amidating monooxygenase [Source:MGI Symbol;Acc:MGI:97475]
chr1	97821838	0.834522	0.66582	0.168702	0.0682126	2.47318	0.0131613	0.0122837	0.0133918	0.999999	TTS (ENSMUST00000159585)	4146	ENSMUST00000160210	chr1-97769532-97770690-CpG:_95-CGI	-51149	ENSMUSG00000026335	Pam	peptidylglycine alpha-amidating monooxygenase [Source:MGI Symbol;Acc:MGI:97475]
chr1	97831496	0.877063	0.984039	-0.106976	0.0506569	-2.11178	0.0266499	0.0143836	0.0347057	0.999999	exon (ENSMUST00000161567, exon 21 of 24)	3150	ENSMUST00000159585	chr1-97769532-97770690-CpG:_95-CGI	-60807	ENSMUSG00000026335	Pam	peptidylglycine alpha-amidating monooxygenase [Source:MGI Symbol;Acc:MGI:97475]
chr1	97865773	0.80944	0.947663	-0.138223	0.0571062	-2.42045	0.0141323	0.0118826	0.0155012	0.999999	intron (ENSMUST00000097625, intron 14 of 25)	-1310	ENSMUST00000161071	chr1-97769532-97770690-CpG:_95-CGI	-95084	ENSMUSG00000026335	Pam	peptidylglycine alpha-amidating monooxygenase [Source:MGI Symbol;Acc:MGI:97475]
chr1	97975397	0.82358	0.950362	-0.126782	0.0493991	-2.56648	0.0119268	0.027134	0.0102735	0.999999	intron (ENSMUST00000162426, intron 2 of 2)	1670	ENSMUST00000159428	chr1-97976934-97977255-CpG:_42-CGI	1537	ENSMUSG00000026335	Pam	peptidylglycine alpha-amidating monooxygenase [Source:MGI Symbol;Acc:MGI:97475]
chr1	98086822	0.635896	0.46853	0.167366	0.0774668	2.16048	0.0108108	0.0289093	0.0307352	0.999999	intron (ENSMUST00000163007, intron 1 of 2)	8798	ENSMUST00000058762	chr1-98095047-98095891-CpG:_82-CGI	8225	ENSMUSG00000026335	Pam	peptidylglycine alpha-amidating monooxygenase [Source:MGI Symbol;Acc:MGI:97475]
chr1	98274326	0.611772	0.800614	-0.188842	0.0689139	-2.74026	0.0119782	0.0137405	0.00613909	0.999999	Intergenic	10804	ENSMUST00000180540	chr1-98095047-98095891-CpG:_82-CGI	-178436	NA	NA	NA
chr1	98274330	0.735304	0.872212	-0.136908	0.0632396	-2.1649	0.0189644	0.0108182	0.030395	0.999999	Intergenic	10808	ENSMUST00000180540	chr1-98095047-98095891-CpG:_82-CGI	-178440	NA	NA	NA
chr1	98589473	0.533107	0.715175	-0.182068	0.0801283	-2.2722	0.0131801	0.0210744	0.0230745	0.999999	Intergenic	40023	ENSMUST00000178484	chr1-98095047-98095891-CpG:_82-CGI	-493583	NA	NA	NA
chr1	98594873	0.550747	0.773952	-0.223205	0.0745862	-2.99257	0.0119854	0.014342	0.00276635	0.999999	Intergenic	45423	ENSMUST00000178484	chr1-98095047-98095891-CpG:_82-CGI	-498983	NA	NA	NA
chr1	99635881	0.864856	0.724611	0.140246	0.0707241	1.983	0.0309947	0.0146116	0.0473679	0.999999	Intergenic	-136883	ENSMUST00000086738	chr1-98095047-98095891-CpG:_82-CGI	-1539991	NA	NA	NA
chr1	100006230	0.548561	0.779529	-0.230968	0.0865869	-2.66747	0.0176231	0.0135147	0.00764253	0.999999	intron (ENSMUST00000086738, intron 3 of 23)	-215206	ENSMUST00000117372	chr1-98095047-98095891-CpG:_82-CGI	-1910340	ENSMUSG00000067028	Cntnap5b	contactin associated protein-like 5B [Source:MGI Symbol;Acc:MGI:3664583]
chr1	100101381	0.521877	0.669129	-0.147252	0.0731821	-2.01213	0.0149332	0.00981669	0.0442067	0.999999	intron (ENSMUST00000086738, intron 7 of 23)	151666	ENSMUST00000157258	chr1-98095047-98095891-CpG:_82-CGI	-2005491	ENSMUSG00000067028	Cntnap5b	contactin associated protein-like 5B [Source:MGI Symbol;Acc:MGI:3664583]
chr1	101287036	0.807446	0.971173	-0.163727	0.0508448	-3.22014	0.015905	0.0218833	0.0012813	0.890244	Intergenic	425244	ENSMUST00000103851	chr1-98095047-98095891-CpG:_82-CGI	-3191146	NA	NA	NA
chr1	101287038	0.76186	0.923323	-0.161462	0.0544127	-2.96736	0.0121731	0.0121144	0.00300365	0.999999	Intergenic	425246	ENSMUST00000103851	chr1-98095047-98095891-CpG:_82-CGI	-3191148	NA	NA	NA
chr1	101291673	0.756763	0.912776	-0.156013	0.0679278	-2.29674	0.0196203	0.0135228	0.0216335	0.999999	Intergenic	429881	ENSMUST00000103851	chr1-98095047-98095891-CpG:_82-CGI	-3195783	NA	NA	NA
chr1	101347363	0.773585	0.946108	-0.172523	0.0662765	-2.60309	0.0147394	0.0141454	0.00923886	0.999999	Intergenic	485571	ENSMUST00000103851	chr1-98095047-98095891-CpG:_82-CGI	-3251473	NA	NA	NA
chr1	102002104	0.968821	0.861713	0.107108	0.0479856	2.23209	0.0208683	0.0123562	0.025609	0.999999	Intergenic	104475	ENSMUST00000104107	chr1-104768481-104768920-CpG:_32-CGI	2766377	NA	NA	NA
chr1	102458659	0.248378	0.140426	0.107952	0.0492575	2.1916	0.00980468	0.00887043	0.0284087	0.999999	Intergenic	-44639	ENSMUST00000157885	chr1-104768481-104768920-CpG:_32-CGI	2309822	NA	NA	NA
chr1	102527123	0.923133	0.742543	0.18059	0.0667749	2.70445	0.0167916	0.0133352	0.00684169	0.999999	Intergenic	-113103	ENSMUST00000157885	chr1-104768481-104768920-CpG:_32-CGI	2241358	NA	NA	NA
chr1	104020051	0.868902	0.97104	-0.102138	0.0515967	-1.97955	0.017414	0.0125635	0.0477543	0.999999	Intergenic	-465905	ENSMUST00000157536	chr1-104768481-104768920-CpG:_32-CGI	748430	NA	NA	NA
chr1	104609599	0.0821381	0.185724	-0.103586	0.0371178	-2.79073	0.0124922	0.00734395	0.00525886	0.999999	Intergenic	123643	ENSMUST00000157536	chr1-104768481-104768920-CpG:_32-CGI	158882	NA	NA	NA
chr1	104838137	0.81794	0.709745	0.108195	0.0444943	2.43166	0.0128963	0.00674152	0.01503	0.999999	intron (ENSMUST00000062528, intron 1 of 11)	42897	ENSMUST00000122755	chr1-104768481-104768920-CpG:_32-CGI	-69218	ENSMUSG00000050840	Cdh20	cadherin 20 [Source:MGI Symbol;Acc:MGI:1346069]
chr1	105179117	0.482385	0.352795	0.12959	0.0653887	1.98184	0.0102145	0.0179429	0.0474974	0.999999	Intergenic	-176889	ENSMUST00000181383	chr1-105355962-105356898-CpG:_77-CGI	176845	NA	NA	NA
chr1	105320133	0.800553	0.651117	0.149436	0.0629548	2.37371	0.0110618	0.0106419	0.0176104	0.999999	intron (ENSMUST00000172299, intron 1 of 1)	-35873	ENSMUST00000181383	chr1-105355962-105356898-CpG:_77-CGI	35829	ENSMUSG00000047496	Rnf152	ring finger protein 152 [Source:MGI Symbol;Acc:MGI:2443787]
chr1	105355372	0.0517192	0.200407	-0.148688	0.0436107	-3.40944	0.0115462	0.00971547	0.000650967	0.76659	promoter-TSS (ENSMUST00000181383)	-634	ENSMUST00000181383	chr1-105355962-105356898-CpG:_77-CGI	590	ENSMUSG00000097482	Gm17634	predicted gene, 17634 [Source:MGI Symbol;Acc:MGI:4937268]
chr1	105782318	0.465031	0.669622	-0.204591	0.0635648	-3.21862	0.0101168	0.0108456	0.00128809	0.893767	intron (ENSMUST00000027559, intron 1 of 9)	1596	ENSMUST00000027559	chr1-105663826-105664647-CpG:_76-CGI	-117672	ENSMUSG00000026321	Tnfrsf11a	tumor necrosis factor receptor superfamily, member 11a, NFKB activator [Source:MGI Symbol;Acc:MGI:1314891]
chr1	105844775	0.0285066	0.132938	-0.104431	0.0377505	-2.76635	0.0139924	0.0112907	0.00566871	0.999999	exon (ENSMUST00000027559, exon 10 of 10)	64053	ENSMUST00000027559	chr1-105989879-105991754-CpG:_182-CGI	145104	ENSMUSG00000026321	Tnfrsf11a	tumor necrosis factor receptor superfamily, member 11a, NFKB activator [Source:MGI Symbol;Acc:MGI:1314891]
chr1	105881740	0.798253	0.909165	-0.110912	0.0553044	-2.00547	0.0143926	0.011661	0.0449124	0.999999	Intergenic	-63813	ENSMUST00000158581	chr1-105989879-105991754-CpG:_182-CGI	108139	NA	NA	NA
chr1	105907669	0.734186	0.891122	-0.156936	0.0698507	-2.24673	0.0145292	0.026519	0.0246572	0.999999	Intergenic	-37884	ENSMUST00000158581	chr1-105989879-105991754-CpG:_182-CGI	82210	NA	NA	NA
chr1	105922146	0.765781	0.866751	-0.10097	0.0500035	-2.01926	0.00988557	0.0120221	0.0434606	0.999999	Intergenic	-23407	ENSMUST00000158581	chr1-105989879-105991754-CpG:_182-CGI	67733	NA	NA	NA
chr1	105989060	0.626672	0.770414	-0.143741	0.0592981	-2.42405	0.0104381	0.0140962	0.0153485	0.999999	Intergenic	-1345	ENSMUST00000119166	chr1-105989879-105991754-CpG:_182-CGI	819	NA	NA	NA
chr1	106016486	0.748806	0.605778	0.143028	0.0518501	2.7585	0.00752359	0.0118584	0.00580677	0.999999	intron (ENSMUST00000119166, intron 6 of 12)	4743	ENSMUST00000131830	chr1-105993773-105994038-CpG:_33-CGI	-22449	ENSMUSG00000038866	Zcchc2	zinc finger, CCHC domain containing 2 [Source:MGI Symbol;Acc:MGI:2444114]
chr1	106036830	0.816464	0.677779	0.138686	0.0641921	2.16048	0.0129008	0.0108102	0.0307357	0.999999	Intergenic	25087	ENSMUST00000131830	chr1-105993773-105994038-CpG:_33-CGI	-42793	NA	NA	NA
chr1	106071255	0.321518	0.171535	0.149983	0.0709794	2.11305	0.0156022	0.0140273	0.0345968	0.999999	Intergenic	-18812	ENSMUST00000180947	chr1-105993773-105994038-CpG:_33-CGI	-77218	NA	NA	NA
chr1	106155180	0.397833	0.249681	0.148153	0.0655782	2.25917	0.0147352	0.00996701	0.0238726	0.999999	Intergenic	-16571	ENSMUST00000135810	chr1-106171429-106173330-CpG:_184-CGI	16249	NA	NA	NA
chr1	106162955	0.88225	0.744139	0.138111	0.0655136	2.10813	0.014949	0.0152732	0.0350199	0.999999	Intergenic	-8796	ENSMUST00000135810	chr1-106171429-106173330-CpG:_184-CGI	8474	NA	NA	NA
chr1	106188912	0.61378	0.746205	-0.132425	0.06333	-2.09103	0.0139629	0.0153944	0.0365257	0.999999	intron (ENSMUST00000135810, intron 1 of 2)	17161	ENSMUST00000061047	chr1-106171429-106173330-CpG:_184-CGI	-15583	ENSMUSG00000044340	Phlpp1	PH domain and leucine rich repeat protein phosphatase 1 [Source:MGI Symbol;Acc:MGI:2138327]
chr1	106193003	0.414599	0.578469	-0.163869	0.0635283	-2.57947	0.00926151	0.0135341	0.00989519	0.999999	intron (ENSMUST00000135810, intron 1 of 2)	21252	ENSMUST00000061047	chr1-106171429-106173330-CpG:_184-CGI	-19674	ENSMUSG00000044340	Phlpp1	PH domain and leucine rich repeat protein phosphatase 1 [Source:MGI Symbol;Acc:MGI:2138327]
chr1	106193713	0.569746	0.382259	0.187487	0.0952735	1.96788	0.0183701	0.0180361	0.049082	0.999999	intron (ENSMUST00000135810, intron 1 of 2)	21962	ENSMUST00000061047	chr1-106171429-106173330-CpG:_184-CGI	-20384	ENSMUSG00000044340	Phlpp1	PH domain and leucine rich repeat protein phosphatase 1 [Source:MGI Symbol;Acc:MGI:2138327]
chr1	106401449	0.142101	0.290065	-0.147964	0.0498458	-2.96844	0.0126642	0.00991535	0.00299315	0.999999	Intergenic	84212	ENSMUST00000124895	chr1-106171429-106173330-CpG:_184-CGI	-228120	NA	NA	NA
chr1	106627596	0.573978	0.34528	0.228698	0.0809124	2.82649	0.0129034	0.0255531	0.00470609	0.999999	intron (ENSMUST00000112751, intron 1 of 1)	85654	ENSMUST00000149909	chr1-106712493-106712947-CpG:_32-CGI	84897	ENSMUSG00000057329	Bcl2	B cell leukemia/lymphoma 2 [Source:MGI Symbol;Acc:MGI:88138]
chr1	106712598	0.115968	0.223063	-0.107095	0.042402	-2.52571	0.0104036	0.00812151	0.0115464	0.999999	exon (ENSMUST00000112751, exon 1 of 2)	1675	ENSMUST00000112751	chr1-106712493-106712947-CpG:_32-CGI	0	ENSMUSG00000057329	Bcl2	B cell leukemia/lymphoma 2 [Source:MGI Symbol;Acc:MGI:88138]
chr1	106961132	0.336898	0.477277	-0.140379	0.0654729	-2.14408	0.00861531	0.0194618	0.0320265	0.999999	Intergenic	-19851	ENSMUST00000027564	chr1-106796242-106796781-CpG:_55-CGI	-164352	NA	NA	NA
chr1	107390140	0.603746	0.719054	-0.115308	0.0572556	-2.01392	0.0114222	0.0126071	0.0440175	0.999999	Intergenic	-2729	ENSMUST00000147509	chr1-106796242-106796781-CpG:_55-CGI	-593360	NA	NA	NA
chr1	107481191	0.619422	0.727651	-0.108229	0.0509082	-2.12597	0.0107438	0.00701877	0.0335061	0.999999	Intergenic	-30231	ENSMUST00000009356	chr1-106796242-106796781-CpG:_55-CGI	-684411	NA	NA	NA
chr1	107481573	0.200978	0.326417	-0.125438	0.0495697	-2.53054	0.0118259	0.00761408	0.0113886	0.999999	Intergenic	-29849	ENSMUST00000009356	chr1-106796242-106796781-CpG:_55-CGI	-684793	NA	NA	NA
chr1	107481581	0.109375	0.213252	-0.103877	0.0470093	-2.20971	0.00805181	0.0158966	0.0271253	0.999999	Intergenic	-29841	ENSMUST00000009356	chr1-106796242-106796781-CpG:_55-CGI	-684801	NA	NA	NA
chr1	107481585	0.0840139	0.199243	-0.115229	0.0473777	-2.43214	0.0106237	0.0174816	0.01501	0.999999	Intergenic	-29837	ENSMUST00000009356	chr1-106796242-106796781-CpG:_55-CGI	-684805	NA	NA	NA
chr1	107481587	0.228506	0.351945	-0.123439	0.053061	-2.32636	0.0121872	0.00864388	0.0199991	0.999999	Intergenic	-29835	ENSMUST00000009356	chr1-106796242-106796781-CpG:_55-CGI	-684807	NA	NA	NA
chr1	107586368	0.594763	0.748915	-0.154152	0.0782714	-1.96945	0.0122523	0.0150436	0.0489013	0.999999	Intergenic	-3637	ENSMUST00000112706	chr1-106796242-106796781-CpG:_55-CGI	-789588	NA	NA	NA
chr1	107598954	0.780256	0.572298	0.207957	0.105273	1.97541	0.0125379	0.0623346	0.0482221	0.999999	exon (ENSMUST00000112706, exon 3 of 7)	-6925	ENSMUST00000123086	chr1-106796242-106796781-CpG:_55-CGI	-802174	ENSMUSG00000026315	Serpinb8	serine (or cysteine) peptidase inhibitor, clade B, member 8 [Source:MGI Symbol;Acc:MGI:894657]
chr1	108379412	0.880848	0.733213	0.147635	0.0515808	2.86222	0.0124036	0.00896876	0.0042069	0.999999	Intergenic	486439	ENSMUST00000104049	chr1-106796242-106796781-CpG:_55-CGI	-1582632	NA	NA	NA
chr1	108379455	0.881903	0.986508	-0.104606	0.0436288	-2.39762	0.0243569	0.0146982	0.0165018	0.999999	Intergenic	486482	ENSMUST00000104049	chr1-106796242-106796781-CpG:_55-CGI	-1582675	NA	NA	NA
chr1	108770665	0.430158	0.603269	-0.173111	0.0654517	-2.64487	0.0101927	0.0170294	0.00817232	0.999999	Intergenic	852471	ENSMUST00000158412	chr1-109982432-109983228-CpG:_58-CGI	1211767	NA	NA	NA
chr1	108905253	0.70594	0.512127	0.193813	0.0862664	2.24668	0.0140508	0.0134151	0.0246604	0.999999	Intergenic	717883	ENSMUST00000158412	chr1-109982432-109983228-CpG:_58-CGI	1077179	NA	NA	NA
chr1	110905533	0.49099	0.369547	0.121443	0.0616121	1.97108	0.0101362	0.00931846	0.0487142	0.999999	intron (ENSMUST00000094626, intron 9 of 11)	71838	ENSMUST00000094626	chr1-109982432-109983228-CpG:_58-CGI	-922306	ENSMUSG00000047216	Cdh19	cadherin 19, type 2 [Source:MGI Symbol;Acc:MGI:3588198]
chr1	110905720	0.780121	0.593548	0.186572	0.0709804	2.6285	0.0148542	0.011821	0.00857611	0.999999	intron (ENSMUST00000094626, intron 9 of 11)	71651	ENSMUST00000094626	chr1-109982432-109983228-CpG:_58-CGI	-922493	ENSMUSG00000047216	Cdh19	cadherin 19, type 2 [Source:MGI Symbol;Acc:MGI:3588198]
chr1	110905812	0.821148	0.936437	-0.115289	0.0482302	-2.39039	0.0127884	0.0109049	0.0168306	0.999999	intron (ENSMUST00000094626, intron 9 of 11)	71559	ENSMUST00000094626	chr1-109982432-109983228-CpG:_58-CGI	-922585	ENSMUSG00000047216	Cdh19	cadherin 19, type 2 [Source:MGI Symbol;Acc:MGI:3588198]
chr1	112294406	0.410593	0.562356	-0.151764	0.0736187	-2.06148	0.0124306	0.0099162	0.0392568	0.999999	Intergenic	-173504	ENSMUST00000158066	chr1-112416534-112416951-CpG:_31-CGI	122128	NA	NA	NA
chr1	112378633	0.765883	0.880172	-0.114289	0.0460075	-2.48414	0.00905575	0.0150159	0.0129864	0.999999	Intergenic	-89277	ENSMUST00000158066	chr1-112416534-112416951-CpG:_31-CGI	37901	NA	NA	NA
chr1	112389172	0.678697	0.786965	-0.108269	0.0534778	-2.02455	0.0126147	0.00798103	0.0429132	0.999999	Intergenic	-78738	ENSMUST00000158066	chr1-112416534-112416951-CpG:_31-CGI	27362	NA	NA	NA
chr1	112456053	0.122625	0.256217	-0.133592	0.0444262	-3.00704	0.00862202	0.00991278	0.00263801	0.999999	Intergenic	-11857	ENSMUST00000158066	chr1-112416534-112416951-CpG:_31-CGI	-39103	NA	NA	NA
chr1	112456869	0.600941	0.713578	-0.112637	0.0535132	-2.10484	0.00891032	0.00827937	0.0353048	0.999999	Intergenic	-11041	ENSMUST00000158066	chr1-112416534-112416951-CpG:_31-CGI	-39919	NA	NA	NA
chr1	114557326	0.695752	0.850586	-0.154834	0.0619575	-2.49904	0.0204679	0.0114102	0.0124529	0.999999	Intergenic	-593193	ENSMUST00000180837	chr1-112416534-112416951-CpG:_31-CGI	-2140376	NA	NA	NA
chr1	115471302	0.603063	0.816232	-0.213169	0.0867671	-2.45679	0.0173966	0.0134389	0.0140183	0.999999	Intergenic	-213453	ENSMUST00000043725	chr1-118310997-118311533-CpG:_57-CGI	2839695	NA	NA	NA
chr1	115685095	0.2162	0.377701	-0.161501	0.0696223	-2.31967	0.0138639	0.0103575	0.0203586	0.999999	promoter-TSS (ENSMUST00000094621)	-41	ENSMUST00000094621	chr1-118310997-118311533-CpG:_57-CGI	2625902	ENSMUSG00000070695	Cntnap5a	contactin associated protein-like 5A [Source:MGI Symbol;Acc:MGI:3643623]
chr1	115685567	0.715888	0.53956	0.176328	0.0649726	2.71389	0.0160476	0.00978811	0.00664989	0.999999	intron (ENSMUST00000043725, intron 1 of 23)	431	ENSMUST00000094621	chr1-118310997-118311533-CpG:_57-CGI	2625430	ENSMUSG00000070695	Cntnap5a	contactin associated protein-like 5A [Source:MGI Symbol;Acc:MGI:3643623]
chr1	116375739	0.641801	0.389461	0.25234	0.0962529	2.62163	0.0145193	0.0135965	0.00875103	0.999999	intron (ENSMUST00000043725, intron 13 of 23)	18673	ENSMUST00000175207	chr1-118310997-118311533-CpG:_57-CGI	1935258	ENSMUSG00000070695	Cntnap5a	contactin associated protein-like 5A [Source:MGI Symbol;Acc:MGI:3643623]
chr1	116415651	0.861379	0.979698	-0.118319	0.0526727	-2.2463	0.0326217	0.0121411	0.0246849	0.999999	intron (ENSMUST00000043725, intron 14 of 23)	-21239	ENSMUST00000175207	chr1-118310997-118311533-CpG:_57-CGI	1895346	ENSMUSG00000070695	Cntnap5a	contactin associated protein-like 5A [Source:MGI Symbol;Acc:MGI:3643623]
chr1	116415657	0.844464	0.964421	-0.119958	0.0435587	-2.75393	0.0127853	0.0108223	0.00588842	0.999999	intron (ENSMUST00000043725, intron 14 of 23)	-21245	ENSMUST00000175207	chr1-118310997-118311533-CpG:_57-CGI	1895340	ENSMUSG00000070695	Cntnap5a	contactin associated protein-like 5A [Source:MGI Symbol;Acc:MGI:3643623]
chr1	116515115	0.855465	0.976485	-0.12102	0.053284	-2.27123	0.0153515	0.0153152	0.023133	0.999999	intron (ENSMUST00000043725, intron 19 of 23)	-120703	ENSMUST00000175207	chr1-118310997-118311533-CpG:_57-CGI	1795882	ENSMUSG00000070695	Cntnap5a	contactin associated protein-like 5A [Source:MGI Symbol;Acc:MGI:3643623]
chr1	117051436	0.71333	0.883029	-0.169699	0.0698567	-2.42925	0.0180495	0.0116833	0.0151302	0.999999	Intergenic	248244	ENSMUST00000179777	chr1-118310997-118311533-CpG:_57-CGI	1259561	NA	NA	NA
chr1	118525393	0.64933	0.54328	0.10605	0.0540972	1.96036	0.0103389	0.00789621	0.0499538	0.999999	exon (ENSMUST00000165223, exon 22 of 38)	-66129	ENSMUST00000116892	chr1-118459277-118459794-CpG:_37-CGI	-65600	ENSMUSG00000064302	Clasp1	CLIP associating protein 1 [Source:MGI Symbol;Acc:MGI:1923957]
chr1	118625552	0.39691	0.526043	-0.129133	0.0589066	-2.19217	0.0144277	0.00750835	0.0283671	0.999999	Intergenic	-2392	ENSMUST00000027629	chr1-118627821-118628282-CpG:_41-CGI	2269	NA	NA	NA
chr1	118629097	0.629725	0.773943	-0.144219	0.070831	-2.0361	0.0114299	0.0127427	0.0417407	0.999999	intron (ENSMUST00000027629, intron 1 of 14)	1153	ENSMUST00000027629	chr1-118627821-118628282-CpG:_41-CGI	-816	ENSMUSG00000026380	Tfcp2l1	transcription factor CP2-like 1 [Source:MGI Symbol;Acc:MGI:2444691]
chr1	118634363	0.575189	0.749867	-0.174678	0.068118	-2.56435	0.0176226	0.00929416	0.010337	0.999999	intron (ENSMUST00000027629, intron 2 of 14)	4040	ENSMUST00000158976	chr1-118627821-118628282-CpG:_41-CGI	-6082	ENSMUSG00000026380	Tfcp2l1	transcription factor CP2-like 1 [Source:MGI Symbol;Acc:MGI:2444691]
chr1	118756886	0.541116	0.646486	-0.105369	0.0511522	-2.05992	0.00875745	0.00730021	0.0394064	0.999999	Intergenic	75066	ENSMUST00000157738	chr1-118837394-118838033-CpG:_46-CGI	80508	NA	NA	NA
chr1	118826140	0.510348	0.400307	0.110041	0.0476486	2.30944	0.00704757	0.00708025	0.0209194	0.999999	Intergenic	144320	ENSMUST00000157738	chr1-118837394-118838033-CpG:_46-CGI	11254	NA	NA	NA
chr1	118837884	0.825468	0.953225	-0.127757	0.0576489	-2.21612	0.0272719	0.0146741	0.0266831	0.999999	exon (ENSMUST00000062483, exon 14 of 14)	144703	ENSMUST00000159678	chr1-118837394-118838033-CpG:_46-CGI	0	ENSMUSG00000048402	Gli2	GLI-Kruppel family member GLI2 [Source:MGI Symbol;Acc:MGI:95728]
chr1	118982497	0.0818971	0.224183	-0.142286	0.0578786	-2.45835	0.0125746	0.012219	0.0139576	0.999999	promoter-TSS (ENSMUST00000159678)	90	ENSMUST00000159678	chr1-119053398-119053783-CpG:_34-CGI	70901	ENSMUSG00000048402	Gli2	GLI-Kruppel family member GLI2 [Source:MGI Symbol;Acc:MGI:95728]
chr1	118982518	0.0413413	0.191255	-0.149914	0.0530119	-2.82793	0.0116388	0.0150425	0.00468497	0.999999	promoter-TSS (ENSMUST00000159678)	69	ENSMUST00000159678	chr1-119053398-119053783-CpG:_34-CGI	70880	ENSMUSG00000048402	Gli2	GLI-Kruppel family member GLI2 [Source:MGI Symbol;Acc:MGI:95728]
chr1	119049814	0.686793	0.564881	0.121912	0.0528413	2.30713	0.00862612	0.00828059	0.0210475	0.999999	intron (ENSMUST00000161301, intron 1 of 9)	3524	ENSMUST00000161301	chr1-119053398-119053783-CpG:_34-CGI	3584	ENSMUSG00000048402	Gli2	GLI-Kruppel family member GLI2 [Source:MGI Symbol;Acc:MGI:95728]
chr1	119055484	0.965558	0.865509	0.100049	0.0485751	2.05967	0.011762	0.0222259	0.0394303	0.999999	Intergenic	-1866	ENSMUST00000062483	chr1-119053398-119053783-CpG:_34-CGI	-1702	NA	NA	NA
chr1	119072541	0.230464	0.423415	-0.192951	0.0805584	-2.39517	0.018382	0.0116344	0.0166126	0.999999	Intergenic	14073	ENSMUST00000181458	chr1-119053398-119053783-CpG:_34-CGI	-18759	NA	NA	NA
chr1	119075369	0.42685	0.64936	-0.22251	0.0826572	-2.69197	0.0161206	0.0110679	0.00710323	0.999999	Intergenic	16901	ENSMUST00000181458	chr1-119053398-119053783-CpG:_34-CGI	-21587	NA	NA	NA
chr1	119077487	0.217809	0.339885	-0.122076	0.0522797	-2.33506	0.0102648	0.00818456	0.0195403	0.999999	Intergenic	19019	ENSMUST00000181458	chr1-119053398-119053783-CpG:_34-CGI	-23705	NA	NA	NA
chr1	119077584	0.179315	0.308214	-0.128899	0.0613923	-2.09959	0.0167242	0.00976841	0.0357652	0.999999	Intergenic	19116	ENSMUST00000181458	chr1-119053398-119053783-CpG:_34-CGI	-23802	NA	NA	NA
chr1	119090346	0.282514	0.445807	-0.163293	0.0611728	-2.66936	0.0100763	0.00928305	0.0075995	0.999999	Intergenic	31878	ENSMUST00000181458	chr1-119053398-119053783-CpG:_34-CGI	-36564	NA	NA	NA
chr1	119167699	0.74579	0.59903	0.14676	0.0566972	2.58849	0.0151751	0.00745148	0.00963974	0.999999	Intergenic	10114	ENSMUST00000181691	chr1-119189576-119189828-CpG:_20-CGI	21877	NA	NA	NA
chr1	119194110	0.851997	0.692924	0.159073	0.0613609	2.59241	0.0134788	0.017029	0.00953049	0.999999	Intergenic	36525	ENSMUST00000181691	chr1-119189576-119189828-CpG:_20-CGI	-4283	NA	NA	NA
chr1	119295010	0.686224	0.829307	-0.143083	0.0724626	-1.97458	0.0116865	0.0261752	0.0483162	0.999999	Intergenic	127237	ENSMUST00000038765	chr1-119189576-119189828-CpG:_20-CGI	-105183	NA	NA	NA
chr1	119295018	0.337578	0.56052	-0.222942	0.0788297	-2.82815	0.0164434	0.0122828	0.00468184	0.999999	Intergenic	127229	ENSMUST00000038765	chr1-119189576-119189828-CpG:_20-CGI	-105191	NA	NA	NA
chr1	119299955	0.556045	0.419068	0.136977	0.0610262	2.24455	0.0100034	0.0102803	0.0247968	0.999999	Intergenic	122292	ENSMUST00000038765	chr1-119189576-119189828-CpG:_20-CGI	-110128	NA	NA	NA
chr1	119302497	0.404815	0.560068	-0.155253	0.056531	-2.74633	0.0103815	0.00954833	0.00602653	0.999999	Intergenic	119750	ENSMUST00000038765	chr1-119189576-119189828-CpG:_20-CGI	-112670	NA	NA	NA
chr1	119305731	0.375658	0.502364	-0.126707	0.0644835	-1.96495	0.0106618	0.0134131	0.0494203	0.999999	Intergenic	116516	ENSMUST00000038765	chr1-119420294-119422877-CpG:_244-CGI	114563	NA	NA	NA
chr1	119333789	0.623994	0.76517	-0.141176	0.0573451	-2.46186	0.010008	0.011296	0.0138218	0.999999	Intergenic	88458	ENSMUST00000038765	chr1-119420294-119422877-CpG:_244-CGI	86505	NA	NA	NA
chr1	119390924	0.206983	0.425658	-0.218675	0.0644639	-3.39221	0.0120839	0.0113051	0.000693325	0.778033	Intergenic	31323	ENSMUST00000038765	chr1-119420294-119422877-CpG:_244-CGI	29370	NA	NA	NA
chr1	119391035	0.472782	0.632683	-0.159902	0.0679531	-2.35312	0.0104553	0.0109344	0.0186167	0.999999	Intergenic	31212	ENSMUST00000038765	chr1-119420294-119422877-CpG:_244-CGI	29259	NA	NA	NA
chr1	119397465	0.666944	0.49913	0.167815	0.0823746	2.03721	0.0183136	0.013325	0.0416286	0.999999	Intergenic	24782	ENSMUST00000038765	chr1-119420294-119422877-CpG:_244-CGI	22829	NA	NA	NA
chr1	119409627	0.57201	0.447067	0.124943	0.0530155	2.35674	0.00810011	0.00772363	0.0184363	0.999999	Intergenic	12620	ENSMUST00000038765	chr1-119420294-119422877-CpG:_244-CGI	10667	NA	NA	NA
chr1	119417536	0.734692	0.918582	-0.183889	0.0634547	-2.89796	0.0150163	0.0122916	0.00375594	0.999999	exon (ENSMUST00000038765, exon 2 of 2)	4711	ENSMUST00000038765	chr1-119420294-119422877-CpG:_244-CGI	2758	ENSMUSG00000037035	Inhbb	inhibin beta-B [Source:MGI Symbol;Acc:MGI:96571]
chr1	119417684	0.847626	0.702972	0.144653	0.0556347	2.60006	0.011547	0.0113263	0.0093208	0.999999	exon (ENSMUST00000038765, exon 2 of 2)	4563	ENSMUST00000038765	chr1-119420294-119422877-CpG:_244-CGI	2610	ENSMUSG00000037035	Inhbb	inhibin beta-B [Source:MGI Symbol;Acc:MGI:96571]
chr1	119420479	0.16918	0.0238263	0.145353	0.0523439	2.77689	0.0130829	0.0160443	0.00548814	0.999999	intron (ENSMUST00000038765, intron 1 of 1)	1768	ENSMUST00000038765	chr1-119420294-119422877-CpG:_244-CGI	0	ENSMUSG00000037035	Inhbb	inhibin beta-B [Source:MGI Symbol;Acc:MGI:96571]
chr1	119431899	0.536553	0.717269	-0.180716	0.0879193	-2.05547	0.0109346	0.0506725	0.0398335	0.999999	Intergenic	-9652	ENSMUST00000038765	chr1-119420294-119422877-CpG:_244-CGI	-9023	NA	NA	NA
chr1	119476139	0.860763	0.70843	0.152332	0.0707659	2.15262	0.0128938	0.0129587	0.0313485	0.999999	intron (ENSMUST00000142945, intron 1 of 2)	1939	ENSMUST00000142945	chr1-119504422-119504997-CpG:_52-CGI	28283	ENSMUSG00000004451	Ralb	v-ral simian leukemia viral oncogene homolog B (ras related) [Source:MGI Symbol;Acc:MGI:1927244]
chr1	119476360	0.69415	0.893585	-0.199434	0.0649998	-3.06823	0.0143962	0.0178227	0.00215332	0.984314	intron (ENSMUST00000142945, intron 1 of 2)	1718	ENSMUST00000142945	chr1-119504422-119504997-CpG:_52-CGI	28062	ENSMUSG00000004451	Ralb	v-ral simian leukemia viral oncogene homolog B (ras related) [Source:MGI Symbol;Acc:MGI:1927244]
chr1	119476387	0.709993	0.867879	-0.157886	0.0644346	-2.45033	0.0120276	0.0132488	0.0142723	0.999999	intron (ENSMUST00000142945, intron 1 of 2)	1691	ENSMUST00000142945	chr1-119504422-119504997-CpG:_52-CGI	28035	ENSMUSG00000004451	Ralb	v-ral simian leukemia viral oncogene homolog B (ras related) [Source:MGI Symbol;Acc:MGI:1927244]
chr1	119523603	0.901115	0.743428	0.157688	0.0639789	2.46468	0.0160054	0.0117848	0.0137136	0.999999	intron (ENSMUST00000185095, intron 1 of 3)	-2556	ENSMUST00000183952	chr1-119525825-119526478-CpG:_67-CGI	2222	ENSMUSG00000098447	Gm27184	predicted gene 27184 [Source:MGI Symbol;Acc:MGI:5521027]
chr1	119526643	0.616172	0.748601	-0.132429	0.0646866	-2.04724	0.0103203	0.0128265	0.0406342	0.999999	promoter-TSS (ENSMUST00000185095)	219	ENSMUST00000069755	chr1-119525825-119526478-CpG:_67-CGI	-166	ENSMUSG00000098447	Gm27184	predicted gene 27184 [Source:MGI Symbol;Acc:MGI:5521027]
chr1	119537816	0.588433	0.805921	-0.217488	0.0828447	-2.62525	0.0133139	0.0173924	0.00865856	0.999999	Intergenic	7606	ENSMUST00000122556	chr1-119525825-119526478-CpG:_67-CGI	-11339	NA	NA	NA
chr1	119630657	0.804905	0.673616	0.131289	0.064252	2.04334	0.0133514	0.0178658	0.0410186	0.999999	intron (ENSMUST00000052404, intron 3 of 24)	18342	ENSMUST00000052404	chr1-119648353-119649055-CpG:_83-CGI	17696	ENSMUSG00000026383	Epb4.1l5	erythrocyte protein band 4.1 like 5 [Source:MGI Symbol;Acc:MGI:103006]
chr1	119647788	0.471517	0.328535	0.142982	0.0630949	2.26614	0.0102427	0.0123105	0.0234426	0.999999	intron (ENSMUST00000052404, intron 1 of 24)	1211	ENSMUST00000052404	chr1-119648353-119649055-CpG:_83-CGI	565	ENSMUSG00000026383	Epb4.1l5	erythrocyte protein band 4.1 like 5 [Source:MGI Symbol;Acc:MGI:103006]
chr1	119835631	0.410708	0.291034	0.119673	0.0587568	2.03676	0.0085734	0.0147618	0.0416743	0.999999	intron (ENSMUST00000166422, intron 1 of 5)	1367	ENSMUST00000163621	chr1-119836759-119837754-CpG:_106-CGI	1128	ENSMUSG00000026384	Ptpn4	protein tyrosine phosphatase, non-receptor type 4 [Source:MGI Symbol;Acc:MGI:1099792]
chr1	119836244	0.133423	0.242219	-0.108796	0.0541385	-2.00958	0.0103645	0.0156535	0.0444753	0.999999	intron (ENSMUST00000166422, intron 1 of 5)	754	ENSMUST00000163621	chr1-119836759-119837754-CpG:_106-CGI	515	ENSMUSG00000026384	Ptpn4	protein tyrosine phosphatase, non-receptor type 4 [Source:MGI Symbol;Acc:MGI:1099792]
chr1	119903271	0.114944	0.00350775	0.111437	0.0492831	2.26116	0.0273206	0.0179997	0.0237496	0.999999	Intergenic	9936	ENSMUST00000037906	chr1-119913153-119913411-CpG:_23-CGI	9882	NA	NA	NA
chr1	119996769	0.6949	0.800187	-0.105286	0.0529587	-1.98808	0.0105145	0.0115251	0.0468024	0.999999	intron (ENSMUST00000174458, intron 1 of 6)	420	ENSMUST00000174370	chr1-120073679-120073931-CpG:_28-CGI	76910	ENSMUSG00000036962	Cfap221	cilia and flagella associated protein 221 [Source:MGI Symbol;Acc:MGI:2684947]
chr1	119997635	0.416159	0.303061	0.113098	0.0534416	2.11629	0.00870817	0.00812788	0.0343202	0.999999	promoter-TSS (ENSMUST00000174370)	-402	ENSMUST00000174458	chr1-120073679-120073931-CpG:_28-CGI	76044	ENSMUSG00000036962	Cfap221	cilia and flagella associated protein 221 [Source:MGI Symbol;Acc:MGI:2684947]
chr1	120019079	0.334396	0.455155	-0.120759	0.060494	-1.99621	0.011139	0.00896302	0.0459115	0.999999	intron (ENSMUST00000072886, intron 1 of 13)	12100	ENSMUST00000072886	chr1-120073679-120073931-CpG:_28-CGI	54600	ENSMUSG00000026387	Sctr	secretin receptor [Source:MGI Symbol;Acc:MGI:2441720]
chr1	120072560	0.537138	0.68191	-0.144773	0.0650559	-2.22536	0.0161078	0.0092237	0.0260572	0.999999	intron (ENSMUST00000056089, intron 1 of 1)	1513	ENSMUST00000056089	chr1-120073679-120073931-CpG:_28-CGI	1119	ENSMUSG00000050777	Tmem37	transmembrane protein 37 [Source:MGI Symbol;Acc:MGI:2157899]
chr1	120076766	0.691538	0.841885	-0.150347	0.0663634	-2.26552	0.0230172	0.0107977	0.023481	0.999999	Intergenic	-2693	ENSMUST00000056089	chr1-120073679-120073931-CpG:_28-CGI	-2836	NA	NA	NA
chr1	120118218	0.323821	0.567619	-0.243799	0.0842285	-2.89449	0.0159932	0.0124062	0.00379776	0.999999	intron (ENSMUST00000027634, intron 2 of 3)	1919	ENSMUST00000112648	chr1-120120917-120121280-CpG:_35-CGI	2699	ENSMUSG00000026385	Dbi	diazepam binding inhibitor [Source:MGI Symbol;Acc:MGI:94865]
chr1	120124793	0.831529	0.948656	-0.117127	0.0538774	-2.17396	0.0132153	0.0156312	0.029708	0.999999	intron (ENSMUST00000027637, intron 1 of 4)	3594	ENSMUST00000056038	chr1-120120917-120121280-CpG:_35-CGI	-3514	ENSMUSG00000026388	3110009E18Rik	RIKEN cDNA 3110009E18 gene [Source:MGI Symbol;Acc:MGI:1920353]
chr1	120231533	0.19558	0.0796815	0.115898	0.0395329	2.93169	0.0102522	0.00776513	0.00337123	0.999999	intron (ENSMUST00000112640, intron 4 of 4)	33721	ENSMUST00000140490	chr1-120340460-120341881-CpG:_128-CGI	108927	ENSMUSG00000026389	Steap3	STEAP family member 3 [Source:MGI Symbol;Acc:MGI:1915678]
chr1	120266749	0.269335	0.148682	0.120653	0.0608757	1.98196	0.0123017	0.0189924	0.0474837	0.999999	intron (ENSMUST00000112643, intron 2 of 5)	-1466	ENSMUST00000112640	chr1-120340460-120341881-CpG:_128-CGI	73711	ENSMUSG00000026389	Steap3	STEAP family member 3 [Source:MGI Symbol;Acc:MGI:1915678]
chr1	120270267	0.164819	0.308294	-0.143475	0.0606709	-2.36481	0.0168844	0.0103546	0.0180393	0.999999	5' UTR (ENSMUST00000112639, exon 1 of 5)	155	ENSMUST00000112639	chr1-120340460-120341881-CpG:_128-CGI	70193	ENSMUSG00000026389	Steap3	STEAP family member 3 [Source:MGI Symbol;Acc:MGI:1915678]
chr1	120343856	0.103328	0.221016	-0.117688	0.0505071	-2.33013	0.0111805	0.0115557	0.0197991	0.999999	TTS (ENSMUST00000037286)	3275	ENSMUST00000037286	chr1-120342367-120342639-CpG:_30-CGI	-1218	ENSMUSG00000036907	C1ql2	complement component 1, q subcomponent-like 2 [Source:MGI Symbol;Acc:MGI:3032521]
chr1	120530225	0.667055	0.837821	-0.170766	0.0702039	-2.43242	0.0152951	0.0154303	0.0149981	0.999999	Intergenic	-25142	ENSMUST00000027639	chr1-120602843-120603990-CpG:_90-CGI	72618	NA	NA	NA
chr1	120600496	0.276973	0.0991641	0.177809	0.072359	2.45731	0.0273629	0.0160453	0.013998	0.999999	Intergenic	-1921	ENSMUST00000079721	chr1-120602843-120603990-CpG:_90-CGI	2347	NA	NA	NA
chr1	120604557	0.395606	0.246903	0.148703	0.0675011	2.20297	0.0111082	0.0175211	0.0275969	0.999999	intron (ENSMUST00000079721, intron 1 of 1)	2140	ENSMUST00000079721	chr1-120602843-120603990-CpG:_90-CGI	-568	ENSMUSG00000058665	En1	engrailed 1 [Source:MGI Symbol;Acc:MGI:95389]
chr1	120604574	0.386313	0.234099	0.152214	0.0597808	2.5462	0.0104532	0.0126494	0.0108903	0.999999	intron (ENSMUST00000079721, intron 1 of 1)	2157	ENSMUST00000079721	chr1-120602843-120603990-CpG:_90-CGI	-585	ENSMUSG00000058665	En1	engrailed 1 [Source:MGI Symbol;Acc:MGI:95389]
chr1	120604640	0.48398	0.359318	0.124662	0.0589934	2.11315	0.00810361	0.0147597	0.0345878	0.999999	intron (ENSMUST00000079721, intron 1 of 1)	2223	ENSMUST00000079721	chr1-120602843-120603990-CpG:_90-CGI	-651	ENSMUSG00000058665	En1	engrailed 1 [Source:MGI Symbol;Acc:MGI:95389]
chr1	120604716	0.380196	0.258809	0.121387	0.0580863	2.08977	0.00830112	0.018776	0.0366382	0.999999	intron (ENSMUST00000079721, intron 1 of 1)	2299	ENSMUST00000079721	chr1-120602843-120603990-CpG:_90-CGI	-727	ENSMUSG00000058665	En1	engrailed 1 [Source:MGI Symbol;Acc:MGI:95389]
chr1	120608050	0.761815	0.596409	0.165406	0.079965	2.06848	0.0109235	0.033868	0.038595	0.999999	3' UTR (ENSMUST00000079721, exon 2 of 2)	5633	ENSMUST00000079721	chr1-120606906-120607285-CpG:_32-CGI	-766	ENSMUSG00000058665	En1	engrailed 1 [Source:MGI Symbol;Acc:MGI:95389]
chr1	120763453	0.399983	0.261488	0.138495	0.0600158	2.30764	0.00922315	0.0142538	0.0210193	0.999999	Intergenic	161036	ENSMUST00000079721	chr1-120606906-120607285-CpG:_32-CGI	-156169	NA	NA	NA
chr1	120795423	0.435532	0.543613	-0.108081	0.0492477	-2.19465	0.00743328	0.00739663	0.0281888	0.999999	Intergenic	193006	ENSMUST00000079721	chr1-120606906-120607285-CpG:_32-CGI	-188139	NA	NA	NA
chr1	120795446	0.556302	0.665065	-0.108763	0.0506758	-2.14626	0.00727666	0.00967278	0.0318524	0.999999	Intergenic	193029	ENSMUST00000079721	chr1-120606906-120607285-CpG:_32-CGI	-188162	NA	NA	NA
chr1	120961941	0.710349	0.578816	0.131532	0.0557989	2.35725	0.00828394	0.0120219	0.0184107	0.999999	Intergenic	-125463	ENSMUST00000181433	chr1-121177908-121178195-CpG:_27-CGI	215967	NA	NA	NA
chr1	120962241	0.337754	0.587014	-0.24926	0.0831692	-2.99703	0.0217352	0.0131715	0.00272628	0.999999	Intergenic	-125163	ENSMUST00000181433	chr1-121177908-121178195-CpG:_27-CGI	215667	NA	NA	NA
chr1	121053766	0.383607	0.507877	-0.12427	0.0599093	-2.07431	0.012887	0.00917176	0.0380507	0.999999	Intergenic	-33638	ENSMUST00000181433	chr1-121177908-121178195-CpG:_27-CGI	124142	NA	NA	NA
chr1	121087745	0.562775	0.440682	0.122093	0.0526159	2.32045	0.00799832	0.00800997	0.0203164	0.999999	intron (ENSMUST00000181433, intron 1 of 4)	219	ENSMUST00000181183	chr1-121177908-121178195-CpG:_27-CGI	90163	ENSMUSG00000097881	Celrr	cerebellum expressed regulatory RNA [Source:MGI Symbol;Acc:MGI:2685664]
chr1	121178100	0.061017	0.172012	-0.110995	0.0552852	-2.00769	0.0133304	0.0214509	0.0446767	0.999999	Intergenic	90574	ENSMUST00000181183	chr1-121177908-121178195-CpG:_27-CGI	0	NA	NA	NA
chr1	121326259	0.701039	0.805694	-0.104654	0.0464392	-2.25358	0.00836521	0.00899703	0.0242227	0.999999	intron (ENSMUST00000071064, intron 1 of 5)	1418	ENSMUST00000159085	chr1-121327653-121328143-CpG:_44-CGI	1394	ENSMUSG00000003721	Insig2	insulin induced gene 2 [Source:MGI Symbol;Acc:MGI:1920249]
chr1	121326609	0.407417	0.658836	-0.251419	0.0717563	-3.50379	0.0123077	0.0160695	0.000458684	0.693421	intron (ENSMUST00000071064, intron 1 of 5)	1068	ENSMUST00000159085	chr1-121327653-121328143-CpG:_44-CGI	1044	ENSMUSG00000003721	Insig2	insulin induced gene 2 [Source:MGI Symbol;Acc:MGI:1920249]
chr1	121326630	0.178552	0.305769	-0.127217	0.0615557	-2.0667	0.0113025	0.0108356	0.0387623	0.999999	intron (ENSMUST00000071064, intron 1 of 5)	1047	ENSMUST00000159085	chr1-121327653-121328143-CpG:_44-CGI	1023	ENSMUSG00000003721	Insig2	insulin induced gene 2 [Source:MGI Symbol;Acc:MGI:1920249]
chr1	121332353	0.500686	0.645959	-0.145272	0.0648415	-2.24042	0.0128886	0.0116675	0.0250635	0.999999	intron (ENSMUST00000071064, intron 1 of 5)	196	ENSMUST00000161068	chr1-121327653-121328143-CpG:_44-CGI	-4211	ENSMUSG00000003721	Insig2	insulin induced gene 2 [Source:MGI Symbol;Acc:MGI:1920249]
chr1	121371282	0.689613	0.552479	0.137134	0.0662892	2.06872	0.00900888	0.0184918	0.0385726	0.999999	Intergenic	-38694	ENSMUST00000071064	chr1-121327653-121328143-CpG:_44-CGI	-43140	NA	NA	NA
chr1	121426509	0.807477	0.939946	-0.132469	0.0622057	-2.12953	0.0170508	0.0212204	0.0332108	0.999999	Intergenic	-4539	ENSMUST00000036025	chr1-121430990-121431205-CpG:_17-CGI	4481	NA	NA	NA
chr1	121488317	0.912232	0.795531	0.1167	0.050653	2.30391	0.0122173	0.0120422	0.0212275	0.999999	TTS (ENSMUST00000152863)	-2899	ENSMUST00000152959	chr1-121527415-121527955-CpG:_49-CGI	39098	ENSMUSG00000085857	Gm15392	predicted gene 15392 [Source:MGI Symbol;Acc:MGI:3705317]
chr1	121527256	0.606871	0.70699	-0.100119	0.0485541	-2.06202	0.00948931	0.00689677	0.0392063	0.999999	intron (ENSMUST00000055884, intron 1 of 1)	1208	ENSMUST00000055884	chr1-121527415-121527955-CpG:_49-CGI	159	ENSMUSG00000050534	Htr5b	5-hydroxytryptamine (serotonin) receptor 5B [Source:MGI Symbol;Acc:MGI:96284]
chr1	121527386	0.207994	0.345862	-0.137868	0.054202	-2.5436	0.0106994	0.0108541	0.0109717	0.999999	intron (ENSMUST00000055884, intron 1 of 1)	1078	ENSMUST00000055884	chr1-121527415-121527955-CpG:_49-CGI	29	ENSMUSG00000050534	Htr5b	5-hydroxytryptamine (serotonin) receptor 5B [Source:MGI Symbol;Acc:MGI:96284]
chr1	121527473	0.182688	0.369565	-0.186877	0.0644066	-2.90152	0.0150682	0.012856	0.0037136	0.999999	exon (ENSMUST00000055884, exon 1 of 2)	991	ENSMUST00000055884	chr1-121527415-121527955-CpG:_49-CGI	0	ENSMUSG00000050534	Htr5b	5-hydroxytryptamine (serotonin) receptor 5B [Source:MGI Symbol;Acc:MGI:96284]
chr1	121527510	0.195183	0.366587	-0.171405	0.0688424	-2.48981	0.0131522	0.0134571	0.0127811	0.999999	exon (ENSMUST00000055884, exon 1 of 2)	954	ENSMUST00000055884	chr1-121527415-121527955-CpG:_49-CGI	0	ENSMUSG00000050534	Htr5b	5-hydroxytryptamine (serotonin) receptor 5B [Source:MGI Symbol;Acc:MGI:96284]
chr1	121527533	0.222291	0.416269	-0.193977	0.085493	-2.26893	0.0212509	0.0259711	0.0232728	0.999999	exon (ENSMUST00000055884, exon 1 of 2)	931	ENSMUST00000055884	chr1-121527415-121527955-CpG:_49-CGI	0	ENSMUSG00000050534	Htr5b	5-hydroxytryptamine (serotonin) receptor 5B [Source:MGI Symbol;Acc:MGI:96284]
chr1	121527675	0.152032	0.279708	-0.127676	0.0497133	-2.56825	0.0107345	0.00864043	0.0102215	0.999999	exon (ENSMUST00000055884, exon 1 of 2)	789	ENSMUST00000055884	chr1-121527415-121527955-CpG:_49-CGI	0	ENSMUSG00000050534	Htr5b	5-hydroxytryptamine (serotonin) receptor 5B [Source:MGI Symbol;Acc:MGI:96284]
chr1	121527718	0.142736	0.245003	-0.102266	0.0517418	-1.97648	0.00986428	0.0151839	0.0481009	0.999999	exon (ENSMUST00000055884, exon 1 of 2)	746	ENSMUST00000055884	chr1-121527415-121527955-CpG:_49-CGI	0	ENSMUSG00000050534	Htr5b	5-hydroxytryptamine (serotonin) receptor 5B [Source:MGI Symbol;Acc:MGI:96284]
chr1	121528256	0.0691201	0.206053	-0.136933	0.0422173	-3.24352	0.00856788	0.0119758	0.00118061	0.876636	5' UTR (ENSMUST00000055884, exon 1 of 2)	208	ENSMUST00000055884	chr1-121527415-121527955-CpG:_49-CGI	-302	ENSMUSG00000050534	Htr5b	5-hydroxytryptamine (serotonin) receptor 5B [Source:MGI Symbol;Acc:MGI:96284]
chr1	121550004	0.438096	0.631158	-0.193062	0.0754895	-2.55747	0.011353	0.0113812	0.0105437	0.999999	Intergenic	9210	ENSMUST00000148809	chr1-121567592-121568081-CpG:_46-CGI	17588	NA	NA	NA
chr1	122439406	0.593777	0.754952	-0.161175	0.065204	-2.47186	0.016781	0.00943153	0.0134412	0.999999	Intergenic	-71142	ENSMUST00000158649	chr1-121567592-121568081-CpG:_46-CGI	-871326	NA	NA	NA
chr1	123389807	0.918135	0.757597	0.160538	0.0615385	2.60874	0.0172283	0.0122872	0.00908758	0.999999	TTS (ENSMUST00000104284)	123	ENSMUST00000104284	chr1-124045451-124046133-CpG:_63-CGI	655644	ENSMUSG00000077472	Gm24791	predicted gene, 24791 [Source:MGI Symbol;Acc:MGI:5454568]
chr1	124845934	0.384559	0.169224	0.215334	0.0768021	2.80376	0.0139175	0.0162931	0.00505109	0.999999	Intergenic	355079	ENSMUST00000083406	chr1-125435174-125435976-CpG:_67-CGI	589240	NA	NA	NA
chr1	124846055	0.782556	0.913404	-0.130848	0.0577395	-2.26617	0.0185613	0.0123315	0.0234409	0.999999	Intergenic	355200	ENSMUST00000083406	chr1-125435174-125435976-CpG:_67-CGI	589119	NA	NA	NA
chr1	124972368	0.991369	0.876141	0.115229	0.0428253	2.69067	0.0206903	0.0124773	0.00713087	0.999999	Intergenic	463358	ENSMUST00000027579	chr1-125435174-125435976-CpG:_67-CGI	462806	NA	NA	NA
chr1	124972422	0.817444	0.93873	-0.121287	0.0490588	-2.47228	0.0130662	0.0152476	0.0134256	0.999999	Intergenic	463304	ENSMUST00000027579	chr1-125435174-125435976-CpG:_67-CGI	462752	NA	NA	NA
chr1	125386541	0.785652	0.631839	0.153813	0.0605583	2.53991	0.0122236	0.012994	0.0110881	0.999999	Intergenic	49185	ENSMUST00000027579	chr1-125435174-125435976-CpG:_67-CGI	48633	NA	NA	NA
chr1	125391082	0.825109	0.659944	0.165165	0.0665714	2.48102	0.0125471	0.0123355	0.0131006	0.999999	Intergenic	44644	ENSMUST00000027579	chr1-125435174-125435976-CpG:_67-CGI	44092	NA	NA	NA
chr1	125391339	0.838528	0.735414	0.103114	0.043926	2.34745	0.00850388	0.00746795	0.0189027	0.999999	Intergenic	44387	ENSMUST00000027579	chr1-125435174-125435976-CpG:_67-CGI	43835	NA	NA	NA
chr1	125391413	0.816772	0.657772	0.159	0.0639614	2.48587	0.0129934	0.0121584	0.0129235	0.999999	Intergenic	44313	ENSMUST00000027579	chr1-125435174-125435976-CpG:_67-CGI	43761	NA	NA	NA
chr1	125470379	0.514243	0.737363	-0.22312	0.103399	-2.15785	0.0494829	0.0132763	0.0309392	0.999999	Intergenic	-34653	ENSMUST00000178474	chr1-125435174-125435976-CpG:_67-CGI	-34404	NA	NA	NA
chr1	125526953	0.909928	0.781996	0.127931	0.0612691	2.08802	0.0132505	0.0139431	0.0367957	0.999999	Intergenic	-34062	ENSMUST00000027580	chr1-125560389-125561346-CpG:_71-CGI	33436	NA	NA	NA
chr1	125562532	0.933739	0.810035	0.123705	0.0503939	2.45476	0.0146357	0.0105612	0.0140978	0.999999	exon (ENSMUST00000027580, exon 3 of 16)	1517	ENSMUST00000027580	chr1-125560389-125561346-CpG:_71-CGI	-1187	ENSMUSG00000026342	Slc35f5	solute carrier family 35, member F5 [Source:MGI Symbol;Acc:MGI:1921400]
chr1	125676818	0.356853	0.563955	-0.207102	0.0612251	-3.38263	0.0104108	0.0105564	0.000717951	0.783355	promoter-TSS (ENSMUST00000027581)	-176	ENSMUST00000027581	chr1-125560389-125561346-CpG:_71-CGI	-115473	ENSMUSG00000026343	Gpr39	G protein-coupled receptor 39 [Source:MGI Symbol;Acc:MGI:1918361]
chr1	125677263	0.733132	0.883267	-0.150135	0.0644851	-2.3282	0.0206754	0.0146588	0.0199012	0.999999	5' UTR (ENSMUST00000027581, exon 1 of 2)	269	ENSMUST00000027581	chr1-125560389-125561346-CpG:_71-CGI	-115918	ENSMUSG00000026343	Gpr39	G protein-coupled receptor 39 [Source:MGI Symbol;Acc:MGI:1918361]
chr1	125714785	0.817511	0.952424	-0.134912	0.0548923	-2.45776	0.0225685	0.0142267	0.0139805	0.999999	intron (ENSMUST00000027581, intron 1 of 1)	37791	ENSMUST00000027581	chr1-125560389-125561346-CpG:_71-CGI	-153440	ENSMUSG00000026343	Gpr39	G protein-coupled receptor 39 [Source:MGI Symbol;Acc:MGI:1918361]
chr1	125764447	0.827686	0.565302	0.262384	0.0825857	3.17711	0.0174085	0.0158774	0.00148752	0.920608	intron (ENSMUST00000027581, intron 1 of 1)	-75555	ENSMUST00000159359	chr1-125911448-125912249-CpG:_69-CGI	147001	ENSMUSG00000026343	Gpr39	G protein-coupled receptor 39 [Source:MGI Symbol;Acc:MGI:1918361]
chr1	125910440	0.238425	0.107401	0.131024	0.0534607	2.45084	0.0152596	0.0132825	0.0142523	0.999999	exon (ENSMUST00000027582, exon 2 of 3)	467	ENSMUST00000159529	chr1-125911448-125912249-CpG:_69-CGI	1008	ENSMUSG00000026344	Lypd1	Ly6/Plaur domain containing 1 [Source:MGI Symbol;Acc:MGI:1919835]
chr1	126562440	0.896548	0.664181	0.232367	0.0808805	2.87296	0.0143435	0.0360419	0.00406641	0.999999	intron (ENSMUST00000162664, intron 2 of 2)	-69514	ENSMUST00000161954	chr1-126492697-126492940-CpG:_22-CGI	-69501	ENSMUSG00000049690	Nckap5	NCK-associated protein 5 [Source:MGI Symbol;Acc:MGI:2686394]
chr1	126752574	0.62366	0.490399	0.133261	0.0505701	2.63517	0.01026	0.00674152	0.00840946	0.999999	intron (ENSMUST00000094609, intron 1 of 12)	-14373	ENSMUST00000160693	chr1-126492697-126492940-CpG:_22-CGI	-259635	ENSMUSG00000049690	Nckap5	NCK-associated protein 5 [Source:MGI Symbol;Acc:MGI:2686394]
chr1	127114307	0.840292	0.666668	0.173625	0.0777027	2.23448	0.0273649	0.0131749	0.0254517	0.999999	Intergenic	-90678	ENSMUST00000038361	chr1-127204918-127205651-CpG:_61-CGI	90611	NA	NA	NA
chr1	127204178	0.486819	0.669835	-0.183016	0.0589838	-3.10281	0.0109572	0.00804681	0.00191691	0.961723	promoter-TSS (ENSMUST00000038361)	-807	ENSMUST00000038361	chr1-127204918-127205651-CpG:_61-CGI	740	ENSMUSG00000036155	Mgat5	mannoside acetylglucosaminyltransferase 5 [Source:MGI Symbol;Acc:MGI:894701]
chr1	127204209	0.53944	0.738474	-0.199034	0.0653794	-3.0443	0.0150026	0.00899885	0.00233225	0.999999	promoter-TSS (ENSMUST00000038361)	-776	ENSMUST00000038361	chr1-127204918-127205651-CpG:_61-CGI	709	ENSMUSG00000036155	Mgat5	mannoside acetylglucosaminyltransferase 5 [Source:MGI Symbol;Acc:MGI:894701]
chr1	127238962	0.428866	0.227264	0.201602	0.0768366	2.62378	0.0132947	0.0116073	0.00869599	0.999999	intron (ENSMUST00000038361, intron 1 of 17)	33977	ENSMUST00000038361	chr1-127204918-127205651-CpG:_61-CGI	-33312	ENSMUSG00000036155	Mgat5	mannoside acetylglucosaminyltransferase 5 [Source:MGI Symbol;Acc:MGI:894701]
chr1	127321144	0.791103	0.641201	0.149902	0.070248	2.1339	0.0176759	0.0115655	0.0328509	0.999999	intron (ENSMUST00000171405, intron 2 of 15)	-10668	ENSMUST00000175405	chr1-127204918-127205651-CpG:_61-CGI	-115494	ENSMUSG00000036155	Mgat5	mannoside acetylglucosaminyltransferase 5 [Source:MGI Symbol;Acc:MGI:894701]
chr1	127321854	0.659353	0.517886	0.141467	0.0676291	2.0918	0.0100886	0.0153522	0.0364563	0.999999	intron (ENSMUST00000171405, intron 2 of 15)	-9958	ENSMUST00000175405	chr1-127204918-127205651-CpG:_61-CGI	-116204	ENSMUSG00000036155	Mgat5	mannoside acetylglucosaminyltransferase 5 [Source:MGI Symbol;Acc:MGI:894701]
chr1	127425037	0.187173	0.292118	-0.104945	0.0454755	-2.30773	0.00926436	0.00753041	0.021014	0.999999	intron (ENSMUST00000171405, intron 10 of 15)	49907	ENSMUST00000083753	chr1-127204918-127205651-CpG:_61-CGI	-219387	ENSMUSG00000036155	Mgat5	mannoside acetylglucosaminyltransferase 5 [Source:MGI Symbol;Acc:MGI:894701]
chr1	127487076	0.360423	0.501542	-0.141118	0.0670641	-2.10423	0.0221908	0.00922582	0.0353583	0.999999	intron (ENSMUST00000027585, intron 8 of 8)	13267	ENSMUST00000160111	chr1-127677228-127678137-CpG:_82-CGI	190152	ENSMUSG00000026347	Tmem163	transmembrane protein 163 [Source:MGI Symbol;Acc:MGI:1919410]
chr1	127575826	0.74699	0.613398	0.133592	0.063193	2.11403	0.0118922	0.0106723	0.034513	0.999999	intron (ENSMUST00000160616, intron 2 of 7)	-38397	ENSMUST00000162406	chr1-127677228-127678137-CpG:_82-CGI	101402	ENSMUSG00000026347	Tmem163	transmembrane protein 163 [Source:MGI Symbol;Acc:MGI:1919410]
chr1	127576960	0.492397	0.361165	0.131232	0.0607793	2.15916	0.011283	0.01257	0.0308376	0.999999	intron (ENSMUST00000160616, intron 2 of 7)	-39531	ENSMUST00000162406	chr1-127677228-127678137-CpG:_82-CGI	100268	ENSMUSG00000026347	Tmem163	transmembrane protein 163 [Source:MGI Symbol;Acc:MGI:1919410]
chr1	127676226	0.22214	0.343011	-0.120871	0.0573782	-2.10657	0.0101971	0.0112186	0.0351548	0.999999	intron (ENSMUST00000160616, intron 1 of 7)	1869	ENSMUST00000160616	chr1-127677228-127678137-CpG:_82-CGI	1002	ENSMUSG00000026347	Tmem163	transmembrane protein 163 [Source:MGI Symbol;Acc:MGI:1919410]
chr1	127750649	0.27942	0.389895	-0.110476	0.0550874	-2.00546	0.00982958	0.00876175	0.044914	0.999999	intron (ENSMUST00000038006, intron 5 of 9)	21237	ENSMUST00000038006	chr1-127773918-127774860-CpG:_91-CGI	23269	ENSMUSG00000026348	Acmsd	amino carboxymuconate semialdehyde decarboxylase [Source:MGI Symbol;Acc:MGI:2386323]
chr1	127756224	0.4804	0.294661	0.18574	0.0673525	2.75772	0.0112977	0.0100543	0.00582056	0.999999	intron (ENSMUST00000038006, intron 6 of 9)	-17939	ENSMUST00000027587	chr1-127773918-127774860-CpG:_91-CGI	17694	ENSMUSG00000026348	Acmsd	amino carboxymuconate semialdehyde decarboxylase [Source:MGI Symbol;Acc:MGI:2386323]
chr1	127765524	0.633776	0.772606	-0.13883	0.0588771	-2.35796	0.00952358	0.0126743	0.0183758	0.999999	intron (ENSMUST00000038006, intron 8 of 9)	-8639	ENSMUST00000027587	chr1-127773918-127774860-CpG:_91-CGI	8394	ENSMUSG00000026348	Acmsd	amino carboxymuconate semialdehyde decarboxylase [Source:MGI Symbol;Acc:MGI:2386323]
chr1	127769067	0.818893	0.694183	0.12471	0.0434056	2.87313	0.00789696	0.0075946	0.00406422	0.999999	Intergenic	-5096	ENSMUST00000027587	chr1-127773918-127774860-CpG:_91-CGI	4851	NA	NA	NA
chr1	127785837	0.747269	0.592011	0.155258	0.0721837	2.15087	0.0251309	0.011774	0.0314864	0.999999	intron (ENSMUST00000112570, intron 2 of 9)	-10733	ENSMUST00000153359	chr1-127773918-127774860-CpG:_91-CGI	-10978	ENSMUSG00000026349	Ccnt2	cyclin T2 [Source:MGI Symbol;Acc:MGI:1920199]
chr1	127846140	0.793836	0.903464	-0.109628	0.0558917	-1.96143	0.0138928	0.0110116	0.0498285	0.999999	Intergenic	-5851	ENSMUST00000061512	chr1-127868687-127869081-CpG:_34-CGI	22547	NA	NA	NA
chr1	127846274	0.843004	0.966055	-0.123051	0.0432674	-2.84396	0.0113298	0.0144733	0.00445561	0.999999	Intergenic	-5985	ENSMUST00000061512	chr1-127868687-127869081-CpG:_34-CGI	22413	NA	NA	NA
chr1	127904709	0.332817	0.479984	-0.147167	0.0618732	-2.37852	0.0105394	0.0138877	0.0173821	0.999999	TTS (ENSMUST00000142662)	3797	ENSMUST00000150945	chr1-127868687-127869081-CpG:_34-CGI	-35629	ENSMUSG00000036104	Rab3gap1	RAB3 GTPase activating protein subunit 1 [Source:MGI Symbol;Acc:MGI:2445001]
chr1	128066767	0.737134	0.891575	-0.154441	0.0661504	-2.3347	0.0176395	0.0119314	0.0195592	0.999999	intron (ENSMUST00000097597, intron 2 of 12)	28199	ENSMUST00000121497	chr1-128038533-128038780-CpG:_24-CGI	-27988	ENSMUSG00000036086	Zranb3	zinc finger, RAN-binding domain containing 3 [Source:MGI Symbol;Acc:MGI:1918362]
chr1	128243407	0.855702	0.956945	-0.101242	0.0451473	-2.24249	0.0172187	0.0157069	0.0249297	0.999999	promoter-TSS (ENSMUST00000027592)	-773	ENSMUST00000027592	chr1-128244099-128244972-CpG:_84-CGI	692	ENSMUSG00000026353	Ubxn4	UBX domain protein 4 [Source:MGI Symbol;Acc:MGI:1915062]
chr1	128304264	0.969008	0.797353	0.171654	0.0511037	3.35894	0.0142523	0.0136887	0.000782411	0.804616	exon (ENSMUST00000073490, exon 7 of 17)	-12001	ENSMUST00000162067	chr1-128359337-128359856-CpG:_59-CGI	55073	ENSMUSG00000026354	Lct	lactase [Source:MGI Symbol;Acc:MGI:104576]
chr1	128358906	0.0651602	0.173342	-0.108182	0.0448407	-2.41259	0.0134606	0.0104883	0.0158398	0.999999	intron (ENSMUST00000027601, intron 1 of 16)	749	ENSMUST00000027601	chr1-128359337-128359856-CpG:_59-CGI	431	ENSMUSG00000026355	Mcm6	minichromosome maintenance deficient 6 (MIS5 homolog, S. pombe) (S. cerevisiae) [Source:MGI Symbol;Acc:MGI:1298227]
chr1	128440599	0.714447	0.486637	0.22781	0.0723416	3.14909	0.0161242	0.0120197	0.00163782	0.934068	Intergenic	-23184	ENSMUST00000064309	chr1-128416824-128417442-CpG:_62-CGI	-23158	NA	NA	NA
chr1	128440611	0.659662	0.412214	0.247447	0.0661113	3.74289	0.0114981	0.0103812	0.000181916	0.512805	Intergenic	-23196	ENSMUST00000064309	chr1-128416824-128417442-CpG:_62-CGI	-23170	NA	NA	NA
chr1	128444107	0.301757	0.44738	-0.145622	0.0571459	-2.54826	0.0103554	0.00864328	0.0108262	0.999999	Intergenic	-26692	ENSMUST00000064309	chr1-128416824-128417442-CpG:_62-CGI	-26666	NA	NA	NA
chr1	128457493	0.408753	0.257621	0.151132	0.0720457	2.09773	0.0102447	0.0242339	0.0359293	0.999999	Intergenic	-32546	ENSMUST00000157571	chr1-128416824-128417442-CpG:_62-CGI	-40052	NA	NA	NA
chr1	128505356	0.815139	0.948121	-0.132982	0.0644595	-2.06303	0.0178432	0.0366594	0.0391095	0.999999	Intergenic	9862	ENSMUST00000157807	chr1-128590909-128591764-CpG:_67-CGI	85553	NA	NA	NA
chr1	128520195	0.243995	0.409468	-0.165473	0.0560321	-2.95318	0.0125657	0.00975942	0.00314519	0.999999	Intergenic	-4977	ENSMUST00000157807	chr1-128590909-128591764-CpG:_67-CGI	70714	NA	NA	NA
chr1	128588511	0.659004	0.492618	0.166386	0.0822978	2.02176	0.0171438	0.0108831	0.0432011	0.999999	TTS (ENSMUST00000142893)	3778	ENSMUST00000052172	chr1-128590909-128591764-CpG:_67-CGI	2398	ENSMUSG00000045382	Cxcr4	chemokine (C-X-C motif) receptor 4 [Source:MGI Symbol;Acc:MGI:109563]
chr1	128596262	0.478803	0.263824	0.214978	0.0728373	2.95149	0.0120534	0.0103677	0.00316247	0.999999	Intergenic	-3970	ENSMUST00000142893	chr1-128590909-128591764-CpG:_67-CGI	-4499	NA	NA	NA
chr1	128597268	0.336132	0.207004	0.129128	0.0657659	1.96345	0.0118124	0.013994	0.0495941	0.999999	Intergenic	-4976	ENSMUST00000142893	chr1-128590909-128591764-CpG:_67-CGI	-5505	NA	NA	NA
chr1	128614709	0.359374	0.54498	-0.185605	0.0778599	-2.38384	0.0151893	0.0209399	0.017133	0.999999	Intergenic	-22417	ENSMUST00000142893	chr1-128590909-128591764-CpG:_67-CGI	-22946	NA	NA	NA
chr1	128615234	0.355022	0.533287	-0.178264	0.0650121	-2.74202	0.0123924	0.00901132	0.00610624	0.999999	Intergenic	-22942	ENSMUST00000142893	chr1-128590909-128591764-CpG:_67-CGI	-23471	NA	NA	NA
chr1	128746695	0.792879	0.59162	0.20126	0.0679194	2.96322	0.017906	0.0106858	0.00304443	0.999999	Intergenic	27725	ENSMUST00000181951	chr1-128590909-128591764-CpG:_67-CGI	-154932	NA	NA	NA
chr1	128824642	0.499707	0.638853	-0.139146	0.0694248	-2.00427	0.0254021	0.00834488	0.0450408	0.999999	Intergenic	-50222	ENSMUST00000181951	chr1-128590909-128591764-CpG:_67-CGI	-232879	NA	NA	NA
chr1	128833502	0.397618	0.256966	0.140652	0.0540624	2.60166	0.00908998	0.00881428	0.00927751	0.999999	Intergenic	52516	ENSMUST00000082803	chr1-128590909-128591764-CpG:_67-CGI	-241739	NA	NA	NA
chr1	130274446	0.75655	0.864682	-0.108132	0.0487494	-2.21812	0.0105069	0.00830894	0.0265468	0.999999	intron (ENSMUST00000155992, intron 1 of 1)	6811	ENSMUST00000155992	chr1-130715566-130715870-CpG:_27-CGI	441120	ENSMUSG00000086633	Gm16081	predicted gene 16081 [Source:MGI Symbol;Acc:MGI:3801800]
chr1	130301917	0.428973	0.277337	0.151636	0.0692136	2.19084	0.0124786	0.0102279	0.0284631	0.999999	Intergenic	-20660	ENSMUST00000155992	chr1-130715566-130715870-CpG:_27-CGI	413649	NA	NA	NA
chr1	130309428	0.722817	0.537997	0.18482	0.0824689	2.24109	0.0262631	0.0126064	0.0250204	0.999999	Intergenic	-28171	ENSMUST00000155992	chr1-130715566-130715870-CpG:_27-CGI	406138	NA	NA	NA
chr1	130372664	0.293913	0.143696	0.150217	0.0644942	2.32915	0.0155422	0.0119415	0.0198509	0.999999	Intergenic	50075	ENSMUST00000136497	chr1-130715566-130715870-CpG:_27-CGI	342902	NA	NA	NA
chr1	130422805	0.18721	0.325329	-0.138119	0.0667111	-2.0704	0.0205475	0.0107018	0.0384147	0.999999	promoter-TSS (ENSMUST00000143266)	-18	ENSMUST00000143266	chr1-130715566-130715870-CpG:_27-CGI	292761	ENSMUSG00000087691	Gm15674	predicted gene 15674 [Source:MGI Symbol;Acc:MGI:3783116]
chr1	130513635	0.632626	0.74459	-0.111964	0.0555287	-2.01632	0.0100852	0.0110811	0.0437667	0.999999	intron (ENSMUST00000125681, intron 1 of 4)	-50892	ENSMUST00000027650	chr1-130715566-130715870-CpG:_27-CGI	201931	ENSMUSG00000085526	Gm16083	predicted gene 16083 [Source:MGI Symbol;Acc:MGI:3802163]
chr1	130547794	0.760456	0.597967	0.16249	0.0686588	2.36663	0.0118867	0.010997	0.0179511	0.999999	intron (ENSMUST00000125681, intron 4 of 4)	47881	ENSMUST00000082461	chr1-130715566-130715870-CpG:_27-CGI	167772	ENSMUSG00000085526	Gm16083	predicted gene 16083 [Source:MGI Symbol;Acc:MGI:3802163]
chr1	130718502	0.781357	0.902102	-0.120745	0.0457018	-2.64201	0.0106065	0.00888081	0.00824152	0.999999	intron (ENSMUST00000049813, intron 1 of 1)	1176	ENSMUST00000049813	chr1-130716676-130717833-CpG:_93-CGI	-670	ENSMUSG00000046404	Yod1	YOD1 OTU deubiquitinating enzyme 1 homologue (S. cerevisiae) [Source:MGI Symbol;Acc:MGI:2442596]
chr1	130733323	0.533259	0.661652	-0.128394	0.0602758	-2.1301	0.010768	0.0084363	0.0331633	0.999999	intron (ENSMUST00000039323, intron 1 of 3)	1348	ENSMUST00000039323	chr1-130716676-130717833-CpG:_93-CGI	-15491	ENSMUSG00000042510	AA986860	expressed sequence AA986860 [Source:MGI Symbol;Acc:MGI:2138143]
chr1	130737568	0.523928	0.668576	-0.144649	0.0642384	-2.25175	0.0123295	0.00818668	0.0243383	0.999999	5' UTR (ENSMUST00000039323, exon 2 of 4)	5593	ENSMUST00000039323	chr1-130716676-130717833-CpG:_93-CGI	-19736	ENSMUSG00000042510	AA986860	expressed sequence AA986860 [Source:MGI Symbol;Acc:MGI:2138143]
chr1	130737582	0.367075	0.522045	-0.15497	0.0625204	-2.47871	0.0120251	0.00850506	0.0131857	0.999999	exon (ENSMUST00000039323, exon 2 of 4)	5607	ENSMUST00000039323	chr1-130716676-130717833-CpG:_93-CGI	-19750	ENSMUSG00000042510	AA986860	expressed sequence AA986860 [Source:MGI Symbol;Acc:MGI:2138143]
chr1	130740949	0.346415	0.494909	-0.148495	0.0630581	-2.35489	0.0120096	0.0101739	0.0185284	0.999999	intron (ENSMUST00000039323, intron 2 of 3)	8974	ENSMUST00000039323	chr1-130716676-130717833-CpG:_93-CGI	-23117	ENSMUSG00000042510	AA986860	expressed sequence AA986860 [Source:MGI Symbol;Acc:MGI:2138143]
chr1	130740956	0.162628	0.273887	-0.111258	0.0534151	-2.0829	0.0127708	0.0104002	0.0372605	0.999999	intron (ENSMUST00000039323, intron 2 of 3)	8981	ENSMUST00000039323	chr1-130716676-130717833-CpG:_93-CGI	-23124	ENSMUSG00000042510	AA986860	expressed sequence AA986860 [Source:MGI Symbol;Acc:MGI:2138143]
chr1	130764434	0.505038	0.679883	-0.174845	0.0696493	-2.51037	0.0115316	0.00986545	0.0120605	0.999999	Intergenic	32459	ENSMUST00000039323	chr1-130716676-130717833-CpG:_93-CGI	-46602	NA	NA	NA
chr1	130830789	0.688611	0.861982	-0.173371	0.0765219	-2.26564	0.0236709	0.0111738	0.0234736	0.999999	intron (ENSMUST00000137782, intron 1 of 3)	1780	ENSMUST00000137782	chr1-130878193-130878535-CpG:_37-CGI	47404	ENSMUSG00000026417	Pigr	polymeric immunoglobulin receptor [Source:MGI Symbol;Acc:MGI:103080]
chr1	130834662	0.843626	0.732029	0.111597	0.055917	1.99575	0.0150036	0.0109573	0.0459607	0.999999	intron (ENSMUST00000133792, intron 2 of 3)	5653	ENSMUST00000137782	chr1-130878193-130878535-CpG:_37-CGI	43531	ENSMUSG00000026417	Pigr	polymeric immunoglobulin receptor [Source:MGI Symbol;Acc:MGI:103080]
chr1	131042647	0.295893	0.500735	-0.204842	0.0740797	-2.76516	0.0140899	0.0142201	0.00568955	0.999999	Intergenic	22803	ENSMUST00000016673	chr1-131096809-131097847-CpG:_110-CGI	54162	NA	NA	NA
chr1	131052852	0.931282	0.821872	0.10941	0.0500388	2.1865	0.0126229	0.0114813	0.028779	0.999999	TTS (ENSMUST00000016672)	20898	ENSMUST00000158080	chr1-131096809-131097847-CpG:_110-CGI	43957	ENSMUSG00000016528	Mapkapk2	MAP kinase-activated protein kinase 2 [Source:MGI Symbol;Acc:MGI:109298]
chr1	131053659	0.391676	0.266512	0.125164	0.0625752	2.00022	0.013973	0.00886704	0.0454769	0.999999	TTS (ENSMUST00000016672)	20091	ENSMUST00000158080	chr1-131096809-131097847-CpG:_110-CGI	43150	ENSMUSG00000016528	Mapkapk2	MAP kinase-activated protein kinase 2 [Source:MGI Symbol;Acc:MGI:109298]
chr1	131075379	0.762583	0.638651	0.123932	0.0539637	2.29657	0.00890436	0.00970625	0.0216433	0.999999	intron (ENSMUST00000016672, intron 1 of 9)	-1629	ENSMUST00000158080	chr1-131096809-131097847-CpG:_110-CGI	21430	ENSMUSG00000016528	Mapkapk2	MAP kinase-activated protein kinase 2 [Source:MGI Symbol;Acc:MGI:109298]
chr1	131093983	0.602185	0.464243	0.137942	0.0645213	2.13793	0.0153095	0.0106354	0.0325222	0.999999	intron (ENSMUST00000016672, intron 1 of 9)	3559	ENSMUST00000016672	chr1-131096809-131097847-CpG:_110-CGI	2826	ENSMUSG00000016528	Mapkapk2	MAP kinase-activated protein kinase 2 [Source:MGI Symbol;Acc:MGI:109298]
chr1	131108050	0.445071	0.219313	0.225758	0.0718432	3.14237	0.013273	0.0108297	0.00167586	0.936713	Intergenic	-5306	ENSMUST00000158631	chr1-131096809-131097847-CpG:_110-CGI	-10204	NA	NA	NA
chr1	131108106	0.374687	0.203231	0.171456	0.0774933	2.21252	0.015792	0.0212595	0.0269305	0.999999	Intergenic	-5362	ENSMUST00000158631	chr1-131096809-131097847-CpG:_110-CGI	-10260	NA	NA	NA
chr1	131108124	0.359435	0.174536	0.1849	0.0704778	2.62351	0.0129177	0.0143163	0.00870277	0.999999	Intergenic	-5380	ENSMUST00000158631	chr1-131096809-131097847-CpG:_110-CGI	-10278	NA	NA	NA
chr1	131136383	0.589656	0.694093	-0.104437	0.0487403	-2.14272	0.00800915	0.00803813	0.0321356	0.999999	intron (ENSMUST00000016670, intron 1 of 2)	1850	ENSMUST00000016670	chr1-131137776-131138378-CpG:_75-CGI	1393	ENSMUSG00000016526	Dyrk3	dual-specificity tyrosine-(Y)-phosphorylation regulated kinase 3 [Source:MGI Symbol;Acc:MGI:1330300]
chr1	131136899	0.8231	0.950911	-0.127811	0.0500369	-2.55434	0.0136821	0.01976	0.010639	0.999999	intron (ENSMUST00000016670, intron 1 of 2)	1334	ENSMUST00000016670	chr1-131137776-131138378-CpG:_75-CGI	877	ENSMUSG00000016526	Dyrk3	dual-specificity tyrosine-(Y)-phosphorylation regulated kinase 3 [Source:MGI Symbol;Acc:MGI:1330300]
chr1	131137788	0.0879191	0.196758	-0.108839	0.0487448	-2.23283	0.0152164	0.00979892	0.0255602	0.999999	intron (ENSMUST00000016670, intron 1 of 2)	445	ENSMUST00000016670	chr1-131137776-131138378-CpG:_75-CGI	0	ENSMUSG00000016526	Dyrk3	dual-specificity tyrosine-(Y)-phosphorylation regulated kinase 3 [Source:MGI Symbol;Acc:MGI:1330300]
chr1	131145292	0.736606	0.850078	-0.113473	0.0536446	-2.11527	0.0106258	0.0110409	0.0344072	0.999999	Intergenic	-7059	ENSMUST00000016670	chr1-131137776-131138378-CpG:_75-CGI	-6915	NA	NA	NA
chr1	131184768	0.309503	0.415027	-0.105524	0.0441141	-2.39207	0.00682585	0.00674152	0.0167538	0.999999	intron (ENSMUST00000131855, intron 15 of 15)	15366	ENSMUST00000068564	chr1-131153025-131153329-CpG:_22-CGI	-31440	ENSMUSG00000026427	Eif2d	eukaryotic translation initiation factor 2D [Source:MGI Symbol;Acc:MGI:109342]
chr1	131210000	0.407295	0.629223	-0.221928	0.0700796	-3.16679	0.0138019	0.0111245	0.00154131	0.928373	intron (ENSMUST00000124796, intron 2 of 2)	-9866	ENSMUST00000068564	chr1-131244662-131245555-CpG:_103-CGI	34662	ENSMUSG00000026430	Rassf5	Ras association (RalGDS/AF-6) domain family member 5 [Source:MGI Symbol;Acc:MGI:1926375]
chr1	131244609	0.313713	0.422245	-0.108532	0.0530709	-2.04503	0.00888963	0.00790225	0.0408516	0.999999	intron (ENSMUST00000112442, intron 1 of 5)	648	ENSMUST00000124796	chr1-131244662-131245555-CpG:_103-CGI	53	ENSMUSG00000026430	Rassf5	Ras association (RalGDS/AF-6) domain family member 5 [Source:MGI Symbol;Acc:MGI:1926375]
chr1	131275015	0.2718	0.409133	-0.137333	0.0619833	-2.21565	0.0142338	0.0142379	0.0267158	0.999999	intron (ENSMUST00000161764, intron 4 of 20)	1697	ENSMUST00000159195	chr1-131244662-131245555-CpG:_103-CGI	-29461	ENSMUSG00000042349	Ikbke	inhibitor of kappaB kinase epsilon [Source:MGI Symbol;Acc:MGI:1929612]
chr1	131279763	0.193238	0.348822	-0.155585	0.0540242	-2.87991	0.0099713	0.00888636	0.00397785	0.999999	promoter-TSS (ENSMUST00000062108)	-158	ENSMUST00000062108	chr1-131244662-131245555-CpG:_103-CGI	-34209	ENSMUSG00000042349	Ikbke	inhibitor of kappaB kinase epsilon [Source:MGI Symbol;Acc:MGI:1929612]
chr1	131280400	0.318004	0.468653	-0.150649	0.0641296	-2.34914	0.0153432	0.0103686	0.0188168	0.999999	promoter-TSS (ENSMUST00000062108)	-795	ENSMUST00000062108	chr1-131244662-131245555-CpG:_103-CGI	-34846	ENSMUSG00000042349	Ikbke	inhibitor of kappaB kinase epsilon [Source:MGI Symbol;Acc:MGI:1929612]
chr1	131282570	0.189905	0.391192	-0.201287	0.0838193	-2.40145	0.0233615	0.0217787	0.0163304	0.999999	Intergenic	-2965	ENSMUST00000062108	chr1-131244662-131245555-CpG:_103-CGI	-37016	NA	NA	NA
chr1	131464486	0.784533	0.898454	-0.113922	0.0575813	-1.97845	0.0143147	0.0216569	0.0478779	0.999999	intron (ENSMUST00000097588, intron 2 of 22)	34315	ENSMUST00000102332	chr1-131525716-131528397-CpG:_197-CGI	61230	ENSMUSG00000026425	Srgap2	SLIT-ROBO Rho GTPase activating protein 2 [Source:MGI Symbol;Acc:MGI:109605]
chr1	131486528	0.670524	0.442517	0.228008	0.0990868	2.30109	0.0377146	0.0146835	0.0213866	0.999999	intron (ENSMUST00000097588, intron 2 of 22)	12273	ENSMUST00000102332	chr1-131525716-131528397-CpG:_197-CGI	39188	ENSMUSG00000026425	Srgap2	SLIT-ROBO Rho GTPase activating protein 2 [Source:MGI Symbol;Acc:MGI:109605]
chr1	131579242	0.300487	0.435435	-0.134949	0.0680958	-1.98175	0.0134513	0.0111295	0.0475076	0.999999	Intergenic	-19996	ENSMUST00000027690	chr1-131525716-131528397-CpG:_197-CGI	-50846	NA	NA	NA
chr1	131613416	0.385039	0.543475	-0.158436	0.075935	-2.08646	0.0127856	0.0114473	0.0369367	0.999999	Intergenic	14178	ENSMUST00000027690	chr1-131525716-131528397-CpG:_197-CGI	-85020	NA	NA	NA
chr1	131619711	0.92207	0.803826	0.118244	0.0566066	2.08887	0.014153	0.0126	0.0367191	0.999999	Intergenic	13162	ENSMUST00000179174	chr1-131525716-131528397-CpG:_197-CGI	-91315	NA	NA	NA
chr1	131702663	0.590419	0.696946	-0.106527	0.0499542	-2.13249	0.00792459	0.00864523	0.0329664	0.999999	intron (ENSMUST00000064664, intron 4 of 4)	6026	ENSMUST00000130848	chr1-131827610-131828289-CpG:_55-CGI	124947	ENSMUSG00000052688	Rab7b	RAB7B, member RAS oncogene family [Source:MGI Symbol;Acc:MGI:2442295]
chr1	131702722	0.294744	0.408702	-0.113959	0.048926	-2.3292	0.00743802	0.00902595	0.0198483	0.999999	intron (ENSMUST00000064664, intron 4 of 4)	6085	ENSMUST00000130848	chr1-131827610-131828289-CpG:_55-CGI	124888	ENSMUSG00000052688	Rab7b	RAB7B, member RAS oncogene family [Source:MGI Symbol;Acc:MGI:2442295]
chr1	131712828	0.761873	0.876639	-0.114766	0.0529878	-2.16589	0.0107244	0.0156702	0.0303197	0.999999	TTS (ENSMUST00000129905)	16191	ENSMUST00000130848	chr1-131827610-131828289-CpG:_55-CGI	114782	ENSMUSG00000052688	Rab7b	RAB7B, member RAS oncogene family [Source:MGI Symbol;Acc:MGI:2442295]
chr1	131715148	0.835629	0.693003	0.142626	0.0524764	2.71791	0.0106914	0.00865825	0.00656952	0.999999	Intergenic	18511	ENSMUST00000130848	chr1-131827610-131828289-CpG:_55-CGI	112462	NA	NA	NA
chr1	131745435	0.754328	0.636957	0.117372	0.0506546	2.3171	0.0115614	0.00780653	0.0204985	0.999999	intron (ENSMUST00000049027, intron 1 of 20)	1414	ENSMUST00000049027	chr1-131827610-131828289-CpG:_55-CGI	82175	ENSMUSG00000042268	Slc26a9	solute carrier family 26, member 9 [Source:MGI Symbol;Acc:MGI:2444594]
chr1	131797445	0.117795	0.227637	-0.109842	0.0450027	-2.44078	0.0121355	0.00888437	0.0146556	0.999999	promoter-TSS (ENSMUST00000112393)	48	ENSMUST00000048660	chr1-131827610-131828289-CpG:_55-CGI	30165	ENSMUSG00000042251	Pm20d1	peptidase M20 domain containing 1 [Source:MGI Symbol;Acc:MGI:2442939]
chr1	131797475	0.0553994	0.157138	-0.101738	0.0382462	-2.66009	0.0115245	0.00931406	0.00781206	0.999999	promoter-TSS (ENSMUST00000112393)	78	ENSMUST00000048660	chr1-131827610-131828289-CpG:_55-CGI	30135	ENSMUSG00000042251	Pm20d1	peptidase M20 domain containing 1 [Source:MGI Symbol;Acc:MGI:2442939]
chr1	131797480	0.0562203	0.172673	-0.116453	0.0397906	-2.92664	0.0100526	0.00986486	0.00342645	0.999999	promoter-TSS (ENSMUST00000112393)	83	ENSMUST00000048660	chr1-131827610-131828289-CpG:_55-CGI	30130	ENSMUSG00000042251	Pm20d1	peptidase M20 domain containing 1 [Source:MGI Symbol;Acc:MGI:2442939]
chr1	131812554	0.898375	0.758193	0.140183	0.0549749	2.54995	0.0178271	0.010975	0.010774	0.999999	TTS (ENSMUST00000132450)	387	ENSMUST00000132450	chr1-131827610-131828289-CpG:_55-CGI	15056	ENSMUSG00000042251	Pm20d1	peptidase M20 domain containing 1 [Source:MGI Symbol;Acc:MGI:2442939]
chr1	131812578	0.863774	0.743905	0.119869	0.053678	2.23311	0.0146356	0.00998999	0.0255419	0.999999	TTS (ENSMUST00000132450)	411	ENSMUST00000132450	chr1-131827610-131828289-CpG:_55-CGI	15032	ENSMUSG00000042251	Pm20d1	peptidase M20 domain containing 1 [Source:MGI Symbol;Acc:MGI:2442939]
chr1	131812633	0.770188	0.648409	0.121779	0.058671	2.07562	0.0133468	0.0103851	0.0379294	0.999999	TTS (ENSMUST00000132450)	466	ENSMUST00000132450	chr1-131827610-131828289-CpG:_55-CGI	14977	ENSMUSG00000042251	Pm20d1	peptidase M20 domain containing 1 [Source:MGI Symbol;Acc:MGI:2442939]
chr1	131820624	0.55031	0.70768	-0.15737	0.0777575	-2.02386	0.0177955	0.014981	0.0429846	0.999999	intron (ENSMUST00000048660, intron 13 of 13)	-6868	ENSMUST00000132585	chr1-131827610-131828289-CpG:_55-CGI	6986	ENSMUSG00000042251	Pm20d1	peptidase M20 domain containing 1 [Source:MGI Symbol;Acc:MGI:2442939]
chr1	131823823	0.373203	0.509437	-0.136233	0.0624654	-2.18094	0.012553	0.00912134	0.0291878	0.999999	Intergenic	-3669	ENSMUST00000132585	chr1-131827610-131828289-CpG:_55-CGI	3787	NA	NA	NA
chr1	131867024	0.209957	0.0712139	0.138743	0.0561979	2.46882	0.0141182	0.0291663	0.0135559	0.999999	promoter-TSS (ENSMUST00000125925)	-199	ENSMUST00000112386	chr1-131867226-131867488-CpG:_23-CGI	202	ENSMUSG00000026433	Rab29	RAB29, member RAS oncogene family [Source:MGI Symbol;Acc:MGI:2385107]
chr1	131868151	0.310599	0.454934	-0.144335	0.0586673	-2.46024	0.0106041	0.00850056	0.0138846	0.999999	intron (ENSMUST00000125925, intron 1 of 4)	641	ENSMUST00000125925	chr1-131867226-131867488-CpG:_23-CGI	-664	ENSMUSG00000026433	Rab29	RAB29, member RAS oncogene family [Source:MGI Symbol;Acc:MGI:2385107]
[truncated: 52,170 more rows]
