# Supplementary material for: Vitamin C‐Dependent Intergenerational Inheritance of Enhanced Endurance Performance Following Maternal Exercise
Source: Adv Sci (Weinh). 2025 Feb 8;12(13):2408912. doi: 10.1002/advs.202408912 (PMC11967756; doi:10.1002/advs.202408912)
Supplement: Supplementary file 5 — Supplemental Table 4 [file ADVS-12-2408912-s007.xlsx]

## Sheet: Sheet1
chr	pos	female of F2 Ex	female of F1 Con	diff	diff.se	stat	phi1	phi2	pval	fdr	Annotation	Dist.to.TSS	Nearest.PromoterID	Nearest.CGI	Dist.to.CGI	gene_id	gene_name	description
chr1	3247474	0.340741	0.557335	-0.216594	0.0926946	-2.33664	0.0139359	0.0249414	0.0194579	1	intron (ENSMUST00000070533, intron 2 of 2)	-31131	ENSMUST00000162897	chr1-3531624-3531843-CpG:_27-CGI	284150	ENSMUSG00000051951	Xkr4	X Kell blood group precursor related family member 4 [Source:MGI Symbol;Acc:MGI:3528744]
chr1	3288323	0.680112	0.504892	0.17522	0.089253	1.96319	0.013556	0.0174409	0.0496245	1	intron (ENSMUST00000070533, intron 2 of 2)	-71980	ENSMUST00000162897	chr1-3531624-3531843-CpG:_27-CGI	243301	ENSMUSG00000051951	Xkr4	X Kell blood group precursor related family member 4 [Source:MGI Symbol;Acc:MGI:3528744]
chr1	3611266	0.722589	0.605649	0.11694	0.0586658	1.99333	0.00882508	0.0143347	0.0462257	1	intron (ENSMUST00000070533, intron 1 of 2)	60231	ENSMUST00000070533	chr1-3670619-3671074-CpG:_34-CGI	59353	ENSMUSG00000051951	Xkr4	X Kell blood group precursor related family member 4 [Source:MGI Symbol;Acc:MGI:3528744]
chr1	3611378	0.63169	0.735729	-0.104038	0.0512311	-2.03077	0.0101987	0.00882984	0.0422784	1	intron (ENSMUST00000070533, intron 1 of 2)	60119	ENSMUST00000070533	chr1-3670619-3671074-CpG:_34-CGI	59241	ENSMUSG00000051951	Xkr4	X Kell blood group precursor related family member 4 [Source:MGI Symbol;Acc:MGI:3528744]
chr1	3759856	0.969496	0.819981	0.149515	0.0506463	2.95213	0.0246628	0.0145928	0.00315587	1	Intergenic	24076	ENSMUST00000157708	chr1-3671654-3672156-CpG:_45-CGI	-87701	NA	NA	NA
chr1	4493805	0.0184406	0.145503	-0.127063	0.0420607	-3.02094	0.01207	0.0186166	0.00251989	1	5' UTR (ENSMUST00000027035, exon 3 of 5)	2557	ENSMUST00000116652	chr1-4491701-4493673-CpG:_165-CGI	-133	ENSMUSG00000025902	Sox17	SRY (sex determining region Y)-box 17 [Source:MGI Symbol;Acc:MGI:107543]
chr1	4522942	0.950854	0.813757	0.137096	0.0474081	2.89183	0.0160324	0.0120095	0.00383009	1	Intergenic	-6074	ENSMUST00000180019	chr1-4496947-4497608-CpG:_47-CGI	-25335	NA	NA	NA
chr1	4526352	0.902506	0.743809	0.158697	0.0725582	2.18717	0.0173062	0.0175459	0.0287302	1	Intergenic	-2664	ENSMUST00000180019	chr1-4496947-4497608-CpG:_47-CGI	-28745	NA	NA	NA
chr1	4660977	0.594177	0.738816	-0.144639	0.0726916	-1.98976	0.0212861	0.011139	0.0466172	1	Intergenic	28425	ENSMUST00000182774	chr1-4689184-4689397-CpG:_24-CGI	28207	NA	NA	NA
chr1	4689262	0.330664	0.214853	0.115811	0.0589303	1.96522	0.0128809	0.0108266	0.0493892	1	exon (ENSMUST00000182774, exon 1 of 1)	140	ENSMUST00000182774	chr1-4689184-4689397-CpG:_24-CGI	0	ENSMUSG00000098104	Gm6085	predicted gene 6085 [Source:MGI Symbol;Acc:MGI:3646770]
chr1	4689321	0.286581	0.165228	0.121353	0.052816	2.29766	0.00987624	0.0117738	0.0215812	1	promoter-TSS (ENSMUST00000182774)	81	ENSMUST00000182774	chr1-4689184-4689397-CpG:_24-CGI	0	ENSMUSG00000098104	Gm6085	predicted gene 6085 [Source:MGI Symbol;Acc:MGI:3646770]
chr1	4691213	0.631158	0.846838	-0.21568	0.0805298	-2.67826	0.0194777	0.0138407	0.00740064	1	Intergenic	-1811	ENSMUST00000182774	chr1-4689184-4689397-CpG:_24-CGI	-1817	NA	NA	NA
chr1	4692634	0.906294	0.765978	0.140316	0.0636014	2.20618	0.0191046	0.0178832	0.0273711	1	Intergenic	-3232	ENSMUST00000182774	chr1-4689184-4689397-CpG:_24-CGI	-3238	NA	NA	NA
chr1	4771155	0.99289	0.826317	0.166573	0.0499433	3.33523	0.0225487	0.0151162	0.00085228	1	Intergenic	14536	ENSMUST00000132625	chr1-4785376-4785814-CpG:_49-CGI	14221	NA	NA	NA
chr1	4819609	0.883344	0.776158	0.107187	0.0456013	2.35052	0.0127627	0.00917177	0.0187474	1	intron (ENSMUST00000131119, intron 2 of 7)	11373	ENSMUST00000131119	chr1-4807559-4808103-CpG:_73-CGI	-11507	ENSMUSG00000025903	Lypla1	lysophospholipase 1 [Source:MGI Symbol;Acc:MGI:1344588]
chr1	5109812	0.732088	0.871502	-0.139414	0.058467	-2.3845	0.0169148	0.014439	0.0171025	1	intron (ENSMUST00000044369, intron 7 of 13)	26640	ENSMUST00000044369	chr1-5083039-5083536-CpG:_49-CGI	-26277	ENSMUSG00000033793	Atp6v1h	ATPase, H+ transporting, lysosomal V1 subunit H [Source:MGI Symbol;Acc:MGI:1914864]
chr1	5110662	0.822835	0.669941	0.152894	0.0665016	2.2991	0.0141662	0.016398	0.0214991	1	intron (ENSMUST00000044369, intron 7 of 13)	27490	ENSMUST00000044369	chr1-5083039-5083536-CpG:_49-CGI	-27127	ENSMUSG00000033793	Atp6v1h	ATPase, H+ transporting, lysosomal V1 subunit H [Source:MGI Symbol;Acc:MGI:1914864]
chr1	5380614	0.991859	0.873339	0.11852	0.0467413	2.53566	0.0221915	0.0146843	0.0112235	1	Intergenic	-207878	ENSMUST00000160777	chr1-5083039-5083536-CpG:_49-CGI	-297079	NA	NA	NA
chr1	6140126	0.647793	0.836789	-0.188996	0.0795607	-2.37549	0.0140179	0.0200961	0.0175255	1	Intergenic	-66070	ENSMUST00000159906	chr1-6214430-6215332-CpG:_107-CGI	74304	NA	NA	NA
chr1	6467107	0.42318	0.640132	-0.216951	0.0841267	-2.57886	0.0150241	0.0147897	0.00991265	1	Intergenic	-20123	ENSMUST00000140079	chr1-6441200-6441612-CpG:_36-CGI	-25496	NA	NA	NA
chr1	7121826	0.973361	0.83223	0.141131	0.0616885	2.2878	0.0186913	0.0326279	0.0221493	1	intron (ENSMUST00000061280, intron 2 of 5)	14759	ENSMUST00000182051	chr1-7088491-7089271-CpG:_85-CGI	-32556	ENSMUSG00000051285	Pcmtd1	protein-L-isoaspartate (D-aspartate) O-methyltransferase domain containing 1 [Source:MGI Symbol;Acc:MGI:2441773]
chr1	7121862	0.872899	0.740734	0.132165	0.0635207	2.08066	0.0123825	0.0185101	0.0374651	1	intron (ENSMUST00000061280, intron 2 of 5)	14723	ENSMUST00000182051	chr1-7088491-7089271-CpG:_85-CGI	-32592	ENSMUSG00000051285	Pcmtd1	protein-L-isoaspartate (D-aspartate) O-methyltransferase domain containing 1 [Source:MGI Symbol;Acc:MGI:2441773]
chr1	7189946	0.858024	0.974711	-0.116686	0.0507758	-2.29807	0.0142542	0.0183752	0.0215577	1	Intergenic	12208	ENSMUST00000029124	chr1-7088491-7089271-CpG:_85-CGI	-100676	NA	NA	NA
chr1	7210385	0.716844	0.497939	0.218905	0.0969303	2.25837	0.0181133	0.0148444	0.0239224	1	Intergenic	32647	ENSMUST00000029124	chr1-7088491-7089271-CpG:_85-CGI	-121115	NA	NA	NA
chr1	7664128	0.909148	0.777725	0.131423	0.0603219	2.17869	0.0141895	0.0176898	0.0293546	1	Intergenic	-266328	ENSMUST00000181554	chr1-7397746-7398594-CpG:_64-CGI	-265535	NA	NA	NA
chr1	7664180	0.860618	0.663375	0.197243	0.0812659	2.42713	0.0178114	0.0276092	0.0152189	1	Intergenic	-266380	ENSMUST00000181554	chr1-7397746-7398594-CpG:_64-CGI	-265587	NA	NA	NA
chr1	7684363	0.646743	0.906733	-0.25999	0.0684392	-3.79885	0.0134813	0.0127832	0.00014537	1	Intergenic	-286563	ENSMUST00000181554	chr1-7397746-7398594-CpG:_64-CGI	-285770	NA	NA	NA
chr1	7915778	0.841609	0.703733	0.137876	0.0591807	2.32974	0.0113459	0.0124359	0.0198197	1	Intergenic	-517978	ENSMUST00000181554	chr1-7397746-7398594-CpG:_64-CGI	-517185	NA	NA	NA
chr1	7928336	0.772418	0.52	0.252418	0.110748	2.2792	0.0264507	0.0414091	0.0226551	1	Intergenic	-530536	ENSMUST00000181554	chr1-7397746-7398594-CpG:_64-CGI	-529743	NA	NA	NA
chr1	8341775	0.637468	0.831388	-0.19392	0.0871332	-2.22556	0.0265485	0.0176766	0.0260438	1	Intergenic	127049	ENSMUST00000140995	chr1-7397746-7398594-CpG:_64-CGI	-943182	NA	NA	NA
chr1	9380722	0.715355	0.512912	0.202442	0.0769027	2.63245	0.0142801	0.0218362	0.00847716	1	Intergenic	-77947	ENSMUST00000083691	chr1-9299215-9300020-CpG:_61-CGI	-80703	NA	NA	NA
chr1	9554633	0.461513	0.644755	-0.183242	0.0900087	-2.03582	0.0369258	0.0157761	0.041768	1	TTS (ENSMUST00000130927)	6542	ENSMUST00000130927	chr1-9545269-9546268-CpG:_97-CGI	-8366	ENSMUSG00000025911	Adhfe1	alcohol dehydrogenase, iron containing, 1 [Source:MGI Symbol;Acc:MGI:1923437]
chr1	9701362	0.274912	0.386096	-0.111184	0.0478908	-2.32162	0.00823066	0.00825845	0.0202533	1	Intergenic	-1154	ENSMUST00000088658	chr1-9699785-9700881-CpG:_87-CGI	-482	NA	NA	NA
chr1	9701444	0.315852	0.460824	-0.144971	0.0606708	-2.38947	0.0117712	0.00965693	0.0168726	1	Intergenic	-1236	ENSMUST00000088658	chr1-9699785-9700881-CpG:_87-CGI	-564	NA	NA	NA
chr1	9758776	0.498542	0.723894	-0.225351	0.0957315	-2.35399	0.0144331	0.0353519	0.0185729	1	intron (ENSMUST00000181821, intron 2 of 3)	-10395	ENSMUST00000057438	chr1-9747560-9748645-CpG:_89-CGI	-10132	ENSMUSG00000097893	1700034P13Rik	RIKEN cDNA 1700034P13 gene [Source:MGI Symbol;Acc:MGI:1920581]
chr1	9780401	0.499162	0.284611	0.214551	0.0652928	3.28599	0.0105947	0.0125707	0.00101625	1	exon (ENSMUST00000181358, exon 3 of 7)	-17728	ENSMUST00000168907	chr1-9797821-9798652-CpG:_95-CGI	17420	ENSMUSG00000097893	1700034P13Rik	RIKEN cDNA 1700034P13 gene [Source:MGI Symbol;Acc:MGI:1920581]
chr1	9967144	0.236726	0.364571	-0.127845	0.0599789	-2.1315	0.00994045	0.0120514	0.0330476	1	exon (ENSMUST00000185184, exon 1 of 2)	787	ENSMUST00000185184	chr1-9967118-9968330-CpG:_128-CGI	0	ENSMUSG00000099032	Tcf24	transcription factor 24 [Source:MGI Symbol;Acc:MGI:3780500]
chr1	10085921	0.747077	0.872185	-0.125109	0.0623732	-2.00581	0.0219159	0.0173049	0.0448766	1	exon (ENSMUST00000071087, exon 12 of 30)	-1825	ENSMUST00000123261	chr1-10039745-10040279-CpG:_60-CGI	-45643	ENSMUSG00000056763	Cspp1	centrosome and spindle pole associated protein 1 [Source:MGI Symbol;Acc:MGI:2681832]
chr1	10325240	0.922905	0.806888	0.116018	0.0583416	1.98859	0.030347	0.0189336	0.0467462	1	3' UTR (ENSMUST00000153695, exon 10 of 10)	-92571	ENSMUST00000131556	chr1-10232143-10233428-CpG:_136-CGI	-91813	ENSMUSG00000042501	Cpa6	carboxypeptidase A6 [Source:MGI Symbol;Acc:MGI:3045348]
chr1	10348907	0.366863	0.141967	0.224895	0.0912811	2.46377	0.0427524	0.0157057	0.0137486	1	intron (ENSMUST00000035577, intron 8 of 10)	-116238	ENSMUST00000131556	chr1-10232143-10233428-CpG:_136-CGI	-115480	ENSMUSG00000042501	Cpa6	carboxypeptidase A6 [Source:MGI Symbol;Acc:MGI:3045348]
chr1	10398064	0.597848	0.375811	0.222037	0.0839502	2.64487	0.0311379	0.0118557	0.00817229	1	intron (ENSMUST00000035577, intron 8 of 10)	79758	ENSMUST00000147575	chr1-10232143-10233428-CpG:_136-CGI	-164637	ENSMUSG00000042501	Cpa6	carboxypeptidase A6 [Source:MGI Symbol;Acc:MGI:3045348]
chr1	10554631	0.591265	0.448718	0.142547	0.0606845	2.34898	0.00947261	0.0131726	0.0188247	1	TTS (ENSMUST00000179958)	921	ENSMUST00000118350	chr1-10805299-10805885-CpG:_45-CGI	250668	ENSMUSG00000094979	Gm25253	predicted gene, 25253 [Source:MGI Symbol;Acc:MGI:5455030]
chr1	10695128	0.712378	0.586708	0.12567	0.0614379	2.04548	0.0123298	0.0115105	0.0408073	1	promoter-TSS (ENSMUST00000119252)	6	ENSMUST00000119252	chr1-10805299-10805885-CpG:_45-CGI	110171	ENSMUSG00000081417	Gm15603	predicted gene 15603 [Source:MGI Symbol;Acc:MGI:3783050]
chr1	10695144	0.560475	0.393175	0.1673	0.0598066	2.79735	0.009412	0.0100599	0.00515231	1	promoter-TSS (ENSMUST00000119252)	22	ENSMUST00000119252	chr1-10805299-10805885-CpG:_45-CGI	110155	ENSMUSG00000081417	Gm15603	predicted gene 15603 [Source:MGI Symbol;Acc:MGI:3783050]
chr1	11395792	0.586418	0.408245	0.178173	0.0673648	2.64489	0.0161795	0.0108293	0.00817176	1	Intergenic	-18312	ENSMUST00000171690	chr1-11414060-11414465-CpG:_44-CGI	18268	NA	NA	NA
chr1	11458293	0.465881	0.271383	0.194499	0.083919	2.31769	0.014418	0.0125628	0.0204659	1	intron (ENSMUST00000150870, intron 1 of 1)	44182	ENSMUST00000179089	chr1-11414060-11414465-CpG:_44-CGI	-43829	ENSMUSG00000057715	A830018L16Rik	RIKEN cDNA A830018L16 gene [Source:MGI Symbol;Acc:MGI:2444149]
chr1	11466311	0.778562	0.900983	-0.122421	0.0581542	-2.10512	0.0128365	0.0130672	0.0352813	1	intron (ENSMUST00000150870, intron 1 of 1)	52200	ENSMUST00000179089	chr1-11414060-11414465-CpG:_44-CGI	-51847	ENSMUSG00000057715	A830018L16Rik	RIKEN cDNA A830018L16 gene [Source:MGI Symbol;Acc:MGI:2444149]
chr1	12175206	0.816687	0.690744	0.125943	0.0595302	2.11561	0.0113101	0.010713	0.0343776	1	Intergenic	-199729	ENSMUST00000179834	chr1-11414060-11414465-CpG:_44-CGI	-760742	NA	NA	NA
chr1	12811274	0.738344	0.581835	0.156509	0.0566493	2.76278	0.011144	0.0102882	0.00573122	1	intron (ENSMUST00000088585, intron 7 of 21)	92730	ENSMUST00000088585	chr1-12990718-12991200-CpG:_34-CGI	179444	ENSMUSG00000016918	Sulf1	sulfatase 1 [Source:MGI Symbol;Acc:MGI:2138563]
chr1	12811349	0.801898	0.666572	0.135326	0.0530132	2.55269	0.0108916	0.0103133	0.0106895	1	intron (ENSMUST00000088585, intron 7 of 21)	92805	ENSMUST00000088585	chr1-12990718-12991200-CpG:_34-CGI	179369	ENSMUSG00000016918	Sulf1	sulfatase 1 [Source:MGI Symbol;Acc:MGI:2138563]
chr1	12814679	0.464085	0.302342	0.161743	0.0791713	2.04296	0.0176184	0.0178407	0.0410568	1	intron (ENSMUST00000088585, intron 7 of 21)	96135	ENSMUST00000088585	chr1-12990718-12991200-CpG:_34-CGI	176039	ENSMUSG00000016918	Sulf1	sulfatase 1 [Source:MGI Symbol;Acc:MGI:2138563]
chr1	12850788	0.789247	0.908545	-0.119298	0.0531554	-2.24432	0.016051	0.0111926	0.0248118	1	exon (ENSMUST00000177608, exon 21 of 22)	74254	ENSMUST00000133201	chr1-12990718-12991200-CpG:_34-CGI	139930	ENSMUSG00000016918	Sulf1	sulfatase 1 [Source:MGI Symbol;Acc:MGI:2138563]
chr1	12872258	0.568621	0.425871	0.14275	0.0622037	2.29489	0.0112009	0.00962479	0.0217397	1	exon (ENSMUST00000115403, exon 9 of 9)	52784	ENSMUST00000133201	chr1-12990718-12991200-CpG:_34-CGI	118460	ENSMUSG00000025938	Slco5a1	solute carrier organic anion transporter family, member 5A1 [Source:MGI Symbol;Acc:MGI:2443431]
chr1	12875698	0.253221	0.146731	0.10649	0.0541753	1.96565	0.0127133	0.0124642	0.0493389	1	intron (ENSMUST00000115402, intron 7 of 7)	49344	ENSMUST00000133201	chr1-12990718-12991200-CpG:_34-CGI	115020	ENSMUSG00000025938	Slco5a1	solute carrier organic anion transporter family, member 5A1 [Source:MGI Symbol;Acc:MGI:2443431]
chr1	12954082	0.197494	0.380785	-0.183291	0.081253	-2.25581	0.0262876	0.01332	0.0240826	1	intron (ENSMUST00000147606, intron 1 of 4)	-29040	ENSMUST00000133201	chr1-12990718-12991200-CpG:_34-CGI	36636	ENSMUSG00000025938	Slco5a1	solute carrier organic anion transporter family, member 5A1 [Source:MGI Symbol;Acc:MGI:2443431]
chr1	12990812	0.377399	0.162854	0.214545	0.0798864	2.68562	0.0174688	0.0272409	0.00723946	1	5' UTR (ENSMUST00000115403, exon 1 of 9)	101	ENSMUST00000146763	chr1-12990718-12991200-CpG:_34-CGI	0	ENSMUSG00000025938	Slco5a1	solute carrier organic anion transporter family, member 5A1 [Source:MGI Symbol;Acc:MGI:2443431]
chr1	12996014	0.584525	0.777912	-0.193387	0.0616067	-3.13907	0.0123817	0.0169067	0.00169488	1	Intergenic	-4838	ENSMUST00000115402	chr1-12996222-12996435-CpG:_16-CGI	208	NA	NA	NA
chr1	13050130	0.721998	0.883416	-0.161418	0.0646206	-2.49794	0.0149202	0.0136549	0.0124917	1	Intergenic	-11888	ENSMUST00000059065	chr1-12996222-12996435-CpG:_16-CGI	-53696	NA	NA	NA
chr1	13061940	0.749998	0.519775	0.230223	0.0879411	2.61792	0.0137528	0.018177	0.00884665	1	promoter-TSS (ENSMUST00000059065)	-78	ENSMUST00000059065	chr1-13126298-13126669-CpG:_30-CGI	64358	ENSMUSG00000069620	Gm5250	predicted gene 5250 [Source:MGI Symbol;Acc:MGI:3647667]
chr1	13067099	0.703438	0.86375	-0.160312	0.0545128	-2.94081	0.0108723	0.0117191	0.00327351	1	Intergenic	5081	ENSMUST00000059065	chr1-13126298-13126669-CpG:_30-CGI	59199	NA	NA	NA
chr1	13081014	0.450445	0.270476	0.17997	0.0882785	2.03866	0.0188889	0.0145279	0.041484	1	Intergenic	18996	ENSMUST00000059065	chr1-13126298-13126669-CpG:_30-CGI	45284	NA	NA	NA
chr1	13083854	0.347095	0.541456	-0.19436	0.0817588	-2.37724	0.0129201	0.0152293	0.0174427	1	Intergenic	21836	ENSMUST00000059065	chr1-13126298-13126669-CpG:_30-CGI	42444	NA	NA	NA
chr1	13105286	0.69935	0.570476	0.128874	0.0614227	2.09814	0.0116183	0.0115449	0.0358924	1	Intergenic	21876	ENSMUST00000047577	chr1-13126298-13126669-CpG:_30-CGI	21012	NA	NA	NA
chr1	13106160	0.989439	0.862007	0.127432	0.0411319	3.09814	0.0156984	0.016346	0.0019474	1	Intergenic	21002	ENSMUST00000047577	chr1-13126298-13126669-CpG:_30-CGI	20138	NA	NA	NA
chr1	13126818	0.0723762	0.208456	-0.13608	0.0512434	-2.65556	0.0190475	0.0118942	0.00791777	1	intron (ENSMUST00000047577, intron 1 of 7)	344	ENSMUST00000047577	chr1-13126298-13126669-CpG:_30-CGI	-150	ENSMUSG00000042414	Prdm14	PR domain containing 14 [Source:MGI Symbol;Acc:MGI:3588194]
chr1	13146438	0.95328	0.852816	0.100464	0.0422468	2.37802	0.0104467	0.0161128	0.0174058	1	TTS (ENSMUST00000146784)	2068	ENSMUST00000146784	chr1-13126298-13126669-CpG:_30-CGI	-19770	ENSMUSG00000005886	Ncoa2	nuclear receptor coactivator 2 [Source:MGI Symbol;Acc:MGI:1276533]
chr1	13151064	0.786281	0.91686	-0.13058	0.0590671	-2.2107	0.0150844	0.0188997	0.0270567	1	promoter-TSS (ENSMUST00000133232)	-47	ENSMUST00000133232	chr1-13126298-13126669-CpG:_30-CGI	-24396	ENSMUSG00000005886	Ncoa2	nuclear receptor coactivator 2 [Source:MGI Symbol;Acc:MGI:1276533]
chr1	13154702	0.921189	0.820354	0.100835	0.0475641	2.11998	0.0173431	0.0114022	0.0340077	1	intron (ENSMUST00000081713, intron 15 of 21)	-3685	ENSMUST00000133232	chr1-13126298-13126669-CpG:_30-CGI	-28034	ENSMUSG00000005886	Ncoa2	nuclear receptor coactivator 2 [Source:MGI Symbol;Acc:MGI:1276533]
chr1	13256959	0.623498	0.757852	-0.134354	0.0603188	-2.2274	0.0126071	0.0137997	0.0259206	1	intron (ENSMUST00000145280, intron 1 of 3)	-5238	ENSMUST00000183805	chr1-13372746-13374794-CpG:_188-CGI	115787	ENSMUSG00000005886	Ncoa2	nuclear receptor coactivator 2 [Source:MGI Symbol;Acc:MGI:1276533]
chr1	13258555	0.838765	0.943932	-0.105168	0.0458383	-2.29432	0.0138646	0.0135459	0.0217722	1	intron (ENSMUST00000145280, intron 1 of 3)	-3642	ENSMUST00000183805	chr1-13372746-13374794-CpG:_188-CGI	114191	ENSMUSG00000005886	Ncoa2	nuclear receptor coactivator 2 [Source:MGI Symbol;Acc:MGI:1276533]
chr1	13293141	0.699313	0.921838	-0.222526	0.0607431	-3.66339	0.0139813	0.0119524	0.000248897	1	intron (ENSMUST00000124088, intron 1 of 5)	6580	ENSMUST00000145280	chr1-13372746-13374794-CpG:_188-CGI	79605	ENSMUSG00000005886	Ncoa2	nuclear receptor coactivator 2 [Source:MGI Symbol;Acc:MGI:1276533]
chr1	13294650	0.910175	0.720723	0.189452	0.079773	2.37489	0.0177288	0.0170451	0.0175541	1	intron (ENSMUST00000124088, intron 1 of 5)	5071	ENSMUST00000145280	chr1-13372746-13374794-CpG:_188-CGI	78096	ENSMUSG00000005886	Ncoa2	nuclear receptor coactivator 2 [Source:MGI Symbol;Acc:MGI:1276533]
chr1	13294664	0.897491	0.764473	0.133018	0.0661029	2.01229	0.0142063	0.0168564	0.0441897	1	intron (ENSMUST00000124088, intron 1 of 5)	5057	ENSMUST00000145280	chr1-13372746-13374794-CpG:_188-CGI	78082	ENSMUSG00000005886	Ncoa2	nuclear receptor coactivator 2 [Source:MGI Symbol;Acc:MGI:1276533]
chr1	13374855	0.0694473	0.174799	-0.105351	0.0458995	-2.29526	0.012016	0.0149793	0.0217182	1	promoter-TSS (ENSMUST00000143603)	-773	ENSMUST00000068304	chr1-13372746-13374794-CpG:_188-CGI	-62	ENSMUSG00000005886	Ncoa2	nuclear receptor coactivator 2 [Source:MGI Symbol;Acc:MGI:1276533]
chr1	13470461	0.957687	0.809146	0.148541	0.0658197	2.25678	0.0221464	0.0261814	0.0240215	1	Intergenic	-96379	ENSMUST00000068304	chr1-13372746-13374794-CpG:_188-CGI	-95668	NA	NA	NA
chr1	13531881	0.287101	0.503518	-0.216418	0.0871637	-2.48289	0.0238099	0.0158559	0.0130323	1	Intergenic	57982	ENSMUST00000027068	chr1-13589162-13590177-CpG:_101-CGI	57281	NA	NA	NA
chr1	13558766	0.959712	0.844199	0.115513	0.0529091	2.18323	0.024958	0.013291	0.0290186	1	Intergenic	31097	ENSMUST00000027068	chr1-13589162-13590177-CpG:_101-CGI	30396	NA	NA	NA
chr1	13588440	0.317123	0.213222	0.103902	0.0477419	2.17632	0.0129488	0.00674152	0.029531	1	intron (ENSMUST00000027068, intron 1 of 10)	1423	ENSMUST00000027068	chr1-13589162-13590177-CpG:_101-CGI	722	ENSMUSG00000025935	Tram1	translocating chain-associating membrane protein 1 [Source:MGI Symbol;Acc:MGI:1919515]
chr1	13590603	0.583608	0.439796	0.143812	0.0720508	1.99598	0.0127852	0.0144295	0.0459363	1	promoter-TSS (ENSMUST00000027068)	-740	ENSMUST00000027068	chr1-13589162-13590177-CpG:_101-CGI	-427	ENSMUSG00000025935	Tram1	translocating chain-associating membrane protein 1 [Source:MGI Symbol;Acc:MGI:1919515]
chr1	13593160	0.657743	0.762164	-0.104421	0.0475628	-2.19544	0.00859599	0.0082801	0.028132	1	Intergenic	-3297	ENSMUST00000027068	chr1-13589162-13590177-CpG:_101-CGI	-2984	NA	NA	NA
chr1	13659773	0.226135	0.33852	-0.112384	0.0500205	-2.24676	0.0118398	0.00798141	0.0246551	1	intron (ENSMUST00000027071, intron 1 of 6)	772	ENSMUST00000027071	chr1-13660231-13660732-CpG:_49-CGI	458	ENSMUSG00000025937	Lactb2	lactamase, beta 2 [Source:MGI Symbol;Acc:MGI:2442551]
chr1	13669697	0.608242	0.72639	-0.118148	0.0539703	-2.18913	0.00907775	0.0105681	0.0285872	1	intron (ENSMUST00000088542, intron 1 of 3)	927	ENSMUST00000088542	chr1-13660231-13660732-CpG:_49-CGI	-8966	ENSMUSG00000067813	Xkr9	X Kell blood group precursor related family member 9 homolog [Source:MGI Symbol;Acc:MGI:2686466]
chr1	13780185	0.487272	0.364704	0.122568	0.061265	2.00062	0.010994	0.0113176	0.0454334	1	Intergenic	-5722	ENSMUST00000104180	chr1-13660231-13660732-CpG:_49-CGI	-119454	NA	NA	NA
chr1	13786005	0.96843	0.834524	0.133906	0.0426884	3.13682	0.0147347	0.0115954	0.00170789	1	exon (ENSMUST00000180415, exon 1 of 1)	873	ENSMUST00000180415	chr1-13660231-13660732-CpG:_49-CGI	-125274	ENSMUSG00000097711	Gm5523	predicted pseudogene 5523 [Source:MGI Symbol;Acc:MGI:3649089]
chr1	13786038	0.891155	0.784714	0.106441	0.0528244	2.015	0.0140305	0.0111353	0.043905	1	exon (ENSMUST00000180415, exon 1 of 1)	840	ENSMUST00000180415	chr1-13660231-13660732-CpG:_49-CGI	-125307	ENSMUSG00000097711	Gm5523	predicted pseudogene 5523 [Source:MGI Symbol;Acc:MGI:3649089]
chr1	13786280	0.896057	0.649037	0.24702	0.0746767	3.30786	0.0463237	0.015008	0.000940133	1	exon (ENSMUST00000180415, exon 1 of 1)	598	ENSMUST00000180415	chr1-13660231-13660732-CpG:_49-CGI	-125549	ENSMUSG00000097711	Gm5523	predicted pseudogene 5523 [Source:MGI Symbol;Acc:MGI:3649089]
chr1	13786479	0.838389	0.704896	0.133494	0.0561219	2.37864	0.0117076	0.0119088	0.0173768	1	exon (ENSMUST00000180415, exon 1 of 1)	399	ENSMUST00000180415	chr1-13660231-13660732-CpG:_49-CGI	-125748	ENSMUSG00000097711	Gm5523	predicted pseudogene 5523 [Source:MGI Symbol;Acc:MGI:3649089]
chr1	13840059	0.322855	0.624287	-0.301432	0.0830109	-3.63124	0.0174437	0.0152018	0.000282064	1	Intergenic	-53181	ENSMUST00000180415	chr1-13660231-13660732-CpG:_49-CGI	-179328	NA	NA	NA
chr1	14053148	0.863813	0.752131	0.111683	0.0471868	2.36682	0.00924522	0.00959156	0.0179417	1	Intergenic	120771	ENSMUST00000158733	chr1-14309747-14310036-CpG:_35-CGI	256599	NA	NA	NA
chr1	14507562	0.577748	0.42046	0.157287	0.0712124	2.20871	0.0132984	0.0131034	0.0271949	1	Intergenic	-197363	ENSMUST00000027066	chr1-14506541-14507148-CpG:_48-CGI	-415	NA	NA	NA
chr1	14753721	0.609712	0.442445	0.167267	0.067495	2.47821	0.0122423	0.0106127	0.0132043	1	3' UTR (ENSMUST00000027062, exon 2 of 2)	-1732	ENSMUST00000067599	chr1-14755151-14755803-CpG:_68-CGI	1430	ENSMUSG00000025930	Msc	musculin [Source:MGI Symbol;Acc:MGI:1333884]
chr1	14754206	0.304417	0.181281	0.123137	0.0582463	2.11407	0.00975956	0.0198441	0.0345095	1	3' UTR (ENSMUST00000027062, exon 2 of 2)	-1247	ENSMUST00000067599	chr1-14755151-14755803-CpG:_68-CGI	945	ENSMUSG00000025930	Msc	musculin [Source:MGI Symbol;Acc:MGI:1333884]
chr1	14754402	0.348798	0.177114	0.171684	0.0678808	2.52919	0.0122773	0.0162515	0.0114325	1	intron (ENSMUST00000027062, intron 1 of 1)	-1051	ENSMUST00000067599	chr1-14755151-14755803-CpG:_68-CGI	749	ENSMUSG00000025930	Msc	musculin [Source:MGI Symbol;Acc:MGI:1333884]
chr1	15268916	0.949911	0.829833	0.120078	0.0478041	2.51188	0.0131532	0.0120472	0.012009	1	exon (ENSMUST00000086739, exon 1 of 1)	880	ENSMUST00000086739	chr1-15286418-15287178-CpG:_87-CGI	17502	ENSMUSG00000073737	Gm10566	predicted gene 10566 [Source:MGI Symbol;Acc:MGI:3642220]
chr1	15269396	0.724101	0.855791	-0.13169	0.0597393	-2.20441	0.0135196	0.0256125	0.0274957	1	exon (ENSMUST00000086739, exon 1 of 1)	400	ENSMUST00000086739	chr1-15286418-15287178-CpG:_87-CGI	17022	ENSMUSG00000073737	Gm10566	predicted gene 10566 [Source:MGI Symbol;Acc:MGI:3642220]
chr1	15757878	0.614795	0.456542	0.158253	0.0788948	2.00587	0.0163009	0.0183655	0.0448703	1	promoter-TSS (ENSMUST00000104189)	47	ENSMUST00000104189	chr1-15805591-15806108-CpG:_60-CGI	47713	ENSMUSG00000077377	Gm25168	predicted gene, 25168 [Source:MGI Symbol;Acc:MGI:5454945]
chr1	15788896	0.991407	0.845932	0.145475	0.0494023	2.9447	0.0220989	0.015579	0.00323271	1	Intergenic	-16761	ENSMUST00000027057	chr1-15805591-15806108-CpG:_60-CGI	16695	NA	NA	NA
chr1	15965980	0.63747	0.831295	-0.193825	0.0801032	-2.41969	0.0348681	0.0110104	0.0155336	1	Intergenic	-73259	ENSMUST00000040695	chr1-15892420-15893052-CpG:_52-CGI	-72929	NA	NA	NA
chr1	15975850	0.829497	0.626381	0.203116	0.091198	2.2272	0.0166975	0.0169907	0.0259338	1	Intergenic	-83129	ENSMUST00000040695	chr1-15892420-15893052-CpG:_52-CGI	-82799	NA	NA	NA
chr1	16038566	0.783944	0.94297	-0.159027	0.0574568	-2.76776	0.0142439	0.014568	0.00564431	1	Intergenic	42645	ENSMUST00000115367	chr1-16092956-16093371-CpG:_41-CGI	54390	NA	NA	NA
chr1	16053423	0.953944	0.822874	0.13107	0.054126	2.42157	0.0373773	0.0131906	0.0154537	1	Intergenic	27788	ENSMUST00000115367	chr1-16092956-16093371-CpG:_41-CGI	39533	NA	NA	NA
chr1	16099614	0.67834	0.512633	0.165707	0.0673819	2.45922	0.0127231	0.0103967	0.0139241	1	Intergenic	2467	ENSMUST00000140597	chr1-16104765-16106291-CpG:_169-CGI	5151	NA	NA	NA
chr1	16102782	0.930241	0.759776	0.170465	0.0832449	2.04775	0.0157679	0.0490094	0.0405842	1	promoter-TSS (ENSMUST00000140597)	65	ENSMUST00000151017	chr1-16104765-16106291-CpG:_169-CGI	1983	ENSMUSG00000043716	Rpl7	ribosomal protein L7 [Source:MGI Symbol;Acc:MGI:98073]
chr1	17096380	0.499158	0.378005	0.121154	0.0598921	2.02286	0.0121835	0.00890041	0.0430872	1	intron (ENSMUST00000038382, intron 1 of 4)	1508	ENSMUST00000038382	chr1-17096764-17098139-CpG:_116-CGI	384	ENSMUSG00000042686	Jph1	junctophilin 1 [Source:MGI Symbol;Acc:MGI:1891495]
chr1	17123705	0.0289823	0.286687	-0.257705	0.0549278	-4.6917	0.0149338	0.0131947	2.70944e-06	0.276094	Intergenic	-21656	ENSMUST00000026879	chr1-17145467-17145795-CpG:_23-CGI	21762	NA	NA	NA
chr1	17123713	0.0798435	0.211864	-0.132021	0.0634809	-2.07969	0.0171891	0.0239526	0.037554	1	Intergenic	-21648	ENSMUST00000026879	chr1-17145467-17145795-CpG:_23-CGI	21754	NA	NA	NA
chr1	18214591	0.503321	0.735826	-0.232505	0.0936775	-2.48197	0.0156416	0.030448	0.0130658	1	intron (ENSMUST00000126871, intron 1 of 1)	8972	ENSMUST00000126871	chr1-18058035-18058896-CpG:_91-CGI	-155696	ENSMUSG00000070977	Defb44-ps	defensin beta 44, pseudogene [Source:MGI Symbol;Acc:MGI:3646526]
chr1	18976765	0.66411	0.480895	0.183215	0.0606887	3.01893	0.0113443	0.010052	0.00253667	1	Intergenic	-6933	ENSMUST00000158175	chr1-19104571-19104923-CpG:_25-CGI	127806	NA	NA	NA
chr1	19088174	0.211725	0.0816342	0.130091	0.0527089	2.4681	0.0177766	0.0105002	0.0135832	1	intron (ENSMUST00000159108, intron 1 of 3)	-14847	ENSMUST00000037294	chr1-19104571-19104923-CpG:_25-CGI	16397	ENSMUSG00000089787	Gm15825	predicted gene 15825 [Source:MGI Symbol;Acc:MGI:3801887]
chr1	19154012	0.911229	0.601033	0.310196	0.0811639	3.82184	0.0154987	0.0176869	0.000132458	0.988523	promoter-TSS (ENSMUST00000073196)	-47	ENSMUST00000162030	chr1-19104571-19104923-CpG:_25-CGI	-49090	ENSMUSG00000060128	Gm2710	predicted gene 2710 [Source:MGI Symbol;Acc:MGI:3780879]
chr1	19154032	0.864572	0.99072	-0.126148	0.0543663	-2.32032	0.0206604	0.0216951	0.0203233	1	promoter-TSS (ENSMUST00000073196)	-67	ENSMUST00000162030	chr1-19104571-19104923-CpG:_25-CGI	-49110	ENSMUSG00000060128	Gm2710	predicted gene 2710 [Source:MGI Symbol;Acc:MGI:3780879]
chr1	19206604	0.293213	0.14781	0.145403	0.0667867	2.17713	0.012023	0.0203141	0.029471	1	Intergenic	-2309	ENSMUST00000027059	chr1-19209755-19210067-CpG:_30-CGI	3151	NA	NA	NA
chr1	19236770	0.141015	0.00384537	0.137169	0.0481892	2.84648	0.0197812	0.0210987	0.00442057	1	3' UTR (ENSMUST00000027059, exon 7 of 7)	24717	ENSMUST00000064976	chr1-19236612-19236850-CpG:_19-CGI	0	ENSMUSG00000025927	Tfap2b	transcription factor AP-2 beta [Source:MGI Symbol;Acc:MGI:104672]
chr1	19641881	0.742464	0.581415	0.16105	0.0811241	1.98523	0.013396	0.0147072	0.0471193	1	Intergenic	-127963	ENSMUST00000122719	chr1-19236612-19236850-CpG:_19-CGI	-405032	NA	NA	NA
chr1	19768178	0.38187	0.203935	0.177936	0.0826451	2.15301	0.0143218	0.020521	0.0313179	1	Intergenic	153220	ENSMUST00000104668	chr1-19236612-19236850-CpG:_19-CGI	-531329	NA	NA	NA
chr1	20082548	0.224489	0.376964	-0.152475	0.0734484	-2.07595	0.0276522	0.0165067	0.0378986	1	intron (ENSMUST00000088448, intron 63 of 66)	-161150	ENSMUST00000104668	chr1-20819888-20820297-CpG:_45-CGI	737340	ENSMUSG00000043760	Pkhd1	polycystic kidney and hepatic disease 1 [Source:MGI Symbol;Acc:MGI:2155808]
chr1	20457989	0.626625	0.794534	-0.167909	0.0709482	-2.36664	0.0138138	0.0124642	0.0179502	1	intron (ENSMUST00000088448, intron 35 of 66)	-13078	ENSMUST00000093665	chr1-20819888-20820297-CpG:_45-CGI	361899	ENSMUSG00000043760	Pkhd1	polycystic kidney and hepatic disease 1 [Source:MGI Symbol;Acc:MGI:2155808]
chr1	20755806	0.905342	0.787786	0.117557	0.0561991	2.09179	0.0148096	0.0131612	0.0364572	1	Intergenic	24902	ENSMUST00000027061	chr1-20819888-20820297-CpG:_45-CGI	64082	NA	NA	NA
chr1	20926685	0.928509	0.826232	0.102277	0.0441324	2.3175	0.0121141	0.0134594	0.0204765	1	intron (ENSMUST00000167119, intron 2 of 3)	8812	ENSMUST00000167119	chr1-20935285-20935502-CpG:_15-CGI	8600	ENSMUSG00000025931	Paqr8	progestin and adipoQ receptor family member VIII [Source:MGI Symbol;Acc:MGI:1921479]
chr1	20935228	0.614022	0.752689	-0.138667	0.0645908	-2.14685	0.0181159	0.0101432	0.0318053	1	exon (ENSMUST00000167119, exon 4 of 4)	-16397	ENSMUST00000160782	chr1-20935285-20935502-CpG:_15-CGI	57	ENSMUSG00000025931	Paqr8	progestin and adipoQ receptor family member VIII [Source:MGI Symbol;Acc:MGI:1921479]
chr1	20939551	0.378831	0.498997	-0.120166	0.0582416	-2.06324	0.0129067	0.00886055	0.0390901	1	TTS (ENSMUST00000068880)	-12074	ENSMUST00000160782	chr1-20935285-20935502-CpG:_15-CGI	-4050	ENSMUSG00000025931	Paqr8	progestin and adipoQ receptor family member VIII [Source:MGI Symbol;Acc:MGI:1921479]
chr1	20940490	0.515469	0.747774	-0.232305	0.0877281	-2.64801	0.0155426	0.0258529	0.00809676	1	Intergenic	-11135	ENSMUST00000160782	chr1-20935285-20935502-CpG:_15-CGI	-4989	NA	NA	NA
chr1	21057806	0.853433	0.956975	-0.103543	0.0508285	-2.03709	0.0142239	0.0242259	0.0416406	1	intron (ENSMUST00000037998, intron 1 of 10)	21422	ENSMUST00000037998	chr1-21078869-21079694-CpG:_72-CGI	21063	ENSMUSG00000041779	Tram2	translocating chain-associating membrane protein 2 [Source:MGI Symbol;Acc:MGI:1924817]
chr1	21213888	0.420324	0.245057	0.175267	0.0753973	2.32458	0.0180145	0.0120284	0.0200943	1	Intergenic	-4686	ENSMUST00000027065	chr1-21078869-21079694-CpG:_72-CGI	-134195	NA	NA	NA
chr1	21248666	0.817137	0.956979	-0.139842	0.056483	-2.47582	0.0171468	0.0222913	0.0132931	1	intron (ENSMUST00000121676, intron 2 of 7)	8038	ENSMUST00000124990	chr1-21078869-21079694-CpG:_72-CGI	-168973	ENSMUSG00000025934	Gsta3	glutathione S-transferase, alpha 3 [Source:MGI Symbol;Acc:MGI:95856]
chr1	21316227	0.732552	0.977135	-0.244583	0.0703492	-3.4767	0.0276415	0.0163484	0.000507626	1	promoter-TSS (ENSMUST00000178260)	92	ENSMUST00000178260	chr1-21078869-21079694-CpG:_72-CGI	-236534	ENSMUSG00000093963	Gm21909	predicted gene, 21909 [Source:MGI Symbol;Acc:MGI:5434073]
chr1	21333557	0.80211	0.914277	-0.112166	0.0569156	-1.97075	0.0143801	0.0132991	0.0487528	1	Intergenic	-16083	ENSMUST00000088407	chr1-21078869-21079694-CpG:_72-CGI	-253864	NA	NA	NA
chr1	21333996	0.834814	0.684267	0.150546	0.0624199	2.41183	0.012187	0.0122047	0.0158726	1	Intergenic	-15644	ENSMUST00000088407	chr1-21078869-21079694-CpG:_72-CGI	-254303	NA	NA	NA
chr1	21461138	0.615885	0.476388	0.139496	0.0667026	2.09132	0.00915521	0.0203624	0.0364994	1	intron (ENSMUST00000173404, intron 8 of 12)	51917	ENSMUST00000119064	chr1-21078869-21079694-CpG:_72-CGI	-381445	ENSMUSG00000028033	Kcnq5	potassium voltage-gated channel, subfamily Q, member 5 [Source:MGI Symbol;Acc:MGI:1924937]
chr1	21946022	0.79536	0.632817	0.162544	0.0819764	1.98281	0.0148417	0.0229703	0.0473888	1	intron (ENSMUST00000173404, intron 1 of 12)	-13819	ENSMUST00000181002	chr1-21961003-21962124-CpG:_99-CGI	14981	ENSMUSG00000028033	Kcnq5	potassium voltage-gated channel, subfamily Q, member 5 [Source:MGI Symbol;Acc:MGI:1924937]
chr1	22216212	0.324076	0.560916	-0.23684	0.0822512	-2.87948	0.015025	0.0137003	0.00398335	1	Intergenic	99592	ENSMUST00000164877	chr1-21961003-21962124-CpG:_99-CGI	-254089	NA	NA	NA
chr1	22216213	0.478271	0.338765	0.139506	0.0605824	2.30275	0.0100105	0.00975425	0.021293	1	Intergenic	99591	ENSMUST00000164877	chr1-21961003-21962124-CpG:_99-CGI	-254090	NA	NA	NA
chr1	22268862	0.0389168	0.174204	-0.135287	0.0456114	-2.96608	0.0116813	0.012437	0.00301625	1	Intergenic	46942	ENSMUST00000164877	chr1-22533177-22534185-CpG:_104-CGI	264315	NA	NA	NA
chr1	22377797	0.407094	0.28221	0.124883	0.0609276	2.0497	0.0112508	0.0108757	0.0403935	1	intron (ENSMUST00000097810, intron 29 of 35)	-61993	ENSMUST00000164877	chr1-22533177-22534185-CpG:_104-CGI	155380	ENSMUSG00000041670	Rims1	regulating synaptic membrane exocytosis 1 [Source:MGI Symbol;Acc:MGI:2152971]
chr1	22377806	0.296713	0.18065	0.116063	0.0540212	2.14847	0.0103195	0.0124702	0.0316767	1	intron (ENSMUST00000097810, intron 29 of 35)	-62002	ENSMUST00000164877	chr1-22533177-22534185-CpG:_104-CGI	155371	ENSMUSG00000041670	Rims1	regulating synaptic membrane exocytosis 1 [Source:MGI Symbol;Acc:MGI:2152971]
chr1	22621127	0.576671	0.726088	-0.149417	0.0760309	-1.96522	0.0139597	0.0122147	0.0493892	1	intron (ENSMUST00000097810, intron 3 of 35)	-119636	ENSMUST00000180414	chr1-22533177-22534185-CpG:_104-CGI	-86943	ENSMUSG00000041670	Rims1	regulating synaptic membrane exocytosis 1 [Source:MGI Symbol;Acc:MGI:2152971]
chr1	22756565	0.866644	0.705248	0.161396	0.0729773	2.21159	0.0164953	0.0141253	0.0269948	1	intron (ENSMUST00000097810, intron 1 of 35)	15802	ENSMUST00000180414	chr1-22805682-22806364-CpG:_62-CGI	49117	ENSMUSG00000041670	Rims1	regulating synaptic membrane exocytosis 1 [Source:MGI Symbol;Acc:MGI:2152971]
chr1	23013285	0.680473	0.840275	-0.159802	0.0755423	-2.1154	0.0141705	0.0189255	0.0343956	1	Intergenic	88967	ENSMUST00000073179	chr1-23101887-23102262-CpG:_27-CGI	88602	NA	NA	NA
chr1	23013359	0.392974	0.619268	-0.226295	0.0932864	-2.42581	0.0145872	0.0149656	0.0152744	1	Intergenic	88893	ENSMUST00000073179	chr1-23101887-23102262-CpG:_27-CGI	88528	NA	NA	NA
chr1	23378671	0.974357	0.831065	0.143292	0.0605851	2.36514	0.0200844	0.0271487	0.0180233	1	intron (ENSMUST00000027343, intron 3 of 6)	4503	ENSMUST00000027343	chr1-23382681-23383400-CpG:_83-CGI	4010	ENSMUSG00000026158	Ogfrl1	opioid growth factor receptor-like 1 [Source:MGI Symbol;Acc:MGI:1917405]
chr1	23382407	0.137187	0.257566	-0.120378	0.0480383	-2.50588	0.0142475	0.00862914	0.0122145	1	intron (ENSMUST00000027343, intron 1 of 6)	767	ENSMUST00000027343	chr1-23382681-23383400-CpG:_83-CGI	274	ENSMUSG00000026158	Ogfrl1	opioid growth factor receptor-like 1 [Source:MGI Symbol;Acc:MGI:1917405]
chr1	23382412	0.212674	0.317432	-0.104758	0.0514199	-2.0373	0.010025	0.00877925	0.0416197	1	intron (ENSMUST00000027343, intron 1 of 6)	762	ENSMUST00000027343	chr1-23382681-23383400-CpG:_83-CGI	269	ENSMUSG00000026158	Ogfrl1	opioid growth factor receptor-like 1 [Source:MGI Symbol;Acc:MGI:1917405]
chr1	23442424	0.81559	0.91777	-0.10218	0.0468764	-2.17978	0.0143141	0.014453	0.0292739	1	Intergenic	-37114	ENSMUST00000180769	chr1-23382681-23383400-CpG:_83-CGI	-59025	NA	NA	NA
chr1	23495405	0.981145	0.872339	0.108806	0.0291481	3.73287	0.00896472	0.0092121	0.000189309	1	Intergenic	15867	ENSMUST00000180769	chr1-23382681-23383400-CpG:_83-CGI	-112006	NA	NA	NA
chr1	23495478	0.668273	0.515492	0.152781	0.0512986	2.97827	0.00819061	0.00799706	0.00289883	1	Intergenic	15940	ENSMUST00000180769	chr1-23382681-23383400-CpG:_83-CGI	-112079	NA	NA	NA
chr1	23760911	0.516621	0.244462	0.272159	0.0959265	2.83716	0.0377661	0.0193193	0.00455172	1	promoter-TSS (ENSMUST00000144602)	-841	ENSMUST00000144602	chr1-23761822-23763204-CpG:_131-CGI	911	ENSMUSG00000026156	B3gat2	beta-1,3-glucuronyltransferase 2 (glucuronosyltransferase S) [Source:MGI Symbol;Acc:MGI:2389490]
chr1	23760999	0.672386	0.498418	0.173968	0.0793415	2.19265	0.0200044	0.0124885	0.0283326	1	promoter-TSS (ENSMUST00000063663)	-753	ENSMUST00000144602	chr1-23761822-23763204-CpG:_131-CGI	823	ENSMUSG00000026156	B3gat2	beta-1,3-glucuronyltransferase 2 (glucuronosyltransferase S) [Source:MGI Symbol;Acc:MGI:2389490]
chr1	23922760	0.541915	0.366896	0.175019	0.0672042	2.60429	0.0163448	0.00964793	0.00920654	1	promoter-TSS (ENSMUST00000027339)	-444	ENSMUST00000027339	chr1-23921719-23922554-CpG:_76-CGI	-207	ENSMUSG00000026155	Smap1	small ArfGAP 1 [Source:MGI Symbol;Acc:MGI:2138261]
chr1	24099267	0.664674	0.799492	-0.134818	0.0544677	-2.47519	0.0109762	0.0095212	0.0133165	1	intron (ENSMUST00000027337, intron 1 of 20)	1073	ENSMUST00000027337	chr1-24099641-24100556-CpG:_108-CGI	374	ENSMUSG00000026153	Fam135a	family with sequence similarity 135, member A [Source:MGI Symbol;Acc:MGI:1915437]
chr1	24107600	0.379632	0.273816	0.105816	0.0509313	2.07761	0.00836632	0.00900124	0.0377452	1	Intergenic	-7260	ENSMUST00000027337	chr1-24099641-24100556-CpG:_108-CGI	-7045	NA	NA	NA
chr1	24311283	0.74464	0.865752	-0.121113	0.0588383	-2.0584	0.0137672	0.0120547	0.039552	1	intron (ENSMUST00000051344, intron 34 of 47)	81767	ENSMUST00000147902	chr1-24099641-24100556-CpG:_108-CGI	-210728	ENSMUSG00000026141	Col19a1	collagen, type XIX, alpha 1 [Source:MGI Symbol;Acc:MGI:1095415]
chr1	24588460	0.234628	0.0825165	0.152112	0.0723548	2.1023	0.0364941	0.0145414	0.0355266	1	promoter-TSS (ENSMUST00000115244)	-989	ENSMUST00000115244	chr1-24586521-24587177-CpG:_71-CGI	-1284	ENSMUSG00000026141	Col19a1	collagen, type XIX, alpha 1 [Source:MGI Symbol;Acc:MGI:1095415]
chr1	24633770	0.31928	0.147336	0.171944	0.061912	2.77723	0.0126068	0.0143323	0.00548241	1	Intergenic	-21071	ENSMUST00000088336	chr1-24678516-24679083-CpG:_54-CGI	44746	NA	NA	NA
chr1	24678040	0.313624	0.459115	-0.145491	0.0550497	-2.6429	0.00828206	0.011681	0.00821997	1	promoter-TSS (ENSMUST00000095062)	-503	ENSMUST00000095062	chr1-24678516-24679083-CpG:_54-CGI	476	ENSMUSG00000073725	Lmbrd1	LMBR1 domain containing 1 [Source:MGI Symbol;Acc:MGI:1915671]
chr1	24678043	0.441031	0.550523	-0.109492	0.0557261	-1.96483	0.00901006	0.0104813	0.0494345	1	promoter-TSS (ENSMUST00000095062)	-500	ENSMUST00000095062	chr1-24678516-24679083-CpG:_54-CGI	473	ENSMUSG00000073725	Lmbrd1	LMBR1 domain containing 1 [Source:MGI Symbol;Acc:MGI:1915671]
chr1	24699539	0.288407	0.422105	-0.133697	0.0613734	-2.17843	0.00972503	0.0119657	0.0293743	1	intron (ENSMUST00000095062, intron 3 of 15)	20996	ENSMUST00000095062	chr1-24678516-24679083-CpG:_54-CGI	-20457	ENSMUSG00000073725	Lmbrd1	LMBR1 domain containing 1 [Source:MGI Symbol;Acc:MGI:1915671]
chr1	24707976	0.887523	0.994239	-0.106715	0.0350295	-3.04644	0.0139442	0.0228324	0.00231571	1	intron (ENSMUST00000095062, intron 5 of 15)	29433	ENSMUST00000095062	chr1-24678516-24679083-CpG:_54-CGI	-28894	ENSMUSG00000073725	Lmbrd1	LMBR1 domain containing 1 [Source:MGI Symbol;Acc:MGI:1915671]
chr1	25012652	0.5945	0.767687	-0.173187	0.0816058	-2.12224	0.0141274	0.0141262	0.0338173	1	Intergenic	192070	ENSMUST00000154102	chr1-24678516-24679083-CpG:_54-CGI	-333570	NA	NA	NA
chr1	25177662	0.825159	0.963746	-0.138587	0.0676032	-2.05001	0.0426428	0.0146763	0.0403637	1	intron (ENSMUST00000126626, intron 4 of 15)	27060	ENSMUST00000154102	chr1-24678516-24679083-CpG:_54-CGI	-498580	ENSMUSG00000033569	Adgrb3	adhesion G protein-coupled receptor B3 [Source:MGI Symbol;Acc:MGI:2441837]
chr1	25177688	0.818839	0.959823	-0.140984	0.055965	-2.51915	0.0173017	0.0195684	0.011764	1	intron (ENSMUST00000126626, intron 4 of 15)	27034	ENSMUST00000154102	chr1-24678516-24679083-CpG:_54-CGI	-498606	ENSMUSG00000033569	Adgrb3	adhesion G protein-coupled receptor B3 [Source:MGI Symbol;Acc:MGI:2441837]
chr1	25826803	0.321366	0.166926	0.15444	0.0684476	2.25632	0.0218287	0.0113668	0.0240503	1	promoter-TSS (ENSMUST00000041838)	-44	ENSMUST00000041838	chr1-25829845-25830680-CpG:_75-CGI	3042	ENSMUSG00000033569	Adgrb3	adhesion G protein-coupled receptor B3 [Source:MGI Symbol;Acc:MGI:2441837]
chr1	26364569	0.94826	0.836695	0.111565	0.0495646	2.25091	0.0161588	0.0158448	0.0243913	1	Intergenic	-202263	ENSMUST00000157486	chr1-25829845-25830680-CpG:_75-CGI	-533890	NA	NA	NA
chr1	27506113	0.630846	0.449901	0.180945	0.0886207	2.04179	0.02139	0.0141021	0.0411726	1	Intergenic	-546893	ENSMUST00000179494	chr1-25829845-25830680-CpG:_75-CGI	-1675434	NA	NA	NA
chr1	29485523	0.864362	0.614544	0.249817	0.0709336	3.52185	0.0277009	0.0118981	0.000428554	1	Intergenic	-124154	ENSMUST00000116741	chr1-30873108-30874026-CpG:_137-CGI	1387585	NA	NA	NA
chr1	29737228	0.839311	0.978511	-0.1392	0.0482591	-2.88443	0.0131692	0.0168052	0.00392121	1	Intergenic	-248705	ENSMUST00000178702	chr1-30873108-30874026-CpG:_137-CGI	1135880	NA	NA	NA
chr1	29737308	0.86581	0.99279	-0.126979	0.044618	-2.84593	0.0208088	0.0222835	0.00442825	1	Intergenic	-248625	ENSMUST00000178702	chr1-30873108-30874026-CpG:_137-CGI	1135800	NA	NA	NA
chr1	29737332	0.609946	0.882204	-0.272258	0.0911865	-2.98573	0.0422948	0.0174267	0.00282902	1	Intergenic	-248601	ENSMUST00000178702	chr1-30873108-30874026-CpG:_137-CGI	1135776	NA	NA	NA
chr1	31019619	0.363154	0.576862	-0.213708	0.0739517	-2.88983	0.0241314	0.00979772	0.00385452	1	Intergenic	-19715	ENSMUST00000152491	chr1-30948826-30950216-CpG:_145-CGI	-69404	NA	NA	NA
chr1	31019642	0.237872	0.352048	-0.114176	0.0568318	-2.00901	0.0100333	0.00998931	0.0445359	1	Intergenic	-19738	ENSMUST00000152491	chr1-30948826-30950216-CpG:_145-CGI	-69427	NA	NA	NA
chr1	31418767	0.576554	0.415461	0.161093	0.079024	2.03853	0.0123807	0.0205554	0.0414974	1	Intergenic	131823	ENSMUST00000178167	chr1-30948826-30950216-CpG:_145-CGI	-468552	NA	NA	NA
chr1	32700200	0.889902	0.755274	0.134628	0.0500086	2.6921	0.00941083	0.0147227	0.00710033	1	Intergenic	-26438	ENSMUST00000158770	chr1-32172540-32173046-CpG:_50-CGI	-527155	NA	NA	NA
chr1	32965161	0.672242	0.783361	-0.111119	0.0505474	-2.19832	0.00921979	0.0094966	0.0279266	1	Intergenic	-226831	ENSMUST00000158125	chr1-33669553-33670569-CpG:_73-CGI	704392	NA	NA	NA
chr1	33060215	0.870889	0.712359	0.15853	0.0660951	2.39851	0.0113458	0.0207943	0.0164619	1	Intergenic	-131777	ENSMUST00000158125	chr1-33669553-33670569-CpG:_73-CGI	609338	NA	NA	NA
chr1	33663629	0.770454	0.533704	0.236749	0.0852372	2.77754	0.0155863	0.0148007	0.00547728	1	intron (ENSMUST00000027312, intron 4 of 13)	6156	ENSMUST00000027312	chr1-33669553-33670569-CpG:_73-CGI	5924	ENSMUSG00000026134	Prim2	DNA primase, p58 subunit [Source:MGI Symbol;Acc:MGI:97758]
chr1	33672868	0.585251	0.465529	0.119723	0.0573303	2.08829	0.00929214	0.00918588	0.0367715	1	Intergenic	3026	ENSMUST00000051203	chr1-33669553-33670569-CpG:_73-CGI	-2300	NA	NA	NA
chr1	33689917	0.260224	0.42418	-0.163956	0.0683908	-2.39735	0.0124174	0.0120284	0.0165144	1	Intergenic	20075	ENSMUST00000051203	chr1-33669553-33670569-CpG:_73-CGI	-19349	NA	NA	NA
chr1	33727455	0.802154	0.936705	-0.134551	0.0522501	-2.57514	0.0137475	0.0153791	0.0100198	1	TTS (ENSMUST00000140354)	7048	ENSMUST00000115174	chr1-33719825-33720450-CpG:_91-CGI	-7006	ENSMUSG00000004768	Rab23	RAB23, member RAS oncogene family [Source:MGI Symbol;Acc:MGI:99833]
chr1	33741666	0.633742	0.767406	-0.133664	0.0652231	-2.04934	0.0135839	0.011723	0.0404294	1	TTS (ENSMUST00000115174)	3530	ENSMUST00000132066	chr1-33757611-33757949-CpG:_44-CGI	15945	ENSMUSG00000004768	Rab23	RAB23, member RAS oncogene family [Source:MGI Symbol;Acc:MGI:99833]
chr1	33755183	0.588224	0.34068	0.247545	0.0821325	3.01397	0.0133694	0.0226983	0.00257855	1	intron (ENSMUST00000044691, intron 1 of 2)	2610	ENSMUST00000044691	chr1-33757611-33757949-CpG:_44-CGI	2428	ENSMUSG00000042215	Bag2	BCL2-associated athanogene 2 [Source:MGI Symbol;Acc:MGI:1891254]
chr1	33839370	0.858511	0.962456	-0.103945	0.0471375	-2.20514	0.0163973	0.024536	0.0274444	1	promoter-TSS (ENSMUST00000117459)	-457	ENSMUST00000171875	chr1-33814130-33814690-CpG:_62-CGI	-24681	ENSMUSG00000081402	Gm15455	predicted gene 15455 [Source:MGI Symbol;Acc:MGI:3705563]
chr1	33883022	0.770776	0.503584	0.267192	0.0784187	3.40725	0.0171578	0.0142134	0.000656203	1	intron (ENSMUST00000115161, intron 1 of 5)	465	ENSMUST00000139700	chr1-33906988-33907242-CpG:_20-CGI	23966	ENSMUSG00000042182	Bend6	BEN domain containing 6 [Source:MGI Symbol;Acc:MGI:2444572]
chr1	33939656	0.934857	0.810355	0.124502	0.061893	2.01157	0.0265753	0.0144388	0.0442657	1	intron (ENSMUST00000183034, intron 2 of 102)	31432	ENSMUST00000183034	chr1-33908265-33908468-CpG:_16-CGI	-31189	ENSMUSG00000026131	Dst	dystonin [Source:MGI Symbol;Acc:MGI:104627]
chr1	33944965	0.667311	0.791883	-0.124572	0.05148	-2.41981	0.0103956	0.00978882	0.0155288	1	intron (ENSMUST00000183034, intron 2 of 102)	36536	ENSMUST00000122557	chr1-33908265-33908468-CpG:_16-CGI	-36498	ENSMUSG00000026131	Dst	dystonin [Source:MGI Symbol;Acc:MGI:104627]
chr1	33945156	0.695364	0.50361	0.191754	0.0663972	2.88798	0.0135011	0.0113082	0.00387723	1	intron (ENSMUST00000183034, intron 2 of 102)	36345	ENSMUST00000122557	chr1-33908265-33908468-CpG:_16-CGI	-36689	ENSMUSG00000026131	Dst	dystonin [Source:MGI Symbol;Acc:MGI:104627]
chr1	33966771	0.896397	0.777518	0.118878	0.054769	2.17054	0.0138722	0.0114808	0.029966	1	intron (ENSMUST00000183034, intron 2 of 102)	14730	ENSMUST00000122557	chr1-34006046-34006248-CpG:_18-CGI	39275	ENSMUSG00000026131	Dst	dystonin [Source:MGI Symbol;Acc:MGI:104627]
chr1	33975161	0.811135	0.648915	0.16222	0.0641943	2.52702	0.0142542	0.0115471	0.0115037	1	intron (ENSMUST00000183034, intron 3 of 102)	6340	ENSMUST00000122557	chr1-34006046-34006248-CpG:_18-CGI	30885	ENSMUSG00000026131	Dst	dystonin [Source:MGI Symbol;Acc:MGI:104627]
chr1	34013105	0.76861	0.897864	-0.129255	0.0552581	-2.33911	0.0172984	0.0120183	0.0193297	1	intron (ENSMUST00000097786, intron 1 of 92)	1281	ENSMUST00000115104	chr1-34011484-34011861-CpG:_52-CGI	-1245	ENSMUSG00000026131	Dst	dystonin [Source:MGI Symbol;Acc:MGI:104627]
chr1	34061052	0.250766	0.401246	-0.150479	0.0596271	-2.52367	0.0100367	0.0104213	0.0116136	1	intron (ENSMUST00000097786, intron 1 of 92)	-28239	ENSMUST00000182410	chr1-34011484-34011861-CpG:_52-CGI	-49192	ENSMUSG00000026131	Dst	dystonin [Source:MGI Symbol;Acc:MGI:104627]
chr1	34073926	0.266716	0.465184	-0.198468	0.0687562	-2.88655	0.0141456	0.0111755	0.00389489	1	intron (ENSMUST00000097786, intron 1 of 92)	-15365	ENSMUST00000182410	chr1-34011484-34011861-CpG:_52-CGI	-62066	ENSMUSG00000026131	Dst	dystonin [Source:MGI Symbol;Acc:MGI:104627]
chr1	34097137	0.200906	0.300952	-0.100047	0.0493101	-2.02892	0.0103401	0.00921375	0.042466	1	intron (ENSMUST00000182410, intron 1 of 3)	7846	ENSMUST00000182410	chr1-34177942-34178193-CpG:_25-CGI	80805	ENSMUSG00000026131	Dst	dystonin [Source:MGI Symbol;Acc:MGI:104627]
chr1	34107481	0.733931	0.861088	-0.127157	0.059083	-2.15218	0.0126551	0.0212165	0.0313833	1	intron (ENSMUST00000182410, intron 1 of 3)	-13768	ENSMUST00000183006	chr1-34177942-34178193-CpG:_25-CGI	70461	ENSMUSG00000026131	Dst	dystonin [Source:MGI Symbol;Acc:MGI:104627]
chr1	34116509	0.380349	0.522361	-0.142012	0.0653495	-2.17311	0.00910167	0.0193585	0.0297718	1	intron (ENSMUST00000097786, intron 4 of 92)	-4740	ENSMUST00000183006	chr1-34177942-34178193-CpG:_25-CGI	61433	ENSMUSG00000026131	Dst	dystonin [Source:MGI Symbol;Acc:MGI:104627]
chr1	34139682	0.358016	0.531111	-0.173095	0.0794656	-2.17823	0.015879	0.0148707	0.0293887	1	intron (ENSMUST00000097786, intron 6 of 92)	18433	ENSMUST00000183006	chr1-34177942-34178193-CpG:_25-CGI	38260	ENSMUSG00000026131	Dst	dystonin [Source:MGI Symbol;Acc:MGI:104627]
chr1	34270814	0.884702	0.988046	-0.103344	0.0349766	-2.95465	0.0133821	0.0168121	0.00313023	1	intron (ENSMUST00000097786, intron 70 of 92)	-22640	ENSMUST00000182018	chr1-34177942-34178193-CpG:_25-CGI	-92622	ENSMUSG00000026131	Dst	dystonin [Source:MGI Symbol;Acc:MGI:104627]
chr1	34306145	0.922661	0.811965	0.110695	0.0465458	2.3782	0.0111098	0.0125311	0.0173972	1	intron (ENSMUST00000183034, intron 101 of 102)	11700	ENSMUST00000182507	chr1-34177942-34178193-CpG:_25-CGI	-127953	ENSMUSG00000026131	Dst	dystonin [Source:MGI Symbol;Acc:MGI:104627]
chr1	34330405	0.731039	0.559999	0.17104	0.0871331	1.96297	0.0269235	0.0172247	0.0496498	1	Intergenic	35960	ENSMUST00000182507	chr1-34439241-34440138-CpG:_64-CGI	108836	NA	NA	NA
chr1	34432834	0.174137	0.3014	-0.127263	0.0610288	-2.08529	0.0161876	0.0113619	0.0370433	1	Intergenic	6837	ENSMUST00000042493	chr1-34439241-34440138-CpG:_64-CGI	6407	NA	NA	NA
chr1	34432887	0.0263694	0.151424	-0.125055	0.0412507	-3.03158	0.010843	0.0161984	0.00243277	1	Intergenic	6784	ENSMUST00000042493	chr1-34439241-34440138-CpG:_64-CGI	6354	NA	NA	NA
chr1	34433009	0.0451047	0.186766	-0.141662	0.0504525	-2.80782	0.013024	0.0128633	0.00498774	1	Intergenic	6662	ENSMUST00000042493	chr1-34439241-34440138-CpG:_64-CGI	6232	NA	NA	NA
chr1	34435601	0.573378	0.415153	0.158225	0.0575627	2.74874	0.00934002	0.00937105	0.0059825	1	Intergenic	4070	ENSMUST00000042493	chr1-34439241-34440138-CpG:_64-CGI	3640	NA	NA	NA
chr1	34438399	0.78074	0.596996	0.183744	0.0897168	2.04805	0.0252968	0.0264847	0.0405551	1	intron (ENSMUST00000042493, intron 3 of 4)	1272	ENSMUST00000042493	chr1-34439241-34440138-CpG:_64-CGI	842	ENSMUSG00000042111	Ccdc115	coiled-coil domain containing 115 [Source:MGI Symbol;Acc:MGI:1916918]
chr1	34484857	0.859406	0.968134	-0.108728	0.0485998	-2.2372	0.0253025	0.0160692	0.025273	1	Intergenic	-13572	ENSMUST00000027299	chr1-34472754-34472966-CpG:_19-CGI	-11892	NA	NA	NA
chr1	34499610	0.296532	0.434052	-0.13752	0.0646415	-2.12743	0.0142643	0.0117512	0.0333845	1	intron (ENSMUST00000027299, intron 2 of 4)	1181	ENSMUST00000027299	chr1-34472754-34472966-CpG:_19-CGI	-26645	ENSMUSG00000026125	Prss39	protease, serine 39 [Source:MGI Symbol;Acc:MGI:1270856]
chr1	34548048	0.81741	0.938447	-0.121037	0.0519587	-2.32949	0.0229806	0.0112568	0.019833	1	intron (ENSMUST00000115071, intron 4 of 4)	12401	ENSMUST00000027298	chr1-34579529-34579840-CpG:_42-CGI	31481	ENSMUSG00000037529	Prss40	protease, serine 40 [Source:MGI Symbol;Acc:MGI:1270857]
chr1	34569855	0.82154	0.691613	0.129928	0.0548641	2.36817	0.0122414	0.012847	0.0178762	1	Intergenic	-8913	ENSMUST00000115071	chr1-34579529-34579840-CpG:_42-CGI	9674	NA	NA	NA
chr1	34581108	0.602149	0.472871	0.129278	0.0620414	2.08374	0.00964891	0.0148567	0.0371836	1	intron (ENSMUST00000052670, intron 1 of 1)	1416	ENSMUST00000052670	chr1-34579529-34579840-CpG:_42-CGI	-1269	ENSMUSG00000045174	Amer3	APC membrane recruitment 3 [Source:MGI Symbol;Acc:MGI:3026939]
chr1	34738622	0.166801	0.359034	-0.192233	0.0626119	-3.07023	0.0117827	0.0128579	0.00213891	1	intron (ENSMUST00000162599, intron 1 of 10)	6508	ENSMUST00000162599	chr1-34750258-34751085-CpG:_81-CGI	11636	ENSMUSG00000037509	Arhgef4	Rho guanine nucleotide exchange factor (GEF) 4 [Source:MGI Symbol;Acc:MGI:2442507]
chr1	34740701	0.665654	0.525333	0.140321	0.064233	2.18456	0.0109156	0.0114102	0.028921	1	intron (ENSMUST00000162599, intron 1 of 10)	8587	ENSMUST00000162599	chr1-34750258-34751085-CpG:_81-CGI	9557	ENSMUSG00000037509	Arhgef4	Rho guanine nucleotide exchange factor (GEF) 4 [Source:MGI Symbol;Acc:MGI:2442507]
chr1	34891555	0.216406	0.11228	0.104125	0.0478475	2.17619	0.0144309	0.00973316	0.0295409	1	Intergenic	39719	ENSMUST00000152654	chr1-34930034-34930639-CpG:_47-CGI	38479	NA	NA	NA
chr1	34930103	0.808019	0.937851	-0.129832	0.0619122	-2.09703	0.0246959	0.0173093	0.0359911	1	Intergenic	78267	ENSMUST00000152654	chr1-34930034-34930639-CpG:_47-CGI	0	NA	NA	NA
chr1	34930110	0.905651	0.777162	0.128489	0.0573649	2.23985	0.01148	0.013428	0.0251006	1	Intergenic	78274	ENSMUST00000152654	chr1-34930034-34930639-CpG:_47-CGI	0	NA	NA	NA
chr1	35116347	0.634563	0.454929	0.179634	0.0807599	2.22429	0.0139368	0.0137649	0.0261288	1	Intergenic	62736	ENSMUST00000104043	chr1-34930034-34930639-CpG:_47-CGI	-185709	NA	NA	NA
chr1	35209257	0.777295	0.580087	0.197208	0.0776317	2.5403	0.0132274	0.0172059	0.0110757	1	Intergenic	-30174	ENSMUST00000104043	chr1-34930034-34930639-CpG:_47-CGI	-278619	NA	NA	NA
chr1	35362194	0.66842	0.500134	0.168286	0.0687735	2.44696	0.0114797	0.0113436	0.0144067	1	Intergenic	-183111	ENSMUST00000104043	chr1-34930034-34930639-CpG:_47-CGI	-431556	NA	NA	NA
chr1	35387734	0.659753	0.827796	-0.168042	0.0709409	-2.36877	0.0126701	0.0157714	0.0178475	1	Intergenic	-208651	ENSMUST00000104043	chr1-34930034-34930639-CpG:_47-CGI	-457096	NA	NA	NA
chr1	35548917	0.666835	0.829072	-0.162237	0.0747223	-2.1712	0.0176666	0.0160174	0.0299161	1	Intergenic	-212684	ENSMUST00000082667	chr1-36068460-36069216-CpG:_81-CGI	519543	NA	NA	NA
chr1	35846479	0.553328	0.7102	-0.156872	0.0779096	-2.01351	0.0270453	0.0106894	0.044061	1	Intergenic	84878	ENSMUST00000082667	chr1-36068460-36069216-CpG:_81-CGI	221981	NA	NA	NA
chr1	35850945	0.811282	0.67391	0.137372	0.0515611	2.66426	0.0104351	0.00907986	0.00771571	1	Intergenic	89344	ENSMUST00000082667	chr1-36068460-36069216-CpG:_81-CGI	217515	NA	NA	NA
chr1	35852795	0.908367	0.780634	0.127733	0.0523387	2.44051	0.0128489	0.0135922	0.0146664	1	Intergenic	91194	ENSMUST00000082667	chr1-36068460-36069216-CpG:_81-CGI	215665	NA	NA	NA
chr1	35853425	0.622458	0.459199	0.163258	0.070374	2.31987	0.0123788	0.0141296	0.0203481	1	Intergenic	91824	ENSMUST00000082667	chr1-36068460-36069216-CpG:_81-CGI	215035	NA	NA	NA
chr1	36015647	0.93594	0.783044	0.152896	0.0629784	2.42775	0.0177995	0.0198749	0.0151927	1	Intergenic	-52752	ENSMUST00000088174	chr1-36068460-36069216-CpG:_81-CGI	52813	NA	NA	NA
chr1	36054856	0.601894	0.749918	-0.148024	0.0708346	-2.08971	0.014273	0.0117917	0.0366435	1	Intergenic	-13543	ENSMUST00000088174	chr1-36068460-36069216-CpG:_81-CGI	13604	NA	NA	NA
chr1	36061489	0.70579	0.883779	-0.177989	0.080177	-2.21995	0.0303145	0.0150438	0.0264224	1	Intergenic	-6910	ENSMUST00000088174	chr1-36068460-36069216-CpG:_81-CGI	6971	NA	NA	NA
chr1	36066844	0.700563	0.847618	-0.147055	0.0741918	-1.9821	0.0139541	0.0307528	0.0474684	1	Intergenic	-1555	ENSMUST00000088174	chr1-36068460-36069216-CpG:_81-CGI	1616	NA	NA	NA
chr1	36071834	0.993293	0.892889	0.100403	0.0439488	2.28455	0.0228276	0.0205243	0.0223392	1	intron (ENSMUST00000088174, intron 1 of 1)	3435	ENSMUST00000088174	chr1-36068460-36069216-CpG:_81-CGI	-2619	ENSMUSG00000045216	Hs6st1	heparan sulfate 6-O-sulfotransferase 1 [Source:MGI Symbol;Acc:MGI:1354958]
chr1	36072443	0.961658	0.859118	0.10254	0.0422308	2.42809	0.0136632	0.011527	0.0151787	1	intron (ENSMUST00000088174, intron 1 of 1)	4044	ENSMUST00000088174	chr1-36068460-36069216-CpG:_81-CGI	-3228	ENSMUSG00000045216	Hs6st1	heparan sulfate 6-O-sulfotransferase 1 [Source:MGI Symbol;Acc:MGI:1354958]
chr1	36074236	0.809515	0.95112	-0.141604	0.0543102	-2.60732	0.0180722	0.0131695	0.00912534	1	intron (ENSMUST00000088174, intron 1 of 1)	5837	ENSMUST00000088174	chr1-36068460-36069216-CpG:_81-CGI	-5021	ENSMUSG00000045216	Hs6st1	heparan sulfate 6-O-sulfotransferase 1 [Source:MGI Symbol;Acc:MGI:1354958]
chr1	36132101	0.798615	0.913561	-0.114947	0.0532743	-2.15764	0.0215555	0.0111876	0.030956	1	Intergenic	18422	ENSMUST00000173250	chr1-36103537-36104186-CpG:_46-CGI	-27916	NA	NA	NA
chr1	36132152	0.390435	0.562548	-0.172113	0.0761501	-2.26018	0.010877	0.0212399	0.0238103	1	Intergenic	18371	ENSMUST00000173250	chr1-36103537-36104186-CpG:_46-CGI	-27967	NA	NA	NA
chr1	36251524	0.451673	0.215214	0.23646	0.0858828	2.75328	0.0184444	0.0136285	0.00590012	1	Intergenic	-7220	ENSMUST00000046875	chr1-36243891-36244412-CpG:_53-CGI	-7113	NA	NA	NA
chr1	36255946	0.22296	0.0983406	0.12462	0.060326	2.06577	0.0147575	0.0160894	0.0388499	1	Intergenic	-11642	ENSMUST00000046875	chr1-36243891-36244412-CpG:_53-CGI	-11535	NA	NA	NA
chr1	36273135	0.629922	0.42016	0.209763	0.0812858	2.58056	0.0146023	0.0181342	0.00986411	1	intron (ENSMUST00000056946, intron 1 of 3)	289	ENSMUST00000056946	chr1-36269231-36269697-CpG:_48-CGI	-3439	ENSMUSG00000047180	Neurl3	neuralized homolog 3 homolog (Drosophila) [Source:MGI Symbol;Acc:MGI:2429944]
chr1	36273196	0.684454	0.543268	0.141186	0.0642048	2.19899	0.0101844	0.0130139	0.0278787	1	intron (ENSMUST00000056946, intron 1 of 3)	228	ENSMUST00000056946	chr1-36269231-36269697-CpG:_48-CGI	-3500	ENSMUSG00000047180	Neurl3	neuralized homolog 3 homolog (Drosophila) [Source:MGI Symbol;Acc:MGI:2429944]
chr1	36276258	0.557956	0.722819	-0.164863	0.0727125	-2.26732	0.0122336	0.0129711	0.0233706	1	Intergenic	-2834	ENSMUST00000056946	chr1-36269231-36269697-CpG:_48-CGI	-6562	NA	NA	NA
chr1	36279608	0.788082	0.911325	-0.123243	0.0584409	-2.10885	0.020689	0.0112641	0.0349578	1	Intergenic	-6184	ENSMUST00000056946	chr1-36269231-36269697-CpG:_48-CGI	-9912	NA	NA	NA
chr1	36316417	0.580344	0.851478	-0.271134	0.0907776	-2.98679	0.0176625	0.0215507	0.0028192	1	promoter-TSS (ENSMUST00000141121)	426	ENSMUST00000147123	chr1-36307616-36308213-CpG:_61-CGI	-8205	ENSMUSG00000037447	Arid5a	AT rich interactive domain 5A (MRF1-like) [Source:MGI Symbol;Acc:MGI:2443039]
chr1	36472372	0.488482	0.644497	-0.156015	0.056776	-2.7479	0.00980769	0.00940628	0.00599775	1	exon (ENSMUST00000153128, exon 1 of 7)	753	ENSMUST00000153128	chr1-36471266-36472155-CpG:_72-CGI	-218	ENSMUSG00000037408	Cnnm4	cyclin M4 [Source:MGI Symbol;Acc:MGI:2151060]
chr1	36474489	0.849041	0.949662	-0.100621	0.0423755	-2.37451	0.0161542	0.0101817	0.0175723	1	intron (ENSMUST00000153128, intron 1 of 6)	2870	ENSMUST00000153128	chr1-36471266-36472155-CpG:_72-CGI	-2335	ENSMUSG00000037408	Cnnm4	cyclin M4 [Source:MGI Symbol;Acc:MGI:2151060]
chr1	36526082	0.81284	0.940153	-0.127313	0.0559372	-2.276	0.0206346	0.0134457	0.0228462	1	TTS (ENSMUST00000135100)	5322	ENSMUST00000135100	chr1-36511763-36513006-CpG:_128-CGI	-13077	ENSMUSG00000001138	Cnnm3	cyclin M3 [Source:MGI Symbol;Acc:MGI:2151055]
chr1	36568325	0.248911	0.378099	-0.129188	0.0563868	-2.29111	0.00974295	0.00967163	0.0219569	1	intron (ENSMUST00000114986, intron 3 of 5)	9967	ENSMUST00000149224	chr1-36556807-36558424-CpG:_139-CGI	-9902	ENSMUSG00000046337	Fam178b	family with sequence similarity 178, member B [Source:MGI Symbol;Acc:MGI:3026913]
chr1	36601808	0.850067	0.96343	-0.113363	0.0572676	-1.97954	0.0345184	0.0127745	0.0477558	1	promoter-TSS (ENSMUST00000161062)	7	ENSMUST00000161062	chr1-36556807-36558424-CpG:_139-CGI	-43385	ENSMUSG00000089906	Gm6428	predicted pseudogene 6428 [Source:MGI Symbol;Acc:MGI:3649065]
chr1	36607108	0.604321	0.323965	0.280356	0.0864887	3.24154	0.0135719	0.0163842	0.00118887	1	intron (ENSMUST00000170295, intron 7 of 14)	5307	ENSMUST00000161062	chr1-36556807-36558424-CpG:_139-CGI	-48685	ENSMUSG00000046337	Fam178b	family with sequence similarity 178, member B [Source:MGI Symbol;Acc:MGI:3026913]
chr1	36683399	0.892755	0.99334	-0.100585	0.0346922	-2.89936	0.0132335	0.0226011	0.00373927	1	promoter-TSS (ENSMUST00000114981)	-217	ENSMUST00000170295	chr1-36683084-36683438-CpG:_32-CGI	0	ENSMUSG00000046337	Fam178b	family with sequence similarity 178, member B [Source:MGI Symbol;Acc:MGI:3026913]
chr1	36702138	0.908293	0.562609	0.345685	0.0800329	4.31928	0.0194881	0.014211	1.56536e-05	0.500426	promoter-TSS (ENSMUST00000159675)	410	ENSMUST00000162684	chr1-36709621-36710148-CpG:_50-CGI	7483	ENSMUSG00000037351	Actr1b	ARP1 actin-related protein 1B, centractin beta [Source:MGI Symbol;Acc:MGI:1917446]
chr1	36759095	0.812538	0.926328	-0.11379	0.0494163	-2.30268	0.0118476	0.0217871	0.0212967	1	Intergenic	-2765	ENSMUST00000027291	chr1-36770808-36771193-CpG:_44-CGI	11713	NA	NA	NA
chr1	36767929	0.725262	0.840003	-0.114741	0.0567323	-2.0225	0.0113597	0.0118958	0.0431243	1	intron (ENSMUST00000027291, intron 1 of 12)	-2056	ENSMUST00000180475	chr1-36770808-36771193-CpG:_44-CGI	2879	ENSMUSG00000026117	Zap70	zeta-chain (TCR) associated protein kinase [Source:MGI Symbol;Acc:MGI:99613]
chr1	36772418	0.767116	0.557839	0.209278	0.0603017	3.47051	0.0101034	0.0136113	0.000519469	1	intron (ENSMUST00000027291, intron 3 of 12)	-6545	ENSMUST00000180475	chr1-36770808-36771193-CpG:_44-CGI	-1226	ENSMUSG00000026117	Zap70	zeta-chain (TCR) associated protein kinase [Source:MGI Symbol;Acc:MGI:99613]
chr1	36781408	0.857877	0.65532	0.202558	0.0653903	3.09767	0.0139623	0.012969	0.00195048	1	exon (ENSMUST00000027291, exon 12 of 13)	-15535	ENSMUST00000180475	chr1-36779084-36779320-CpG:_18-CGI	-2089	ENSMUSG00000026117	Zap70	zeta-chain (TCR) associated protein kinase [Source:MGI Symbol;Acc:MGI:99613]
chr1	36782532	0.580517	0.406878	0.173639	0.0880495	1.97206	0.016279	0.0137117	0.0486031	1	exon (ENSMUST00000027291, exon 13 of 13)	-16659	ENSMUST00000180475	chr1-36779084-36779320-CpG:_18-CGI	-3213	ENSMUSG00000026117	Zap70	zeta-chain (TCR) associated protein kinase [Source:MGI Symbol;Acc:MGI:99613]
chr1	36785836	0.310438	0.608557	-0.298118	0.0891779	-3.34296	0.0143691	0.0238116	0.000828892	1	Intergenic	-19963	ENSMUST00000180475	chr1-36779084-36779320-CpG:_18-CGI	-6517	NA	NA	NA
chr1	36786591	0.902356	0.739088	0.163268	0.0643315	2.53791	0.0167372	0.0168039	0.0111516	1	Intergenic	-20718	ENSMUST00000180475	chr1-36779084-36779320-CpG:_18-CGI	-7272	NA	NA	NA
chr1	36786734	0.76304	0.957427	-0.194387	0.0603444	-3.22129	0.0161487	0.0157678	0.00127615	1	Intergenic	-20861	ENSMUST00000180475	chr1-36779084-36779320-CpG:_18-CGI	-7415	NA	NA	NA
chr1	36786742	0.789741	0.912743	-0.123001	0.060092	-2.04688	0.01724	0.0151825	0.0406695	1	Intergenic	-20869	ENSMUST00000180475	chr1-36779084-36779320-CpG:_18-CGI	-7423	NA	NA	NA
chr1	36786800	0.851678	0.993473	-0.141795	0.0633965	-2.23663	0.0478893	0.0224047	0.0253103	1	Intergenic	-20927	ENSMUST00000180475	chr1-36779084-36779320-CpG:_18-CGI	-7481	NA	NA	NA
chr1	36813967	0.405799	0.281786	0.124013	0.0557638	2.2239	0.0102845	0.00897783	0.0261552	1	intron (ENSMUST00000027290, intron 25 of 40)	-48094	ENSMUST00000180475	chr1-36779084-36779320-CpG:_18-CGI	-34648	ENSMUSG00000026116	Tmem131	transmembrane protein 131 [Source:MGI Symbol;Acc:MGI:1927110]
chr1	36814044	0.551706	0.713982	-0.162276	0.0726859	-2.23257	0.014439	0.0146459	0.0255772	1	intron (ENSMUST00000027290, intron 25 of 40)	-48171	ENSMUST00000180475	chr1-36779084-36779320-CpG:_18-CGI	-34725	ENSMUSG00000026116	Tmem131	transmembrane protein 131 [Source:MGI Symbol;Acc:MGI:1927110]
chr1	36833071	0.831768	0.624819	0.206949	0.0644939	3.20881	0.0123147	0.0116078	0.00133284	1	intron (ENSMUST00000027290, intron 11 of 40)	-67198	ENSMUST00000180475	chr1-36779084-36779320-CpG:_18-CGI	-53752	ENSMUSG00000026116	Tmem131	transmembrane protein 131 [Source:MGI Symbol;Acc:MGI:1927110]
chr1	36944001	0.668711	0.779791	-0.11108	0.0529964	-2.096	0.00927272	0.0113441	0.0360821	1	Intergenic	-4475	ENSMUST00000027290	chr1-36938841-36940122-CpG:_154-CGI	-3880	NA	NA	NA
chr1	37049200	0.380852	0.537156	-0.156304	0.0680355	-2.29739	0.0161825	0.012301	0.0215964	1	intron (ENSMUST00000162449, intron 4 of 7)	19817	ENSMUST00000162449	chr1-37029247-37029486-CpG:_17-CGI	-19715	ENSMUSG00000050122	Vwa3b	von Willebrand factor A domain containing 3B [Source:MGI Symbol;Acc:MGI:1918103]
chr1	37063376	0.937409	0.827447	0.109962	0.0413181	2.66134	0.0130759	0.0123207	0.00778293	1	intron (ENSMUST00000162449, intron 6 of 7)	33993	ENSMUST00000162449	chr1-37029247-37029486-CpG:_17-CGI	-33891	ENSMUSG00000050122	Vwa3b	von Willebrand factor A domain containing 3B [Source:MGI Symbol;Acc:MGI:1918103]
chr1	37100707	0.850504	0.732143	0.118361	0.0490753	2.41182	0.0115564	0.0105336	0.015873	1	Intergenic	-53136	ENSMUST00000027289	chr1-37029247-37029486-CpG:_17-CGI	-71222	NA	NA	NA
chr1	37248662	0.223871	0.338341	-0.114471	0.0569373	-2.01047	0.0105486	0.0101613	0.0443815	1	intron (ENSMUST00000027288, intron 3 of 5)	29401	ENSMUST00000027288	chr1-37299840-37300507-CpG:_62-CGI	51178	ENSMUSG00000026114	Cnga3	cyclic nucleotide gated channel alpha 3 [Source:MGI Symbol;Acc:MGI:1341818]
chr1	37272325	0.771116	0.652447	0.118669	0.054067	2.19484	0.00891564	0.0126743	0.028175	1	Intergenic	-27539	ENSMUST00000146676	chr1-37299840-37300507-CpG:_62-CGI	27515	NA	NA	NA
chr1	37329412	0.749453	0.883118	-0.133665	0.0644949	-2.07249	0.0213829	0.0194168	0.0382199	1	TTS (ENSMUST00000137241)	4743	ENSMUST00000137241	chr1-37299840-37300507-CpG:_62-CGI	-28906	ENSMUSG00000086064	4930439A04Rik	RIKEN cDNA 4930439A04 gene [Source:MGI Symbol;Acc:MGI:1925369]
chr1	37466560	0.947383	0.846417	0.100965	0.0373043	2.70653	0.00875434	0.0139708	0.00679905	1	exon (ENSMUST00000154819, exon 5 of 15)	22421	ENSMUST00000151866	chr1-37429777-37430415-CpG:_67-CGI	-36146	ENSMUSG00000026110	Mgat4a	mannoside acetylglucosaminyltransferase 4, isoenzyme A [Source:MGI Symbol;Acc:MGI:2662992]
chr1	37473971	0.894266	0.7549	0.139366	0.0625945	2.22649	0.0160933	0.0162049	0.0259814	1	intron (ENSMUST00000151952, intron 5 of 15)	15010	ENSMUST00000151866	chr1-37429777-37430415-CpG:_67-CGI	-43557	ENSMUSG00000026110	Mgat4a	mannoside acetylglucosaminyltransferase 4, isoenzyme A [Source:MGI Symbol;Acc:MGI:2662992]
chr1	37478041	0.60007	0.414455	0.185616	0.0857928	2.16353	0.0158846	0.023921	0.0305002	1	intron (ENSMUST00000151952, intron 5 of 15)	10940	ENSMUST00000151866	chr1-37429777-37430415-CpG:_67-CGI	-47627	ENSMUSG00000026110	Mgat4a	mannoside acetylglucosaminyltransferase 4, isoenzyme A [Source:MGI Symbol;Acc:MGI:2662992]
chr1	37491486	0.706972	0.921398	-0.214426	0.0695989	-3.08088	0.0143749	0.0163965	0.00206388	1	intron (ENSMUST00000149791, intron 1 of 4)	-2505	ENSMUST00000151866	chr1-37540315-37540920-CpG:_56-CGI	48829	ENSMUSG00000026110	Mgat4a	mannoside acetylglucosaminyltransferase 4, isoenzyme A [Source:MGI Symbol;Acc:MGI:2662992]
chr1	37542691	0.575605	0.446479	0.129126	0.0606905	2.12762	0.0101033	0.0103622	0.0333689	1	Intergenic	-1676	ENSMUST00000151952	chr1-37540315-37540920-CpG:_56-CGI	-1772	NA	NA	NA
chr1	37624416	0.933228	0.809469	0.12376	0.0525733	2.35404	0.0131769	0.0132622	0.0185705	1	exon (ENSMUST00000162875, exon 7 of 10)	825	ENSMUST00000160023	chr1-37540315-37540920-CpG:_56-CGI	-83497	ENSMUSG00000026090	2010300C02Rik	RIKEN cDNA 2010300C02 gene [Source:MGI Symbol;Acc:MGI:1919347]
chr1	37712261	0.907899	0.79754	0.110359	0.0539742	2.04466	0.0248942	0.0129538	0.0408882	1	intron (ENSMUST00000160589, intron 1 of 3)	7533	ENSMUST00000160589	chr1-37719313-37720128-CpG:_88-CGI	7052	ENSMUSG00000026090	2010300C02Rik	RIKEN cDNA 2010300C02 gene [Source:MGI Symbol;Acc:MGI:1919347]
chr1	37725991	0.658354	0.839365	-0.181011	0.0636359	-2.84447	0.013078	0.0115215	0.00444853	1	Intergenic	-5907	ENSMUST00000162875	chr1-37719313-37720128-CpG:_88-CGI	-5864	NA	NA	NA
chr1	37726041	0.552599	0.726194	-0.173595	0.0685407	-2.53273	0.0149307	0.0139899	0.011318	1	Intergenic	-5957	ENSMUST00000162875	chr1-37719313-37720128-CpG:_88-CGI	-5914	NA	NA	NA
chr1	37726196	0.579101	0.753893	-0.174792	0.084095	-2.07851	0.0368535	0.0104465	0.0376625	1	Intergenic	-6112	ENSMUST00000162875	chr1-37719313-37720128-CpG:_88-CGI	-6069	NA	NA	NA
chr1	37867820	0.782501	0.909941	-0.12744	0.0484577	-2.62992	0.0104575	0.0159367	0.00854041	1	intron (ENSMUST00000181885, intron 1 of 1)	2522	ENSMUST00000181885	chr1-37864612-37865324-CpG:_78-CGI	-2497	ENSMUSG00000097268	Gm26805	predicted gene, 26805 [Source:MGI Symbol;Acc:MGI:5477299]
chr1	37881901	0.634461	0.779036	-0.144575	0.0734008	-1.96967	0.0197175	0.0161829	0.0488766	1	promoter-TSS (ENSMUST00000127170)	-34	ENSMUST00000127170	chr1-37875331-37875824-CpG:_32-CGI	-6078	ENSMUSG00000026088	Mitd1	MIT, microtubule interacting and transport, domain containing 1 [Source:MGI Symbol;Acc:MGI:1916278]
chr1	37898220	0.947353	0.826575	0.120778	0.0597151	2.02257	0.0155991	0.0276066	0.0431179	1	TTS (ENSMUST00000162513)	965	ENSMUST00000162513	chr1-37890362-37890782-CpG:_38-CGI	-7439	ENSMUSG00000026087	Mrpl30	mitochondrial ribosomal protein L30 [Source:MGI Symbol;Acc:MGI:1333820]
chr1	37977379	0.583142	0.811493	-0.228351	0.0774138	-2.94974	0.0152216	0.0155892	0.00318038	1	Intergenic	3413	ENSMUST00000158516	chr1-37996946-37997459-CpG:_41-CGI	19567	NA	NA	NA
chr1	37985676	0.976397	0.867625	0.108771	0.0429275	2.53384	0.0179473	0.0125425	0.011282	1	3' UTR (ENSMUST00000162031, exon 5 of 5)	10981	ENSMUST00000162472	chr1-37996946-37997459-CpG:_41-CGI	11270	ENSMUSG00000058407	Txndc9	thioredoxin domain containing 9 [Source:MGI Symbol;Acc:MGI:2138153]
chr1	37995420	0.778158	0.963913	-0.185755	0.0559985	-3.31714	0.0147417	0.0144204	0.000909442	1	exon (ENSMUST00000162058, exon 2 of 2)	1237	ENSMUST00000162472	chr1-37996946-37997459-CpG:_41-CGI	1526	ENSMUSG00000058407	Txndc9	thioredoxin domain containing 9 [Source:MGI Symbol;Acc:MGI:2138153]
chr1	37996220	0.545059	0.408471	0.136589	0.0678862	2.01202	0.0146162	0.0133798	0.0442175	1	intron (ENSMUST00000072243, intron 1 of 4)	437	ENSMUST00000162472	chr1-37996946-37997459-CpG:_41-CGI	726	ENSMUSG00000058407	Txndc9	thioredoxin domain containing 9 [Source:MGI Symbol;Acc:MGI:2138153]
chr1	38133000	0.469744	0.347806	0.121938	0.0581193	2.09806	0.011382	0.00992064	0.0358998	1	Intergenic	-3339	ENSMUST00000027251	chr1-38129048-38130208-CpG:_167-CGI	-2793	NA	NA	NA
chr1	38210411	0.631912	0.856247	-0.224335	0.0711611	-3.1525	0.0161472	0.013177	0.00161879	1	exon (ENSMUST00000039827, exon 13 of 23)	-12969	ENSMUST00000136641	chr1-38210065-38210345-CpG:_26-CGI	-67	ENSMUSG00000037138	Aff3	AF4/FMR2 family, member 3 [Source:MGI Symbol;Acc:MGI:106927]
chr1	38210418	0.597602	0.75358	-0.155979	0.0774051	-2.0151	0.0154355	0.0145402	0.0438946	1	exon (ENSMUST00000039827, exon 13 of 23)	-12976	ENSMUST00000136641	chr1-38210065-38210345-CpG:_26-CGI	-74	ENSMUSG00000037138	Aff3	AF4/FMR2 family, member 3 [Source:MGI Symbol;Acc:MGI:106927]
chr1	38307461	0.973507	0.837388	0.136119	0.0442185	3.07833	0.0198531	0.0119563	0.00208167	1	promoter-TSS (ENSMUST00000129696)	-440	ENSMUST00000129696	chr1-38210065-38210345-CpG:_26-CGI	-97117	ENSMUSG00000085280	Gm16151	predicted gene 16151 [Source:MGI Symbol;Acc:MGI:3801826]
chr1	38634226	0.955802	0.841369	0.114433	0.0419435	2.72826	0.0209136	0.0118845	0.00636688	1	intron (ENSMUST00000027250, intron 1 of 7)	-7026	ENSMUST00000142875	chr1-38626793-38628084-CpG:_94-CGI	-6143	ENSMUSG00000037138	Aff3	AF4/FMR2 family, member 3 [Source:MGI Symbol;Acc:MGI:106927]
chr1	38641569	0.816788	0.636994	0.179794	0.0699665	2.56972	0.0137116	0.0127705	0.0101782	1	intron (ENSMUST00000027250, intron 1 of 7)	-14369	ENSMUST00000142875	chr1-38626793-38628084-CpG:_94-CGI	-13486	ENSMUSG00000037138	Aff3	AF4/FMR2 family, member 3 [Source:MGI Symbol;Acc:MGI:106927]
chr1	38664334	0.635822	0.805238	-0.169416	0.0810514	-2.09023	0.0204897	0.0246088	0.0365973	1	intron (ENSMUST00000027250, intron 1 of 7)	620	ENSMUST00000039827	chr1-38626793-38628084-CpG:_94-CGI	-36251	ENSMUSG00000037138	Aff3	AF4/FMR2 family, member 3 [Source:MGI Symbol;Acc:MGI:106927]
chr1	38664780	0.648266	0.754686	-0.10642	0.0501173	-2.12341	0.0110308	0.00751687	0.0337191	1	intron (ENSMUST00000027250, intron 1 of 7)	174	ENSMUST00000039827	chr1-38626793-38628084-CpG:_94-CGI	-36697	ENSMUSG00000037138	Aff3	AF4/FMR2 family, member 3 [Source:MGI Symbol;Acc:MGI:106927]
chr1	38669120	0.351277	0.209407	0.14187	0.0592197	2.39565	0.0111108	0.012178	0.016591	1	Intergenic	-4166	ENSMUST00000134963	chr1-38626793-38628084-CpG:_94-CGI	-41037	NA	NA	NA
chr1	38696571	0.493957	0.651175	-0.157219	0.0795209	-1.97708	0.0259396	0.0128639	0.048033	1	Intergenic	-31617	ENSMUST00000134963	chr1-38626793-38628084-CpG:_94-CGI	-68488	NA	NA	NA
chr1	38766880	0.534119	0.290312	0.243807	0.0880623	2.76857	0.0143667	0.0142203	0.00563027	1	Intergenic	54334	ENSMUST00000039612	chr1-38835801-38836776-CpG:_131-CGI	68921	NA	NA	NA
chr1	38767350	0.73037	0.607929	0.122441	0.0620376	1.97366	0.0137615	0.0119978	0.0484208	1	Intergenic	53864	ENSMUST00000039612	chr1-38835801-38836776-CpG:_131-CGI	68451	NA	NA	NA
chr1	38837306	0.808513	0.663957	0.144556	0.062418	2.31594	0.01674	0.0159917	0.0205617	1	Intergenic	-1217	ENSMUST00000147695	chr1-38835801-38836776-CpG:_131-CGI	-531	NA	NA	NA
chr1	38874119	0.673848	0.532271	0.141576	0.0707685	2.00056	0.0107872	0.0202141	0.0454401	1	intron (ENSMUST00000027249, intron 3 of 6)	24040	ENSMUST00000027249	chr1-38897864-38898202-CpG:_46-CGI	23745	ENSMUSG00000026080	Chst10	carbohydrate sulfotransferase 10 [Source:MGI Symbol;Acc:MGI:2138283]
chr1	38887370	0.957132	0.78965	0.167482	0.066559	2.51629	0.0211805	0.0258061	0.0118598	1	intron (ENSMUST00000027249, intron 2 of 6)	10789	ENSMUST00000027249	chr1-38897864-38898202-CpG:_46-CGI	10494	ENSMUSG00000026080	Chst10	carbohydrate sulfotransferase 10 [Source:MGI Symbol;Acc:MGI:2138283]
chr1	38887392	0.777142	0.531096	0.246046	0.11215	2.19391	0.0224551	0.0564391	0.028242	1	intron (ENSMUST00000027249, intron 2 of 6)	10767	ENSMUST00000027249	chr1-38897864-38898202-CpG:_46-CGI	10472	ENSMUSG00000026080	Chst10	carbohydrate sulfotransferase 10 [Source:MGI Symbol;Acc:MGI:2138283]
chr1	38984225	0.484697	0.612246	-0.127549	0.0562327	-2.26823	0.00997669	0.0101914	0.0233152	1	Intergenic	-3588	ENSMUST00000027247	chr1-38987499-38988052-CpG:_47-CGI	3274	NA	NA	NA
chr1	38984386	0.900008	0.752209	0.147799	0.0610371	2.42146	0.0135065	0.012783	0.0154583	1	Intergenic	-3427	ENSMUST00000027247	chr1-38987499-38988052-CpG:_47-CGI	3113	NA	NA	NA
chr1	39186909	0.350129	0.157107	0.193022	0.0733298	2.63225	0.0224269	0.0129118	0.00848217	1	Intergenic	-6821	ENSMUST00000173050	chr1-39193418-39194435-CpG:_103-CGI	6509	NA	NA	NA
chr1	39340345	0.792168	0.895684	-0.103516	0.047566	-2.17626	0.0106662	0.0148621	0.0295357	1	intron (ENSMUST00000056815, intron 16 of 20)	-1209	ENSMUST00000172825	chr1-39367434-39368617-CpG:_100-CGI	27089	ENSMUSG00000026077	Npas2	neuronal PAS domain protein 2 [Source:MGI Symbol;Acc:MGI:109232]
chr1	39362110	0.549574	0.707133	-0.157559	0.0624643	-2.52239	0.00991624	0.0125772	0.0116561	1	3' UTR (ENSMUST00000056815, exon 21 of 21)	-5740	ENSMUST00000178079	chr1-39367434-39368617-CpG:_100-CGI	5324	ENSMUSG00000026077	Npas2	neuronal PAS domain protein 2 [Source:MGI Symbol;Acc:MGI:109232]
chr1	39430289	0.677443	0.509795	0.167648	0.084977	1.97287	0.01529	0.0211761	0.0485105	1	intron (ENSMUST00000054462, intron 1 of 19)	48457	ENSMUST00000054462	chr1-39478123-39478997-CpG:_81-CGI	47834	ENSMUSG00000003134	Tbc1d8	TBC1 domain family, member 8 [Source:MGI Symbol;Acc:MGI:1927225]
chr1	39450962	0.707546	0.577513	0.130033	0.0640047	2.03161	0.0111568	0.0103146	0.0421928	1	intron (ENSMUST00000054462, intron 1 of 19)	27784	ENSMUST00000054462	chr1-39478123-39478997-CpG:_81-CGI	27161	ENSMUSG00000003134	Tbc1d8	TBC1 domain family, member 8 [Source:MGI Symbol;Acc:MGI:1927225]
chr1	39454105	0.379628	0.266268	0.11336	0.0575744	1.96894	0.00940151	0.014641	0.0489605	1	intron (ENSMUST00000054462, intron 1 of 19)	24641	ENSMUST00000054462	chr1-39478123-39478997-CpG:_81-CGI	24018	ENSMUSG00000003134	Tbc1d8	TBC1 domain family, member 8 [Source:MGI Symbol;Acc:MGI:1927225]
chr1	39456499	0.250026	0.400113	-0.150087	0.0755795	-1.98582	0.0119506	0.0181309	0.0470537	1	intron (ENSMUST00000054462, intron 1 of 19)	22247	ENSMUST00000054462	chr1-39478123-39478997-CpG:_81-CGI	21624	ENSMUSG00000003134	Tbc1d8	TBC1 domain family, member 8 [Source:MGI Symbol;Acc:MGI:1927225]
chr1	39458906	0.765102	0.611831	0.153272	0.0696037	2.20206	0.0195706	0.0115601	0.027661	1	intron (ENSMUST00000054462, intron 1 of 19)	19840	ENSMUST00000054462	chr1-39478123-39478997-CpG:_81-CGI	19217	ENSMUSG00000003134	Tbc1d8	TBC1 domain family, member 8 [Source:MGI Symbol;Acc:MGI:1927225]
chr1	39530532	0.108715	0.216745	-0.108029	0.0496157	-2.17732	0.0117739	0.0124829	0.0294567	1	Intergenic	-4459	ENSMUST00000161515	chr1-39535587-39536365-CpG:_98-CGI	5055	NA	NA	NA
chr1	39544077	0.787812	0.937326	-0.149515	0.0550672	-2.71513	0.0155257	0.0121609	0.006625	1	intron (ENSMUST00000161515, intron 6 of 7)	4776	ENSMUST00000104516	chr1-39535587-39536365-CpG:_98-CGI	-7713	ENSMUSG00000003135	Cnot11	CCR4-NOT transcription complex, subunit 11 [Source:MGI Symbol;Acc:MGI:106580]
chr1	39577956	0.380086	0.244172	0.135914	0.0645977	2.10401	0.0111863	0.0109526	0.0353772	1	promoter-TSS (ENSMUST00000062525)	-552	ENSMUST00000062525	chr1-39576525-39577527-CpG:_100-CGI	-430	ENSMUSG00000048234	Rnf149	ring finger protein 149 [Source:MGI Symbol;Acc:MGI:2677438]
chr1	39614217	0.814409	0.93591	-0.121502	0.0461867	-2.63066	0.0126065	0.0180996	0.00852183	1	Intergenic	-35958	ENSMUST00000181841	chr1-39650441-39651282-CpG:_76-CGI	36224	NA	NA	NA
chr1	39614219	0.841846	0.945284	-0.103438	0.0443034	-2.33477	0.0118234	0.0246089	0.0195554	1	Intergenic	-35956	ENSMUST00000181841	chr1-39650441-39651282-CpG:_76-CGI	36222	NA	NA	NA
chr1	39614925	0.182658	0.339633	-0.156974	0.0768568	-2.04243	0.0188121	0.0199636	0.0411093	1	Intergenic	-35250	ENSMUST00000181841	chr1-39650441-39651282-CpG:_76-CGI	35516	NA	NA	NA
chr1	39615312	0.627813	0.774387	-0.146575	0.0549953	-2.66522	0.0116542	0.0089293	0.00769379	1	Intergenic	-34863	ENSMUST00000181841	chr1-39650441-39651282-CpG:_76-CGI	35129	NA	NA	NA
chr1	39649463	0.834768	0.684929	0.149839	0.0606214	2.47171	0.01386	0.0141979	0.0134467	1	promoter-TSS (ENSMUST00000181841)	-712	ENSMUST00000181841	chr1-39650441-39651282-CpG:_76-CGI	978	ENSMUSG00000097083	D930019O06Rik	RIKEN cDNA D930019O06 [Source:MGI Symbol;Acc:MGI:3043219]
chr1	39649725	0.608701	0.418618	0.190083	0.0736194	2.58197	0.0135949	0.0129629	0.00982374	1	promoter-TSS (ENSMUST00000181841)	-450	ENSMUST00000181841	chr1-39650441-39651282-CpG:_76-CGI	716	ENSMUSG00000097083	D930019O06Rik	RIKEN cDNA D930019O06 [Source:MGI Symbol;Acc:MGI:3043219]
chr1	39654780	0.852263	0.689507	0.162756	0.0639213	2.54619	0.0137618	0.0153543	0.0108906	1	intron (ENSMUST00000181841, intron 1 of 1)	-3599	ENSMUST00000053355	chr1-39650441-39651282-CpG:_76-CGI	-3499	ENSMUSG00000097083	D930019O06Rik	RIKEN cDNA D930019O06 [Source:MGI Symbol;Acc:MGI:3043219]
chr1	39654983	0.860867	0.741116	0.119752	0.0517221	2.31529	0.0102949	0.010901	0.0205969	1	exon (ENSMUST00000181841, exon 2 of 2)	-3802	ENSMUST00000053355	chr1-39650441-39651282-CpG:_76-CGI	-3702	ENSMUSG00000097083	D930019O06Rik	RIKEN cDNA D930019O06 [Source:MGI Symbol;Acc:MGI:3043219]
chr1	39655259	0.977141	0.862269	0.114872	0.0456379	2.51703	0.0175041	0.013841	0.0118349	1	exon (ENSMUST00000181841, exon 2 of 2)	-4078	ENSMUST00000053355	chr1-39650441-39651282-CpG:_76-CGI	-3978	ENSMUSG00000097083	D930019O06Rik	RIKEN cDNA D930019O06 [Source:MGI Symbol;Acc:MGI:3043219]
chr1	39664600	0.792086	0.900481	-0.108395	0.050591	-2.14258	0.0129368	0.0149009	0.0321471	1	TTS (ENSMUST00000151913)	-13419	ENSMUST00000053355	chr1-39650441-39651282-CpG:_76-CGI	-13319	ENSMUSG00000057173	Rfx8	regulatory factor X 8 [Source:MGI Symbol;Acc:MGI:3588206]
chr1	39903386	0.38846	0.234187	0.154273	0.072834	2.11815	0.0147842	0.0191475	0.0341624	1	intron (ENSMUST00000163854, intron 2 of 30)	2474	ENSMUST00000168431	chr1-39900472-39901459-CpG:_127-CGI	-1928	ENSMUSG00000026074	Map4k4	mitogen-activated protein kinase kinase kinase kinase 4 [Source:MGI Symbol;Acc:MGI:1349394]
chr1	39905328	0.796095	0.929651	-0.133556	0.0672302	-1.98655	0.0224242	0.0156279	0.0469727	1	intron (ENSMUST00000163854, intron 2 of 30)	4416	ENSMUST00000168431	chr1-39900472-39901459-CpG:_127-CGI	-3870	ENSMUSG00000026074	Map4k4	mitogen-activated protein kinase kinase kinase kinase 4 [Source:MGI Symbol;Acc:MGI:1349394]
chr1	39905338	0.677828	0.882428	-0.2046	0.0901094	-2.27057	0.0386604	0.0185766	0.0231728	1	intron (ENSMUST00000163854, intron 2 of 30)	4426	ENSMUST00000168431	chr1-39900472-39901459-CpG:_127-CGI	-3880	ENSMUSG00000026074	Map4k4	mitogen-activated protein kinase kinase kinase kinase 4 [Source:MGI Symbol;Acc:MGI:1349394]
chr1	39950232	0.360741	0.57109	-0.210349	0.0757648	-2.77634	0.0131534	0.0143535	0.00549752	1	intron (ENSMUST00000163854, intron 2 of 30)	49320	ENSMUST00000168431	chr1-39900472-39901459-CpG:_127-CGI	-48774	ENSMUSG00000026074	Map4k4	mitogen-activated protein kinase kinase kinase kinase 4 [Source:MGI Symbol;Acc:MGI:1349394]
chr1	40064654	0.654624	0.770834	-0.11621	0.0563856	-2.06098	0.0105544	0.00989958	0.039305	1	Intergenic	-20113	ENSMUST00000027243	chr1-39900472-39901459-CpG:_127-CGI	-163196	NA	NA	NA
chr1	40156262	0.533508	0.693971	-0.160462	0.072553	-2.21165	0.0118226	0.0224588	0.0269905	1	Intergenic	-68817	ENSMUST00000027241	chr1-40266556-40266876-CpG:_30-CGI	110294	NA	NA	NA
chr1	40163059	0.746913	0.876304	-0.129391	0.0581044	-2.22687	0.0150024	0.0209513	0.0259561	1	Intergenic	-62020	ENSMUST00000027241	chr1-40266556-40266876-CpG:_30-CGI	103497	NA	NA	NA
chr1	40195174	0.959668	0.844042	0.115626	0.049255	2.3475	0.0149915	0.0144975	0.0188997	1	Intergenic	-29905	ENSMUST00000027241	chr1-40266556-40266876-CpG:_30-CGI	71382	NA	NA	NA
chr1	40213926	0.907387	0.744683	0.162704	0.0582108	2.79508	0.0129669	0.0156667	0.0051887	1	Intergenic	-11153	ENSMUST00000027241	chr1-40266556-40266876-CpG:_30-CGI	52630	NA	NA	NA
chr1	40224640	0.554386	0.383406	0.17098	0.0745088	2.29476	0.0150088	0.0130734	0.0217468	1	promoter-TSS (ENSMUST00000027241)	-439	ENSMUST00000027241	chr1-40266556-40266876-CpG:_30-CGI	41916	ENSMUSG00000026072	Il1r1	interleukin 1 receptor, type I [Source:MGI Symbol;Acc:MGI:96545]
chr1	40314573	0.836472	0.979537	-0.143065	0.0494082	-2.89556	0.0178688	0.0167492	0.00378483	1	3' UTR (ENSMUST00000027241, exon 11 of 11)	-10053	ENSMUST00000095020	chr1-40325809-40326019-CpG:_17-CGI	11236	ENSMUSG00000026072	Il1r1	interleukin 1 receptor, type I [Source:MGI Symbol;Acc:MGI:96545]
chr1	40437898	0.614571	0.766509	-0.151939	0.0766759	-1.98157	0.0174015	0.0162781	0.0475275	1	intron (ENSMUST00000173881, intron 1 of 2)	1310	ENSMUST00000173881	chr1-40325809-40326019-CpG:_17-CGI	-111880	ENSMUSG00000026069	Il1rl1	interleukin 1 receptor-like 1 [Source:MGI Symbol;Acc:MGI:98427]
chr1	41264564	0.766671	0.536805	0.229866	0.109842	2.0927	0.029767	0.0565861	0.0363757	1	Intergenic	-400346	ENSMUST00000178542	chr1-40790518-40790811-CpG:_28-CGI	-473754	NA	NA	NA
chr1	42160887	0.671258	0.786957	-0.115699	0.0536312	-2.15731	0.00979839	0.0104552	0.0309816	1	Intergenic	-68838	ENSMUST00000066196	chr1-42491684-42491938-CpG:_26-CGI	330797	NA	NA	NA
chr1	42243488	0.222841	0.361947	-0.139106	0.064454	-2.15822	0.0186531	0.0107562	0.0309109	1	Intergenic	13763	ENSMUST00000066196	chr1-42491684-42491938-CpG:_26-CGI	248196	NA	NA	NA
chr1	42624198	0.800439	0.918894	-0.118455	0.0512478	-2.31142	0.0139848	0.0127433	0.0208097	1	intron (ENSMUST00000181660, intron 2 of 3)	27480	ENSMUST00000176977	chr1-42684497-42685011-CpG:_40-CGI	60299	ENSMUSG00000060424	Pantr1	POU domain, class 3, transcription factor 3 adjacent noncoding transcript 1 [Source:MGI Symbol;Acc:MGI:1913547]
chr1	42695211	0.132035	0.00467347	0.127362	0.0426508	2.98615	0.0146089	0.0208205	0.00282512	1	promoter-TSS (ENSMUST00000177136)	287	ENSMUST00000176807	chr1-42694733-42695261-CpG:_44-CGI	0	ENSMUSG00000060424	Pantr1	POU domain, class 3, transcription factor 3 adjacent noncoding transcript 1 [Source:MGI Symbol;Acc:MGI:1913547]
chr1	42714013	0.00402384	0.11643	-0.112406	0.04796	-2.34374	0.0214288	0.029917	0.0190912	1	promoter-TSS (ENSMUST00000180589)	-560	ENSMUST00000180589	chr1-42696574-42698657-CpG:_158-CGI	-15357	ENSMUSG00000097063	Pantr2	POU domain, class 3, transcription factor 3 adjacent noncoding transcript 2 [Source:MGI Symbol;Acc:MGI:1913870]
chr1	42888614	0.87193	0.755427	0.116504	0.044789	2.60117	0.010002	0.00918587	0.00929063	1	intron (ENSMUST00000057208, intron 5 of 10)	-21797	ENSMUST00000104260	chr1-42851139-42851682-CpG:_36-CGI	-36933	ENSMUSG00000060679	Mrps9	mitochondrial ribosomal protein S9 [Source:MGI Symbol;Acc:MGI:1916777]
chr1	42984467	0.880784	0.741012	0.139772	0.0667969	2.09248	0.0132387	0.0141304	0.0363952	1	intron (ENSMUST00000179766, intron 1 of 1)	31329	ENSMUST00000179655	chr1-42952792-42953543-CpG:_53-CGI	-30925	ENSMUSG00000041907	Gpr45	G protein-coupled receptor 45 [Source:MGI Symbol;Acc:MGI:2135882]
chr1	43051927	0.926932	0.820296	0.106636	0.0516499	2.0646	0.0245102	0.0112208	0.0389612	1	exon (ENSMUST00000095014, exon 12 of 13)	15083	ENSMUST00000158463	chr1-43092247-43092816-CpG:_57-CGI	40320	ENSMUSG00000070939	Tgfbrap1	transforming growth factor, beta receptor associated protein 1 [Source:MGI Symbol;Acc:MGI:2447427]
chr1	43111044	0.847647	0.702417	0.14523	0.0668662	2.17195	0.0171122	0.0146413	0.0298597	1	exon (ENSMUST00000010434, exon 3 of 4)	12335	ENSMUST00000010434	chr1-43098480-43098954-CpG:_46-CGI	-12091	ENSMUSG00000010290	AI597479	expressed sequence AI597479 [Source:MGI Symbol;Acc:MGI:2138299]
chr1	43455170	0.820404	0.676639	0.143765	0.071167	2.02011	0.0143073	0.0141803	0.0433724	1	intron (ENSMUST00000114744, intron 1 of 3)	-2102	ENSMUST00000124817	chr1-43445846-43446568-CpG:_67-CGI	-8603	ENSMUSG00000066877	Nck2	non-catalytic region of tyrosine kinase adaptor protein 2 [Source:MGI Symbol;Acc:MGI:1306821]
chr1	43500465	0.4856	0.651756	-0.166155	0.0714127	-2.32669	0.0114281	0.0130556	0.0199815	1	intron (ENSMUST00000114744, intron 1 of 3)	43193	ENSMUST00000124817	chr1-43553864-43554185-CpG:_22-CGI	53399	ENSMUSG00000066877	Nck2	non-catalytic region of tyrosine kinase adaptor protein 2 [Source:MGI Symbol;Acc:MGI:1306821]
chr1	43554182	0.980445	0.878087	0.102359	0.0499055	2.05105	0.018033	0.0264883	0.0402622	1	exon (ENSMUST00000114744, exon 3 of 4)	96910	ENSMUST00000124817	chr1-43553864-43554185-CpG:_22-CGI	0	ENSMUSG00000066877	Nck2	non-catalytic region of tyrosine kinase adaptor protein 2 [Source:MGI Symbol;Acc:MGI:1306821]
chr1	43554218	0.990508	0.888178	0.10233	0.0514101	1.99046	0.0219869	0.0299443	0.04654	1	exon (ENSMUST00000114744, exon 3 of 4)	96946	ENSMUST00000124817	chr1-43553864-43554185-CpG:_22-CGI	-34	ENSMUSG00000066877	Nck2	non-catalytic region of tyrosine kinase adaptor protein 2 [Source:MGI Symbol;Acc:MGI:1306821]
chr1	43635632	0.763048	0.864507	-0.101459	0.0478179	-2.12178	0.00986963	0.010514	0.0338565	1	Intergenic	-94969	ENSMUST00000027217	chr1-43553864-43554185-CpG:_22-CGI	-81448	NA	NA	NA
chr1	43738660	0.648277	0.772875	-0.124598	0.0610272	-2.04168	0.0128709	0.0100874	0.0411831	1	exon (ENSMUST00000027217, exon 3 of 4)	8059	ENSMUST00000027217	chr1-43827314-43828135-CpG:_95-CGI	88654	ENSMUSG00000026051	1500015O10Rik	RIKEN cDNA 1500015O10 gene [Source:MGI Symbol;Acc:MGI:1926146]
chr1	43840328	0.566234	0.760516	-0.194282	0.0779685	-2.4918	0.0130477	0.0141419	0.0127099	1	Intergenic	-12529	ENSMUST00000139451	chr1-43827314-43828135-CpG:_95-CGI	-12194	NA	NA	NA
chr1	43888443	0.816329	0.64242	0.173909	0.0773269	2.24901	0.014616	0.0172426	0.0245121	1	Intergenic	-14484	ENSMUST00000158223	chr1-43933652-43934550-CpG:_86-CGI	45209	NA	NA	NA
chr1	43898858	0.821704	0.692874	0.12883	0.0619293	2.08028	0.014142	0.0151947	0.0374996	1	Intergenic	-4069	ENSMUST00000158223	chr1-43933652-43934550-CpG:_86-CGI	34794	NA	NA	NA
chr1	43899859	0.59357	0.449098	0.144472	0.069848	2.06838	0.0117194	0.0128654	0.0386045	1	Intergenic	-3068	ENSMUST00000158223	chr1-43933652-43934550-CpG:_86-CGI	33793	NA	NA	NA
chr1	44065125	0.597375	0.340696	0.256678	0.0864608	2.96872	0.0200838	0.014741	0.00299039	1	Intergenic	-3190	ENSMUST00000168641	chr1-44101935-44102758-CpG:_99-CGI	36810	NA	NA	NA
chr1	44198518	0.47083	0.356891	0.113939	0.057788	1.97167	0.00899084	0.0110263	0.0486471	1	Intergenic	-13643	ENSMUST00000161563	chr1-44147610-44148213-CpG:_58-CGI	-50306	NA	NA	NA
chr1	44198948	0.133688	0.00388011	0.129808	0.0431771	3.00641	0.0196091	0.0211108	0.00264354	1	Intergenic	-13213	ENSMUST00000161563	chr1-44147610-44148213-CpG:_58-CGI	-50736	NA	NA	NA
chr1	44198965	0.129063	0.0114612	0.117602	0.036377	3.23286	0.0119593	0.0149848	0.00122557	1	Intergenic	-13196	ENSMUST00000161563	chr1-44147610-44148213-CpG:_58-CGI	-50753	NA	NA	NA
chr1	44552839	0.23872	0.103865	0.134855	0.0670794	2.01038	0.0160951	0.0155389	0.0443913	1	intron (ENSMUST00000161066, intron 1 of 3)	243	ENSMUST00000161066	chr1-44551578-44552491-CpG:_63-CGI	-349	ENSMUSG00000056870	Gulp1	GULP, engulfment adaptor PTB domain containing 1 [Source:MGI Symbol;Acc:MGI:1920407]
chr1	45723971	0.409549	0.510227	-0.100679	0.0501733	-2.00662	0.00857261	0.00760309	0.0447903	1	Intergenic	-22923	ENSMUST00000083321	chr1-45795375-45795757-CpG:_47-CGI	71404	NA	NA	NA
chr1	45724332	0.623382	0.782552	-0.15917	0.0795988	-1.99965	0.0147794	0.0170037	0.0455378	1	Intergenic	-22562	ENSMUST00000083321	chr1-45795375-45795757-CpG:_47-CGI	71043	NA	NA	NA
chr1	45769279	0.765453	0.958329	-0.192876	0.0575256	-3.35287	0.0140636	0.0187479	0.000799788	1	Intergenic	-3682	ENSMUST00000157139	chr1-45795375-45795757-CpG:_47-CGI	26096	NA	NA	NA
chr1	45857316	0.923999	0.762749	0.16125	0.0567299	2.84242	0.0162954	0.0134696	0.00447722	1	TTS (ENSMUST00000167878)	437	ENSMUST00000153604	chr1-45795375-45795757-CpG:_47-CGI	-61560	ENSMUSG00000084817	Gm5526	predicted pseudogene 5526 [Source:MGI Symbol;Acc:MGI:3643066]
chr1	46414831	0.595385	0.86317	-0.267785	0.0743063	-3.6038	0.0198435	0.0150231	0.000313594	1	Intergenic	40635	ENSMUST00000093689	chr1-46425460-46425706-CpG:_20-CGI	10629	NA	NA	NA
chr1	46851981	0.329678	0.446858	-0.11718	0.0527263	-2.22241	0.00858888	0.00875631	0.0262554	1	intron (ENSMUST00000027131, intron 1 of 9)	2064	ENSMUST00000027131	chr1-46852696-46854053-CpG:_168-CGI	715	ENSMUSG00000025986	Slc39a10	solute carrier family 39 (zinc transporter), member 10 [Source:MGI Symbol;Acc:MGI:1914515]
chr1	47563423	0.334144	0.507357	-0.173213	0.0857051	-2.02103	0.0144343	0.0132732	0.0432767	1	Intergenic	185975	ENSMUST00000178780	chr1-46852696-46854053-CpG:_168-CGI	-709371	NA	NA	NA
chr1	48314260	0.75144	0.566725	0.184714	0.0705839	2.61695	0.0130083	0.0125071	0.00887202	1	exon (ENSMUST00000181607, exon 1 of 1)	590	ENSMUST00000181607	chr1-46852696-46854053-CpG:_168-CGI	-1460208	ENSMUSG00000096973	Gm5974	predicted gene 5974 [Source:MGI Symbol;Acc:MGI:3646540]
chr1	51508804	0.9462	0.82857	0.11763	0.0446683	2.63342	0.0162136	0.0107811	0.00845298	1	Intergenic	-30406	ENSMUST00000027279	chr1-51478159-51478621-CpG:_48-CGI	-30184	NA	NA	NA
chr1	51536610	0.60119	0.790324	-0.189134	0.0666026	-2.83974	0.0132108	0.0125955	0.00451507	1	Intergenic	-58212	ENSMUST00000027279	chr1-51478159-51478621-CpG:_48-CGI	-57990	NA	NA	NA
chr1	51747345	0.748089	0.899206	-0.151117	0.0593268	-2.54719	0.0135183	0.0116848	0.0108594	1	Intergenic	17124	ENSMUST00000145367	chr1-51915183-51916194-CpG:_110-CGI	167838	NA	NA	NA
chr1	51769951	0.871649	0.727812	0.143837	0.0702679	2.04698	0.0145983	0.0135098	0.04066	1	intron (ENSMUST00000018561, intron 21 of 30)	927	ENSMUST00000140731	chr1-51915183-51916194-CpG:_110-CGI	145232	ENSMUSG00000018417	Myo1b	myosin IB [Source:MGI Symbol;Acc:MGI:107752]
chr1	51860977	0.873163	0.715395	0.157767	0.0687276	2.29555	0.015059	0.0165037	0.0217017	1	intron (ENSMUST00000144694, intron 3 of 9)	-9872	ENSMUST00000123299	chr1-51915183-51916194-CpG:_110-CGI	54206	ENSMUSG00000018417	Myo1b	myosin IB [Source:MGI Symbol;Acc:MGI:107752]
chr1	51894876	0.669973	0.516289	0.153683	0.0736262	2.08735	0.0242544	0.0165246	0.0368568	1	intron (ENSMUST00000018561, intron 1 of 30)	1424	ENSMUST00000144694	chr1-51915183-51916194-CpG:_110-CGI	20307	ENSMUSG00000018417	Myo1b	myosin IB [Source:MGI Symbol;Acc:MGI:107752]
chr1	51896537	0.534509	0.395691	0.138818	0.0630126	2.20302	0.010469	0.0144645	0.0275932	1	promoter-TSS (ENSMUST00000144694)	-237	ENSMUST00000144694	chr1-51915183-51916194-CpG:_110-CGI	18646	ENSMUSG00000018417	Myo1b	myosin IB [Source:MGI Symbol;Acc:MGI:107752]
chr1	51938377	0.713948	0.880249	-0.166302	0.080115	-2.07579	0.0222271	0.0248427	0.0379137	1	TTS (ENSMUST00000185162)	717	ENSMUST00000185162	chr1-51915183-51916194-CpG:_110-CGI	-22184	ENSMUSG00000099135	Gm27607	predicted gene, 27607 [Source:MGI Symbol;Acc:MGI:5530989]
chr1	52086138	0.286683	0.460934	-0.17425	0.0826086	-2.10935	0.0146198	0.0178805	0.0349144	1	intron (ENSMUST00000027277, intron 14 of 23)	4927	ENSMUST00000105087	chr1-52113708-52113995-CpG:_31-CGI	27570	ENSMUSG00000062939	Stat4	signal transducer and activator of transcription 4 [Source:MGI Symbol;Acc:MGI:103062]
chr1	52113282	0.605251	0.754806	-0.149555	0.0716025	-2.08868	0.0128109	0.0217707	0.0367365	1	Intergenic	-6155	ENSMUST00000070968	chr1-52113708-52113995-CpG:_31-CGI	426	NA	NA	NA
chr1	52121109	0.850357	0.959857	-0.1095	0.0548954	-1.99471	0.0207734	0.0163401	0.0460748	1	intron (ENSMUST00000070968, intron 2 of 24)	1672	ENSMUST00000070968	chr1-52119293-52119737-CpG:_39-CGI	-1373	ENSMUSG00000026104	Stat1	signal transducer and activator of transcription 1 [Source:MGI Symbol;Acc:MGI:103063]
chr1	52233842	0.117492	0.243336	-0.125845	0.0580284	-2.16868	0.0120086	0.0191992	0.0301073	1	promoter-TSS (ENSMUST00000114510)	-611	ENSMUST00000114510	chr1-52232207-52233503-CpG:_120-CGI	-340	ENSMUSG00000026103	Gls	glutaminase [Source:MGI Symbol;Acc:MGI:95752]
chr1	52303033	0.634329	0.779999	-0.145669	0.0700293	-2.08012	0.0142824	0.0114111	0.0375144	1	Intergenic	-69802	ENSMUST00000114510	chr1-52232207-52233503-CpG:_120-CGI	-69531	NA	NA	NA
chr1	52307432	0.416693	0.595344	-0.17865	0.0861715	-2.07319	0.0140226	0.0133222	0.0381542	1	Intergenic	-74201	ENSMUST00000114510	chr1-52232207-52233503-CpG:_120-CGI	-73930	NA	NA	NA
chr1	52501006	0.185626	0.314148	-0.128522	0.0599364	-2.14431	0.0123395	0.0121904	0.0320083	1	promoter-TSS (ENSMUST00000069792)	-328	ENSMUST00000069792	chr1-52500508-52500827-CpG:_36-CGI	-180	ENSMUSG00000002881	Nab1	Ngfi-A binding protein 1 [Source:MGI Symbol;Acc:MGI:107564]
chr1	52504094	0.902718	0.769155	0.133563	0.0592034	2.25601	0.021357	0.0184307	0.0240702	1	exon (ENSMUST00000180794, exon 1 of 1)	134	ENSMUST00000180794	chr1-52500508-52500827-CpG:_36-CGI	-3268	ENSMUSG00000097833	Gm5976	predicted gene 5976 [Source:MGI Symbol;Acc:MGI:3646538]
chr1	52935457	0.708246	0.843639	-0.135393	0.0641462	-2.11069	0.0141213	0.0148404	0.0347992	1	intron (ENSMUST00000114493, intron 1 of 1)	17386	ENSMUST00000050567	chr1-52952626-52952957-CpG:_28-CGI	17169	ENSMUSG00000043629	1700019D03Rik	RIKEN cDNA 1700019D03 gene [Source:MGI Symbol;Acc:MGI:1914330]
chr1	53264517	0.476408	0.623175	-0.146766	0.0632632	-2.31993	0.0146974	0.0107562	0.0203445	1	exon (ENSMUST00000142922, exon 5 of 5)	17890	ENSMUST00000133358	chr1-53296788-53297379-CpG:_63-CGI	32271	ENSMUSG00000026098	Pms1	postmeiotic segregation increased 1 (S. cerevisiae) [Source:MGI Symbol;Acc:MGI:1202302]
chr1	54460466	0.682302	0.516095	0.166208	0.0823868	2.01741	0.0144304	0.0141139	0.0436532	1	Intergenic	-21496	ENSMUST00000041638	chr1-54438757-54439059-CpG:_28-CGI	-21408	NA	NA	NA
chr1	54534483	0.565931	0.381081	0.184851	0.0826143	2.23751	0.0149545	0.0123116	0.0252528	1	intron (ENSMUST00000097739, intron 5 of 26)	23200	ENSMUST00000097739	chr1-54557255-54557805-CpG:_49-CGI	22772	ENSMUSG00000073678	Pgap1	post-GPI attachment to proteins 1 [Source:MGI Symbol;Acc:MGI:2443342]
chr1	54755950	0.761074	0.622857	0.138216	0.063565	2.17441	0.0114254	0.0118056	0.0296745	1	intron (ENSMUST00000178226, intron 2 of 20)	7777	ENSMUST00000178226	chr1-54925725-54926617-CpG:_106-CGI	169775	ENSMUSG00000052331	Ankrd44	ankyrin repeat domain 44 [Source:MGI Symbol;Acc:MGI:3045243]
chr1	54776035	0.781696	0.896242	-0.114547	0.0508221	-2.25387	0.0112277	0.0149591	0.0242041	1	intron (ENSMUST00000177679, intron 4 of 4)	6818	ENSMUST00000158620	chr1-54925725-54926617-CpG:_106-CGI	149690	ENSMUSG00000052331	Ankrd44	ankyrin repeat domain 44 [Source:MGI Symbol;Acc:MGI:3045243]
chr1	54983395	0.505091	0.629159	-0.124068	0.0553788	-2.24035	0.0104589	0.00832585	0.025068	1	Intergenic	44082	ENSMUST00000027127	chr1-54957230-54957497-CpG:_17-CGI	-25899	NA	NA	NA
chr1	55029345	0.60863	0.466181	0.142448	0.070267	2.02724	0.0110013	0.0151971	0.0426375	1	Intergenic	-1868	ENSMUST00000027127	chr1-55026873-55027605-CpG:_87-CGI	-1741	NA	NA	NA
chr1	55104249	0.933287	0.726504	0.206783	0.0692899	2.98431	0.0160413	0.0159122	0.00284218	1	Intergenic	15936	ENSMUST00000134628	chr1-55087410-55088640-CpG:_125-CGI	-15610	NA	NA	NA
chr1	55160721	0.921975	0.805833	0.116143	0.0567158	2.0478	0.0207959	0.0201771	0.0405793	1	TTS (ENSMUST00000161440)	329	ENSMUST00000085491	chr1-55131057-55131773-CpG:_74-CGI	-28949	ENSMUSG00000061863	Gm6822	predicted pseudogene 6822 [Source:MGI Symbol;Acc:MGI:3644721]
chr1	55164428	0.776416	0.569387	0.207029	0.0883098	2.34435	0.0143915	0.0292168	0.0190601	1	Intergenic	-3376	ENSMUST00000161440	chr1-55131057-55131773-CpG:_74-CGI	-32656	NA	NA	NA
chr1	55210787	0.676515	0.798414	-0.121899	0.0545033	-2.23653	0.0136407	0.0129011	0.0253168	1	intron (ENSMUST00000132055, intron 1 of 7)	-4299	ENSMUST00000133294	chr1-55236985-55237816-CpG:_93-CGI	26198	ENSMUSG00000025978	Rftn2	raftlin family member 2 [Source:MGI Symbol;Acc:MGI:1921263]
chr1	55217106	0.637451	0.804956	-0.167505	0.0703654	-2.3805	0.0143929	0.0163334	0.0172893	1	intron (ENSMUST00000027121, intron 1 of 8)	-9144	ENSMUST00000181563	chr1-55236985-55237816-CpG:_93-CGI	19879	ENSMUSG00000025978	Rftn2	raftlin family member 2 [Source:MGI Symbol;Acc:MGI:1921263]
chr1	55224262	0.825913	0.609231	0.216682	0.0737011	2.94001	0.0171478	0.0160078	0.00328202	1	exon (ENSMUST00000141107, exon 2 of 2)	-1988	ENSMUST00000181563	chr1-55236985-55237816-CpG:_93-CGI	12723	ENSMUSG00000025978	Rftn2	raftlin family member 2 [Source:MGI Symbol;Acc:MGI:1921263]
chr1	55224304	0.375198	0.212901	0.162297	0.0675261	2.40347	0.0188411	0.0125378	0.0162405	1	exon (ENSMUST00000141107, exon 2 of 2)	-1946	ENSMUST00000181563	chr1-55236985-55237816-CpG:_93-CGI	12681	ENSMUSG00000025978	Rftn2	raftlin family member 2 [Source:MGI Symbol;Acc:MGI:1921263]
chr1	55362432	0.567339	0.333381	0.233958	0.0894339	2.61599	0.0178945	0.0132894	0.00889692	1	intron (ENSMUST00000087585, intron 1 of 9)	274	ENSMUST00000161472	chr1-55362481-55363657-CpG:_115-CGI	49	ENSMUSG00000025977	Boll	bol, boule-like (Drosophila) [Source:MGI Symbol;Acc:MGI:1922638]
chr1	55362579	0.840542	0.960164	-0.119622	0.0534669	-2.23731	0.0178461	0.0201145	0.0252658	1	5' UTR (ENSMUST00000114423, exon 1 of 10)	127	ENSMUST00000161472	chr1-55362481-55363657-CpG:_115-CGI	0	ENSMUSG00000025977	Boll	bol, boule-like (Drosophila) [Source:MGI Symbol;Acc:MGI:1922638]
chr1	55363194	0.288522	0.114827	0.173695	0.061371	2.83025	0.0119362	0.0147808	0.00465121	1	promoter-TSS (ENSMUST00000114423)	124	ENSMUST00000087585	chr1-55362481-55363657-CpG:_115-CGI	0	ENSMUSG00000025977	Boll	bol, boule-like (Drosophila) [Source:MGI Symbol;Acc:MGI:1922638]
chr1	55378058	0.628325	0.463053	0.165272	0.0796382	2.07528	0.0122548	0.0190841	0.0379607	1	Intergenic	-14590	ENSMUST00000159398	chr1-55362481-55363657-CpG:_115-CGI	-14402	NA	NA	NA
chr1	55378083	0.642083	0.405314	0.236769	0.0949792	2.49285	0.0198989	0.0280669	0.0126721	1	Intergenic	-14615	ENSMUST00000159398	chr1-55362481-55363657-CpG:_115-CGI	-14427	NA	NA	NA
chr1	55404309	0.663604	0.776172	-0.112568	0.0563418	-1.99795	0.0104359	0.0109017	0.045722	1	Intergenic	-2078	ENSMUST00000042986	chr1-55405582-55406648-CpG:_109-CGI	1273	NA	NA	NA
chr1	55575799	0.325548	0.210156	0.115392	0.0512799	2.25024	0.00864171	0.0129208	0.0244335	1	intron (ENSMUST00000042986, intron 1 of 5)	-130736	ENSMUST00000081004	chr1-55405582-55406648-CpG:_109-CGI	-169152	ENSMUSG00000038349	Plcl1	phospholipase C-like 1 [Source:MGI Symbol;Acc:MGI:3036262]
chr1	55874506	0.0836673	0.194154	-0.110486	0.0506412	-2.18175	0.0168483	0.0118049	0.0291282	1	Intergenic	-429443	ENSMUST00000081004	chr1-55405582-55406648-CpG:_109-CGI	-467859	NA	NA	NA
chr1	55877039	0.861598	0.693488	0.16811	0.0745012	2.25648	0.0205593	0.0165635	0.0240406	1	Intergenic	-431976	ENSMUST00000081004	chr1-55405582-55406648-CpG:_109-CGI	-470392	NA	NA	NA
chr1	55886878	0.425792	0.614436	-0.188643	0.08332	-2.26408	0.0135119	0.012759	0.0235691	1	Intergenic	-441815	ENSMUST00000081004	chr1-55405582-55406648-CpG:_109-CGI	-480231	NA	NA	NA
chr1	55890729	0.823187	0.945118	-0.121931	0.042984	-2.83665	0.0108892	0.0164998	0.00455897	1	Intergenic	-445666	ENSMUST00000081004	chr1-55405582-55406648-CpG:_109-CGI	-484082	NA	NA	NA
chr1	56850272	0.771234	0.896168	-0.124935	0.0637202	-1.96067	0.0169122	0.0164566	0.049917	1	exon (ENSMUST00000114415, exon 8 of 11)	119567	ENSMUST00000176759	chr1-56969619-56969873-CpG:_28-CGI	119347	ENSMUSG00000038331	Satb2	special AT-rich sequence binding protein 2 [Source:MGI Symbol;Acc:MGI:2679336]
chr1	56850632	0.723832	0.853169	-0.129337	0.0528413	-2.44765	0.0160474	0.00990344	0.0143792	1	intron (ENSMUST00000177424, intron 3 of 6)	119207	ENSMUST00000176759	chr1-56969619-56969873-CpG:_28-CGI	118987	ENSMUSG00000038331	Satb2	special AT-rich sequence binding protein 2 [Source:MGI Symbol;Acc:MGI:2679336]
chr1	56953954	0.565742	0.693218	-0.127476	0.0639871	-1.99222	0.014142	0.0106995	0.0463471	1	intron (ENSMUST00000177424, intron 1 of 6)	15885	ENSMUST00000176759	chr1-56969619-56969873-CpG:_28-CGI	15665	ENSMUSG00000038331	Satb2	special AT-rich sequence binding protein 2 [Source:MGI Symbol;Acc:MGI:2679336]
chr1	56975821	0.478801	0.339457	0.139344	0.0639128	2.18022	0.0109579	0.0142842	0.029241	1	TTS (ENSMUST00000135238)	2828	ENSMUST00000177282	chr1-56977104-56977392-CpG:_25-CGI	1283	ENSMUSG00000087022	9130024F11Rik	RIKEN cDNA 9130024F11 gene [Source:MGI Symbol;Acc:MGI:1926150]
chr1	56984594	0.285254	0.0986478	0.186606	0.0654959	2.84913	0.0148963	0.0240286	0.00438389	1	Intergenic	-5945	ENSMUST00000177282	chr1-56977104-56977392-CpG:_25-CGI	-7203	NA	NA	NA
chr1	56985560	0.710845	0.56193	0.148914	0.0752304	1.97945	0.0131589	0.0118451	0.0477658	1	Intergenic	-6911	ENSMUST00000177282	chr1-56977104-56977392-CpG:_25-CGI	-8169	NA	NA	NA
chr1	57009234	0.321346	0.49344	-0.172094	0.0843594	-2.04001	0.0135415	0.0187071	0.041349	1	Intergenic	-9960	ENSMUST00000179712	chr1-56977104-56977392-CpG:_25-CGI	-31843	NA	NA	NA
chr1	57206023	0.371177	0.217975	0.153202	0.0681977	2.24645	0.0132614	0.011285	0.0246755	1	Intergenic	171480	ENSMUST00000181949	chr1-57377474-57378019-CpG:_67-CGI	171451	NA	NA	NA
chr1	57436379	0.280439	0.147715	0.132724	0.0439611	3.01912	0.0104505	0.00758354	0.00253507	1	Intergenic	-14007	ENSMUST00000104588	chr1-57406137-57407067-CpG:_74-CGI	-29313	NA	NA	NA
chr1	57607266	0.441747	0.5561	-0.114353	0.0483787	-2.36371	0.00744536	0.00723814	0.0180929	1	Intergenic	139397	ENSMUST00000157728	chr1-57774698-57775632-CpG:_108-CGI	167432	NA	NA	NA
chr1	57612025	0.579857	0.763774	-0.183917	0.0648353	-2.83668	0.0119495	0.0123344	0.00455855	1	Intergenic	144156	ENSMUST00000157728	chr1-57774698-57775632-CpG:_108-CGI	162673	NA	NA	NA
chr1	57988790	0.500537	0.691045	-0.190508	0.082838	-2.29976	0.0159287	0.0129168	0.0214617	1	intron (ENSMUST00000163061, intron 4 of 9)	-7180	ENSMUST00000027202	chr1-57995863-57996253-CpG:_46-CGI	7073	ENSMUSG00000054770	Kctd18	potassium channel tetramerisation domain containing 18 [Source:MGI Symbol;Acc:MGI:3603813]
chr1	57990295	0.872016	0.693843	0.178174	0.0685811	2.598	0.0186245	0.0125201	0.00937682	1	intron (ENSMUST00000163061, intron 4 of 9)	-5675	ENSMUST00000027202	chr1-57995863-57996253-CpG:_46-CGI	5568	ENSMUSG00000054770	Kctd18	potassium channel tetramerisation domain containing 18 [Source:MGI Symbol;Acc:MGI:3603813]
chr1	58089538	0.109525	0.226512	-0.116987	0.0593622	-1.97073	0.0208396	0.0142481	0.0487546	1	intron (ENSMUST00000001027, intron 26 of 34)	-23591	ENSMUST00000161549	chr1-57995863-57996253-CpG:_46-CGI	-93286	ENSMUSG00000063558	Aox1	aldehyde oxidase 1 [Source:MGI Symbol;Acc:MGI:88035]
chr1	58290605	0.852403	0.71743	0.134973	0.0602688	2.23952	0.0115033	0.0147839	0.0251219	1	intron (ENSMUST00000114366, intron 7 of 35)	12280	ENSMUST00000114366	chr1-58392748-58393897-CpG:_95-CGI	102143	ENSMUSG00000079554	Aox2	aldehyde oxidase 2 [Source:MGI Symbol;Acc:MGI:3529596]
chr1	58291523	0.515973	0.766845	-0.250872	0.0749563	-3.3469	0.0142122	0.0146741	0.000817193	1	intron (ENSMUST00000114366, intron 7 of 35)	13198	ENSMUST00000114366	chr1-58392748-58393897-CpG:_95-CGI	101225	ENSMUSG00000079554	Aox2	aldehyde oxidase 2 [Source:MGI Symbol;Acc:MGI:3529596]
chr1	58303905	0.297077	0.418577	-0.1215	0.0552666	-2.19844	0.00956868	0.00921721	0.0279176	1	intron (ENSMUST00000114366, intron 13 of 35)	11750	ENSMUST00000161126	chr1-58392748-58393897-CpG:_95-CGI	88843	ENSMUSG00000079554	Aox2	aldehyde oxidase 2 [Source:MGI Symbol;Acc:MGI:3529596]
chr1	58391564	0.530839	0.672606	-0.141767	0.0516631	-2.74407	0.00922203	0.00839918	0.00606833	1	Intergenic	-1571	ENSMUST00000050552	chr1-58392748-58393897-CpG:_95-CGI	1184	NA	NA	NA
chr1	58585157	0.439792	0.618775	-0.178983	0.0641053	-2.79202	0.0142054	0.0110292	0.00523806	1	intron (ENSMUST00000097724, intron 1 of 12)	1033	ENSMUST00000038372	chr1-58585919-58586427-CpG:_40-CGI	762	ENSMUSG00000038174	Fam126b	family with sequence similarity 126, member B [Source:MGI Symbol;Acc:MGI:1098784]
chr1	58613962	0.616679	0.46004	0.156639	0.0759326	2.06286	0.0120662	0.0124391	0.0391257	1	Intergenic	27579	ENSMUST00000027193	chr1-58585919-58586427-CpG:_40-CGI	-27536	NA	NA	NA
chr1	58625498	0.864486	0.990656	-0.12617	0.0505197	-2.49744	0.0214427	0.0216315	0.0125093	1	Intergenic	-21109	ENSMUST00000081455	chr1-58585919-58586427-CpG:_40-CGI	-39072	NA	NA	NA
chr1	58679473	0.504819	0.736032	-0.231213	0.0639737	-3.61419	0.00997194	0.0181007	0.000301289	1	intron (ENSMUST00000055313, intron 5 of 14)	16515	ENSMUST00000055313	chr1-58711442-58711764-CpG:_40-CGI	31969	ENSMUSG00000047528	Als2cr12	amyotrophic lateral sclerosis 2 (juvenile) chromosome region, candidate 12 (human) [Source:MGI Symbol;Acc:MGI:1918359]
chr1	58716545	0.155181	0.304786	-0.149605	0.0752895	-1.98706	0.0177571	0.0153591	0.0469157	1	intron (ENSMUST00000069333, intron 1 of 9)	3229	ENSMUST00000069333	chr1-58713384-58713657-CpG:_21-CGI	-2889	ENSMUSG00000026031	Cflar	CASP8 and FADD-like apoptosis regulator [Source:MGI Symbol;Acc:MGI:1336166]
chr1	58743153	0.866903	0.971704	-0.1048	0.0422796	-2.47875	0.0158065	0.0142519	0.0131844	1	intron (ENSMUST00000069333, intron 8 of 9)	12602	ENSMUST00000123032	chr1-58713384-58713657-CpG:_21-CGI	-29497	ENSMUSG00000026031	Cflar	CASP8 and FADD-like apoptosis regulator [Source:MGI Symbol;Acc:MGI:1336166]
chr1	58743236	0.696059	0.864899	-0.16884	0.0782264	-2.15834	0.0199822	0.0138602	0.0309011	1	intron (ENSMUST00000069333, intron 8 of 9)	12685	ENSMUST00000123032	chr1-58713384-58713657-CpG:_21-CGI	-29580	ENSMUSG00000026031	Cflar	CASP8 and FADD-like apoptosis regulator [Source:MGI Symbol;Acc:MGI:1336166]
chr1	58769942	0.127284	0.239221	-0.111937	0.0528966	-2.11615	0.0114596	0.015181	0.0343319	1	Intergenic	-25431	ENSMUST00000027189	chr1-58795582-58795852-CpG:_28-CGI	25640	NA	NA	NA
chr1	58802816	0.524417	0.389419	0.134998	0.06584	2.05039	0.0106022	0.0113132	0.040326	1	intron (ENSMUST00000165549, intron 1 of 8)	315	ENSMUST00000165549	chr1-58795582-58795852-CpG:_28-CGI	-6965	ENSMUSG00000026029	Casp8	caspase 8 [Source:MGI Symbol;Acc:MGI:1261423]
chr1	58898098	0.167389	0.376061	-0.208672	0.0662135	-3.1515	0.014521	0.0143562	0.00162433	1	Intergenic	9113	ENSMUST00000172685	chr1-58973210-58974117-CpG:_83-CGI	75112	NA	NA	NA
chr1	59121070	0.739868	0.620444	0.119425	0.0589496	2.02588	0.0150666	0.0118301	0.0427771	1	promoter-TSS (ENSMUST00000094917)	-975	ENSMUST00000094917	chr1-59119822-59120480-CpG:_68-CGI	-591	ENSMUSG00000038079	Tmem237	transmembrane protein 237 [Source:MGI Symbol;Acc:MGI:2138365]
chr1	59347454	0.818489	0.649975	0.168514	0.0735858	2.29004	0.013123	0.0131245	0.0220192	1	intron (ENSMUST00000114248, intron 13 of 13)	48519	ENSMUST00000162906	chr1-59236919-59237493-CpG:_61-CGI	-109962	ENSMUSG00000026023	Cdk15	cyclin-dependent kinase 15 [Source:MGI Symbol;Acc:MGI:3583944]
chr1	59355593	0.715173	0.562168	0.153005	0.0651593	2.34817	0.0109227	0.0110931	0.018866	1	Intergenic	56658	ENSMUST00000162906	chr1-59236919-59237493-CpG:_61-CGI	-118101	NA	NA	NA
chr1	59368213	0.231736	0.423876	-0.19214	0.0937947	-2.04852	0.0673053	0.0112258	0.0405095	1	Intergenic	69278	ENSMUST00000162906	chr1-59481951-59483937-CpG:_185-CGI	113738	NA	NA	NA
chr1	59368365	0.11994	0.235139	-0.115199	0.0539189	-2.13653	0.0169925	0.01156	0.032636	1	Intergenic	69430	ENSMUST00000162906	chr1-59481951-59483937-CpG:_185-CGI	113586	NA	NA	NA
chr1	59368406	0.11053	0.245596	-0.135067	0.0529039	-2.55306	0.0166526	0.0130075	0.0106782	1	Intergenic	69471	ENSMUST00000162906	chr1-59481951-59483937-CpG:_185-CGI	113545	NA	NA	NA
chr1	59368420	0.227538	0.358115	-0.130578	0.0656819	-1.98803	0.0129801	0.0178679	0.0468086	1	Intergenic	69485	ENSMUST00000162906	chr1-59481951-59483937-CpG:_185-CGI	113531	NA	NA	NA
chr1	59377435	0.77956	0.621488	0.158072	0.0800155	1.97552	0.0193013	0.0197475	0.048209	1	Intergenic	78500	ENSMUST00000162906	chr1-59481951-59483937-CpG:_185-CGI	104516	NA	NA	NA
chr1	59449489	0.214371	0.382521	-0.168151	0.0669973	-2.50981	0.0122746	0.0134333	0.0120796	1	Intergenic	-32657	ENSMUST00000114246	chr1-59481951-59483937-CpG:_185-CGI	32462	NA	NA	NA
chr1	59450564	0.796561	0.937165	-0.140604	0.067731	-2.07592	0.0433687	0.0111747	0.0379017	1	Intergenic	-31582	ENSMUST00000114246	chr1-59481951-59483937-CpG:_185-CGI	31387	NA	NA	NA
chr1	59451313	0.83625	0.646097	0.190154	0.0840178	2.26326	0.0492291	0.0122315	0.0236199	1	Intergenic	-30833	ENSMUST00000114246	chr1-59481951-59483937-CpG:_185-CGI	30638	NA	NA	NA
chr1	59472143	0.779883	0.536699	0.243184	0.0665491	3.65421	0.0117967	0.0128278	0.000257978	1	Intergenic	-10003	ENSMUST00000114246	chr1-59481951-59483937-CpG:_185-CGI	9808	NA	NA	NA
chr1	59487387	0.177009	0.336145	-0.159136	0.0722247	-2.20335	0.0146632	0.0229419	0.02757	1	TTS (ENSMUST00000037105)	5209	ENSMUST00000037105	chr1-59481951-59483937-CpG:_185-CGI	-3451	ENSMUSG00000041075	Fzd7	frizzled homolog 7 (Drosophila) [Source:MGI Symbol;Acc:MGI:108570]
chr1	59540595	0.634191	0.796253	-0.162062	0.0790649	-2.04973	0.0129372	0.0292588	0.0403908	1	intron (ENSMUST00000114243, intron 2 of 19)	24332	ENSMUST00000114243	chr1-59481951-59483937-CpG:_185-CGI	-56659	ENSMUSG00000047361	Gm973	predicted gene 973 [Source:MGI Symbol;Acc:MGI:2685819]
chr1	59540726	0.496217	0.640938	-0.144721	0.0700625	-2.0656	0.012108	0.0124656	0.0388665	1	intron (ENSMUST00000114243, intron 2 of 19)	24463	ENSMUST00000114243	chr1-59481951-59483937-CpG:_185-CGI	-56790	ENSMUSG00000047361	Gm973	predicted gene 973 [Source:MGI Symbol;Acc:MGI:2685819]
chr1	59540733	0.644713	0.814224	-0.169511	0.0751242	-2.25641	0.0195326	0.0240922	0.0240453	1	intron (ENSMUST00000114243, intron 2 of 19)	24470	ENSMUST00000114243	chr1-59481951-59483937-CpG:_185-CGI	-56797	ENSMUSG00000047361	Gm973	predicted gene 973 [Source:MGI Symbol;Acc:MGI:2685819]
chr1	59560994	0.877175	0.993104	-0.115928	0.0534814	-2.16764	0.0380808	0.0223594	0.0301862	1	intron (ENSMUST00000114243, intron 9 of 19)	44731	ENSMUST00000114243	chr1-59481951-59483937-CpG:_185-CGI	-77058	ENSMUSG00000047361	Gm973	predicted gene 973 [Source:MGI Symbol;Acc:MGI:2685819]
chr1	59631047	0.814899	0.689647	0.125252	0.0614582	2.038	0.0157438	0.0110105	0.04155	1	intron (ENSMUST00000114243, intron 17 of 19)	4468	ENSMUST00000158651	chr1-59670696-59670900-CpG:_20-CGI	39649	ENSMUSG00000047361	Gm973	predicted gene 973 [Source:MGI Symbol;Acc:MGI:2685819]
chr1	59671539	0.328491	0.159656	0.168835	0.0646115	2.61309	0.012801	0.013562	0.00897287	1	promoter-TSS (ENSMUST00000123857)	-706	ENSMUST00000091374	chr1-59670696-59670900-CpG:_20-CGI	-640	ENSMUSG00000026021	Sumo1	SMT3 suppressor of mif two 3 homolog 1 (yeast) [Source:MGI Symbol;Acc:MGI:1197010]
chr1	60000717	0.444373	0.607126	-0.162753	0.0713671	-2.28051	0.0183279	0.0125256	0.0225774	1	intron (ENSMUST00000027172, intron 9 of 10)	30038	ENSMUST00000151630	chr1-60042646-60043499-CpG:_81-CGI	41929	ENSMUSG00000026018	Ica1l	islet cell autoantigen 1-like [Source:MGI Symbol;Acc:MGI:1917625]
chr1	60099141	0.226749	0.35574	-0.128992	0.0440516	-2.92819	0.00843593	0.00700669	0.00340939	1	promoter-TSS (ENSMUST00000122038)	-497	ENSMUST00000117438	chr1-60098156-60098777-CpG:_62-CGI	-365	ENSMUSG00000026019	Wdr12	WD repeat domain 12 [Source:MGI Symbol;Acc:MGI:1927241]
chr1	60341177	0.863963	0.648434	0.215529	0.0794742	2.71193	0.0337315	0.0145732	0.00668928	1	Intergenic	-2145	ENSMUST00000060608	chr1-60343255-60343657-CpG:_51-CGI	2078	NA	NA	NA
chr1	60597187	0.82869	0.950949	-0.122259	0.0485515	-2.51813	0.017092	0.0157799	0.0117978	1	Intergenic	-4479	ENSMUST00000118530	chr1-60566182-60567260-CpG:_139-CGI	-29928	NA	NA	NA
chr1	61075858	0.819238	0.948238	-0.129	0.0494331	-2.60959	0.0138382	0.0205911	0.00906513	1	exon (ENSMUST00000119156, exon 1 of 1)	185	ENSMUST00000119156	chr1-60566182-60567260-CpG:_139-CGI	-508599	ENSMUSG00000082804	Rpl17-ps1	ribosomal protein L17, pseudogene 1 [Source:MGI Symbol;Acc:MGI:3652107]
chr1	61139404	0.229549	0.358422	-0.128873	0.0644044	-2.00099	0.014892	0.0104505	0.0453933	1	Intergenic	-15401	ENSMUST00000118999	chr1-61638736-61639406-CpG:_78-CGI	499332	NA	NA	NA
chr1	61358978	0.688848	0.864635	-0.175787	0.0819868	-2.14409	0.0199774	0.0192863	0.0320253	1	Intergenic	-19453	ENSMUST00000141000	chr1-61638736-61639406-CpG:_78-CGI	279758	NA	NA	NA
chr1	61376595	0.431763	0.627222	-0.195459	0.0816569	-2.39367	0.0131012	0.0137331	0.0166809	1	Intergenic	-1836	ENSMUST00000141000	chr1-61638736-61639406-CpG:_78-CGI	262141	NA	NA	NA
chr1	61552941	0.436543	0.272571	0.163972	0.0730778	2.2438	0.0184225	0.0121583	0.0248454	1	Intergenic	68207	ENSMUST00000128588	chr1-61638736-61639406-CpG:_78-CGI	85795	NA	NA	NA
chr1	61925091	0.43324	0.282603	0.150637	0.054035	2.78777	0.0111997	0.0104185	0.00530728	1	intron (ENSMUST00000075374, intron 2 of 22)	-73552	ENSMUST00000130699	chr1-61638736-61639406-CpG:_78-CGI	-285686	ENSMUSG00000052062	Pard3b	par-3 family cell polarity regulator beta [Source:MGI Symbol;Acc:MGI:1919301]
chr1	62010372	0.707538	0.863705	-0.156167	0.0611304	-2.55465	0.0134076	0.0133889	0.0106295	1	exon (ENSMUST00000094906, exon 3 of 22)	125736	ENSMUST00000127498	chr1-61638736-61639406-CpG:_78-CGI	-370967	ENSMUSG00000052062	Pard3b	par-3 family cell polarity regulator beta [Source:MGI Symbol;Acc:MGI:1919301]
chr1	62383031	0.721289	0.423916	0.297373	0.0929783	3.19831	0.0175442	0.0151946	0.00138235	1	intron (ENSMUST00000075374, intron 18 of 22)	116229	ENSMUST00000147177	chr1-62702838-62703748-CpG:_86-CGI	319807	ENSMUSG00000052062	Pard3b	par-3 family cell polarity regulator beta [Source:MGI Symbol;Acc:MGI:1919301]
chr1	62650541	0.561218	0.756284	-0.195066	0.0862558	-2.26148	0.024427	0.0216177	0.0237296	1	Intergenic	7246	ENSMUST00000119592	chr1-62702838-62703748-CpG:_86-CGI	52297	NA	NA	NA
chr1	62721088	0.729661	0.525867	0.203794	0.0912692	2.23289	0.0232859	0.0179736	0.0255563	1	intron (ENSMUST00000027112, intron 2 of 15)	17387	ENSMUST00000114155	chr1-62705850-62707032-CpG:_88-CGI	-14057	ENSMUSG00000025969	Nrp2	neuropilin 2 [Source:MGI Symbol;Acc:MGI:1100492]
chr1	62736543	0.306316	0.172345	0.133971	0.0668269	2.00475	0.0135468	0.0159355	0.0449901	1	intron (ENSMUST00000027112, intron 2 of 15)	32842	ENSMUST00000114155	chr1-62705850-62707032-CpG:_88-CGI	-29512	ENSMUSG00000025969	Nrp2	neuropilin 2 [Source:MGI Symbol;Acc:MGI:1100492]
chr1	62736662	0.379023	0.553547	-0.174523	0.0696078	-2.50724	0.0120432	0.0113669	0.0121679	1	intron (ENSMUST00000027112, intron 2 of 15)	32961	ENSMUST00000114155	chr1-62705850-62707032-CpG:_88-CGI	-29631	ENSMUSG00000025969	Nrp2	neuropilin 2 [Source:MGI Symbol;Acc:MGI:1100492]
chr1	62736976	0.72524	0.579857	0.145382	0.0616319	2.35888	0.0110411	0.013128	0.0183301	1	intron (ENSMUST00000027112, intron 2 of 15)	33275	ENSMUST00000114155	chr1-62705850-62707032-CpG:_88-CGI	-29945	ENSMUSG00000025969	Nrp2	neuropilin 2 [Source:MGI Symbol;Acc:MGI:1100492]
chr1	62737607	0.389022	0.514035	-0.125013	0.0580007	-2.15537	0.00931988	0.00955407	0.031133	1	intron (ENSMUST00000027112, intron 2 of 15)	33906	ENSMUST00000114155	chr1-62705850-62707032-CpG:_88-CGI	-30576	ENSMUSG00000025969	Nrp2	neuropilin 2 [Source:MGI Symbol;Acc:MGI:1100492]
chr1	62767667	0.691025	0.829308	-0.138283	0.0586909	-2.35613	0.0148402	0.015022	0.0184667	1	intron (ENSMUST00000027112, intron 10 of 15)	63966	ENSMUST00000114155	chr1-62705850-62707032-CpG:_88-CGI	-60636	ENSMUSG00000025969	Nrp2	neuropilin 2 [Source:MGI Symbol;Acc:MGI:1100492]
chr1	62769728	0.633597	0.454184	0.179413	0.066384	2.70265	0.0100547	0.0145088	0.00687889	1	intron (ENSMUST00000027112, intron 11 of 15)	66027	ENSMUST00000114155	chr1-62705850-62707032-CpG:_88-CGI	-62697	ENSMUSG00000025969	Nrp2	neuropilin 2 [Source:MGI Symbol;Acc:MGI:1100492]
chr1	62771044	0.74876	0.855432	-0.106672	0.0516467	-2.06542	0.0126202	0.0101099	0.0388836	1	intron (ENSMUST00000027112, intron 11 of 15)	67343	ENSMUST00000114155	chr1-62705850-62707032-CpG:_88-CGI	-64013	ENSMUSG00000025969	Nrp2	neuropilin 2 [Source:MGI Symbol;Acc:MGI:1100492]
chr1	62772933	0.834296	0.93578	-0.101485	0.0515069	-1.97032	0.0208475	0.0140324	0.0488022	1	intron (ENSMUST00000027112, intron 12 of 15)	69232	ENSMUST00000114155	chr1-62705850-62707032-CpG:_88-CGI	-65902	ENSMUSG00000025969	Nrp2	neuropilin 2 [Source:MGI Symbol;Acc:MGI:1100492]
chr1	62774322	0.427998	0.226786	0.201213	0.0805993	2.49646	0.0166359	0.013462	0.0125441	1	intron (ENSMUST00000027112, intron 12 of 15)	70621	ENSMUST00000114155	chr1-62705850-62707032-CpG:_88-CGI	-67291	ENSMUSG00000025969	Nrp2	neuropilin 2 [Source:MGI Symbol;Acc:MGI:1100492]
chr1	62795749	0.174881	0.318519	-0.143638	0.0638281	-2.25039	0.0117642	0.0133401	0.0244242	1	exon (ENSMUST00000114155, exon 16 of 16)	92048	ENSMUST00000114155	chr1-62705850-62707032-CpG:_88-CGI	-88718	ENSMUSG00000025969	Nrp2	neuropilin 2 [Source:MGI Symbol;Acc:MGI:1100492]
chr1	62795856	0.14388	0.271048	-0.127168	0.0551221	-2.30702	0.0131699	0.0115125	0.0210537	1	exon (ENSMUST00000114155, exon 16 of 16)	92155	ENSMUST00000114155	chr1-62705850-62707032-CpG:_88-CGI	-88825	ENSMUSG00000025969	Nrp2	neuropilin 2 [Source:MGI Symbol;Acc:MGI:1100492]
chr1	62796282	0.865372	0.691202	0.174171	0.0554994	3.13824	0.0107193	0.0109057	0.00169965	1	3' UTR (ENSMUST00000114155, exon 16 of 16)	92581	ENSMUST00000114155	chr1-62705850-62707032-CpG:_88-CGI	-89251	ENSMUSG00000025969	Nrp2	neuropilin 2 [Source:MGI Symbol;Acc:MGI:1100492]
chr1	62882060	0.907138	0.764528	0.14261	0.0661313	2.15647	0.0162261	0.0132933	0.0310472	1	Intergenic	-150645	ENSMUST00000158328	chr1-62705850-62707032-CpG:_88-CGI	-175029	NA	NA	NA
chr1	63057981	0.730605	0.507428	0.223176	0.0802515	2.78096	0.0198722	0.014128	0.00541982	1	3' UTR (ENSMUST00000165066, exon 12 of 12)	-15792	ENSMUST00000118179	chr1-63113485-63114349-CpG:_77-CGI	55504	ENSMUSG00000040865	Ino80d	INO80 complex subunit D [Source:MGI Symbol;Acc:MGI:3027003]
chr1	63130556	0.14275	0.290534	-0.147784	0.0619551	-2.38533	0.0123267	0.013789	0.0170637	1	intron (ENSMUST00000138611, intron 1 of 3)	-15890	ENSMUST00000097718	chr1-63113485-63114349-CpG:_77-CGI	-16208	ENSMUSG00000084799	Ino80dos	INO80 complex subunit D, opposite strand [Source:MGI Symbol;Acc:MGI:3651861]
chr1	63135996	0.380187	0.18471	0.195478	0.0635022	3.07828	0.0155033	0.0105633	0.002082	1	intron (ENSMUST00000138611, intron 1 of 3)	-21330	ENSMUST00000097718	chr1-63113485-63114349-CpG:_77-CGI	-21648	ENSMUSG00000084799	Ino80dos	INO80 complex subunit D, opposite strand [Source:MGI Symbol;Acc:MGI:3651861]
chr1	63140195	0.962928	0.822456	0.140472	0.0430776	3.26091	0.0123725	0.0114411	0.00111055	1	intron (ENSMUST00000138611, intron 1 of 3)	-25529	ENSMUST00000097718	chr1-63113485-63114349-CpG:_77-CGI	-25847	ENSMUSG00000084799	Ino80dos	INO80 complex subunit D, opposite strand [Source:MGI Symbol;Acc:MGI:3651861]
chr1	63191228	0.476176	0.335867	0.140309	0.0669854	2.09462	0.0121291	0.0115453	0.0362052	1	intron (ENSMUST00000050536, intron 2 of 2)	-6802	ENSMUST00000175328	chr1-63176547-63177427-CpG:_78-CGI	-13802	ENSMUSG00000046856	Gpr1	G protein-coupled receptor 1 [Source:MGI Symbol;Acc:MGI:2385324]
chr1	63214129	0.356162	0.185655	0.170508	0.0616047	2.76777	0.0123095	0.0112631	0.00564416	1	intron (ENSMUST00000050536, intron 1 of 2)	413	ENSMUST00000050536	chr1-63248289-63248615-CpG:_44-CGI	34160	ENSMUSG00000046856	Gpr1	G protein-coupled receptor 1 [Source:MGI Symbol;Acc:MGI:2385324]
chr1	63248366	0.03087	0.142357	-0.111487	0.0421628	-2.6442	0.0153684	0.0127232	0.00818833	1	Intergenic	24748	ENSMUST00000153049	chr1-63248289-63248615-CpG:_44-CGI	0	NA	NA	NA
chr1	63248659	0.0960517	0.207588	-0.111536	0.0560276	-1.99073	0.0153374	0.0129118	0.0465106	1	Intergenic	24455	ENSMUST00000153049	chr1-63248289-63248615-CpG:_44-CGI	-45	NA	NA	NA
chr1	63253019	0.272528	0.14503	0.127498	0.0515226	2.47459	0.0135933	0.0137434	0.0133387	1	Intergenic	20095	ENSMUST00000153049	chr1-63248289-63248615-CpG:_44-CGI	-4405	NA	NA	NA
chr1	63253085	0.250749	0.147178	0.103571	0.0468621	2.21012	0.00989576	0.00908288	0.0270971	1	Intergenic	20029	ENSMUST00000153049	chr1-63248289-63248615-CpG:_44-CGI	-4471	NA	NA	NA
chr1	63365366	0.959941	0.826941	0.133	0.0512392	2.59567	0.0164878	0.0153545	0.0094408	1	promoter-TSS (ENSMUST00000120413)	-2	ENSMUST00000120413	chr1-63365284-63365489-CpG:_17-CGI	0	ENSMUSG00000081643	Gm11605	predicted gene 11605 [Source:MGI Symbol;Acc:MGI:3651339]
chr1	63446683	0.28723	0.402333	-0.115103	0.0520834	-2.20997	0.0099825	0.00897517	0.0271069	1	intron (ENSMUST00000114107, intron 1 of 25)	749	ENSMUST00000146403	chr1-63445715-63446529-CpG:_95-CGI	-155	ENSMUSG00000025964	Adam23	a disintegrin and metallopeptidase domain 23 [Source:MGI Symbol;Acc:MGI:1345162]
chr1	63858070	0.0865736	0.210138	-0.123564	0.0529494	-2.33363	0.0115254	0.0125216	0.0196153	1	Intergenic	-12493	ENSMUST00000120280	chr1-64121613-64122142-CpG:_56-CGI	263543	NA	NA	NA
chr1	64301529	0.318484	0.532096	-0.213612	0.0979181	-2.18153	0.0220155	0.0333333	0.029144	1	Intergenic	-94804	ENSMUST00000175487	chr1-64121613-64122142-CpG:_56-CGI	-179388	NA	NA	NA
chr1	64576976	0.827741	0.933085	-0.105344	0.0496975	-2.11971	0.0138019	0.015685	0.0340303	1	intron (ENSMUST00000171164, intron 6 of 6)	38654	ENSMUST00000162806	chr1-64616945-64617792-CpG:_83-CGI	39969	ENSMUSG00000025958	Creb1	cAMP responsive element binding protein 1 [Source:MGI Symbol;Acc:MGI:88494]
chr1	64623632	0.46711	0.287971	0.179139	0.0839957	2.13272	0.0167117	0.0275812	0.0329478	1	Intergenic	-6391	ENSMUST00000114079	chr1-64616945-64617792-CpG:_83-CGI	-5841	NA	NA	NA
chr1	64623958	0.215314	0.0932685	0.122046	0.0524268	2.32792	0.0183757	0.0117266	0.0199161	1	Intergenic	-6717	ENSMUST00000114079	chr1-64616945-64617792-CpG:_83-CGI	-6167	NA	NA	NA
chr1	64624003	0.339109	0.176571	0.162538	0.0669175	2.42893	0.012311	0.0148713	0.0151435	1	Intergenic	-6762	ENSMUST00000114079	chr1-64616945-64617792-CpG:_83-CGI	-6212	NA	NA	NA
chr1	64717450	0.890981	0.69461	0.196371	0.0989894	1.98376	0.0139105	0.0650343	0.0472822	1	intron (ENSMUST00000114077, intron 8 of 10)	20299	ENSMUST00000116133	chr1-64734847-64737979-CpG:_241-CGI	17397	ENSMUSG00000070871	Ccnyl1	cyclin Y-like 1 [Source:MGI Symbol;Acc:MGI:2138614]
chr1	64734879	0.34815	0.141603	0.206547	0.0722086	2.86043	0.0183811	0.0141668	0.00423072	1	exon (ENSMUST00000063982, exon 2 of 2)	2870	ENSMUST00000116133	chr1-64734847-64737979-CpG:_241-CGI	0	ENSMUSG00000045005	Fzd5	frizzled homolog 5 (Drosophila) [Source:MGI Symbol;Acc:MGI:108571]
chr1	64735842	0.765408	0.58738	0.178028	0.066512	2.67663	0.0122379	0.0159339	0.00743664	1	exon (ENSMUST00000063982, exon 2 of 2)	1907	ENSMUST00000116133	chr1-64734847-64737979-CpG:_241-CGI	0	ENSMUSG00000045005	Fzd5	frizzled homolog 5 (Drosophila) [Source:MGI Symbol;Acc:MGI:108571]
chr1	64739674	0.578389	0.742983	-0.164594	0.0734261	-2.24162	0.0240178	0.0113378	0.0249858	1	Intergenic	-1925	ENSMUST00000063982	chr1-64734847-64737979-CpG:_241-CGI	-1696	NA	NA	NA
chr1	64792405	0.244258	0.368123	-0.123865	0.0590272	-2.09844	0.00811622	0.0186138	0.0358666	1	3' UTR (ENSMUST00000097713, exon 8 of 8)	-54656	ENSMUST00000063982	chr1-64734847-64737979-CpG:_241-CGI	-54427	ENSMUSG00000051344	Plekhm3	pleckstrin homology domain containing, family M, member 3 [Source:MGI Symbol;Acc:MGI:2443627]
chr1	64795091	0.585703	0.441441	0.144262	0.0717362	2.01101	0.0155438	0.0107879	0.0443247	1	exon (ENSMUST00000139649, exon 8 of 9)	-57342	ENSMUST00000063982	chr1-64734847-64737979-CpG:_241-CGI	-57113	ENSMUSG00000051344	Plekhm3	pleckstrin homology domain containing, family M, member 3 [Source:MGI Symbol;Acc:MGI:2443627]
chr1	64797566	0.603741	0.483088	0.120653	0.0599019	2.01417	0.0143693	0.00909985	0.0439918	1	intron (ENSMUST00000097713, intron 7 of 7)	-59817	ENSMUST00000063982	chr1-64734847-64737979-CpG:_241-CGI	-59588	ENSMUSG00000051344	Plekhm3	pleckstrin homology domain containing, family M, member 3 [Source:MGI Symbol;Acc:MGI:2443627]
chr1	64934497	0.890357	0.992581	-0.102224	0.0434389	-2.35328	0.0164321	0.022177	0.0186085	1	promoter-TSS (ENSMUST00000181350)	96	ENSMUST00000181350	chr1-64956498-64956870-CpG:_41-CGI	22001	ENSMUSG00000097264	Rpl31-ps24	ribosomal protein L31, pseudogene 24 [Source:MGI Symbol;Acc:MGI:3648658]
chr1	64934539	0.802542	0.962682	-0.16014	0.0611038	-2.62079	0.016518	0.0171136	0.00877272	1	exon (ENSMUST00000181350, exon 1 of 1)	138	ENSMUST00000181350	chr1-64956498-64956870-CpG:_41-CGI	21959	ENSMUSG00000097264	Rpl31-ps24	ribosomal protein L31, pseudogene 24 [Source:MGI Symbol;Acc:MGI:3648658]
chr1	64994512	0.824848	0.936713	-0.111865	0.0509402	-2.19601	0.0138298	0.0136478	0.0280911	1	promoter-TSS (ENSMUST00000120360)	91	ENSMUST00000120360	chr1-64994405-64994627-CpG:_21-CGI	0	ENSMUSG00000084416	Rpl10a-ps1	ribosomal protein L10A, pseudogene 1 [Source:MGI Symbol;Acc:MGI:3705885]
chr1	64998895	0.676602	0.848148	-0.171546	0.0760443	-2.25586	0.0230388	0.0168084	0.0240791	1	Intergenic	2566	ENSMUST00000104283	chr1-64994405-64994627-CpG:_21-CGI	-4269	NA	NA	NA
chr1	64998915	0.475912	0.675026	-0.199114	0.0811973	-2.45223	0.0174616	0.0126227	0.0141976	1	Intergenic	2546	ENSMUST00000104283	chr1-64994405-64994627-CpG:_21-CGI	-4289	NA	NA	NA
chr1	65246235	0.947371	0.745119	0.202252	0.0516389	3.91667	0.0148468	0.0116183	8.97811e-05	0.892952	exon (ENSMUST00000097707, exon 20 of 42)	-35820	ENSMUST00000140190	chr1-65186379-65187053-CpG:_59-CGI	-59183	ENSMUSG00000025949	Pikfyve	phosphoinositide kinase, FYVE finger containing [Source:MGI Symbol;Acc:MGI:1335106]
chr1	65437955	0.470405	0.733174	-0.262769	0.0896158	-2.93218	0.012871	0.043505	0.00336595	1	Intergenic	113281	ENSMUST00000120125	chr1-65186379-65187053-CpG:_59-CGI	-250903	NA	NA	NA
chr1	66105345	0.704175	0.818713	-0.114539	0.0534067	-2.14465	0.0148482	0.0100648	0.0319811	1	Intergenic	42381	ENSMUST00000118496	chr1-66175311-66175645-CpG:_29-CGI	69966	NA	NA	NA
chr1	66176827	0.205461	0.343931	-0.13847	0.057443	-2.41056	0.0111216	0.0113081	0.0159281	1	intron (ENSMUST00000125844, intron 1 of 2)	1278	ENSMUST00000125844	chr1-66175311-66175645-CpG:_29-CGI	-1183	ENSMUSG00000015222	Map2	microtubule-associated protein 2 [Source:MGI Symbol;Acc:MGI:97175]
chr1	66468594	0.00342983	0.114473	-0.111043	0.047692	-2.32834	0.0215711	0.0246064	0.0198943	1	intron (ENSMUST00000061620, intron 1 of 64)	165	ENSMUST00000136727	chr1-66468022-66468623-CpG:_68-CGI	0	ENSMUSG00000055567	Unc80	unc-80 homolog (C. elegans) [Source:MGI Symbol;Acc:MGI:2652882]
chr1	66804951	0.484587	0.263669	0.220918	0.0869071	2.54201	0.0200422	0.0143824	0.0110219	1	intron (ENSMUST00000068168, intron 1 of 13)	-3742	ENSMUST00000129190	chr1-66816436-66817867-CpG:_132-CGI	11485	ENSMUSG00000026004	Kansl1l	KAT8 regulatory NSL complex subunit 1-like [Source:MGI Symbol;Acc:MGI:1915941]
chr1	66900903	0.631249	0.778759	-0.14751	0.0697186	-2.11579	0.0127393	0.0136553	0.0343629	1	Intergenic	34107	ENSMUST00000104140	chr1-66862839-66863146-CpG:_31-CGI	-37758	NA	NA	NA
chr1	66948946	0.799735	0.923255	-0.12352	0.0551076	-2.24143	0.0131642	0.0149815	0.0249982	1	promoter-TSS (ENSMUST00000143596)	-7	ENSMUST00000143596	chr1-66862839-66863146-CpG:_31-CGI	-85801	ENSMUSG00000094191	Rpl31-ps14	ribosomal protein L31, pseudogene 14 [Source:MGI Symbol;Acc:MGI:3704189]
chr1	67116273	0.693377	0.545569	0.147808	0.0659373	2.24165	0.0178954	0.0131231	0.024984	1	Intergenic	-6752	ENSMUST00000027144	chr1-67038520-67038937-CpG:_42-CGI	-77337	NA	NA	NA
chr1	67481278	0.807909	0.938757	-0.130848	0.0573909	-2.27994	0.0145364	0.0142838	0.022611	1	Intergenic	-103774	ENSMUST00000119302	chr1-67038520-67038937-CpG:_42-CGI	-442342	NA	NA	NA
chr1	67481305	0.851181	0.992826	-0.141645	0.0450297	-3.14559	0.0150757	0.0222231	0.00165752	1	Intergenic	-103747	ENSMUST00000119302	chr1-67038520-67038937-CpG:_42-CGI	-442369	NA	NA	NA
chr1	68106546	0.620251	0.733901	-0.11365	0.0577273	-1.96874	0.0131722	0.00950089	0.0489832	1	intron (ENSMUST00000119142, intron 20 of 27)	82304	ENSMUST00000124160	chr1-69107034-69108055-CpG:_91-CGI	1000488	ENSMUSG00000062209	Erbb4	v-erb-a erythroblastic leukemia viral oncogene homolog 4 (avian) [Source:MGI Symbol;Acc:MGI:104771]
chr1	69488528	0.651839	0.492467	0.159372	0.0812127	1.9624	0.0129154	0.0227758	0.049716	1	Intergenic	197431	ENSMUST00000027146	chr1-69377803-69378045-CpG:_20-CGI	-110484	NA	NA	NA
chr1	69508249	0.848509	0.682766	0.165742	0.0719426	2.30381	0.0134564	0.0215078	0.0212332	1	Intergenic	177710	ENSMUST00000027146	chr1-69377803-69378045-CpG:_20-CGI	-130205	NA	NA	NA
chr1	69545400	0.719914	0.840343	-0.120429	0.0611721	-1.96868	0.0139658	0.0124529	0.0489894	1	intron (ENSMUST00000027146, intron 6 of 7)	140559	ENSMUST00000027146	chr1-69377803-69378045-CpG:_20-CGI	-167356	ENSMUSG00000025997	Ikzf2	IKAROS family zinc finger 2 [Source:MGI Symbol;Acc:MGI:1342541]
chr1	69684755	0.148618	0.0213217	0.127296	0.0541171	2.35224	0.0185049	0.0170772	0.0186608	1	intron (ENSMUST00000027146, intron 1 of 7)	1204	ENSMUST00000027146	chr1-69826863-69827202-CpG:_35-CGI	142108	ENSMUSG00000025997	Ikzf2	IKAROS family zinc finger 2 [Source:MGI Symbol;Acc:MGI:1342541]
chr1	70068019	0.819179	0.657669	0.161509	0.0713878	2.26242	0.0154562	0.0134967	0.0236714	1	intron (ENSMUST00000065425, intron 11 of 16)	-112891	ENSMUST00000116874	chr1-69826863-69827202-CpG:_35-CGI	-240818	ENSMUSG00000053153	Spag16	sperm associated antigen 16 [Source:MGI Symbol;Acc:MGI:1913972]
chr1	71106334	0.816516	0.923216	-0.1067	0.0398093	-2.68028	0.0095556	0.00991467	0.00735615	1	Intergenic	-3189	ENSMUST00000027393	chr1-71102404-71103220-CpG:_72-CGI	-3115	NA	NA	NA
chr1	71227667	0.891405	0.769883	0.121522	0.0559447	2.17218	0.0131046	0.0128365	0.029842	1	Intergenic	-124522	ENSMUST00000027393	chr1-71102404-71103220-CpG:_72-CGI	-124448	NA	NA	NA
chr1	71468208	0.781675	0.916723	-0.135048	0.0534022	-2.52888	0.0124848	0.018039	0.0114427	1	Intergenic	-53299	ENSMUST00000087268	chr1-71556948-71557367-CpG:_40-CGI	88740	NA	NA	NA
chr1	71507587	0.356325	0.216561	0.139764	0.062776	2.22639	0.0130874	0.0113167	0.0259881	1	Intergenic	-49562	ENSMUST00000027384	chr1-71556948-71557367-CpG:_40-CGI	49361	NA	NA	NA
chr1	71648204	0.787267	0.917315	-0.130048	0.0609612	-2.1333	0.0155728	0.013587	0.0329002	1	intron (ENSMUST00000055226, intron 4 of 45)	-4632	ENSMUST00000097699	chr1-71652697-71653358-CpG:_58-CGI	4493	ENSMUSG00000026193	Fn1	fibronectin 1 [Source:MGI Symbol;Acc:MGI:95566]
chr1	71709999	0.886644	0.735637	0.151008	0.0734153	2.0569	0.0211753	0.0138292	0.0396963	1	Intergenic	56661	ENSMUST00000125934	chr1-71652697-71653358-CpG:_58-CGI	-56642	NA	NA	NA
chr1	71855231	0.920485	0.804897	0.115588	0.0549642	2.10297	0.0126884	0.020158	0.0354685	1	Intergenic	-149056	ENSMUST00000076314	chr1-71652697-71653358-CpG:_58-CGI	-201874	NA	NA	NA
chr1	72256250	0.629608	0.509563	0.120045	0.0568855	2.11029	0.0113744	0.00931923	0.0348332	1	intron (ENSMUST00000180722, intron 1 of 3)	1243	ENSMUST00000179876	chr1-72254745-72254986-CpG:_25-CGI	-1265	ENSMUSG00000097131	D230017M19Rik	RIKEN cDNA D230017M19 gene [Source:MGI Symbol;Acc:MGI:2445071]
chr1	72256933	0.566562	0.723442	-0.156879	0.066723	-2.3512	0.0120235	0.0113576	0.018713	1	intron (ENSMUST00000180722, intron 1 of 3)	1926	ENSMUST00000179876	chr1-72254745-72254986-CpG:_25-CGI	-1948	ENSMUSG00000097131	D230017M19Rik	RIKEN cDNA D230017M19 gene [Source:MGI Symbol;Acc:MGI:2445071]
chr1	72428806	0.462862	0.640585	-0.177723	0.0757681	-2.34562	0.0130473	0.0143745	0.0189954	1	exon (ENSMUST00000047786, exon 4 of 4)	-30692	ENSMUST00000146593	chr1-72536152-72536389-CpG:_22-CGI	107346	ENSMUSG00000039372	2023-03-04	membrane-associated ring finger (C3HC4) 4 [Source:MGI Symbol;Acc:MGI:2683550]
chr1	72577197	0.305324	0.455521	-0.150197	0.0765785	-1.96135	0.0125407	0.0132489	0.0498387	1	Intergenic	-6053	ENSMUST00000145868	chr1-72536961-72537217-CpG:_22-CGI	-39981	NA	NA	NA
chr1	72577609	0.0947996	0.218266	-0.123466	0.0469116	-2.63189	0.00930103	0.0145801	0.00849104	1	Intergenic	-5641	ENSMUST00000145868	chr1-72536961-72537217-CpG:_22-CGI	-40393	NA	NA	NA
chr1	72583918	0.884629	0.737898	0.146731	0.0501221	2.92747	0.0118428	0.0109329	0.00341736	1	intron (ENSMUST00000152225, intron 1 of 16)	304	ENSMUST00000152225	chr1-72536961-72537217-CpG:_22-CGI	-46702	ENSMUSG00000039354	Smarcal1	SWI/SNF related matrix associated, actin dependent regulator of chromatin, subfamily a-like 1 [Source:MGI Symbol;Acc:MGI:1859183]
chr1	72713616	0.832713	0.935289	-0.102576	0.0442169	-2.31983	0.011733	0.0129242	0.0203501	1	3' UTR (ENSMUST00000059980, exon 4 of 4)	2357	ENSMUST00000059980	chr1-72710861-72711718-CpG:_72-CGI	-1899	ENSMUSG00000046330	Rpl37a	ribosomal protein L37a [Source:MGI Symbol;Acc:MGI:98068]
chr1	72719339	0.669386	0.779572	-0.110187	0.0529894	-2.07941	0.0101405	0.0121524	0.0375796	1	Intergenic	8080	ENSMUST00000059980	chr1-72710861-72711718-CpG:_72-CGI	-7622	NA	NA	NA
chr1	72805134	0.39278	0.146657	0.246123	0.0720684	3.41513	0.0195946	0.0138824	0.000637516	1	Intergenic	-19368	ENSMUST00000047328	chr1-72824693-72824937-CpG:_32-CGI	19559	NA	NA	NA
chr1	72806400	0.441326	0.198802	0.242524	0.073819	3.28538	0.0132896	0.0132914	0.00101844	1	Intergenic	-18102	ENSMUST00000047328	chr1-72824693-72824937-CpG:_32-CGI	18293	NA	NA	NA
chr1	72806472	0.669646	0.463679	0.205967	0.0825266	2.49577	0.0110329	0.027018	0.0125683	1	Intergenic	-18030	ENSMUST00000047328	chr1-72824693-72824937-CpG:_32-CGI	18221	NA	NA	NA
chr1	72806622	0.82693	0.665521	0.16141	0.0785586	2.05464	0.0144566	0.0175597	0.0399137	1	Intergenic	-17880	ENSMUST00000047328	chr1-72824693-72824937-CpG:_32-CGI	18071	NA	NA	NA
chr1	72822478	0.744418	0.592768	0.15165	0.0625907	2.42288	0.0106421	0.0154997	0.0153981	1	Intergenic	-2024	ENSMUST00000047328	chr1-72824693-72824937-CpG:_32-CGI	2215	NA	NA	NA
chr1	72827748	0.616489	0.773704	-0.157214	0.067335	-2.33481	0.0189421	0.0104454	0.0195534	1	intron (ENSMUST00000120564, intron 1 of 3)	2427	ENSMUST00000120564	chr1-72825362-72825653-CpG:_20-CGI	-2096	ENSMUSG00000039323	Igfbp2	insulin-like growth factor binding protein 2 [Source:MGI Symbol;Acc:MGI:96437]
chr1	72828085	0.415395	0.282419	0.132975	0.0677998	1.9613	0.0159298	0.0116039	0.0498446	1	intron (ENSMUST00000120564, intron 1 of 3)	2764	ENSMUST00000120564	chr1-72825362-72825653-CpG:_20-CGI	-2433	ENSMUSG00000039323	Igfbp2	insulin-like growth factor binding protein 2 [Source:MGI Symbol;Acc:MGI:96437]
chr1	72879383	0.661658	0.844009	-0.182351	0.0755986	-2.41209	0.0147006	0.0144221	0.0158613	1	Intergenic	-4500	ENSMUST00000027377	chr1-72873698-72873966-CpG:_27-CGI	-5418	NA	NA	NA
chr1	72963720	0.120758	0.259967	-0.139208	0.0580117	-2.39966	0.0165148	0.0169106	0.0164103	1	Intergenic	52178	ENSMUST00000027374	chr1-72873698-72873966-CpG:_27-CGI	-89755	NA	NA	NA
chr1	73642753	0.531144	0.347461	0.183683	0.076892	2.38884	0.012185	0.0125288	0.0169014	1	Intergenic	-120956	ENSMUST00000158041	chr1-73907271-73907503-CpG:_27-CGI	264518	NA	NA	NA
chr1	73913962	0.0721845	0.272345	-0.200161	0.0769574	-2.60093	0.0361669	0.0236022	0.00929723	1	3' UTR (ENSMUST00000169786, exon 35 of 35)	150253	ENSMUST00000158041	chr1-73907271-73907503-CpG:_27-CGI	-6460	ENSMUSG00000055322	Tns1	tensin 1 [Source:MGI Symbol;Acc:MGI:104552]
chr1	73913969	0.807782	0.946276	-0.138494	0.0697787	-1.98476	0.0345076	0.0160312	0.0471713	1	3' UTR (ENSMUST00000169786, exon 35 of 35)	150260	ENSMUST00000158041	chr1-73907271-73907503-CpG:_27-CGI	-6467	ENSMUSG00000055322	Tns1	tensin 1 [Source:MGI Symbol;Acc:MGI:104552]
chr1	73926578	0.538876	0.379684	0.159192	0.0685295	2.32297	0.0131502	0.0131792	0.0201807	1	intron (ENSMUST00000169786, intron 25 of 34)	162869	ENSMUST00000158041	chr1-73907271-73907503-CpG:_27-CGI	-19076	ENSMUSG00000055322	Tns1	tensin 1 [Source:MGI Symbol;Acc:MGI:104552]
chr1	73926644	0.846822	0.723812	0.12301	0.0588403	2.09058	0.0136737	0.0129291	0.0365656	1	intron (ENSMUST00000169786, intron 25 of 34)	162935	ENSMUST00000158041	chr1-73907271-73907503-CpG:_27-CGI	-19142	ENSMUSG00000055322	Tns1	tensin 1 [Source:MGI Symbol;Acc:MGI:104552]
chr1	74037313	0.140729	0.0381461	0.102583	0.048239	2.12655	0.0156268	0.0255607	0.0334576	1	intron (ENSMUST00000169786, intron 3 of 34)	87133	ENSMUST00000169786	chr1-74036952-74037248-CpG:_29-CGI	-66	ENSMUSG00000055322	Tns1	tensin 1 [Source:MGI Symbol;Acc:MGI:104552]
chr1	74043781	0.293158	0.465296	-0.172138	0.0700287	-2.4581	0.0156851	0.0113517	0.0139673	1	intron (ENSMUST00000169786, intron 3 of 34)	80665	ENSMUST00000169786	chr1-74036952-74037248-CpG:_29-CGI	-6534	ENSMUSG00000055322	Tns1	tensin 1 [Source:MGI Symbol;Acc:MGI:104552]
chr1	74092444	0.431793	0.285317	0.146476	0.0609593	2.40284	0.0123561	0.00986567	0.0162681	1	intron (ENSMUST00000169786, intron 1 of 34)	32002	ENSMUST00000169786	chr1-74098213-74098786-CpG:_48-CGI	5769	ENSMUSG00000055322	Tns1	tensin 1 [Source:MGI Symbol;Acc:MGI:104552]
chr1	74092450	0.369993	0.192115	0.177878	0.0555097	3.20445	0.00996264	0.0118118	0.00135321	1	intron (ENSMUST00000169786, intron 1 of 34)	31996	ENSMUST00000169786	chr1-74098213-74098786-CpG:_48-CGI	5763	ENSMUSG00000055322	Tns1	tensin 1 [Source:MGI Symbol;Acc:MGI:104552]
chr1	74094626	0.387339	0.225899	0.161439	0.0784447	2.058	0.0148283	0.0132404	0.0395898	1	intron (ENSMUST00000169786, intron 1 of 34)	29820	ENSMUST00000169786	chr1-74098213-74098786-CpG:_48-CGI	3587	ENSMUSG00000055322	Tns1	tensin 1 [Source:MGI Symbol;Acc:MGI:104552]
chr1	74126399	0.855858	0.688674	0.167184	0.0718742	2.32606	0.0270455	0.0154506	0.0200154	1	intron (ENSMUST00000127134, intron 1 of 11)	821	ENSMUST00000127134	chr1-74124244-74124923-CpG:_65-CGI	-1477	ENSMUSG00000061815	Rufy4	RUN and FYVE domain containing 4 [Source:MGI Symbol;Acc:MGI:3588214]
chr1	74200390	0.763497	0.889445	-0.125948	0.0578692	-2.17642	0.0209454	0.0137359	0.0295237	1	Intergenic	-5760	ENSMUST00000053389	chr1-74236580-74237193-CpG:_52-CGI	36190	NA	NA	NA
chr1	74227489	0.442208	0.297427	0.144782	0.0736431	1.96599	0.0139891	0.0251897	0.0492998	1	Intergenic	-9007	ENSMUST00000113820	chr1-74236580-74237193-CpG:_52-CGI	9091	NA	NA	NA
chr1	74343055	0.574708	0.760774	-0.186066	0.0841471	-2.2112	0.0127867	0.0332177	0.0270222	1	intron (ENSMUST00000087225, intron 1 of 8)	10446	ENSMUST00000087225	chr1-74332449-74332824-CpG:_38-CGI	-10232	ENSMUSG00000026179	Pnkd	paroxysmal nonkinesiogenic dyskinesia [Source:MGI Symbol;Acc:MGI:1930773]
chr1	74368957	0.844629	0.965103	-0.120474	0.0537357	-2.24198	0.0147926	0.0207823	0.0249626	1	exon (ENSMUST00000097697, exon 10 of 10)	-6245	ENSMUST00000027368	chr1-74391332-74392430-CpG:_93-CGI	22375	ENSMUSG00000073650	Catip	ciliogenesis associated TTC17 interacting protein [Source:MGI Symbol;Acc:MGI:2685062]
chr1	74369038	0.848309	0.694795	0.153514	0.0673749	2.2785	0.0233458	0.0121601	0.0226967	1	exon (ENSMUST00000097697, exon 10 of 10)	-6164	ENSMUST00000027368	chr1-74391332-74392430-CpG:_93-CGI	22294	ENSMUSG00000073650	Catip	ciliogenesis associated TTC17 interacting protein [Source:MGI Symbol;Acc:MGI:2685062]
chr1	74408431	0.628553	0.445234	0.183319	0.0811615	2.25869	0.0160685	0.0141551	0.0239024	1	promoter-TSS (ENSMUST00000027366)	-944	ENSMUST00000027366	chr1-74391332-74392430-CpG:_93-CGI	-16002	ENSMUSG00000026175	Vil1	villin 1 [Source:MGI Symbol;Acc:MGI:98930]
chr1	74452622	0.433559	0.624553	-0.190994	0.0734705	-2.5996	0.0223485	0.0104626	0.0093332	1	intron (ENSMUST00000044260, intron 21 of 25)	28937	ENSMUST00000163018	chr1-74505461-74506819-CpG:_112-CGI	52839	ENSMUSG00000033364	Usp37	ubiquitin specific peptidase 37 [Source:MGI Symbol;Acc:MGI:2442483]
chr1	74662907	0.305722	0.426536	-0.120815	0.0574958	-2.10128	0.00891197	0.0125266	0.0356162	1	intron (ENSMUST00000042125, intron 1 of 19)	1091	ENSMUST00000153636	chr1-74661672-74662164-CpG:_56-CGI	-744	ENSMUSG00000033257	Ttll4	tubulin tyrosine ligase-like family, member 4 [Source:MGI Symbol;Acc:MGI:1914784]
chr1	74769825	0.141929	0.0359861	0.105943	0.05151	2.05674	0.0219078	0.0153248	0.039711	1	Intergenic	-2066	ENSMUST00000006716	chr1-74771686-74772209-CpG:_55-CGI	1861	NA	NA	NA
chr1	74782673	0.264063	0.510287	-0.246224	0.0714018	-3.44843	0.0123466	0.0122387	0.000563854	1	exon (ENSMUST00000006716, exon 3 of 4)	-8842	ENSMUST00000006718	chr1-74782669-74783024-CpG:_24-CGI	0	ENSMUSG00000033227	Wnt6	wingless-type MMTV integration site family, member 6 [Source:MGI Symbol;Acc:MGI:98960]
chr1	74782684	0.123479	0.313967	-0.190487	0.0609561	-3.125	0.0130948	0.012675	0.00177808	1	exon (ENSMUST00000006716, exon 3 of 4)	-8831	ENSMUST00000006718	chr1-74782669-74783024-CpG:_24-CGI	0	ENSMUSG00000033227	Wnt6	wingless-type MMTV integration site family, member 6 [Source:MGI Symbol;Acc:MGI:98960]
chr1	74783318	0.487496	0.678125	-0.190629	0.0714964	-2.66627	0.011704	0.0192293	0.00766982	1	intron (ENSMUST00000006716, intron 3 of 3)	-8197	ENSMUST00000006718	chr1-74782669-74783024-CpG:_24-CGI	-295	ENSMUSG00000033227	Wnt6	wingless-type MMTV integration site family, member 6 [Source:MGI Symbol;Acc:MGI:98960]
chr1	74786144	0.762606	0.884959	-0.122354	0.0614171	-1.99218	0.0125956	0.0168733	0.0463516	1	TTS (ENSMUST00000006716)	-5371	ENSMUST00000006718	chr1-74784035-74784616-CpG:_67-CGI	-1529	ENSMUSG00000033227	Wnt6	wingless-type MMTV integration site family, member 6 [Source:MGI Symbol;Acc:MGI:98960]
chr1	74795512	0.150853	0.0341377	0.116715	0.0546393	2.1361	0.0210759	0.0239255	0.0326712	1	intron (ENSMUST00000006718, intron 2 of 3)	3997	ENSMUST00000006718	chr1-74791733-74792242-CpG:_44-CGI	-3271	ENSMUSG00000026167	Wnt10a	wingless-type MMTV integration site family, member 10A [Source:MGI Symbol;Acc:MGI:108071]
chr1	74804721	0.307186	0.512267	-0.205081	0.0893255	-2.29589	0.0192266	0.0215192	0.0216823	1	TTS (ENSMUST00000006718)	13206	ENSMUST00000006718	chr1-74803204-74803609-CpG:_43-CGI	-1113	ENSMUSG00000026167	Wnt10a	wingless-type MMTV integration site family, member 10A [Source:MGI Symbol;Acc:MGI:108071]
chr1	74807088	0.019376	0.138382	-0.119006	0.0584304	-2.03671	0.0149536	0.0451686	0.0416787	1	Intergenic	15573	ENSMUST00000006718	chr1-74803204-74803609-CpG:_43-CGI	-3480	NA	NA	NA
chr1	74807558	0.202268	0.35048	-0.148212	0.0667558	-2.22021	0.0142	0.0118194	0.0264044	1	Intergenic	16043	ENSMUST00000006718	chr1-74803204-74803609-CpG:_43-CGI	-3950	NA	NA	NA
chr1	74903016	0.371285	0.482213	-0.110928	0.0535132	-2.0729	0.0127465	0.00710241	0.0381814	1	intron (ENSMUST00000094844, intron 31 of 32)	646	ENSMUST00000160540	chr1-74900555-74900984-CpG:_48-CGI	-2033	ENSMUSG00000047021	Ccdc108	coiled-coil domain containing 108 [Source:MGI Symbol;Acc:MGI:2444274]
chr1	74915788	0.214123	0.380218	-0.166095	0.0631316	-2.63093	0.0106246	0.0154276	0.00851504	1	intron (ENSMUST00000094844, intron 19 of 32)	13418	ENSMUST00000160540	chr1-74900555-74900984-CpG:_48-CGI	-14805	ENSMUSG00000047021	Ccdc108	coiled-coil domain containing 108 [Source:MGI Symbol;Acc:MGI:2444274]
chr1	74947808	0.347275	0.494177	-0.146902	0.0711071	-2.06592	0.0119541	0.0133104	0.0388359	1	intron (ENSMUST00000164097, intron 2 of 2)	3842	ENSMUST00000164097	chr1-74950631-74952093-CpG:_126-CGI	2823	ENSMUSG00000006538	Ihh	Indian hedgehog [Source:MGI Symbol;Acc:MGI:96533]
chr1	75015921	0.0893436	0.24829	-0.158946	0.0710728	-2.23638	0.0258267	0.0229387	0.0253267	1	intron (ENSMUST00000152855, intron 2 of 4)	30717	ENSMUST00000152855	chr1-74950631-74952093-CpG:_126-CGI	-63829	ENSMUSG00000026162	Nhej1	nonhomologous end-joining factor 1 [Source:MGI Symbol;Acc:MGI:1922820]
chr1	75186678	0.982912	0.877847	0.105065	0.039948	2.63004	0.0170602	0.0153184	0.00853752	1	exon (ENSMUST00000040689, exon 8 of 16)	5244	ENSMUST00000040689	chr1-75168558-75168942-CpG:_42-CGI	-17737	ENSMUSG00000033124	Atg9a	autophagy related 9A [Source:MGI Symbol;Acc:MGI:2138446]
chr1	75211522	0.584724	0.354703	0.230022	0.0973101	2.3638	0.0154503	0.019195	0.0180886	1	promoter-TSS (ENSMUST00000126328)	-439	ENSMUST00000126328	chr1-75210804-75211065-CpG:_27-CGI	-458	ENSMUSG00000026201	Stk16	serine/threonine kinase 16 [Source:MGI Symbol;Acc:MGI:1313271]
chr1	75220181	0.459586	0.614352	-0.154766	0.0606818	-2.55045	0.0115287	0.0135612	0.0107583	1	promoter-TSS (ENSMUST00000079464)	-929	ENSMUST00000079464	chr1-75219212-75219982-CpG:_66-CGI	-200	ENSMUSG00000026202	Tuba4a	tubulin, alpha 4A [Source:MGI Symbol;Acc:MGI:1095410]
chr1	75223625	0.560402	0.729511	-0.169109	0.0714358	-2.36729	0.0119008	0.0199721	0.0179188	1	promoter-TSS (ENSMUST00000179573)	28	ENSMUST00000179573	chr1-75219212-75219982-CpG:_66-CGI	-3644	ENSMUSG00000096094	A630095N17Rik	RIKEN cDNA A630095N17 gene [Source:MGI Symbol;Acc:MGI:2686470]
chr1	75245243	0.334277	0.49333	-0.159054	0.0588804	-2.7013	0.00940167	0.0140954	0.00690692	1	TTS (ENSMUST00000055223)	8779	ENSMUST00000082158	chr1-75251753-75251964-CpG:_17-CGI	6510	ENSMUSG00000026203	Dnajb2	DnaJ (Hsp40) homolog, subfamily B, member 2 [Source:MGI Symbol;Acc:MGI:1928739]
chr1	75246939	0.631206	0.441513	0.189693	0.0803851	2.3598	0.0118898	0.0264575	0.0182849	1	TTS (ENSMUST00000027404)	10475	ENSMUST00000082158	chr1-75251753-75251964-CpG:_17-CGI	4814	ENSMUSG00000026204	Ptprn	protein tyrosine phosphatase, receptor type, N [Source:MGI Symbol;Acc:MGI:102765]
chr1	75250812	0.509391	0.342397	0.166994	0.073497	2.27212	0.0119766	0.014781	0.0230793	1	intron (ENSMUST00000027404, intron 19 of 22)	13395	ENSMUST00000027404	chr1-75251753-75251964-CpG:_17-CGI	941	ENSMUSG00000026204	Ptprn	protein tyrosine phosphatase, receptor type, N [Source:MGI Symbol;Acc:MGI:102765]
chr1	75253414	0.961421	0.856555	0.104866	0.0496313	2.1129	0.036706	0.0147121	0.0346096	1	exon (ENSMUST00000027404, exon 14 of 23)	10793	ENSMUST00000027404	chr1-75251753-75251964-CpG:_17-CGI	-1451	ENSMUSG00000026204	Ptprn	protein tyrosine phosphatase, receptor type, N [Source:MGI Symbol;Acc:MGI:102765]
chr1	75253999	0.93583	0.822187	0.113642	0.0547133	2.07705	0.0193777	0.0130593	0.0377968	1	exon (ENSMUST00000027404, exon 13 of 23)	10208	ENSMUST00000027404	chr1-75251753-75251964-CpG:_17-CGI	-2036	ENSMUSG00000026204	Ptprn	protein tyrosine phosphatase, receptor type, N [Source:MGI Symbol;Acc:MGI:102765]
chr1	75291130	0.73377	0.490549	0.24322	0.0877922	2.77041	0.0155429	0.0222457	0.00559858	1	Intergenic	-12716	ENSMUST00000039534	chr1-75317105-75318069-CpG:_98-CGI	25975	NA	NA	NA
chr1	75337668	0.67923	0.490905	0.188325	0.0825652	2.28093	0.0156136	0.0184014	0.0225528	1	Intergenic	-20032	ENSMUST00000066668	chr1-75317105-75318069-CpG:_98-CGI	-19600	NA	NA	NA
chr1	75345407	0.144948	0.298462	-0.153514	0.0674781	-2.27502	0.0158345	0.0131683	0.0229048	1	Intergenic	-14921	ENSMUST00000027409	chr1-75360355-75360970-CpG:_71-CGI	14948	NA	NA	NA
chr1	75345597	0.337444	0.197993	0.139451	0.0657572	2.12069	0.0150706	0.0130937	0.0339476	1	Intergenic	-14731	ENSMUST00000027409	chr1-75360355-75360970-CpG:_71-CGI	14758	NA	NA	NA
chr1	75365960	0.615493	0.749116	-0.133624	0.0631545	-2.11582	0.0120149	0.0103818	0.0343601	1	intron (ENSMUST00000027409, intron 7 of 8)	3931	ENSMUST00000125948	chr1-75369572-75369788-CpG:_17-CGI	3612	ENSMUSG00000026208	Des	desmin [Source:MGI Symbol;Acc:MGI:94885]
chr1	75369626	0.597039	0.443252	0.153787	0.0696363	2.20843	0.0182088	0.0108301	0.027214	1	intron (ENSMUST00000130095, intron 2 of 2)	824	ENSMUST00000130095	chr1-75369572-75369788-CpG:_17-CGI	0	ENSMUSG00000085653	Gm15179	predicted gene 15179 [Source:MGI Symbol;Acc:MGI:3705125]
chr1	75369665	0.434786	0.281061	0.153725	0.0755345	2.03517	0.0295266	0.00989943	0.0418341	1	intron (ENSMUST00000130095, intron 2 of 2)	785	ENSMUST00000130095	chr1-75369572-75369788-CpG:_17-CGI	0	ENSMUSG00000085653	Gm15179	predicted gene 15179 [Source:MGI Symbol;Acc:MGI:3705125]
chr1	75375786	0.270052	0.122579	0.147473	0.0749281	1.9682	0.019169	0.0183337	0.0490454	1	promoter-TSS (ENSMUST00000152799)	490	ENSMUST00000087122	chr1-75375225-75375786-CpG:_47-CGI	-1	ENSMUSG00000085653	Gm15179	predicted gene 15179 [Source:MGI Symbol;Acc:MGI:3705125]
chr1	75382441	0.0041389	0.11247	-0.108331	0.0430487	-2.51647	0.0212757	0.0164961	0.0118537	1	intron (ENSMUST00000148515, intron 1 of 5)	304	ENSMUST00000125306	chr1-75381924-75382387-CpG:_36-CGI	-55	ENSMUSG00000026207	Speg	SPEG complex locus [Source:MGI Symbol;Acc:MGI:109282]
chr1	75382463	0.111671	0.244236	-0.132565	0.0668356	-1.98345	0.0132001	0.0185005	0.0473168	1	intron (ENSMUST00000148515, intron 1 of 5)	326	ENSMUST00000125306	chr1-75381924-75382387-CpG:_36-CGI	-77	ENSMUSG00000026207	Speg	SPEG complex locus [Source:MGI Symbol;Acc:MGI:109282]
chr1	75384920	0.773877	0.934749	-0.160872	0.0673326	-2.38922	0.0237405	0.0250127	0.0168844	1	promoter-TSS (ENSMUST00000132228)	93	ENSMUST00000132228	chr1-75384918-75385180-CpG:_21-CGI	0	ENSMUSG00000026207	Speg	SPEG complex locus [Source:MGI Symbol;Acc:MGI:109282]
chr1	75385146	0.88718	0.779896	0.107284	0.0541414	1.98155	0.0135143	0.0134842	0.0475294	1	promoter-TSS (ENSMUST00000132222)	319	ENSMUST00000132228	chr1-75384918-75385180-CpG:_21-CGI	0	ENSMUSG00000026207	Speg	SPEG complex locus [Source:MGI Symbol;Acc:MGI:109282]
chr1	75388455	0.123088	0.307138	-0.18405	0.0647677	-2.8417	0.0174447	0.0154039	0.00448738	1	TTS (ENSMUST00000125118)	2846	ENSMUST00000137868	chr1-75387985-75389104-CpG:_107-CGI	0	ENSMUSG00000026207	Speg	SPEG complex locus [Source:MGI Symbol;Acc:MGI:109282]
chr1	75388462	0.178652	0.337837	-0.159184	0.0638135	-2.49453	0.0112735	0.0124224	0.0126126	1	TTS (ENSMUST00000125118)	2853	ENSMUST00000137868	chr1-75387985-75389104-CpG:_107-CGI	0	ENSMUSG00000026207	Speg	SPEG complex locus [Source:MGI Symbol;Acc:MGI:109282]
chr1	75388474	0.292766	0.450288	-0.157522	0.0704059	-2.23734	0.0113441	0.0129476	0.025264	1	TTS (ENSMUST00000125118)	2865	ENSMUST00000137868	chr1-75387985-75389104-CpG:_107-CGI	0	ENSMUSG00000026207	Speg	SPEG complex locus [Source:MGI Symbol;Acc:MGI:109282]
chr1	75388511	0.380607	0.585932	-0.205325	0.0834538	-2.46034	0.0195189	0.0176401	0.0138804	1	TTS (ENSMUST00000125118)	2902	ENSMUST00000137868	chr1-75387985-75389104-CpG:_107-CGI	0	ENSMUSG00000026207	Speg	SPEG complex locus [Source:MGI Symbol;Acc:MGI:109282]
chr1	75388574	0.0743793	0.221106	-0.146727	0.0596325	-2.46051	0.0129246	0.0141139	0.0138738	1	TTS (ENSMUST00000125118)	2965	ENSMUST00000137868	chr1-75387985-75389104-CpG:_107-CGI	0	ENSMUSG00000026207	Speg	SPEG complex locus [Source:MGI Symbol;Acc:MGI:109282]
chr1	75388641	0.164104	0.358502	-0.194398	0.0708415	-2.74412	0.0146477	0.0131574	0.00606728	1	TTS (ENSMUST00000125118)	3032	ENSMUST00000137868	chr1-75387985-75389104-CpG:_107-CGI	0	ENSMUSG00000026207	Speg	SPEG complex locus [Source:MGI Symbol;Acc:MGI:109282]
chr1	75389084	0.364282	0.534887	-0.170605	0.0837127	-2.03798	0.0158392	0.0161427	0.0415515	1	TTS (ENSMUST00000132222)	3475	ENSMUST00000137868	chr1-75387985-75389104-CpG:_107-CGI	0	ENSMUSG00000026207	Speg	SPEG complex locus [Source:MGI Symbol;Acc:MGI:109282]
chr1	75413671	0.469591	0.630974	-0.161382	0.0778739	-2.07235	0.0217515	0.012452	0.0382328	1	intron (ENSMUST00000087122, intron 18 of 40)	-9838	ENSMUST00000143679	chr1-75421988-75423440-CpG:_120-CGI	8317	ENSMUSG00000026207	Speg	SPEG complex locus [Source:MGI Symbol;Acc:MGI:109282]
chr1	75413723	0.59654	0.830567	-0.234027	0.0703449	-3.32685	0.0133664	0.0177224	0.000878337	1	intron (ENSMUST00000087122, intron 18 of 40)	-9786	ENSMUST00000143679	chr1-75421988-75423440-CpG:_120-CGI	8265	ENSMUSG00000026207	Speg	SPEG complex locus [Source:MGI Symbol;Acc:MGI:109282]
chr1	75422748	0.0539676	0.191861	-0.137894	0.0475628	-2.89919	0.011073	0.0120064	0.00374127	1	promoter-TSS (ENSMUST00000143679)	-761	ENSMUST00000143679	chr1-75421988-75423440-CpG:_120-CGI	0	ENSMUSG00000026207	Speg	SPEG complex locus [Source:MGI Symbol;Acc:MGI:109282]
chr1	75422855	0.168336	0.058821	0.109515	0.0554876	1.97368	0.0228487	0.0138142	0.0484181	1	promoter-TSS (ENSMUST00000143679)	-654	ENSMUST00000143679	chr1-75421988-75423440-CpG:_120-CGI	0	ENSMUSG00000026207	Speg	SPEG complex locus [Source:MGI Symbol;Acc:MGI:109282]
chr1	75423546	0.578305	0.748685	-0.17038	0.071081	-2.39698	0.0138419	0.0130163	0.0165308	1	promoter-TSS (ENSMUST00000143679)	37	ENSMUST00000143679	chr1-75421988-75423440-CpG:_120-CGI	-107	ENSMUSG00000026207	Speg	SPEG complex locus [Source:MGI Symbol;Acc:MGI:109282]
chr1	75442894	0.774756	0.882535	-0.107778	0.0504547	-2.13614	0.00997121	0.018022	0.0326678	1	TTS (ENSMUST00000132291)	671	ENSMUST00000124539	chr1-75450376-75450680-CpG:_22-CGI	7482	ENSMUSG00000033021	Gmppa	GDP-mannose pyrophosphorylase A [Source:MGI Symbol;Acc:MGI:1916330]
chr1	75449097	0.164524	0.047585	0.116939	0.05772	2.02596	0.0246194	0.0259792	0.0427684	1	Intergenic	-1338	ENSMUST00000113577	chr1-75450376-75450680-CpG:_22-CGI	1279	NA	NA	NA
chr1	75449941	0.469887	0.31105	0.158837	0.0744763	2.13272	0.0155967	0.0149505	0.0329476	1	promoter-TSS (ENSMUST00000113577)	-494	ENSMUST00000113577	chr1-75450376-75450680-CpG:_22-CGI	435	ENSMUSG00000033007	Asic4	acid-sensing (proton-gated) ion channel family member 4 [Source:MGI Symbol;Acc:MGI:2652846]
chr1	75456948	0.418077	0.612512	-0.194435	0.0902477	-2.15446	0.0213229	0.0131981	0.0312044	1	intron (ENSMUST00000037708, intron 1 of 9)	6250	ENSMUST00000037708	chr1-75458558-75458772-CpG:_20-CGI	1610	ENSMUSG00000033007	Asic4	acid-sensing (proton-gated) ion channel family member 4 [Source:MGI Symbol;Acc:MGI:2652846]
chr1	75457048	0.311115	0.535399	-0.224285	0.0825624	-2.71655	0.0142203	0.013757	0.00659666	1	intron (ENSMUST00000037708, intron 1 of 9)	6350	ENSMUST00000037708	chr1-75458558-75458772-CpG:_20-CGI	1510	ENSMUSG00000033007	Asic4	acid-sensing (proton-gated) ion channel family member 4 [Source:MGI Symbol;Acc:MGI:2652846]
chr1	75475976	0.717562	0.905786	-0.188225	0.0796271	-2.36383	0.0243254	0.01589	0.0180873	1	exon (ENSMUST00000079205, exon 4 of 4)	2769	ENSMUST00000143496	chr1-75475918-75476150-CpG:_20-CGI	0	ENSMUSG00000032997	Chpf	chondroitin polymerizing factor [Source:MGI Symbol;Acc:MGI:106576]
chr1	75476064	0.870386	0.978493	-0.108107	0.0416388	-2.59631	0.0159908	0.0141989	0.00942312	1	exon (ENSMUST00000079205, exon 4 of 4)	2681	ENSMUST00000143496	chr1-75475918-75476150-CpG:_20-CGI	0	ENSMUSG00000032997	Chpf	chondroitin polymerizing factor [Source:MGI Symbol;Acc:MGI:106576]
chr1	75486716	0.138118	0.384571	-0.246453	0.072731	-3.38856	0.0154088	0.0163484	0.000702613	1	TTS (ENSMUST00000154636)	516	ENSMUST00000156499	chr1-75486710-75486948-CpG:_20-CGI	0	ENSMUSG00000026211	Obsl1	obscurin-like 1 [Source:MGI Symbol;Acc:MGI:2138628]
chr1	75486746	0.403431	0.575394	-0.171963	0.0831488	-2.06813	0.0132103	0.0204342	0.0386277	1	TTS (ENSMUST00000154636)	486	ENSMUST00000156499	chr1-75486710-75486948-CpG:_20-CGI	0	ENSMUSG00000026211	Obsl1	obscurin-like 1 [Source:MGI Symbol;Acc:MGI:2138628]
chr1	75487424	0.156759	0.341092	-0.184334	0.0759943	-2.42562	0.0370228	0.0133045	0.0152821	1	promoter-TSS (ENSMUST00000156499)	-192	ENSMUST00000156499	chr1-75487636-75488078-CpG:_50-CGI	212	ENSMUSG00000026211	Obsl1	obscurin-like 1 [Source:MGI Symbol;Acc:MGI:2138628]
chr1	75492091	0.820732	0.946616	-0.125885	0.050429	-2.49627	0.0154775	0.0132372	0.0125507	1	promoter-TSS (ENSMUST00000145382)	-281	ENSMUST00000145382	chr1-75487636-75488078-CpG:_50-CGI	-4014	ENSMUSG00000026211	Obsl1	obscurin-like 1 [Source:MGI Symbol;Acc:MGI:2138628]
chr1	75495328	0.668005	0.525201	0.142804	0.0569076	2.50941	0.00996741	0.0112855	0.0120934	1	intron (ENSMUST00000113567, intron 8 of 19)	-2262	ENSMUST00000132252	chr1-75487636-75488078-CpG:_50-CGI	-7251	ENSMUSG00000026211	Obsl1	obscurin-like 1 [Source:MGI Symbol;Acc:MGI:2138628]
chr1	75503812	0.859064	0.725881	0.133183	0.0601028	2.21591	0.0191688	0.0109375	0.0266976	1	promoter-TSS (ENSMUST00000127507)	-133	ENSMUST00000127507	chr1-75503722-75503961-CpG:_21-CGI	0	ENSMUSG00000026211	Obsl1	obscurin-like 1 [Source:MGI Symbol;Acc:MGI:2138628]
chr1	75504321	0.864922	0.731531	0.133391	0.0674067	1.9789	0.0133494	0.0172953	0.0478274	1	promoter-TSS (ENSMUST00000127507)	-642	ENSMUST00000127507	chr1-75503722-75503961-CpG:_21-CGI	-361	ENSMUSG00000026211	Obsl1	obscurin-like 1 [Source:MGI Symbol;Acc:MGI:2138628]
chr1	75509797	0.687496	0.868327	-0.180831	0.0600671	-3.01048	0.0187227	0.0116595	0.00260838	1	exon (ENSMUST00000037330, exon 2 of 2)	2721	ENSMUST00000037330	chr1-75505201-75506384-CpG:_138-CGI	-3414	ENSMUSG00000032968	Inha	inhibin alpha [Source:MGI Symbol;Acc:MGI:96569]
chr1	75516993	0.712786	0.561371	0.151414	0.0633538	2.38998	0.0108646	0.012838	0.0168493	1	Intergenic	-2711	ENSMUST00000120142	chr1-75521431-75521985-CpG:_43-CGI	4438	NA	NA	NA
chr1	75517076	0.698521	0.469672	0.228849	0.0972415	2.35341	0.0158313	0.0223771	0.0186022	1	Intergenic	-2794	ENSMUST00000120142	chr1-75521431-75521985-CpG:_43-CGI	4355	NA	NA	NA
chr1	75556903	0.786273	0.597476	0.188797	0.0940952	2.00645	0.0148385	0.0355699	0.0448086	1	exon (ENSMUST00000132612, exon 18 of 21)	5195	ENSMUST00000132110	chr1-75546264-75546756-CpG:_54-CGI	-10148	ENSMUSG00000006576	Slc4a3	solute carrier family 4 (anion exchanger), member 3 [Source:MGI Symbol;Acc:MGI:109350]
chr1	75556928	0.853361	0.656324	0.197037	0.0741056	2.65887	0.0178675	0.0139391	0.00784042	1	exon (ENSMUST00000132612, exon 18 of 21)	5220	ENSMUST00000132110	chr1-75546264-75546756-CpG:_54-CGI	-10173	ENSMUSG00000006576	Slc4a3	solute carrier family 4 (anion exchanger), member 3 [Source:MGI Symbol;Acc:MGI:109350]
chr1	75560004	0.161605	0.305744	-0.14414	0.060628	-2.37744	0.0202269	0.0164372	0.0174331	1	exon (ENSMUST00000132612, exon 21 of 21)	-8078	ENSMUST00000117745	chr1-75546264-75546756-CpG:_54-CGI	-13249	ENSMUSG00000006576	Slc4a3	solute carrier family 4 (anion exchanger), member 3 [Source:MGI Symbol;Acc:MGI:109350]
chr1	75560019	0.281587	0.386604	-0.105016	0.0528658	-1.98647	0.00916153	0.00935221	0.0469812	1	exon (ENSMUST00000132612, exon 21 of 21)	-8063	ENSMUST00000117745	chr1-75546264-75546756-CpG:_54-CGI	-13264	ENSMUSG00000006576	Slc4a3	solute carrier family 4 (anion exchanger), member 3 [Source:MGI Symbol;Acc:MGI:109350]
chr1	75568333	0.739871	0.919669	-0.179798	0.0706663	-2.54433	0.0186819	0.0129836	0.0109487	1	exon (ENSMUST00000117745, exon 1 of 1)	251	ENSMUST00000117745	chr1-75546264-75546756-CpG:_54-CGI	-21578	ENSMUSG00000083244	Gm15180	predicted gene 15180 [Source:MGI Symbol;Acc:MGI:3705360]
chr1	75578946	0.401988	0.603573	-0.201585	0.089622	-2.24928	0.0159515	0.0147894	0.0244948	1	Intergenic	10864	ENSMUST00000117745	chr1-75546264-75546756-CpG:_54-CGI	-32191	NA	NA	NA
chr1	75602285	0.258754	0.0798247	0.178929	0.0672874	2.65917	0.0157907	0.0131718	0.00783329	1	Intergenic	-22368	ENSMUST00000120832	chr1-75546264-75546756-CpG:_54-CGI	-55530	NA	NA	NA
chr1	75660490	0.513398	0.657445	-0.144048	0.0598159	-2.40818	0.0112316	0.0101847	0.0160322	1	Intergenic	24101	ENSMUST00000121823	chr1-75546264-75546756-CpG:_54-CGI	-113735	NA	NA	NA
chr1	75705118	0.113693	0.23495	-0.121256	0.0605495	-2.0026	0.0127497	0.0253135	0.0452203	1	Intergenic	68729	ENSMUST00000121823	chr1-75546264-75546756-CpG:_54-CGI	-158363	NA	NA	NA
chr1	75705145	0.127506	0.251731	-0.124225	0.0581679	-2.13563	0.0176573	0.015204	0.0327098	1	Intergenic	68756	ENSMUST00000121823	chr1-75546264-75546756-CpG:_54-CGI	-158390	NA	NA	NA
chr1	75741745	0.85748	0.729346	0.128133	0.0512332	2.50098	0.0144605	0.0105614	0.0123849	1	Intergenic	105356	ENSMUST00000121823	chr1-75546264-75546756-CpG:_54-CGI	-194990	NA	NA	NA
chr1	77259991	0.416122	0.282497	0.133625	0.0658301	2.02985	0.0123321	0.014995	0.0423717	1	Intergenic	115239	ENSMUST00000158701	chr1-77514349-77515453-CpG:_77-CGI	254358	NA	NA	NA
chr1	77413176	0.378379	0.235534	0.142846	0.0530951	2.69038	0.00956958	0.0108725	0.00713715	1	intron (ENSMUST00000027451, intron 5 of 17)	101911	ENSMUST00000027451	chr1-77514349-77515453-CpG:_77-CGI	101173	ENSMUSG00000026235	Epha4	Eph receptor A4 [Source:MGI Symbol;Acc:MGI:98277]
chr1	77413394	0.50383	0.675932	-0.172102	0.0783483	-2.19662	0.013121	0.0175258	0.0280474	1	intron (ENSMUST00000027451, intron 5 of 17)	101693	ENSMUST00000027451	chr1-77514349-77515453-CpG:_77-CGI	100955	ENSMUSG00000026235	Epha4	Eph receptor A4 [Source:MGI Symbol;Acc:MGI:98277]
chr1	77436625	0.550112	0.689695	-0.139583	0.0568029	-2.45732	0.00967943	0.00997763	0.0139978	1	intron (ENSMUST00000027451, intron 4 of 17)	78462	ENSMUST00000027451	chr1-77514349-77515453-CpG:_77-CGI	77724	ENSMUSG00000026235	Epha4	Eph receptor A4 [Source:MGI Symbol;Acc:MGI:98277]
chr1	77455066	0.705213	0.861142	-0.155929	0.0652428	-2.38998	0.019386	0.0134594	0.0168494	1	intron (ENSMUST00000027451, intron 3 of 17)	60021	ENSMUST00000027451	chr1-77514349-77515453-CpG:_77-CGI	59283	ENSMUSG00000026235	Epha4	Eph receptor A4 [Source:MGI Symbol;Acc:MGI:98277]
chr1	77496859	0.421145	0.642079	-0.220934	0.0698232	-3.16419	0.0130036	0.0115356	0.00155513	1	intron (ENSMUST00000027451, intron 3 of 17)	18228	ENSMUST00000027451	chr1-77514349-77515453-CpG:_77-CGI	17490	ENSMUSG00000026235	Epha4	Eph receptor A4 [Source:MGI Symbol;Acc:MGI:98277]
chr1	77507169	0.89506	0.727125	0.167935	0.0629596	2.66734	0.0250092	0.0127621	0.00764533	1	exon (ENSMUST00000027451, exon 3 of 18)	7918	ENSMUST00000027451	chr1-77514349-77515453-CpG:_77-CGI	7180	ENSMUSG00000026235	Epha4	Eph receptor A4 [Source:MGI Symbol;Acc:MGI:98277]
chr1	77512642	0.391997	0.242987	0.14901	0.0664764	2.24155	0.0145802	0.013084	0.0249903	1	intron (ENSMUST00000027451, intron 1 of 17)	2445	ENSMUST00000027451	chr1-77514349-77515453-CpG:_77-CGI	1707	ENSMUSG00000026235	Epha4	Eph receptor A4 [Source:MGI Symbol;Acc:MGI:98277]
chr1	77517369	0.692367	0.84161	-0.149243	0.068217	-2.18777	0.0135628	0.0125138	0.0286867	1	Intergenic	-2282	ENSMUST00000027451	chr1-77514349-77515453-CpG:_77-CGI	-1917	NA	NA	NA
chr1	77930831	0.842232	0.675853	0.166379	0.0686975	2.42191	0.0155227	0.0124234	0.0154391	1	Intergenic	-32386	ENSMUST00000083281	chr1-78189565-78189829-CpG:_26-CGI	258734	NA	NA	NA
chr1	77947514	0.299985	0.463012	-0.163027	0.0786053	-2.07399	0.0235909	0.0121685	0.0380804	1	Intergenic	-49069	ENSMUST00000083281	chr1-78189565-78189829-CpG:_26-CGI	242051	NA	NA	NA
chr1	78120435	0.229735	0.111405	0.118329	0.0563424	2.10018	0.0185529	0.0148456	0.0357126	1	intron (ENSMUST00000087086, intron 7 of 7)	76402	ENSMUST00000004994	chr1-78189565-78189829-CpG:_26-CGI	69130	ENSMUSG00000004872	Pax3	paired box 3 [Source:MGI Symbol;Acc:MGI:97487]
chr1	78140880	0.279274	0.435701	-0.156427	0.0625564	-2.50058	0.0120204	0.0124676	0.0123992	1	intron (ENSMUST00000087086, intron 4 of 7)	55957	ENSMUST00000004994	chr1-78189565-78189829-CpG:_26-CGI	48685	ENSMUSG00000004872	Pax3	paired box 3 [Source:MGI Symbol;Acc:MGI:97487]
chr1	78140882	0.346741	0.546967	-0.200227	0.0613004	-3.26632	0.0101368	0.011024	0.00108956	1	intron (ENSMUST00000087086, intron 4 of 7)	55955	ENSMUST00000004994	chr1-78189565-78189829-CpG:_26-CGI	48683	ENSMUSG00000004872	Pax3	paired box 3 [Source:MGI Symbol;Acc:MGI:97487]
chr1	78193471	0.348916	0.182022	0.166894	0.0767805	2.17365	0.0134442	0.0147471	0.0297313	1	intron (ENSMUST00000087086, intron 3 of 7)	3366	ENSMUST00000004994	chr1-78196631-78197287-CpG:_49-CGI	3160	ENSMUSG00000004872	Pax3	paired box 3 [Source:MGI Symbol;Acc:MGI:97487]
chr1	78201235	0.399103	0.281561	0.117542	0.0579869	2.02704	0.0111519	0.00924786	0.0426579	1	Intergenic	-4102	ENSMUST00000087086	chr1-78203836-78204189-CpG:_25-CGI	2601	NA	NA	NA
chr1	78204170	0.00356388	0.112986	-0.109422	0.0472266	-2.31696	0.0214822	0.0216218	0.0205062	1	Intergenic	-7037	ENSMUST00000087086	chr1-78203836-78204189-CpG:_25-CGI	0	NA	NA	NA
chr1	78510641	0.627846	0.759813	-0.131966	0.0644392	-2.04792	0.0120688	0.0116443	0.0405675	1	promoter-TSS (ENSMUST00000149732)	-349	ENSMUST00000134947	chr1-78511827-78512070-CpG:_20-CGI	1186	ENSMUSG00000012187	Mogat1	monoacylglycerol O-acyltransferase 1 [Source:MGI Symbol;Acc:MGI:1915643]
chr1	78525218	0.296367	0.173507	0.12286	0.054351	2.26049	0.0146792	0.0136275	0.023791	1	intron (ENSMUST00000134947, intron 4 of 4)	-12409	ENSMUST00000125458	chr1-78511827-78512070-CpG:_20-CGI	-13149	ENSMUSG00000012187	Mogat1	monoacylglycerol O-acyltransferase 1 [Source:MGI Symbol;Acc:MGI:1915643]
chr1	78661314	0.46651	0.653478	-0.186968	0.0914261	-2.04501	0.0171758	0.0176795	0.0408536	1	intron (ENSMUST00000151622, intron 2 of 3)	2875	ENSMUST00000151622	chr1-78657622-78658549-CpG:_117-CGI	-2766	ENSMUSG00000079470	Utp14b	UTP14, U3 small nucleolar ribonucleoprotein, homolog B (yeast) [Source:MGI Symbol;Acc:MGI:2445092]
chr1	78676780	0.595379	0.746518	-0.151139	0.0685616	-2.20443	0.0138217	0.0114933	0.0274942	1	intron (ENSMUST00000135642, intron 1 of 2)	-5159	ENSMUST00000132997	chr1-78657622-78658549-CpG:_117-CGI	-18232	ENSMUSG00000032883	Acsl3	acyl-CoA synthetase long-chain family member 3 [Source:MGI Symbol;Acc:MGI:1921455]
chr1	78734400	0.312839	0.195047	0.117792	0.058453	2.01516	0.0211358	0.007685	0.0438879	1	Intergenic	37745	ENSMUST00000148608	chr1-78657622-78658549-CpG:_117-CGI	-75852	NA	NA	NA
chr1	78734465	0.466728	0.336775	0.129953	0.0545795	2.38098	0.00910494	0.0106307	0.0172667	1	Intergenic	37810	ENSMUST00000148608	chr1-78657622-78658549-CpG:_117-CGI	-75917	NA	NA	NA
chr1	78734501	0.297246	0.195324	0.101922	0.0497198	2.04994	0.0112076	0.00873694	0.0403707	1	Intergenic	37846	ENSMUST00000148608	chr1-78657622-78658549-CpG:_117-CGI	-75953	NA	NA	NA
chr1	79131443	0.3412	0.597911	-0.256711	0.0883161	-2.90673	0.0195978	0.0144658	0.00365228	1	Intergenic	85836	ENSMUST00000183769	chr1-78657622-78658549-CpG:_117-CGI	-472895	NA	NA	NA
chr1	79392083	0.86616	0.639488	0.226672	0.079854	2.83858	0.0150784	0.0202575	0.00453152	1	Intergenic	48006	ENSMUST00000049972	chr1-79671574-79671937-CpG:_33-CGI	279491	NA	NA	NA
chr1	79440436	0.382426	0.133848	0.248577	0.0675141	3.68186	0.0152797	0.011508	0.000231538	1	promoter-TSS (ENSMUST00000049972)	-347	ENSMUST00000049972	chr1-79671574-79671937-CpG:_33-CGI	231138	ENSMUSG00000050711	Scg2	secretogranin II [Source:MGI Symbol;Acc:MGI:103033]
chr1	79513832	0.718194	0.866524	-0.14833	0.0595341	-2.49151	0.0120879	0.0175653	0.0127201	1	promoter-TSS (ENSMUST00000104594)	31	ENSMUST00000104594	chr1-79671574-79671937-CpG:_33-CGI	157742	ENSMUSG00000077782	Gm24160	predicted gene, 24160 [Source:MGI Symbol;Acc:MGI:5453937]
chr1	79551626	0.866645	0.697806	0.16884	0.0859853	1.96359	0.0294712	0.0253813	0.0495779	1	Intergenic	-37763	ENSMUST00000104594	chr1-79671574-79671937-CpG:_33-CGI	119948	NA	NA	NA
chr1	79669789	0.484305	0.311912	0.172393	0.0677675	2.54388	0.0109268	0.0155383	0.0109628	1	intron (ENSMUST00000159312, intron 1 of 4)	2175	ENSMUST00000159312	chr1-79671574-79671937-CpG:_33-CGI	1785	ENSMUSG00000054702	Ap1s3	adaptor-related protein complex AP-1, sigma 3 [Source:MGI Symbol;Acc:MGI:1891304]
chr1	79682869	0.325927	0.494769	-0.168843	0.0824	-2.04906	0.0198341	0.0132261	0.0404558	1	Intergenic	-10898	ENSMUST00000162342	chr1-79671574-79671937-CpG:_33-CGI	-10933	NA	NA	NA
chr1	79857362	0.819559	0.62267	0.196889	0.0664831	2.96149	0.0191366	0.0115595	0.00306151	1	intron (ENSMUST00000153862, intron 1 of 2)	1333	ENSMUST00000027467	chr1-79858193-79859006-CpG:_90-CGI	831	ENSMUSG00000026249	Serpine2	serine (or cysteine) peptidase inhibitor, clade E, member 2 [Source:MGI Symbol;Acc:MGI:101780]
chr1	80043325	0.856759	0.669642	0.187118	0.0636465	2.93995	0.0149916	0.0119136	0.00328263	1	Intergenic	-92140	ENSMUST00000179111	chr1-79858193-79859006-CpG:_90-CGI	-184320	NA	NA	NA
chr1	80341635	0.774989	0.606206	0.168784	0.0618028	2.731	0.0188956	0.00989914	0.00631416	1	Intergenic	-1156	ENSMUST00000163119	chr1-80758071-80758785-CpG:_78-CGI	416436	NA	NA	NA
chr1	82373745	0.220548	0.363077	-0.14253	0.0635703	-2.24208	0.0114302	0.0111768	0.0249564	1	intron (ENSMUST00000140020, intron 5 of 6)	23071	ENSMUST00000117032	chr1-82316445-82316916-CpG:_56-CGI	-56830	ENSMUSG00000026142	Rhbdd1	rhomboid domain containing 1 [Source:MGI Symbol;Acc:MGI:1924117]
chr1	82642048	0.175374	0.0634357	0.111938	0.0496545	2.25434	0.0160283	0.0175784	0.0241745	1	exon (ENSMUST00000141994, exon 2 of 2)	7036	ENSMUST00000083121	chr1-82724792-82725181-CpG:_43-CGI	82744	ENSMUSG00000079465	Col4a3	collagen, type IV, alpha 3 [Source:MGI Symbol;Acc:MGI:104688]
chr1	82642065	0.616857	0.422554	0.194302	0.0742167	2.61804	0.0144702	0.0124102	0.00884363	1	exon (ENSMUST00000141994, exon 2 of 2)	7053	ENSMUST00000083121	chr1-82724792-82725181-CpG:_43-CGI	82727	ENSMUSG00000079465	Col4a3	collagen, type IV, alpha 3 [Source:MGI Symbol;Acc:MGI:104688]
chr1	82816235	0.670923	0.822916	-0.151992	0.0550405	-2.76146	0.0147521	0.0106629	0.00575439	1	Intergenic	-23210	ENSMUST00000177110	chr1-82839328-82840320-CpG:_109-CGI	23093	NA	NA	NA
chr1	82820330	0.427141	0.67146	-0.244318	0.0730152	-3.34613	0.0125158	0.0120707	0.000819476	1	Intergenic	-19115	ENSMUST00000177110	chr1-82839328-82840320-CpG:_109-CGI	18998	NA	NA	NA
chr1	82822955	0.780915	0.908415	-0.1275	0.0486498	-2.62078	0.0110131	0.0119349	0.0087729	1	Intergenic	-16490	ENSMUST00000177110	chr1-82839328-82840320-CpG:_109-CGI	16373	NA	NA	NA
chr1	83059369	0.81949	0.701948	0.117542	0.0525265	2.23776	0.00956591	0.0109499	0.0252368	1	Intergenic	-20922	ENSMUST00000045560	chr1-82839328-82840320-CpG:_109-CGI	-219050	NA	NA	NA
chr1	84410284	0.890329	0.746422	0.143907	0.0569669	2.52615	0.013828	0.0118585	0.011532	1	intron (ENSMUST00000049126, intron 9 of 12)	-46105	ENSMUST00000175996	chr1-84284316-84284612-CpG:_31-CGI	-125673	ENSMUSG00000036766	Dner	delta/notch-like EGF-related receptor [Source:MGI Symbol;Acc:MGI:2152889]
chr1	84631523	0.814517	0.707098	0.107419	0.0520072	2.06547	0.010927	0.0122999	0.0388789	1	intron (ENSMUST00000049126, intron 1 of 12)	64697	ENSMUST00000049126	chr1-84695498-84695745-CpG:_27-CGI	63975	ENSMUSG00000036766	Dner	delta/notch-like EGF-related receptor [Source:MGI Symbol;Acc:MGI:2152889]
chr1	84696608	0.857382	0.707161	0.150221	0.0665576	2.25701	0.0125582	0.0222932	0.0240076	1	promoter-TSS (ENSMUST00000049126)	-388	ENSMUST00000049126	chr1-84695498-84695745-CpG:_27-CGI	-864	ENSMUSG00000036766	Dner	delta/notch-like EGF-related receptor [Source:MGI Symbol;Acc:MGI:2152889]
chr1	84864313	0.387576	0.547086	-0.15951	0.0767436	-2.07848	0.0127359	0.0129359	0.0376648	1	intron (ENSMUST00000143656, intron 2 of 4)	-2122	ENSMUST00000139562	chr1-84838454-84840300-CpG:_159-CGI	-24014	ENSMUSG00000073633	Fbxo36	F-box protein 36 [Source:MGI Symbol;Acc:MGI:1289192]
chr1	84869064	0.305431	0.464851	-0.15942	0.0804858	-1.98073	0.0138414	0.0135945	0.0476218	1	promoter-TSS (ENSMUST00000151737)	-86	ENSMUST00000151737	chr1-84838454-84840300-CpG:_159-CGI	-28765	ENSMUSG00000073633	Fbxo36	F-box protein 36 [Source:MGI Symbol;Acc:MGI:1289192]
chr1	84869481	0.433416	0.645899	-0.212483	0.0898002	-2.36618	0.0209001	0.017634	0.0179728	1	exon (ENSMUST00000151737, exon 1 of 4)	331	ENSMUST00000151737	chr1-84838454-84840300-CpG:_159-CGI	-29182	ENSMUSG00000073633	Fbxo36	F-box protein 36 [Source:MGI Symbol;Acc:MGI:1289192]
chr1	84890657	0.599322	0.726015	-0.126692	0.0598773	-2.11587	0.011442	0.0145801	0.0343562	1	intron (ENSMUST00000151737, intron 2 of 3)	21507	ENSMUST00000151737	chr1-84934572-84935054-CpG:_47-CGI	43915	ENSMUSG00000073633	Fbxo36	F-box protein 36 [Source:MGI Symbol;Acc:MGI:1289192]
chr1	84890681	0.81228	0.676392	0.135888	0.0653397	2.07971	0.0122243	0.0143032	0.0375522	1	intron (ENSMUST00000151737, intron 2 of 3)	21531	ENSMUST00000151737	chr1-84934572-84935054-CpG:_47-CGI	43891	ENSMUSG00000073633	Fbxo36	F-box protein 36 [Source:MGI Symbol;Acc:MGI:1289192]
chr1	84962939	0.37422	0.542606	-0.168386	0.0795624	-2.1164	0.0129809	0.0225836	0.0343107	1	promoter-TSS (ENSMUST00000097671)	-729	ENSMUST00000097671	chr1-84934572-84935054-CpG:_47-CGI	-27886	ENSMUSG00000096802	Gm15433	predicted pseudogene 15433 [Source:MGI Symbol;Acc:MGI:3705860]
chr1	85080662	0.463352	0.302962	0.16039	0.0702945	2.28168	0.0117883	0.0124829	0.0225082	1	intron (ENSMUST00000159114, intron 2 of 2)	-19501	ENSMUST00000097669	chr1-84934572-84935054-CpG:_47-CGI	-145609	ENSMUSG00000052477	C130026I21Rik	RIKEN cDNA C130026I21 gene [Source:MGI Symbol;Acc:MGI:3612702]
chr1	85129979	0.397291	0.650791	-0.2535	0.0826632	-3.06666	0.0138958	0.0166623	0.00216462	1	intron (ENSMUST00000161267, intron 1 of 2)	14661	ENSMUST00000159317	chr1-84934572-84935054-CpG:_47-CGI	-194926	ENSMUSG00000052477	C130026I21Rik	RIKEN cDNA C130026I21 gene [Source:MGI Symbol;Acc:MGI:3612702]
chr1	85129993	0.360249	0.563539	-0.20329	0.0869099	-2.33909	0.0146638	0.0135694	0.0193308	1	intron (ENSMUST00000161267, intron 1 of 2)	14675	ENSMUST00000159317	chr1-84934572-84935054-CpG:_47-CGI	-194940	ENSMUSG00000052477	C130026I21Rik	RIKEN cDNA C130026I21 gene [Source:MGI Symbol;Acc:MGI:3612702]
chr1	85189112	0.356993	0.180231	0.176762	0.0652462	2.70916	0.0147939	0.012222	0.0067454	1	intron (ENSMUST00000162896, intron 9 of 12)	-10500	ENSMUST00000113407	chr1-84934572-84935054-CpG:_47-CGI	-254059	ENSMUSG00000089716	Gm6264	predicted gene 6264 [Source:MGI Symbol;Acc:MGI:3779580]
chr1	85209151	0.877465	0.746813	0.130652	0.0662263	1.97282	0.0120029	0.0247503	0.0485165	1	intron (ENSMUST00000113402, intron 3 of 3)	9444	ENSMUST00000113402	chr1-84934572-84935054-CpG:_47-CGI	-274098	ENSMUSG00000079457	Gm7609	predicted pseudogene 7609 [Source:MGI Symbol;Acc:MGI:3644536]
chr1	85211022	0.80162	0.68803	0.113589	0.0513989	2.20996	0.00924276	0.0135441	0.0271079	1	intron (ENSMUST00000113402, intron 3 of 3)	11315	ENSMUST00000113402	chr1-84934572-84935054-CpG:_47-CGI	-275969	ENSMUSG00000079457	Gm7609	predicted pseudogene 7609 [Source:MGI Symbol;Acc:MGI:3644536]
chr1	85476917	0.866465	0.970392	-0.103927	0.0438126	-2.37207	0.0141081	0.0136472	0.0176888	1	Intergenic	8224	ENSMUST00000160587	chr1-85793327-85794491-CpG:_135-CGI	316410	NA	NA	NA
chr1	85541793	0.765213	0.894228	-0.129016	0.056877	-2.26833	0.0151332	0.011905	0.0233093	1	intron (ENSMUST00000160674, intron 3 of 4)	-14633	ENSMUST00000161449	chr1-85793327-85794491-CpG:_135-CGI	251534	ENSMUSG00000090186	Gm7592	predicted gene 7592 [Source:MGI Symbol;Acc:MGI:3644077]
chr1	85580132	0.59921	0.417401	0.181809	0.0891136	2.0402	0.0161588	0.0211622	0.0413309	1	intron (ENSMUST00000128339, intron 4 of 6)	4457	ENSMUST00000178024	chr1-85793327-85794491-CpG:_135-CGI	213195	ENSMUSG00000070034	Sp110	Sp110 nuclear body protein [Source:MGI Symbol;Acc:MGI:1923364]
chr1	85581322	0.375669	0.52138	-0.145711	0.0649348	-2.24396	0.014399	0.00968819	0.024835	1	intron (ENSMUST00000128339, intron 4 of 6)	5647	ENSMUST00000178024	chr1-85793327-85794491-CpG:_135-CGI	212005	ENSMUSG00000070034	Sp110	Sp110 nuclear body protein [Source:MGI Symbol;Acc:MGI:1923364]
chr1	85581378	0.870187	0.71915	0.151038	0.0662585	2.27952	0.0142569	0.0131367	0.022636	1	intron (ENSMUST00000128339, intron 4 of 6)	5703	ENSMUST00000178024	chr1-85793327-85794491-CpG:_135-CGI	211949	ENSMUSG00000070034	Sp110	Sp110 nuclear body protein [Source:MGI Symbol;Acc:MGI:1923364]
chr1	85589594	0.513239	0.330971	0.182269	0.0920171	1.98081	0.0154273	0.0423763	0.0476123	1	promoter-TSS (ENSMUST00000128339)	-404	ENSMUST00000128339	chr1-85793327-85794491-CpG:_135-CGI	203733	ENSMUSG00000070034	Sp110	Sp110 nuclear body protein [Source:MGI Symbol;Acc:MGI:1923364]
chr1	85679780	0.907285	0.780627	0.126658	0.0503875	2.51367	0.0110561	0.0135989	0.0119482	1	TTS (ENSMUST00000140758)	4899	ENSMUST00000082480	chr1-85793327-85794491-CpG:_135-CGI	113547	ENSMUSG00000026222	Sp100	nuclear antigen Sp100 [Source:MGI Symbol;Acc:MGI:109561]
chr1	85680194	0.667582	0.83496	-0.167378	0.0633733	-2.64114	0.0145013	0.0194728	0.0082627	1	TTS (ENSMUST00000140758)	5313	ENSMUST00000082480	chr1-85793327-85794491-CpG:_135-CGI	113133	ENSMUSG00000026222	Sp100	nuclear antigen Sp100 [Source:MGI Symbol;Acc:MGI:109561]
chr1	85703498	0.224273	0.0877085	0.136564	0.0561644	2.43151	0.0134618	0.0146766	0.0150362	1	promoter-TSS (ENSMUST00000141709)	57	ENSMUST00000141709	chr1-85793327-85794491-CpG:_135-CGI	89829	ENSMUSG00000026222	Sp100	nuclear antigen Sp100 [Source:MGI Symbol;Acc:MGI:109561]
chr1	85723214	0.734255	0.889362	-0.155107	0.0738334	-2.10077	0.0196061	0.0139131	0.0356612	1	3' UTR (ENSMUST00000162038, exon 4 of 6)	13339	ENSMUST00000161453	chr1-85793327-85794491-CpG:_135-CGI	70113	ENSMUSG00000052760	A630001G21Rik	RIKEN cDNA A630001G21 gene [Source:MGI Symbol;Acc:MGI:2443131]
chr1	85885034	0.763354	0.945277	-0.181923	0.070388	-2.58458	0.0376795	0.0144807	0.00974988	1	Intergenic	-9246	ENSMUST00000027425	chr1-85894474-85894906-CpG:_43-CGI	9440	NA	NA	NA
chr1	85895742	0.0343971	0.135905	-0.101507	0.0328844	-3.0868	0.00859799	0.0107855	0.00202326	1	intron (ENSMUST00000027425, intron 1 of 5)	1462	ENSMUST00000027425	chr1-85894474-85894906-CpG:_43-CGI	-837	ENSMUSG00000026223	Itm2c	integral membrane protein 2C [Source:MGI Symbol;Acc:MGI:1927594]
chr1	86014830	0.706884	0.432292	0.274592	0.0897357	3.06001	0.0171507	0.0171521	0.00221331	1	Intergenic	-1985	ENSMUST00000129169	chr1-86018289-86018836-CpG:_53-CGI	3459	NA	NA	NA
chr1	86015067	0.795795	0.951207	-0.155412	0.0583757	-2.66227	0.0147345	0.0136864	0.00776159	1	Intergenic	-1748	ENSMUST00000129169	chr1-86018289-86018836-CpG:_53-CGI	3222	NA	NA	NA
chr1	86021854	0.241374	0.377636	-0.136262	0.0610484	-2.23204	0.0112917	0.0104526	0.0256126	1	promoter-TSS (ENSMUST00000113344)	-87	ENSMUST00000052854	chr1-86018289-86018836-CpG:_53-CGI	-3019	ENSMUSG00000026226	Spata3	spermatogenesis associated 3 [Source:MGI Symbol;Acc:MGI:1917310]
chr1	86022086	0.701246	0.477442	0.223804	0.0941061	2.37821	0.0213402	0.0281164	0.0173968	1	promoter-TSS (ENSMUST00000131151)	-18	ENSMUST00000131151	chr1-86018289-86018836-CpG:_53-CGI	-3251	ENSMUSG00000026226	Spata3	spermatogenesis associated 3 [Source:MGI Symbol;Acc:MGI:1917310]
chr1	86032311	0.118251	0.229739	-0.111488	0.0488579	-2.28189	0.0115245	0.00990927	0.022496	1	Intergenic	10207	ENSMUST00000131151	chr1-86018289-86018836-CpG:_53-CGI	-13476	NA	NA	NA
chr1	86032698	0.239219	0.0951471	0.144072	0.0599815	2.40194	0.0185418	0.0178169	0.0163083	1	Intergenic	10594	ENSMUST00000131151	chr1-86045856-86046583-CpG:_105-CGI	13158	NA	NA	NA
chr1	86044963	0.779966	0.940361	-0.160395	0.0584367	-2.74476	0.013808	0.013096	0.00605551	1	promoter-TSS (ENSMUST00000165824)	-899	ENSMUST00000165824	chr1-86045856-86046583-CpG:_105-CGI	893	ENSMUSG00000026227	2810459M11Rik	RIKEN cDNA 2810459M11 gene [Source:MGI Symbol;Acc:MGI:1920042]
chr1	86055506	0.676232	0.817353	-0.141121	0.0663566	-2.12671	0.0118822	0.0154345	0.0334444	1	TTS (ENSMUST00000165824)	-8880	ENSMUST00000143200	chr1-86045856-86046583-CpG:_105-CGI	-8924	ENSMUSG00000026227	2810459M11Rik	RIKEN cDNA 2810459M11 gene [Source:MGI Symbol;Acc:MGI:1920042]
chr1	86129096	0.848326	0.967506	-0.11918	0.0596815	-1.99694	0.034356	0.01471	0.0458321	1	intron (ENSMUST00000152184, intron 5 of 6)	1230	ENSMUST00000149946	chr1-86154608-86155041-CpG:_38-CGI	25512	ENSMUSG00000026229	Psmd1	proteasome (prosome, macropain) 26S subunit, non-ATPase, 1 [Source:MGI Symbol;Acc:MGI:1917497]
chr1	86144606	0.724466	0.845113	-0.120647	0.0594653	-2.02886	0.0199747	0.00963443	0.0424723	1	intron (ENSMUST00000135197, intron 2 of 5)	-10173	ENSMUST00000123618	chr1-86154608-86155041-CpG:_38-CGI	10002	ENSMUSG00000094638	Gm21972	predicted gene 21972 [Source:MGI Symbol;Acc:MGI:5439441]
chr1	86144703	0.696631	0.833365	-0.136734	0.0680458	-2.00944	0.0177888	0.0130492	0.04449	1	intron (ENSMUST00000135197, intron 2 of 5)	-10076	ENSMUST00000123618	chr1-86154608-86155041-CpG:_38-CGI	9905	ENSMUSG00000094638	Gm21972	predicted gene 21972 [Source:MGI Symbol;Acc:MGI:5439441]
chr1	86154192	0.00497832	0.142923	-0.137945	0.0471975	-2.92271	0.0210677	0.0158913	0.00346996	1	promoter-TSS (ENSMUST00000135973)	-587	ENSMUST00000123618	chr1-86154608-86155041-CpG:_38-CGI	416	ENSMUSG00000062590	Armc9	armadillo repeat containing 9 [Source:MGI Symbol;Acc:MGI:1926045]
chr1	86154194	0.0260715	0.139342	-0.113271	0.0520348	-2.17683	0.0180508	0.017382	0.0294934	1	promoter-TSS (ENSMUST00000135973)	-585	ENSMUST00000123618	chr1-86154608-86155041-CpG:_38-CGI	414	ENSMUSG00000062590	Armc9	armadillo repeat containing 9 [Source:MGI Symbol;Acc:MGI:1926045]
chr1	86215164	0.934053	0.800586	0.133467	0.0491047	2.71801	0.0116567	0.012458	0.0065676	1	intron (ENSMUST00000113309, intron 19 of 24)	12669	ENSMUST00000156675	chr1-86154608-86155041-CpG:_38-CGI	-60124	ENSMUSG00000062590	Armc9	armadillo repeat containing 9 [Source:MGI Symbol;Acc:MGI:1926045]
chr1	86216808	0.861421	0.973545	-0.112124	0.0349236	-3.21055	0.0100524	0.0152497	0.00132479	1	intron (ENSMUST00000113309, intron 19 of 24)	14313	ENSMUST00000156675	chr1-86154608-86155041-CpG:_38-CGI	-61768	ENSMUSG00000062590	Armc9	armadillo repeat containing 9 [Source:MGI Symbol;Acc:MGI:1926045]
chr1	86284916	0.706712	0.508178	0.198534	0.079414	2.49999	0.0206315	0.0118515	0.0124198	1	intron (ENSMUST00000126385, intron 2 of 3)	16458	ENSMUST00000126385	chr1-86303140-86303984-CpG:_73-CGI	18224	ENSMUSG00000087538	Gm16341	predicted gene 16341 [Source:MGI Symbol;Acc:MGI:3840137]
chr1	86303023	0.469309	0.32666	0.142648	0.0683307	2.08762	0.0124911	0.0121555	0.0368323	1	promoter-TSS (ENSMUST00000113306)	-197	ENSMUST00000113306	chr1-86303140-86303984-CpG:_73-CGI	117	ENSMUSG00000079445	B3gnt7	UDP-GlcNAc:betaGal beta-1,3-N-acetylglucosaminyltransferase 7 [Source:MGI Symbol;Acc:MGI:2384394]
chr1	86309763	0.645589	0.767193	-0.121604	0.0585255	-2.0778	0.0151941	0.0100065	0.037728	1	Intergenic	6543	ENSMUST00000113306	chr1-86303140-86303984-CpG:_73-CGI	-5780	NA	NA	NA
chr1	86311186	0.515375	0.304255	0.211119	0.08012	2.63504	0.0129468	0.0152425	0.00841279	1	Intergenic	7966	ENSMUST00000113306	chr1-86303140-86303984-CpG:_73-CGI	-7203	NA	NA	NA
chr1	86372122	0.0602236	0.161467	-0.101244	0.0490229	-2.06524	0.0185465	0.0123112	0.0389005	1	exon (ENSMUST00000137643, exon 3 of 3)	12539	ENSMUST00000137643	chr1-86358611-86360007-CpG:_155-CGI	-12116	ENSMUSG00000073627	C130036L24Rik	RIKEN cDNA C130036L24 gene [Source:MGI Symbol;Acc:MGI:2441877]
chr1	86381086	0.164924	0.311064	-0.146139	0.0619693	-2.35825	0.0283377	0.0108518	0.0183612	1	Intergenic	7075	ENSMUST00000027440	chr1-86358611-86360007-CpG:_155-CGI	-21080	NA	NA	NA
chr1	86381096	0.184804	0.308218	-0.123414	0.0515829	-2.39253	0.00899446	0.0118283	0.0167327	1	Intergenic	7065	ENSMUST00000027440	chr1-86358611-86360007-CpG:_155-CGI	-21090	NA	NA	NA
chr1	86381105	0.200266	0.31819	-0.117924	0.0561228	-2.10118	0.0175583	0.00947072	0.0356254	1	Intergenic	7056	ENSMUST00000027440	chr1-86358611-86360007-CpG:_155-CGI	-21099	NA	NA	NA
chr1	86381443	0.567956	0.70772	-0.139764	0.0636477	-2.1959	0.0127079	0.0102674	0.028099	1	Intergenic	6718	ENSMUST00000027440	chr1-86358611-86360007-CpG:_155-CGI	-21437	NA	NA	NA
chr1	86399467	0.696082	0.364667	0.331415	0.0831706	3.98476	0.0127589	0.0228027	6.75488e-05	0.839623	Intergenic	-11306	ENSMUST00000027440	chr1-86434301-86434867-CpG:_49-CGI	34834	NA	NA	NA
chr1	86407210	0.435778	0.594027	-0.158249	0.073123	-2.16415	0.0146413	0.0109326	0.0304527	1	Intergenic	-19049	ENSMUST00000027440	chr1-86434301-86434867-CpG:_49-CGI	27091	NA	NA	NA
chr1	86415543	0.621044	0.461311	0.159733	0.0717109	2.22746	0.0104057	0.0231772	0.0259168	1	Intergenic	-10785	ENSMUST00000046004	chr1-86434301-86434867-CpG:_49-CGI	18758	NA	NA	NA
chr1	86439196	0.839272	0.678876	0.160395	0.0563264	2.8476	0.0109132	0.0109584	0.00440496	1	Intergenic	12868	ENSMUST00000046004	chr1-86441992-86443154-CpG:_96-CGI	2796	NA	NA	NA
chr1	86439644	0.246884	0.440745	-0.193861	0.0900135	-2.15369	0.0151344	0.0160337	0.0312647	1	Intergenic	13316	ENSMUST00000046004	chr1-86441992-86443154-CpG:_96-CGI	2348	NA	NA	NA
chr1	86442887	0.0598206	0.17309	-0.11327	0.0462755	-2.44772	0.0119341	0.0136205	0.0143762	1	Intergenic	16559	ENSMUST00000046004	chr1-86441992-86443154-CpG:_96-CGI	0	NA	NA	NA
chr1	86443083	0.225862	0.382821	-0.156959	0.0631982	-2.48361	0.0116653	0.0127273	0.013006	1	Intergenic	16755	ENSMUST00000046004	chr1-86441992-86443154-CpG:_96-CGI	0	NA	NA	NA
chr1	86450139	0.513851	0.360626	0.153225	0.0599121	2.5575	0.0103788	0.00956778	0.0105428	1	Intergenic	23811	ENSMUST00000046004	chr1-86441992-86443154-CpG:_96-CGI	-6986	NA	NA	NA
chr1	86464437	0.368523	0.663321	-0.294798	0.0759198	-3.88302	0.0133371	0.01307	0.000103168	0.936542	Intergenic	38109	ENSMUST00000046004	chr1-86441992-86443154-CpG:_96-CGI	-21284	NA	NA	NA
chr1	86467013	0.803249	0.914041	-0.110792	0.054122	-2.04707	0.0137207	0.0145945	0.0406508	1	Intergenic	40685	ENSMUST00000046004	chr1-86487213-86488016-CpG:_87-CGI	20200	NA	NA	NA
chr1	86473507	0.968865	0.865791	0.103074	0.0481732	2.13965	0.0113707	0.024502	0.0323831	1	Intergenic	47179	ENSMUST00000046004	chr1-86487213-86488016-CpG:_87-CGI	13706	NA	NA	NA
chr1	86478917	0.673696	0.818608	-0.144912	0.0696289	-2.08121	0.0150519	0.0121267	0.0374148	1	Intergenic	-47818	ENSMUST00000045897	chr1-86487213-86488016-CpG:_87-CGI	8296	NA	NA	NA
chr1	86479303	0.674432	0.50931	0.165122	0.0798961	2.06671	0.0250024	0.0197239	0.0387618	1	Intergenic	-47432	ENSMUST00000045897	chr1-86487213-86488016-CpG:_87-CGI	7910	NA	NA	NA
chr1	86509925	0.775146	0.929483	-0.154336	0.0531418	-2.90424	0.0120493	0.0158033	0.0036815	1	Intergenic	-16810	ENSMUST00000045897	chr1-86503849-86504493-CpG:_60-CGI	-5433	NA	NA	NA
chr1	86510406	0.721712	0.888952	-0.16724	0.0730249	-2.29018	0.0173769	0.0154195	0.0220111	1	Intergenic	-16329	ENSMUST00000045897	chr1-86503849-86504493-CpG:_60-CGI	-5914	NA	NA	NA
chr1	86520484	0.265578	0.146837	0.11874	0.0501222	2.36902	0.00938739	0.0132588	0.0178353	1	Intergenic	-6251	ENSMUST00000045897	chr1-86524827-86528579-CpG:_361-CGI	4343	NA	NA	NA
chr1	86530037	0.537972	0.768323	-0.230351	0.0730789	-3.15208	0.0120139	0.0179171	0.00162111	1	3' UTR (ENSMUST00000045897, exon 5 of 5)	3302	ENSMUST00000045897	chr1-86524827-86528579-CpG:_361-CGI	-1459	ENSMUSG00000026238	Ptma	prothymosin alpha [Source:MGI Symbol;Acc:MGI:97803]
chr1	86531771	0.760478	0.895783	-0.135306	0.057297	-2.36148	0.0150137	0.0126269	0.0182021	1	Intergenic	5036	ENSMUST00000045897	chr1-86524827-86528579-CpG:_361-CGI	-3193	NA	NA	NA
chr1	86532790	0.723112	0.915236	-0.192124	0.0582245	-3.29971	0.0135594	0.0128468	0.000967834	1	Intergenic	6055	ENSMUST00000045897	chr1-86524827-86528579-CpG:_361-CGI	-4212	NA	NA	NA
chr1	86590338	0.571468	0.741508	-0.17004	0.0678334	-2.50673	0.012585	0.0113153	0.0121855	1	intron (ENSMUST00000138280, intron 2 of 5)	3197	ENSMUST00000122884	chr1-86587037-86587467-CpG:_33-CGI	-2872	ENSMUSG00000026240	Cops7b	COP9 (constitutive photomorphogenic) homolog, subunit 7b (Arabidopsis thaliana) [Source:MGI Symbol;Acc:MGI:1349388]
chr1	86608310	0.142369	0.393741	-0.251371	0.0719362	-3.49436	0.0137629	0.0146838	0.000475191	1	Intergenic	11571	ENSMUST00000127219	chr1-86587037-86587467-CpG:_33-CGI	-20844	NA	NA	NA
chr1	86909251	0.967844	0.866691	0.101153	0.0423611	2.38787	0.0147995	0.012568	0.0169463	1	exon (ENSMUST00000167233, exon 1 of 1)	431	ENSMUST00000120149	chr1-87098682-87098940-CpG:_25-CGI	189431	ENSMUSG00000084106	Gm6136	predicted pseudogene 6136 [Source:MGI Symbol;Acc:MGI:3646897]
chr1	87059367	0.474778	0.29837	0.176408	0.0887545	1.9876	0.0155059	0.0298612	0.0468564	1	Intergenic	30560	ENSMUST00000027455	chr1-87098682-87098940-CpG:_25-CGI	39315	NA	NA	NA
chr1	87079379	0.139315	0.0217365	0.117578	0.0453329	2.59366	0.0162259	0.0157483	0.0094959	1	Intergenic	10548	ENSMUST00000027455	chr1-87098682-87098940-CpG:_25-CGI	19303	NA	NA	NA
chr1	87089487	0.633081	0.80746	-0.174379	0.0652864	-2.67099	0.0149017	0.0126276	0.00756281	1	intron (ENSMUST00000027455, intron 2 of 10)	440	ENSMUST00000027455	chr1-87098682-87098940-CpG:_25-CGI	9195	ENSMUSG00000026246	Alppl2	alkaline phosphatase, placental-like 2 [Source:MGI Symbol;Acc:MGI:108009]
chr1	87127703	0.120627	0.00378166	0.116845	0.0426298	2.74092	0.0172779	0.0212391	0.0061267	1	exon (ENSMUST00000044878, exon 11 of 11)	2696	ENSMUST00000044878	chr1-87153912-87155085-CpG:_126-CGI	26209	ENSMUSG00000036500	Akp3	alkaline phosphatase 3, intestine, not Mn requiring [Source:MGI Symbol;Acc:MGI:87984]
chr1	87140981	0.765678	0.898434	-0.132757	0.0669892	-1.98177	0.0216325	0.0139009	0.0475052	1	Intergenic	7934	ENSMUST00000162015	chr1-87153912-87155085-CpG:_126-CGI	12931	NA	NA	NA
chr1	87149381	0.321331	0.140675	0.180657	0.0684561	2.63902	0.0129143	0.0134333	0.00831471	1	promoter-TSS (ENSMUST00000162015)	-466	ENSMUST00000162015	chr1-87153912-87155085-CpG:_126-CGI	4531	ENSMUSG00000026247	Ecel1	endothelin converting enzyme-like 1 [Source:MGI Symbol;Acc:MGI:1343461]
chr1	87170348	0.459498	0.645307	-0.18581	0.0840604	-2.21043	0.0184041	0.023006	0.0270753	1	Intergenic	-12964	ENSMUST00000044533	chr1-87155838-87156120-CpG:_32-CGI	-14229	NA	NA	NA
chr1	87230697	0.820828	0.682948	0.137881	0.0590126	2.33646	0.0140169	0.0169987	0.0194671	1	intron (ENSMUST00000076362, intron 6 of 6)	16412	ENSMUST00000113231	chr1-87213816-87214382-CpG:_64-CGI	-16316	ENSMUSG00000026254	Eif4e2	eukaryotic translation initiation factor 4E member 2 [Source:MGI Symbol;Acc:MGI:1914440]
chr1	87310139	0.667203	0.8713	-0.204096	0.0848937	-2.40414	0.013823	0.0538008	0.0162105	1	TTS (ENSMUST00000150831)	914	ENSMUST00000150831	chr1-87326822-87327563-CpG:_75-CGI	16683	ENSMUSG00000026255	Efhd1	EF hand domain containing 1 [Source:MGI Symbol;Acc:MGI:1921607]
chr1	87476120	0.476664	0.618201	-0.141537	0.0662453	-2.13656	0.013344	0.0109548	0.032634	1	TTS (ENSMUST00000068681)	5857	ENSMUST00000027476	chr1-87475331-87475685-CpG:_33-CGI	-436	ENSMUSG00000026259	Ngef	neuronal guanine nucleotide exchange factor [Source:MGI Symbol;Acc:MGI:1858414]
chr1	87476688	0.686245	0.828514	-0.142269	0.0705288	-2.01717	0.0258209	0.0117799	0.0436773	1	TTS (ENSMUST00000068681)	6425	ENSMUST00000027476	chr1-87475331-87475685-CpG:_33-CGI	-1004	ENSMUSG00000026259	Ngef	neuronal guanine nucleotide exchange factor [Source:MGI Symbol;Acc:MGI:1858414]
chr1	87540446	0.992286	0.8765	0.115787	0.0457757	2.52943	0.0223264	0.0162601	0.0114247	1	intron (ENSMUST00000166055, intron 1 of 2)	4245	ENSMUST00000172004	chr1-87509540-87510557-CpG:_101-CGI	-29890	ENSMUSG00000079434	Neu2	neuraminidase 2 [Source:MGI Symbol;Acc:MGI:1344417]
chr1	87574361	0.70079	0.508082	0.192709	0.0776896	2.48049	0.0128203	0.0128694	0.01312	1	promoter-TSS (ENSMUST00000068681)	316	ENSMUST00000163606	chr1-87509540-87510557-CpG:_101-CGI	-63805	ENSMUSG00000026259	Ngef	neuronal guanine nucleotide exchange factor [Source:MGI Symbol;Acc:MGI:1858414]
chr1	87646049	0.635295	0.490278	0.145017	0.0710695	2.0405	0.0152702	0.017666	0.0413004	1	TTS (ENSMUST00000164592)	24376	ENSMUST00000163576	chr1-87755866-87756662-CpG:_90-CGI	109817	ENSMUSG00000026288	Inpp5d	inositol polyphosphate-5-phosphatase D [Source:MGI Symbol;Acc:MGI:107357]
chr1	87729082	0.559919	0.42671	0.133209	0.0628968	2.1179	0.00946868	0.0137136	0.0341837	1	Intergenic	19742	ENSMUST00000163548	chr1-87755866-87756662-CpG:_90-CGI	26784	NA	NA	NA
chr1	87753734	0.768808	0.93092	-0.162113	0.0612334	-2.64745	0.0134705	0.016301	0.0081101	1	Intergenic	-2135	ENSMUST00000144047	chr1-87755866-87756662-CpG:_90-CGI	2132	NA	NA	NA
chr1	87766316	0.823469	0.934837	-0.111368	0.0524611	-2.12286	0.0194765	0.0170506	0.0337654	1	promoter-TSS (ENSMUST00000129431)	-584	ENSMUST00000129431	chr1-87755866-87756662-CpG:_90-CGI	-9655	ENSMUSG00000026289	Atg16l1	autophagy related 16-like 1 (S. cerevisiae) [Source:MGI Symbol;Acc:MGI:1924290]
chr1	87807410	0.733086	0.871537	-0.138451	0.0602965	-2.29617	0.0119696	0.013637	0.0216663	1	intron (ENSMUST00000177757, intron 2 of 15)	3731	ENSMUST00000177757	chr1-87853349-87853897-CpG:_67-CGI	45939	ENSMUSG00000056055	Sag	S-antigen, retina and pineal gland (arrestin) [Source:MGI Symbol;Acc:MGI:98227]
chr1	87921605	0.777028	0.908881	-0.131853	0.0594299	-2.21863	0.0151231	0.0168127	0.0265117	1	exon (ENSMUST00000027517, exon 10 of 30)	68319	ENSMUST00000027517	chr1-87853349-87853897-CpG:_67-CGI	-67709	ENSMUSG00000070738	Dgkd	diacylglycerol kinase, delta [Source:MGI Symbol;Acc:MGI:2138334]
chr1	87947667	0.320256	0.517021	-0.196765	0.0915603	-2.14902	0.0165836	0.021635	0.0316328	1	intron (ENSMUST00000040783, intron 27 of 27)	60883	ENSMUST00000040783	chr1-88008207-88008601-CpG:_45-CGI	60540	ENSMUSG00000005501	Usp40	ubiquitin specific peptidase 40 [Source:MGI Symbol;Acc:MGI:2443184]
chr1	87948144	0.66275	0.82159	-0.15884	0.0605627	-2.62274	0.0139818	0.0135373	0.00872254	1	intron (ENSMUST00000040783, intron 27 of 27)	60406	ENSMUST00000040783	chr1-88008207-88008601-CpG:_45-CGI	60063	ENSMUSG00000005501	Usp40	ubiquitin specific peptidase 40 [Source:MGI Symbol;Acc:MGI:2443184]
chr1	87960292	0.680323	0.476925	0.203398	0.0978039	2.07965	0.052287	0.0163825	0.037558	1	intron (ENSMUST00000040783, intron 19 of 27)	48258	ENSMUST00000040783	chr1-88008207-88008601-CpG:_45-CGI	47915	ENSMUSG00000005501	Usp40	ubiquitin specific peptidase 40 [Source:MGI Symbol;Acc:MGI:2443184]
chr1	87960457	0.538606	0.697254	-0.158647	0.07401	-2.14359	0.0126316	0.0129739	0.0320655	1	intron (ENSMUST00000040783, intron 19 of 27)	48093	ENSMUST00000040783	chr1-88008207-88008601-CpG:_45-CGI	47750	ENSMUSG00000005501	Usp40	ubiquitin specific peptidase 40 [Source:MGI Symbol;Acc:MGI:2443184]
chr1	88060524	0.839606	0.977895	-0.138289	0.0491176	-2.81546	0.0138998	0.0172748	0.0048707	1	intron (ENSMUST00000113142, intron 1 of 4)	5044	ENSMUST00000173325	chr1-88008207-88008601-CpG:_45-CGI	-51924	ENSMUSG00000090165	Ugt1a10	UDP glycosyltransferase 1 family, polypeptide A10 [Source:MGI Symbol;Acc:MGI:3580642]
chr1	88120927	0.353023	0.225917	0.127106	0.0468067	2.71555	0.00824109	0.00774145	0.00661656	1	intron (ENSMUST00000113137, intron 1 of 4)	-5848	ENSMUST00000120729	chr1-88205329-88205799-CpG:_58-CGI	84402	ENSMUSG00000090145	Ugt1a6b	UDP glucuronosyltransferase 1 family, polypeptide A6B [Source:MGI Symbol;Acc:MGI:3580629]
chr1	88207769	0.773884	0.893154	-0.11927	0.0595958	-2.00132	0.0169484	0.0145446	0.0453582	1	intron (ENSMUST00000049289, intron 1 of 4)	-2022	ENSMUST00000119972	chr1-88205329-88205799-CpG:_58-CGI	-1971	ENSMUSG00000090171	Ugt1a2	UDP glucuronosyltransferase 1 family, polypeptide A2 [Source:MGI Symbol;Acc:MGI:3576049]
chr1	88212583	0.793258	0.657032	0.136226	0.066888	2.03662	0.0117307	0.0132722	0.0416879	1	exon (ENSMUST00000073049, exon 1 of 5)	625	ENSMUST00000073049	chr1-88205329-88205799-CpG:_58-CGI	-6785	ENSMUSG00000089960	Ugt1a1	UDP glucuronosyltransferase 1 family, polypeptide A1 [Source:MGI Symbol;Acc:MGI:98898]
chr1	88241223	0.699278	0.810393	-0.111115	0.0546309	-2.03392	0.0176164	0.00848039	0.0419593	1	TTS (ENSMUST00000142632)	3116	ENSMUST00000142632	chr1-88205329-88205799-CpG:_58-CGI	-35425	ENSMUSG00000079429	Mroh2a	maestro heat-like repeat family member 2A [Source:MGI Symbol;Acc:MGI:3705228]
chr1	88244280	0.687864	0.511135	0.176729	0.0805035	2.19529	0.0138363	0.0210442	0.0281427	1	intron (ENSMUST00000061013, intron 23 of 42)	6173	ENSMUST00000142632	chr1-88277213-88277704-CpG:_49-CGI	32933	ENSMUSG00000079429	Mroh2a	maestro heat-like repeat family member 2A [Source:MGI Symbol;Acc:MGI:3705228]
chr1	88245949	0.15719	0.0527732	0.104417	0.0513415	2.03377	0.0145481	0.0125409	0.0419745	1	intron (ENSMUST00000061013, intron 24 of 42)	7842	ENSMUST00000142632	chr1-88277213-88277704-CpG:_49-CGI	31264	ENSMUSG00000079429	Mroh2a	maestro heat-like repeat family member 2A [Source:MGI Symbol;Acc:MGI:3705228]
chr1	88253004	0.530647	0.691156	-0.160509	0.0812565	-1.97534	0.0136155	0.0135352	0.0482297	1	intron (ENSMUST00000061013, intron 32 of 42)	-4753	ENSMUST00000135948	chr1-88277213-88277704-CpG:_49-CGI	24209	ENSMUSG00000079429	Mroh2a	maestro heat-like repeat family member 2A [Source:MGI Symbol;Acc:MGI:3705228]
chr1	88424542	0.863394	0.671236	0.192159	0.0601233	3.19608	0.0112845	0.0137419	0.0013931	1	intron (ENSMUST00000176708, intron 6 of 6)	17264	ENSMUST00000176708	chr1-88277213-88277704-CpG:_49-CGI	-146839	ENSMUSG00000026295	Spp2	secreted phosphoprotein 2 [Source:MGI Symbol;Acc:MGI:1922646]
chr1	88464750	0.81102	0.698262	0.112758	0.0573773	1.9652	0.0106309	0.012061	0.0493914	1	Intergenic	45135	ENSMUST00000067625	chr1-88277213-88277704-CpG:_49-CGI	-187047	NA	NA	NA
chr1	88491661	0.477958	0.643996	-0.166038	0.0762568	-2.17735	0.0137085	0.0184219	0.0294543	1	Intergenic	18224	ENSMUST00000067625	chr1-88700953-88702514-CpG:_167-CGI	209292	NA	NA	NA
chr1	88587821	0.935915	0.76306	0.172855	0.0599652	2.88258	0.0197818	0.0157598	0.00394435	1	Intergenic	-77936	ENSMUST00000067625	chr1-88700953-88702514-CpG:_167-CGI	113132	NA	NA	NA
chr1	88602612	0.504535	0.64828	-0.143745	0.0721002	-1.99368	0.0119288	0.0121875	0.0461866	1	Intergenic	-92727	ENSMUST00000067625	chr1-88700953-88702514-CpG:_167-CGI	98341	NA	NA	NA
chr1	88699682	0.158079	0.29276	-0.134682	0.0491743	-2.73886	0.0110497	0.0111254	0.00616526	1	3' UTR (ENSMUST00000159814, exon 1 of 1)	2193	ENSMUST00000051236	chr1-88700953-88702514-CpG:_167-CGI	1271	ENSMUSG00000049866	Arl4c	ADP-ribosylation factor-like 4C [Source:MGI Symbol;Acc:MGI:2445172]
chr1	88700153	0.404093	0.554473	-0.15038	0.0706145	-2.12959	0.0163763	0.0162827	0.0332056	1	3' UTR (ENSMUST00000159814, exon 1 of 1)	1722	ENSMUST00000051236	chr1-88700953-88702514-CpG:_167-CGI	800	ENSMUSG00000049866	Arl4c	ADP-ribosylation factor-like 4C [Source:MGI Symbol;Acc:MGI:2445172]
chr1	88700342	0.380072	0.253913	0.126158	0.0608559	2.07307	0.0119947	0.011812	0.0381659	1	3' UTR (ENSMUST00000159814, exon 1 of 1)	1533	ENSMUST00000051236	chr1-88700953-88702514-CpG:_167-CGI	611	ENSMUSG00000049866	Arl4c	ADP-ribosylation factor-like 4C [Source:MGI Symbol;Acc:MGI:2445172]
chr1	88757137	0.626002	0.771075	-0.145072	0.0515032	-2.81676	0.0095561	0.0102104	0.00485104	1	Intergenic	2184	ENSMUST00000180596	chr1-88700953-88702514-CpG:_167-CGI	-54624	NA	NA	NA
chr1	88774331	0.756024	0.644742	0.111282	0.0549276	2.02598	0.00726554	0.0165444	0.042767	1	Intergenic	19378	ENSMUST00000180596	chr1-88700953-88702514-CpG:_167-CGI	-71818	NA	NA	NA
chr1	88799701	0.445893	0.233617	0.212276	0.0750646	2.8279	0.0193571	0.0133837	0.00468538	1	Intergenic	44748	ENSMUST00000180596	chr1-88700953-88702514-CpG:_167-CGI	-97188	NA	NA	NA
chr1	88955054	0.572165	0.703095	-0.130929	0.0564674	-2.31867	0.00951105	0.0121451	0.020413	1	Intergenic	-115360	ENSMUST00000066279	chr1-89070436-89071245-CpG:_66-CGI	115382	NA	NA	NA
chr1	88964639	0.962975	0.860884	0.10209	0.0476391	2.14299	0.0167027	0.0145182	0.0321137	1	Intergenic	-105775	ENSMUST00000066279	chr1-89070436-89071245-CpG:_66-CGI	105797	NA	NA	NA
chr1	89102244	0.568971	0.334225	0.234746	0.0869974	2.69831	0.0143261	0.0151542	0.00696921	1	intron (ENSMUST00000123745, intron 1 of 2)	31792	ENSMUST00000123745	chr1-89070436-89071245-CpG:_66-CGI	-31000	ENSMUSG00000036206	Sh3bp4	SH3-domain binding protein 4 [Source:MGI Symbol;Acc:MGI:2138297]
chr1	89102277	0.477079	0.259962	0.217118	0.0684182	3.17339	0.011695	0.0117443	0.00150669	1	intron (ENSMUST00000123745, intron 1 of 2)	31825	ENSMUST00000123745	chr1-89070436-89071245-CpG:_66-CGI	-31033	ENSMUSG00000036206	Sh3bp4	SH3-domain binding protein 4 [Source:MGI Symbol;Acc:MGI:2138297]
chr1	89343003	0.472771	0.30054	0.172231	0.0877371	1.96303	0.0152649	0.0151581	0.0496421	1	Intergenic	-111807	ENSMUST00000027521	chr1-89454368-89455875-CpG:_155-CGI	111365	NA	NA	NA
chr1	89439326	0.240192	0.457088	-0.216895	0.0724424	-2.99404	0.0149416	0.0131834	0.00275311	1	Intergenic	-15484	ENSMUST00000027521	chr1-89454368-89455875-CpG:_155-CGI	15042	NA	NA	NA
chr1	89458055	0.713769	0.545323	0.168446	0.0787077	2.14015	0.0147931	0.0130946	0.0323426	1	intron (ENSMUST00000027521, intron 1 of 17)	3245	ENSMUST00000074945	chr1-89454368-89455875-CpG:_155-CGI	-2181	ENSMUSG00000055013	Agap1	ArfGAP with GTPase domain, ankyrin repeat and PH domain 1 [Source:MGI Symbol;Acc:MGI:2653690]
chr1	89466723	0.763273	0.863763	-0.10049	0.0472729	-2.12573	0.0115428	0.0103588	0.0335256	1	intron (ENSMUST00000027521, intron 1 of 17)	11913	ENSMUST00000074945	chr1-89454368-89455875-CpG:_155-CGI	-10849	ENSMUSG00000055013	Agap1	ArfGAP with GTPase domain, ankyrin repeat and PH domain 1 [Source:MGI Symbol;Acc:MGI:2653690]
chr1	89566704	0.0648745	0.178825	-0.11395	0.0555626	-2.05085	0.0223984	0.0154178	0.0402819	1	intron (ENSMUST00000027521, intron 1 of 17)	3345	ENSMUST00000157746	chr1-89580254-89581800-CpG:_183-CGI	13550	ENSMUSG00000055013	Agap1	ArfGAP with GTPase domain, ankyrin repeat and PH domain 1 [Source:MGI Symbol;Acc:MGI:2653690]
chr1	89654762	0.955466	0.802264	0.153202	0.0576044	2.65956	0.0153512	0.0167152	0.00782428	1	intron (ENSMUST00000027521, intron 6 of 17)	-30039	ENSMUST00000158150	chr1-89580254-89581800-CpG:_183-CGI	-72963	ENSMUSG00000055013	Agap1	ArfGAP with GTPase domain, ankyrin repeat and PH domain 1 [Source:MGI Symbol;Acc:MGI:2653690]
chr1	89731005	0.795282	0.579749	0.215533	0.0837102	2.57476	0.0140216	0.0178967	0.0100311	1	intron (ENSMUST00000027521, intron 10 of 17)	46204	ENSMUST00000158150	chr1-89580254-89581800-CpG:_183-CGI	-149206	ENSMUSG00000055013	Agap1	ArfGAP with GTPase domain, ankyrin repeat and PH domain 1 [Source:MGI Symbol;Acc:MGI:2653690]
chr1	89744022	0.718017	0.879554	-0.161536	0.0616709	-2.61933	0.0130723	0.0122853	0.00881031	1	intron (ENSMUST00000074945, intron 11 of 16)	59221	ENSMUST00000158150	chr1-89580254-89581800-CpG:_183-CGI	-162223	ENSMUSG00000055013	Agap1	ArfGAP with GTPase domain, ankyrin repeat and PH domain 1 [Source:MGI Symbol;Acc:MGI:2653690]
chr1	89763768	0.699517	0.826648	-0.127131	0.0611878	-2.07772	0.0141261	0.0131663	0.0377355	1	intron (ENSMUST00000074945, intron 11 of 16)	78967	ENSMUST00000158150	chr1-89922851-89923131-CpG:_22-CGI	159083	ENSMUSG00000055013	Agap1	ArfGAP with GTPase domain, ankyrin repeat and PH domain 1 [Source:MGI Symbol;Acc:MGI:2653690]
chr1	89817010	0.555519	0.357212	0.198307	0.0907311	2.18566	0.0187233	0.01486	0.0288408	1	intron (ENSMUST00000027521, intron 13 of 17)	-113223	ENSMUST00000173856	chr1-89922851-89923131-CpG:_22-CGI	105841	ENSMUSG00000055013	Agap1	ArfGAP with GTPase domain, ankyrin repeat and PH domain 1 [Source:MGI Symbol;Acc:MGI:2653690]
chr1	89817022	0.774597	0.571244	0.203353	0.0916315	2.21924	0.0182544	0.0258891	0.0264701	1	intron (ENSMUST00000027521, intron 13 of 17)	-113211	ENSMUST00000173856	chr1-89922851-89923131-CpG:_22-CGI	105829	ENSMUSG00000055013	Agap1	ArfGAP with GTPase domain, ankyrin repeat and PH domain 1 [Source:MGI Symbol;Acc:MGI:2653690]
chr1	89870572	0.340443	0.49156	-0.151117	0.074793	-2.02047	0.0110824	0.0229718	0.0433351	1	intron (ENSMUST00000027521, intron 16 of 17)	-59661	ENSMUST00000173856	chr1-89922851-89923131-CpG:_22-CGI	52279	ENSMUSG00000055013	Agap1	ArfGAP with GTPase domain, ankyrin repeat and PH domain 1 [Source:MGI Symbol;Acc:MGI:2653690]
chr1	89913802	0.52218	0.654006	-0.131826	0.0652841	-2.01926	0.0116517	0.0133683	0.0434597	1	Intergenic	-16431	ENSMUST00000173856	chr1-89922851-89923131-CpG:_22-CGI	9049	NA	NA	NA
chr1	89921339	0.301976	0.133041	0.168935	0.0589334	2.86654	0.0151229	0.0156447	0.00414981	1	Intergenic	-8894	ENSMUST00000173856	chr1-89922851-89923131-CpG:_22-CGI	1512	NA	NA	NA
chr1	89923831	0.155004	0.292556	-0.137552	0.0616822	-2.23001	0.00958768	0.0225797	0.0257469	1	Intergenic	-6402	ENSMUST00000173856	chr1-89922851-89923131-CpG:_22-CGI	-701	NA	NA	NA
chr1	89926333	0.618164	0.744461	-0.126297	0.06226	-2.02854	0.010711	0.0137691	0.042505	1	Intergenic	-3900	ENSMUST00000173856	chr1-89928656-89928995-CpG:_26-CGI	2323	NA	NA	NA
chr1	89926760	0.329359	0.164188	0.165171	0.075877	2.17683	0.0179297	0.0135793	0.0294936	1	Intergenic	-3473	ENSMUST00000173856	chr1-89928656-89928995-CpG:_26-CGI	1896	NA	NA	NA
chr1	89926864	0.380135	0.255184	0.124951	0.0582879	2.14369	0.0117128	0.00946826	0.0320574	1	Intergenic	-3369	ENSMUST00000173856	chr1-89928656-89928995-CpG:_26-CGI	1792	NA	NA	NA
chr1	89928740	0.432623	0.246315	0.186309	0.0657789	2.83234	0.011435	0.0162702	0.00462081	1	exon (ENSMUST00000036954, exon 2 of 2)	-1493	ENSMUST00000173856	chr1-89928656-89928995-CpG:_26-CGI	0	ENSMUSG00000034486	Gbx2	gastrulation brain homeobox 2 [Source:MGI Symbol;Acc:MGI:95668]
chr1	89929346	0.0500739	0.22308	-0.173006	0.0606742	-2.8514	0.0133139	0.015714	0.00435273	1	promoter-TSS (ENSMUST00000173856)	-887	ENSMUST00000173856	chr1-89928656-89928995-CpG:_26-CGI	-352	ENSMUSG00000092627	D130058E05Rik	RIKEN cDNA D130058E05 gene [Source:MGI Symbol;Acc:MGI:2444614]
chr1	89929349	0.0192048	0.153383	-0.134178	0.050359	-2.66443	0.0181617	0.0161369	0.00771198	1	promoter-TSS (ENSMUST00000173856)	-884	ENSMUST00000173856	chr1-89928656-89928995-CpG:_26-CGI	-355	ENSMUSG00000092627	D130058E05Rik	RIKEN cDNA D130058E05 gene [Source:MGI Symbol;Acc:MGI:2444614]
chr1	89930383	0.146599	0.0286298	0.117969	0.0539198	2.18786	0.017431	0.0187262	0.0286796	1	exon (ENSMUST00000173856, exon 1 of 2)	150	ENSMUST00000173856	chr1-89930082-89931398-CpG:_140-CGI	0	ENSMUSG00000092627	D130058E05Rik	RIKEN cDNA D130058E05 gene [Source:MGI Symbol;Acc:MGI:2444614]
chr1	89936104	0.0300729	0.13445	-0.104377	0.0503947	-2.07119	0.0188948	0.0138745	0.0383409	1	Intergenic	-2815	ENSMUST00000036954	chr1-89930082-89931398-CpG:_140-CGI	-4707	NA	NA	NA
chr1	89939768	0.490216	0.344515	0.145701	0.0736495	1.97831	0.0198871	0.0112955	0.0478941	1	Intergenic	-6479	ENSMUST00000036954	chr1-89941589-89942209-CpG:_48-CGI	1821	NA	NA	NA
chr1	89939988	0.286172	0.439453	-0.153281	0.0666969	-2.29817	0.01705	0.0104841	0.021552	1	Intergenic	-6699	ENSMUST00000036954	chr1-89941589-89942209-CpG:_48-CGI	1601	NA	NA	NA
chr1	89940090	0.0846549	0.238771	-0.154116	0.0568018	-2.71322	0.012462	0.0137247	0.00666328	1	Intergenic	-6801	ENSMUST00000036954	chr1-89941589-89942209-CpG:_48-CGI	1499	NA	NA	NA
chr1	89941258	0.143987	0.25279	-0.108803	0.051932	-2.09511	0.011068	0.0104761	0.0361615	1	Intergenic	-7969	ENSMUST00000036954	chr1-89941589-89942209-CpG:_48-CGI	331	NA	NA	NA
chr1	89941373	0.308024	0.426601	-0.118577	0.0524491	-2.26079	0.00917305	0.0084279	0.023772	1	Intergenic	-8084	ENSMUST00000036954	chr1-89941589-89942209-CpG:_48-CGI	216	NA	NA	NA
chr1	89961897	0.586605	0.711049	-0.124444	0.0607884	-2.04717	0.0120155	0.0129125	0.0406411	1	intron (ENSMUST00000154228, intron 2 of 3)	-28608	ENSMUST00000036954	chr1-89968235-89968791-CpG:_92-CGI	6338	ENSMUSG00000067081	Asb18	ankyrin repeat and SOCS box-containing 18 [Source:MGI Symbol;Acc:MGI:2655109]
chr1	89970889	0.242071	0.353938	-0.111867	0.0533261	-2.09779	0.0100569	0.00894462	0.0359238	1	intron (ENSMUST00000086882, intron 3 of 5)	-37600	ENSMUST00000036954	chr1-89968235-89968791-CpG:_92-CGI	-2099	ENSMUSG00000067081	Asb18	ankyrin repeat and SOCS box-containing 18 [Source:MGI Symbol;Acc:MGI:2655109]
chr1	89992387	0.208879	0.400137	-0.191258	0.084895	-2.25288	0.0175234	0.0154872	0.024267	1	intron (ENSMUST00000097656, intron 2 of 5)	22189	ENSMUST00000154228	chr1-89992163-89992477-CpG:_27-CGI	0	ENSMUSG00000067081	Asb18	ankyrin repeat and SOCS box-containing 18 [Source:MGI Symbol;Acc:MGI:2655109]
chr1	89993097	0.256505	0.405058	-0.148553	0.0667624	-2.2251	0.0147118	0.0119506	0.0260744	1	exon (ENSMUST00000086882, exon 3 of 6)	21479	ENSMUST00000154228	chr1-89992933-89993202-CpG:_24-CGI	0	ENSMUSG00000067081	Asb18	ankyrin repeat and SOCS box-containing 18 [Source:MGI Symbol;Acc:MGI:2655109]
chr1	89993171	0.795369	0.611492	0.183877	0.0677095	2.71567	0.0110827	0.0126151	0.00661416	1	exon (ENSMUST00000086882, exon 3 of 6)	21405	ENSMUST00000154228	chr1-89992933-89993202-CpG:_24-CGI	0	ENSMUSG00000067081	Asb18	ankyrin repeat and SOCS box-containing 18 [Source:MGI Symbol;Acc:MGI:2655109]
chr1	89993176	0.448085	0.287366	0.160719	0.0719878	2.23259	0.0124301	0.0133144	0.0255762	1	exon (ENSMUST00000086882, exon 3 of 6)	21400	ENSMUST00000154228	chr1-89992933-89993202-CpG:_24-CGI	0	ENSMUSG00000067081	Asb18	ankyrin repeat and SOCS box-containing 18 [Source:MGI Symbol;Acc:MGI:2655109]
chr1	90013195	0.805326	0.964631	-0.159305	0.0480294	-3.31683	0.0125591	0.0132206	0.000910448	1	intron (ENSMUST00000086882, intron 1 of 5)	1381	ENSMUST00000154228	chr1-89992933-89993202-CpG:_24-CGI	-19994	ENSMUSG00000067081	Asb18	ankyrin repeat and SOCS box-containing 18 [Source:MGI Symbol;Acc:MGI:2655109]
chr1	90026771	0.408483	0.606662	-0.198179	0.100301	-1.97584	0.0522802	0.0134935	0.0481727	1	Intergenic	-12106	ENSMUST00000097656	chr1-89992933-89993202-CpG:_24-CGI	-33570	NA	NA	NA
chr1	90027106	0.176275	0.326211	-0.149936	0.0564782	-2.65477	0.0111597	0.0105291	0.0079363	1	Intergenic	-12441	ENSMUST00000097656	chr1-89992933-89993202-CpG:_24-CGI	-33905	NA	NA	NA
chr1	90159956	0.792144	0.906442	-0.114298	0.044502	-2.56837	0.0107178	0.010747	0.0102179	1	Intergenic	-6556	ENSMUST00000113094	chr1-89992933-89993202-CpG:_24-CGI	-166755	NA	NA	NA
chr1	90160286	0.286712	0.443825	-0.157113	0.0763704	-2.05725	0.0234569	0.0114195	0.0396619	1	Intergenic	-6886	ENSMUST00000113094	chr1-89992933-89993202-CpG:_24-CGI	-167085	NA	NA	NA
chr1	90202749	0.723773	0.868719	-0.144946	0.0628749	-2.30532	0.0263695	0.010289	0.0211489	1	Intergenic	-1230	ENSMUST00000065587	chr1-89992933-89993202-CpG:_24-CGI	-209548	NA	NA	NA
chr1	90234678	0.136106	0.260425	-0.124318	0.0471632	-2.63592	0.0118145	0.00896922	0.008391	1	Intergenic	30673	ENSMUST00000159654	chr1-89992933-89993202-CpG:_24-CGI	-241477	NA	NA	NA
chr1	90234777	0.538803	0.680667	-0.141864	0.0602261	-2.35552	0.0105638	0.0100574	0.0184968	1	Intergenic	30772	ENSMUST00000159654	chr1-89992933-89993202-CpG:_24-CGI	-241576	NA	NA	NA
chr1	90276072	0.442872	0.581698	-0.138826	0.070826	-1.9601	0.0129879	0.0113344	0.0499843	1	Intergenic	-51239	ENSMUST00000184315	chr1-89992933-89993202-CpG:_24-CGI	-282871	NA	NA	NA
chr1	90498475	0.731354	0.892039	-0.160685	0.0657638	-2.44337	0.014935	0.0148679	0.0145507	1	Intergenic	-104949	ENSMUST00000036153	chr1-90603176-90603710-CpG:_58-CGI	104701	NA	NA	NA
chr1	90545199	0.244128	0.408562	-0.164434	0.078023	-2.10751	0.0131592	0.0207145	0.0350737	1	Intergenic	-58225	ENSMUST00000036153	chr1-90603176-90603710-CpG:_58-CGI	57977	NA	NA	NA
chr1	90591268	0.699918	0.820907	-0.120988	0.0566435	-2.13596	0.0122525	0.0107313	0.032683	1	Intergenic	-12156	ENSMUST00000036153	chr1-90603176-90603710-CpG:_58-CGI	11908	NA	NA	NA
chr1	90623840	0.888612	0.676388	0.212223	0.0676382	3.13763	0.0258028	0.0128236	0.00170321	1	Intergenic	20416	ENSMUST00000036153	chr1-90603176-90603710-CpG:_58-CGI	-20131	NA	NA	NA
chr1	90627717	0.897277	0.782158	0.115119	0.0502277	2.29194	0.0144766	0.0111105	0.0219093	1	Intergenic	24293	ENSMUST00000036153	chr1-90603176-90603710-CpG:_58-CGI	-24008	NA	NA	NA
chr1	90627829	0.94665	0.78636	0.16029	0.0554526	2.89058	0.013522	0.0164639	0.00384528	1	Intergenic	24405	ENSMUST00000036153	chr1-90603176-90603710-CpG:_58-CGI	-24120	NA	NA	NA
chr1	90736390	0.67184	0.787045	-0.115205	0.055663	-2.06968	0.0128778	0.00966544	0.0384819	1	Intergenic	36824	ENSMUST00000150769	chr1-90603176-90603710-CpG:_58-CGI	-132681	NA	NA	NA
chr1	90906717	0.224693	0.401019	-0.176326	0.0605489	-2.91212	0.0109563	0.0125384	0.00358984	1	Intergenic	-8367	ENSMUST00000027528	chr1-90998517-90999142-CpG:_79-CGI	91800	NA	NA	NA
chr1	90909918	0.116492	0.278577	-0.162085	0.0725492	-2.23414	0.0143354	0.0214742	0.0254736	1	Intergenic	-5166	ENSMUST00000027528	chr1-90998517-90999142-CpG:_79-CGI	88599	NA	NA	NA
chr1	90910023	0.122292	0.255731	-0.133439	0.066817	-1.99707	0.0154006	0.0134233	0.045817	1	Intergenic	-5061	ENSMUST00000027528	chr1-90998517-90999142-CpG:_79-CGI	88494	NA	NA	NA
chr1	90914798	0.458684	0.621475	-0.162791	0.0715676	-2.27464	0.0136565	0.0137133	0.0229275	1	promoter-TSS (ENSMUST00000027528)	-286	ENSMUST00000027528	chr1-90998517-90999142-CpG:_79-CGI	83719	ENSMUSG00000026303	Mlph	melanophilin [Source:MGI Symbol;Acc:MGI:2176380]
chr1	90914807	0.257828	0.433719	-0.175891	0.0618834	-2.8423	0.0107394	0.0107414	0.00447895	1	promoter-TSS (ENSMUST00000027528)	-277	ENSMUST00000027528	chr1-90998517-90999142-CpG:_79-CGI	83710	ENSMUSG00000026303	Mlph	melanophilin [Source:MGI Symbol;Acc:MGI:2176380]
chr1	90945291	0.673693	0.841602	-0.167909	0.0727321	-2.30859	0.0165815	0.0134469	0.0209661	1	intron (ENSMUST00000027528, intron 14 of 15)	6123	ENSMUST00000136220	chr1-90998517-90999142-CpG:_79-CGI	53226	ENSMUSG00000026303	Mlph	melanophilin [Source:MGI Symbol;Acc:MGI:2176380]
chr1	90969457	0.0253236	0.205702	-0.180378	0.0672786	-2.68106	0.019769	0.0370306	0.00733892	1	promoter-TSS (ENSMUST00000128226)	90	ENSMUST00000128226	chr1-90998517-90999142-CpG:_79-CGI	29060	ENSMUSG00000026304	Rab17	RAB17, member RAS oncogene family [Source:MGI Symbol;Acc:MGI:104640]
chr1	91000703	0.531786	0.317022	0.214765	0.0722513	2.97247	0.0198234	0.011523	0.00295416	1	intron (ENSMUST00000068116, intron 1 of 12)	1977	ENSMUST00000068116	chr1-90998517-90999142-CpG:_79-CGI	-1562	ENSMUSG00000026305	Lrrfip1	leucine rich repeat (in FLII) interacting protein 1 [Source:MGI Symbol;Acc:MGI:1342770]
chr1	91024706	0.957998	0.825708	0.132289	0.0499925	2.64618	0.0106274	0.024067	0.00814059	1	intron (ENSMUST00000068116, intron 1 of 12)	25980	ENSMUST00000068116	chr1-90998517-90999142-CpG:_79-CGI	-25565	ENSMUSG00000026305	Lrrfip1	leucine rich repeat (in FLII) interacting protein 1 [Source:MGI Symbol;Acc:MGI:1342770]
chr1	91102175	0.380718	0.56339	-0.182673	0.0727923	-2.50951	0.0120433	0.0158524	0.01209	1	intron (ENSMUST00000097649, intron 4 of 7)	-42927	ENSMUST00000094698	chr1-91052628-91053202-CpG:_46-CGI	-48974	ENSMUSG00000026305	Lrrfip1	leucine rich repeat (in FLII) interacting protein 1 [Source:MGI Symbol;Acc:MGI:1342770]
chr1	91102357	0.331955	0.494768	-0.162813	0.0757059	-2.1506	0.014784	0.0149382	0.031508	1	intron (ENSMUST00000097649, intron 4 of 7)	-42745	ENSMUST00000094698	chr1-91052628-91053202-CpG:_46-CGI	-49156	ENSMUSG00000026305	Lrrfip1	leucine rich repeat (in FLII) interacting protein 1 [Source:MGI Symbol;Acc:MGI:1342770]
chr1	91145169	0.904227	0.765024	0.139203	0.0665857	2.09058	0.0202943	0.0167295	0.036566	1	promoter-TSS (ENSMUST00000094698)	67	ENSMUST00000094698	chr1-91052628-91053202-CpG:_46-CGI	-91968	ENSMUSG00000070732	Rbm44	RNA binding motif protein 44 [Source:MGI Symbol;Acc:MGI:2685663]
chr1	91177125	0.138181	0.314522	-0.176341	0.0751722	-2.34583	0.017208	0.0163212	0.0189847	1	Intergenic	-2696	ENSMUST00000165855	chr1-91250291-91250853-CpG:_82-CGI	73166	NA	NA	NA
chr1	91177139	0.126826	0.326462	-0.199636	0.0738319	-2.70393	0.0308906	0.0130335	0.00685244	1	Intergenic	-2682	ENSMUST00000165855	chr1-91250291-91250853-CpG:_82-CGI	73152	NA	NA	NA
chr1	91179342	0.148261	0.254116	-0.105855	0.0441494	-2.39765	0.00768668	0.0108168	0.0165005	1	promoter-TSS (ENSMUST00000165855)	-479	ENSMUST00000165855	chr1-91250291-91250853-CpG:_82-CGI	70949	ENSMUSG00000034353	Ramp1	receptor (calcitonin) activity modifying protein 1 [Source:MGI Symbol;Acc:MGI:1858418]
chr1	91240747	0.570007	0.719613	-0.149606	0.0751445	-1.99091	0.0205268	0.0188779	0.0464908	1	Intergenic	-9563	ENSMUST00000059743	chr1-91250291-91250853-CpG:_82-CGI	9544	NA	NA	NA
chr1	91295450	0.856945	0.974535	-0.11759	0.0437902	-2.68531	0.0135006	0.0189754	0.00724625	1	promoter-TSS (ENSMUST00000117121)	-594	ENSMUST00000117121	chr1-91297895-91298794-CpG:_68-CGI	2445	ENSMUSG00000083064	Gm7785	predicted gene 7785 [Source:MGI Symbol;Acc:MGI:3645449]
chr1	91296023	0.77304	0.907005	-0.133965	0.0550801	-2.43218	0.0122413	0.0133116	0.0150082	1	promoter-TSS (ENSMUST00000117121)	-21	ENSMUST00000117121	chr1-91297895-91298794-CpG:_68-CGI	1872	ENSMUSG00000083064	Gm7785	predicted gene 7785 [Source:MGI Symbol;Acc:MGI:3645449]
chr1	91296032	0.868215	0.972475	-0.104259	0.0476792	-2.18669	0.0141298	0.0179932	0.0287653	1	promoter-TSS (ENSMUST00000117121)	-12	ENSMUST00000117121	chr1-91297895-91298794-CpG:_68-CGI	1863	ENSMUSG00000083064	Gm7785	predicted gene 7785 [Source:MGI Symbol;Acc:MGI:3645449]
chr1	91299079	0.447014	0.699302	-0.252289	0.0973795	-2.59078	0.0383857	0.0140797	0.00957591	1	promoter-TSS (ENSMUST00000145843)	653	ENSMUST00000142802	chr1-91297895-91298794-CpG:_68-CGI	-286	ENSMUSG00000026307	Scly	selenocysteine lyase [Source:MGI Symbol;Acc:MGI:1355310]
chr1	91299111	0.380819	0.557105	-0.176287	0.089428	-1.97127	0.021189	0.0185382	0.0486931	1	promoter-TSS (ENSMUST00000145843)	685	ENSMUST00000142802	chr1-91297895-91298794-CpG:_68-CGI	-318	ENSMUSG00000026307	Scly	selenocysteine lyase [Source:MGI Symbol;Acc:MGI:1355310]
chr1	91299277	0.580529	0.706726	-0.126197	0.0607663	-2.07676	0.0116956	0.012583	0.0378239	1	promoter-TSS (ENSMUST00000145843)	-654	ENSMUST00000145843	chr1-91297895-91298794-CpG:_68-CGI	-484	ENSMUSG00000026307	Scly	selenocysteine lyase [Source:MGI Symbol;Acc:MGI:1355310]
chr1	91299438	0.823308	0.926624	-0.103316	0.0355207	-2.90861	0.00931863	0.00847298	0.00363045	1	promoter-TSS (ENSMUST00000145843)	-493	ENSMUST00000145843	chr1-91297895-91298794-CpG:_68-CGI	-645	ENSMUSG00000026307	Scly	selenocysteine lyase [Source:MGI Symbol;Acc:MGI:1355310]
chr1	91344508	0.49548	0.716115	-0.220635	0.076009	-2.90275	0.0151318	0.0126543	0.00369906	1	exon (ENSMUST00000176156, exon 8 of 8)	-6507	ENSMUST00000027533	chr1-91344457-91345817-CpG:_109-CGI	0	ENSMUSG00000049515	Espnl	espin-like [Source:MGI Symbol;Acc:MGI:2685402]
chr1	91344782	0.495573	0.334692	0.160881	0.0632774	2.54248	0.0104145	0.0104073	0.011007	1	exon (ENSMUST00000176156, exon 8 of 8)	-6233	ENSMUST00000027533	chr1-91344457-91345817-CpG:_109-CGI	0	ENSMUSG00000049515	Espnl	espin-like [Source:MGI Symbol;Acc:MGI:2685402]
chr1	91345123	0.0917769	0.21583	-0.124053	0.0604011	-2.05383	0.0137312	0.0154397	0.0399926	1	exon (ENSMUST00000176156, exon 8 of 8)	-5892	ENSMUST00000027533	chr1-91344457-91345817-CpG:_109-CGI	0	ENSMUSG00000049515	Espnl	espin-like [Source:MGI Symbol;Acc:MGI:2685402]
chr1	91412395	0.178686	0.29931	-0.120624	0.0500304	-2.41101	0.00866551	0.0097339	0.0159085	1	TTS (ENSMUST00000150520)	812	ENSMUST00000132188	chr1-91412380-91413380-CpG:_94-CGI	0	ENSMUSG00000067071	Hes6	hairy and enhancer of split 6 [Source:MGI Symbol;Acc:MGI:1859852]
chr1	91412551	0.17434	0.0287855	0.145555	0.0487677	2.98465	0.0140273	0.0212255	0.00283904	1	exon (ENSMUST00000126136, exon 3 of 3)	656	ENSMUST00000132188	chr1-91412380-91413380-CpG:_94-CGI	0	ENSMUSG00000067071	Hes6	hairy and enhancer of split 6 [Source:MGI Symbol;Acc:MGI:1859852]
chr1	91455079	0.747866	0.587735	0.160131	0.0703553	2.27603	0.00914656	0.0268141	0.0228439	1	intron (ENSMUST00000069620, intron 1 of 22)	4250	ENSMUST00000069620	chr1-91458999-91459734-CpG:_73-CGI	3920	ENSMUSG00000055866	Per2	period circadian clock 2 [Source:MGI Symbol;Acc:MGI:1195265]
chr1	91457260	0.614387	0.744699	-0.130312	0.0600643	-2.16953	0.0106055	0.0116389	0.0300422	1	intron (ENSMUST00000069620, intron 1 of 22)	2069	ENSMUST00000069620	chr1-91458999-91459734-CpG:_73-CGI	1739	ENSMUSG00000055866	Per2	period circadian clock 2 [Source:MGI Symbol;Acc:MGI:1195265]
chr1	91537689	0.578344	0.757036	-0.178692	0.0828961	-2.15561	0.015661	0.0134213	0.0311142	1	Intergenic	-2875	ENSMUST00000027538	chr1-91540317-91541072-CpG:_70-CGI	2628	NA	NA	NA
chr1	91611858	0.0629086	0.202904	-0.139996	0.0570871	-2.45231	0.0127197	0.0137321	0.0141941	1	Intergenic	70779	ENSMUST00000086843	chr1-91540317-91541072-CpG:_70-CGI	-70787	NA	NA	NA
chr1	91776863	0.704155	0.835725	-0.13157	0.0594208	-2.21421	0.0120641	0.0124434	0.0268145	1	Intergenic	-24597	ENSMUST00000007949	chr1-91800886-91802681-CpG:_135-CGI	24023	NA	NA	NA
chr1	91874557	0.520871	0.691172	-0.170302	0.0841997	-2.02259	0.013522	0.0225603	0.043115	1	Intergenic	56618	ENSMUST00000097644	chr1-91800886-91802681-CpG:_135-CGI	-71877	NA	NA	NA
chr1	91916175	0.883209	0.714678	0.168531	0.071796	2.34736	0.0147464	0.0343368	0.018907	1	Intergenic	15000	ENSMUST00000097644	chr1-91800886-91802681-CpG:_135-CGI	-113495	NA	NA	NA
chr1	91920383	0.280497	0.435331	-0.154833	0.0700932	-2.20896	0.0141482	0.0109166	0.0271771	1	Intergenic	10792	ENSMUST00000097644	chr1-91800886-91802681-CpG:_135-CGI	-117703	NA	NA	NA
chr1	91955392	0.515016	0.729899	-0.214883	0.0786639	-2.73166	0.01345	0.0128859	0.00630169	1	intron (ENSMUST00000008995, intron 20 of 25)	-24217	ENSMUST00000097644	chr1-91800886-91802681-CpG:_135-CGI	-152712	ENSMUSG00000026313	Hdac4	histone deacetylase 4 [Source:MGI Symbol;Acc:MGI:3036234]
chr1	92142940	0.956663	0.851783	0.10488	0.0393732	2.66375	0.0227482	0.0100856	0.00772751	1	intron (ENSMUST00000008995, intron 1 of 25)	5452	ENSMUST00000008995	chr1-92179620-92181074-CpG:_106-CGI	36680	ENSMUSG00000026313	Hdac4	histone deacetylase 4 [Source:MGI Symbol;Acc:MGI:3036234]
chr1	92324602	0.635037	0.503963	0.131074	0.0607964	2.15595	0.00836215	0.0140892	0.0310879	1	Intergenic	136114	ENSMUST00000153897	chr1-92179620-92181074-CpG:_106-CGI	-143529	NA	NA	NA
chr1	92360854	0.732993	0.879065	-0.146071	0.0745245	-1.96005	0.02373	0.0170215	0.0499905	1	Intergenic	99862	ENSMUST00000153897	chr1-92473460-92473964-CpG:_61-CGI	112606	NA	NA	NA
chr1	92432645	0.721285	0.555189	0.166096	0.0813522	2.04169	0.0126099	0.0260886	0.0411827	1	Intergenic	28071	ENSMUST00000153897	chr1-92473460-92473964-CpG:_61-CGI	40815	NA	NA	NA
chr1	92647777	0.335493	0.476982	-0.14149	0.0662139	-2.13685	0.0109711	0.0165193	0.0326098	1	exon (ENSMUST00000159803, exon 1 of 4)	476	ENSMUST00000159803	chr1-92641726-92642045-CpG:_33-CGI	-5733	ENSMUSG00000044055	Otos	otospiralin [Source:MGI Symbol;Acc:MGI:2672814]
chr1	92647794	0.126223	0.238553	-0.112331	0.0458064	-2.45229	0.010008	0.00914576	0.0141951	1	exon (ENSMUST00000159803, exon 1 of 4)	459	ENSMUST00000159803	chr1-92641726-92642045-CpG:_33-CGI	-5750	ENSMUSG00000044055	Otos	otospiralin [Source:MGI Symbol;Acc:MGI:2672814]
chr1	92697376	0.976804	0.872844	0.10396	0.0452626	2.29682	0.0195099	0.0130955	0.0216291	1	Intergenic	-48536	ENSMUST00000053144	chr1-92641726-92642045-CpG:_33-CGI	-55332	NA	NA	NA
chr1	92709662	0.492946	0.349345	0.143601	0.0558175	2.5727	0.00871091	0.0104271	0.010091	1	Intergenic	-60822	ENSMUST00000053144	chr1-92641726-92642045-CpG:_33-CGI	-67618	NA	NA	NA
chr1	92715434	0.736424	0.876102	-0.139679	0.0573807	-2.43424	0.015391	0.0112816	0.014923	1	Intergenic	-66594	ENSMUST00000053144	chr1-92641726-92642045-CpG:_33-CGI	-73390	NA	NA	NA
chr1	92830291	0.857686	0.732309	0.125377	0.0610318	2.0543	0.0294644	0.00982923	0.0399471	1	Intergenic	-1353	ENSMUST00000045970	chr1-92831246-92831553-CpG:_23-CGI	955	NA	NA	NA
chr1	92847812	0.724566	0.481445	0.243121	0.0887443	2.73957	0.0371356	0.0187052	0.00615204	1	intron (ENSMUST00000045970, intron 1 of 8)	16168	ENSMUST00000045970	chr1-92848434-92848783-CpG:_29-CGI	622	ENSMUSG00000034220	Gpc1	glypican 1 [Source:MGI Symbol;Acc:MGI:1194891]
chr1	92847824	0.481399	0.312926	0.168474	0.0743904	2.26472	0.0160303	0.0174051	0.0235297	1	intron (ENSMUST00000045970, intron 1 of 8)	16180	ENSMUST00000045970	chr1-92848434-92848783-CpG:_29-CGI	610	ENSMUSG00000034220	Gpc1	glypican 1 [Source:MGI Symbol;Acc:MGI:1194891]
chr1	92902428	0.845893	0.671507	0.174386	0.0691886	2.52044	0.0131825	0.017725	0.0117208	1	intron (ENSMUST00000112998, intron 2 of 17)	477	ENSMUST00000160548	chr1-92906972-92907592-CpG:_70-CGI	4544	ENSMUSG00000034212	Ankmy1	ankyrin repeat and MYND domain containing 1 [Source:MGI Symbol;Acc:MGI:3045261]
chr1	92979142	0.174489	0.309161	-0.134671	0.0673295	-2.00018	0.0122472	0.0140893	0.0454804	1	5' UTR (ENSMUST00000169198, exon 1 of 2)	240	ENSMUST00000169198	chr1-92934261-92934948-CpG:_63-CGI	-44195	ENSMUSG00000026271	Gpr35	G protein-coupled receptor 35 [Source:MGI Symbol;Acc:MGI:1929509]
chr1	92979160	0.116297	0.253414	-0.137118	0.0671532	-2.04186	0.0143706	0.0231382	0.0411654	1	5' UTR (ENSMUST00000169198, exon 1 of 2)	258	ENSMUST00000169198	chr1-92934261-92934948-CpG:_63-CGI	-44213	ENSMUSG00000026271	Gpr35	G protein-coupled receptor 35 [Source:MGI Symbol;Acc:MGI:1929509]
chr1	93102723	0.151833	0.32842	-0.176587	0.0692575	-2.54972	0.0157487	0.0150394	0.0107808	1	promoter-TSS (ENSMUST00000112958)	-859	ENSMUST00000171796	chr1-93101580-93102109-CpG:_44-CGI	-615	ENSMUSG00000014602	Kif1a	kinesin family member 1A [Source:MGI Symbol;Acc:MGI:108391]
chr1	93132763	0.684808	0.547264	0.137544	0.0695908	1.97646	0.011718	0.0199814	0.0481022	1	Intergenic	-2481	ENSMUST00000027491	chr1-93101580-93102109-CpG:_44-CGI	-30655	NA	NA	NA
chr1	93217412	0.504362	0.716383	-0.212021	0.073505	-2.88444	0.0123603	0.0131322	0.00392112	1	intron (ENSMUST00000138595, intron 2 of 6)	1514	ENSMUST00000138595	chr1-93235701-93236507-CpG:_96-CGI	18289	ENSMUSG00000084989	Crocc2	ciliary rootlet coiled-coil, rootletin family member 2 [Source:MGI Symbol;Acc:MGI:3045962]
chr1	93252760	0.251384	0.103654	0.14773	0.0646646	2.28456	0.0157778	0.0135055	0.0223387	1	intron (ENSMUST00000062202, intron 1 of 30)	16910	ENSMUST00000172289	chr1-93235701-93236507-CpG:_96-CGI	-16254	ENSMUSG00000047793	Sned1	sushi, nidogen and EGF-like domains 1 [Source:MGI Symbol;Acc:MGI:3045960]
chr1	93252774	0.422715	0.206953	0.215762	0.0767081	2.81277	0.01697	0.0152173	0.00491165	1	intron (ENSMUST00000062202, intron 1 of 30)	16924	ENSMUST00000172289	chr1-93235701-93236507-CpG:_96-CGI	-16268	ENSMUSG00000047793	Sned1	sushi, nidogen and EGF-like domains 1 [Source:MGI Symbol;Acc:MGI:3045960]
chr1	93306174	0.351995	0.531845	-0.179849	0.0796599	-2.25772	0.0137337	0.0146583	0.0239634	1	promoter-TSS (ENSMUST00000112942)	-260	ENSMUST00000027492	chr1-93305704-93305961-CpG:_23-CGI	-214	ENSMUSG00000026273	Mterf4	mitochondrial transcription termination factor 4 [Source:MGI Symbol;Acc:MGI:1918355]
chr1	93314970	0.887282	0.720011	0.167271	0.0585488	2.85695	0.0146346	0.0166737	0.00427736	1	intron (ENSMUST00000027493, intron 14 of 17)	-1823	ENSMUST00000133886	chr1-93305704-93305961-CpG:_23-CGI	-9010	ENSMUSG00000026274	Pask	PAS domain containing serine/threonine kinase [Source:MGI Symbol;Acc:MGI:2155936]
chr1	93585033	0.869537	0.73177	0.137767	0.0626181	2.20011	0.0145092	0.0127369	0.027799	1	intron (ENSMUST00000120301, intron 13 of 26)	40327	ENSMUST00000154008	chr1-93635101-93635978-CpG:_95-CGI	50068	ENSMUSG00000034066	Farp2	FERM, RhoGEF and pleckstrin domain protein 2 [Source:MGI Symbol;Acc:MGI:2385126]
chr1	93618944	0.853496	0.971555	-0.118059	0.0418656	-2.81995	0.012092	0.0127041	0.00480306	1	exon (ENSMUST00000041983, exon 24 of 27)	6416	ENSMUST00000154008	chr1-93635101-93635978-CpG:_95-CGI	16157	ENSMUSG00000034066	Farp2	FERM, RhoGEF and pleckstrin domain protein 2 [Source:MGI Symbol;Acc:MGI:2385126]
chr1	93648979	0.410997	0.593268	-0.182271	0.0799586	-2.27957	0.0133026	0.0118012	0.0226332	1	Intergenic	-13258	ENSMUST00000027498	chr1-93635101-93635978-CpG:_95-CGI	-13002	NA	NA	NA
chr1	93649292	0.435138	0.635839	-0.2007	0.0956322	-2.09867	0.0177155	0.0174473	0.035846	1	Intergenic	-13571	ENSMUST00000027498	chr1-93635101-93635978-CpG:_95-CGI	-13315	NA	NA	NA
chr1	93689205	0.845993	0.992207	-0.146214	0.0614706	-2.3786	0.0382109	0.0221728	0.0173786	1	exon (ENSMUST00000027499, exon 3 of 5)	3512	ENSMUST00000027499	chr1-93685454-93686634-CpG:_111-CGI	-2572	ENSMUSG00000026278	Bok	BCL2-related ovarian killer [Source:MGI Symbol;Acc:MGI:1858494]
chr1	93827822	0.420706	0.620609	-0.199903	0.0881433	-2.26794	0.014774	0.015588	0.0233331	1	intron (ENSMUST00000149397, intron 1 of 2)	1261	ENSMUST00000141701	chr1-93803477-93804391-CpG:_71-CGI	-23432	ENSMUSG00000073609	D2hgdh	D-2-hydroxyglutarate dehydrogenase [Source:MGI Symbol;Acc:MGI:2138209]
chr1	93857845	0.358487	0.680282	-0.321796	0.0911569	-3.53013	0.0149776	0.0155776	0.000415359	1	Intergenic	-3498	ENSMUST00000094663	chr1-93874525-93874841-CpG:_21-CGI	16680	NA	NA	NA
chr1	93874527	0.866409	0.733429	0.132981	0.0528296	2.51716	0.00985335	0.012999	0.0118304	1	exon (ENSMUST00000094663, exon 4 of 4)	13184	ENSMUST00000094663	chr1-93874525-93874841-CpG:_21-CGI	0	ENSMUSG00000094651	Gal3st2	galactose-3-O-sulfotransferase 2 [Source:MGI Symbol;Acc:MGI:2685834]
chr1	93917443	0.895683	0.640266	0.255417	0.071237	3.58546	0.0190045	0.015591	0.000336488	1	promoter-TSS (ENSMUST00000178757)	-993	ENSMUST00000178757	chr1-93940675-93940991-CpG:_21-CGI	23232	ENSMUSG00000093805	Gm9994	predicted gene 9994 [Source:MGI Symbol;Acc:MGI:3711964]
chr1	94052146	0.709887	0.947501	-0.237613	0.0659741	-3.60161	0.0145653	0.0141192	0.000316247	1	intron (ENSMUST00000027507, intron 1 of 4)	406	ENSMUST00000027507	chr1-93940675-93940991-CpG:_21-CGI	-111156	ENSMUSG00000026285	Pdcd1	programmed cell death 1 [Source:MGI Symbol;Acc:MGI:104879]
chr1	94082001	0.435174	0.636284	-0.20111	0.0689625	-2.91623	0.0136343	0.0104121	0.00354292	1	Intergenic	-29449	ENSMUST00000027507	chr1-93940675-93940991-CpG:_21-CGI	-141011	NA	NA	NA
chr1	94791167	0.310937	0.444479	-0.133543	0.0543807	-2.4557	0.0108883	0.00879347	0.0140611	1	Intergenic	-175464	ENSMUST00000104225	chr1-95313518-95314246-CpG:_81-CGI	522351	NA	NA	NA
chr1	94836262	0.506429	0.724674	-0.218245	0.0847316	-2.57572	0.0154367	0.0211955	0.010003	1	Intergenic	203780	ENSMUST00000158685	chr1-95313518-95314246-CpG:_81-CGI	477256	NA	NA	NA
chr1	94836348	0.696016	0.529356	0.16666	0.0836144	1.9932	0.0146029	0.0132702	0.0462398	1	Intergenic	203694	ENSMUST00000158685	chr1-95313518-95314246-CpG:_81-CGI	477170	NA	NA	NA
chr1	95132966	0.693736	0.851959	-0.158223	0.0699683	-2.26136	0.0162824	0.0138809	0.0237371	1	Intergenic	-92924	ENSMUST00000158685	chr1-95313518-95314246-CpG:_81-CGI	180552	NA	NA	NA
chr1	95313255	0.301912	0.10557	0.196343	0.0605313	3.24365	0.0137436	0.0114231	0.00118008	1	promoter-TSS (ENSMUST00000059975)	-372	ENSMUST00000059975	chr1-95313518-95314246-CpG:_81-CGI	263	ENSMUSG00000051185	Fam174a	family with sequence similarity 174, member A [Source:MGI Symbol;Acc:MGI:1914948]
chr1	95375565	0.480075	0.376465	0.10361	0.0528465	1.96058	0.0085843	0.00836415	0.0499286	1	Intergenic	61938	ENSMUST00000059975	chr1-95313518-95314246-CpG:_81-CGI	-61320	NA	NA	NA
chr1	95375582	0.498988	0.356409	0.142578	0.0604131	2.36006	0.0086636	0.0155113	0.0182721	1	Intergenic	61955	ENSMUST00000059975	chr1-95313518-95314246-CpG:_81-CGI	-61337	NA	NA	NA
chr1	95666084	0.151698	0.0310559	0.120642	0.0468656	2.57421	0.0155575	0.0136653	0.0100469	1	intron (ENSMUST00000043336, intron 1 of 4)	1509	ENSMUST00000043336	chr1-95667365-95667768-CpG:_35-CGI	1281	ENSMUSG00000040710	St8sia4	ST8 alpha-N-acetyl-neuraminide alpha-2,8-sialyltransferase 4 [Source:MGI Symbol;Acc:MGI:106018]
chr1	95834836	0.458757	0.620162	-0.161406	0.0691704	-2.33345	0.0136475	0.010634	0.0196247	1	Intergenic	-2602	ENSMUST00000179775	chr1-95667365-95667768-CpG:_35-CGI	-167069	NA	NA	NA
chr1	96008084	0.769504	0.588692	0.180812	0.0826057	2.18885	0.0213765	0.016341	0.0286074	1	Intergenic	-175850	ENSMUST00000179775	chr1-95667365-95667768-CpG:_35-CGI	-340317	NA	NA	NA
chr1	96563198	0.537122	0.728413	-0.191291	0.0905857	-2.11172	0.0285047	0.0147758	0.0347109	1	Intergenic	-53900	ENSMUST00000178491	chr1-96872144-96872429-CpG:_23-CGI	308946	NA	NA	NA
chr1	97630590	0.3195	0.473779	-0.154278	0.0725827	-2.12555	0.0174416	0.011251	0.0335405	1	Intergenic	31085	ENSMUST00000142234	chr1-97660683-97662278-CpG:_183-CGI	30093	NA	NA	NA
chr1	97676321	0.522439	0.711175	-0.188736	0.0873034	-2.16184	0.0214054	0.0138062	0.0306305	1	Intergenic	-14248	ENSMUST00000053033	chr1-97660683-97662278-CpG:_183-CGI	-14044	NA	NA	NA
chr1	97782154	0.91469	0.80819	0.106501	0.0454052	2.34556	0.0122185	0.0107386	0.0189986	1	intron (ENSMUST00000027571, intron 3 of 7)	-11744	ENSMUST00000112845	chr1-97769532-97770690-CpG:_95-CGI	-11465	ENSMUSG00000026333	Gin1	gypsy retrotransposon integrase 1 [Source:MGI Symbol;Acc:MGI:2182036]
chr1	97821699	0.823711	0.677196	0.146515	0.0658594	2.22467	0.0177733	0.017409	0.0261036	1	TTS (ENSMUST00000159585)	4285	ENSMUST00000160210	chr1-97769532-97770690-CpG:_95-CGI	-51010	ENSMUSG00000026335	Pam	peptidylglycine alpha-amidating monooxygenase [Source:MGI Symbol;Acc:MGI:97475]
chr1	97821771	0.87264	0.744203	0.128437	0.0577616	2.22357	0.0123523	0.0173748	0.0261771	1	TTS (ENSMUST00000159585)	4213	ENSMUST00000160210	chr1-97769532-97770690-CpG:_95-CGI	-51082	ENSMUSG00000026335	Pam	peptidylglycine alpha-amidating monooxygenase [Source:MGI Symbol;Acc:MGI:97475]
chr1	98096030	0.0974365	0.211024	-0.113587	0.0508256	-2.23484	0.0113331	0.0170827	0.0254279	1	promoter-TSS (ENSMUST00000163007)	-385	ENSMUST00000163007	chr1-98095047-98095891-CpG:_82-CGI	-140	ENSMUSG00000026335	Pam	peptidylglycine alpha-amidating monooxygenase [Source:MGI Symbol;Acc:MGI:97475]
chr1	98131375	0.373058	0.204525	0.168533	0.0699618	2.40892	0.0150311	0.022208	0.0159996	1	Intergenic	-35730	ENSMUST00000163007	chr1-98095047-98095891-CpG:_82-CGI	-35485	NA	NA	NA
chr1	98589473	0.548858	0.695025	-0.146167	0.0724645	-2.01708	0.011399	0.0143445	0.0436874	1	Intergenic	40023	ENSMUST00000178484	chr1-98095047-98095891-CpG:_82-CGI	-493583	NA	NA	NA
chr1	99772750	0.110601	0.294413	-0.183811	0.0709494	-2.59074	0.0188086	0.0156081	0.009577	1	promoter-TSS (ENSMUST00000086738)	-14	ENSMUST00000086738	chr1-98095047-98095891-CpG:_82-CGI	-1676860	ENSMUSG00000067028	Cntnap5b	contactin associated protein-like 5B [Source:MGI Symbol;Acc:MGI:3664583]
chr1	99772758	0.11081	0.293704	-0.182894	0.077236	-2.36799	0.0144204	0.0276367	0.017885	1	promoter-TSS (ENSMUST00000086738)	-6	ENSMUST00000086738	chr1-98095047-98095891-CpG:_82-CGI	-1676868	ENSMUSG00000067028	Cntnap5b	contactin associated protein-like 5B [Source:MGI Symbol;Acc:MGI:3664583]
chr1	99772888	0.239246	0.415617	-0.17637	0.0802714	-2.19717	0.0137702	0.014147	0.028008	1	intron (ENSMUST00000086738, intron 1 of 23)	124	ENSMUST00000086738	chr1-98095047-98095891-CpG:_82-CGI	-1676998	ENSMUSG00000067028	Cntnap5b	contactin associated protein-like 5B [Source:MGI Symbol;Acc:MGI:3664583]
chr1	100101381	0.525153	0.708619	-0.183466	0.090731	-2.02208	0.0285134	0.0199444	0.0431678	1	intron (ENSMUST00000086738, intron 7 of 23)	151666	ENSMUST00000157258	chr1-98095047-98095891-CpG:_82-CGI	-2005491	ENSMUSG00000067028	Cntnap5b	contactin associated protein-like 5B [Source:MGI Symbol;Acc:MGI:3664583]
chr1	100788446	0.741072	0.882626	-0.141553	0.0682903	-2.07282	0.0153767	0.0137523	0.0381892	1	Intergenic	-73346	ENSMUST00000103851	chr1-98095047-98095891-CpG:_82-CGI	-2692556	NA	NA	NA
chr1	101757078	0.593199	0.708622	-0.115423	0.056769	-2.0332	0.0109967	0.0109541	0.0420323	1	Intergenic	349501	ENSMUST00000104107	chr1-104768481-104768920-CpG:_32-CGI	3011403	NA	NA	NA
chr1	101757149	0.743411	0.608242	0.135169	0.0599979	2.2529	0.00955764	0.0137086	0.0242655	1	Intergenic	349430	ENSMUST00000104107	chr1-104768481-104768920-CpG:_32-CGI	3011332	NA	NA	NA
chr1	104769846	0.0839026	0.196966	-0.113064	0.0498664	-2.26733	0.015888	0.0122477	0.0233698	1	intron (ENSMUST00000062528, intron 1 of 11)	1318	ENSMUST00000062528	chr1-104768481-104768920-CpG:_32-CGI	-927	ENSMUSG00000050840	Cdh20	cadherin 20 [Source:MGI Symbol;Acc:MGI:1346069]
chr1	104770170	0.512078	0.69086	-0.178782	0.0902868	-1.98015	0.0165222	0.0143954	0.0476866	1	intron (ENSMUST00000062528, intron 1 of 11)	1642	ENSMUST00000062528	chr1-104768481-104768920-CpG:_32-CGI	-1251	ENSMUSG00000050840	Cdh20	cadherin 20 [Source:MGI Symbol;Acc:MGI:1346069]
chr1	104994371	0.122392	0.0175063	0.104886	0.0534652	1.96177	0.0376768	0.0182254	0.0497896	1	exon (ENSMUST00000062528, exon 12 of 12)	-82039	ENSMUST00000159213	chr1-104993908-104994456-CpG:_51-CGI	0	ENSMUSG00000050840	Cdh20	cadherin 20 [Source:MGI Symbol;Acc:MGI:1346069]
chr1	105718785	0.926436	0.814016	0.11242	0.0544615	2.06421	0.0170573	0.0195255	0.0389974	1	exon (ENSMUST00000086721, exon 14 of 29)	54925	ENSMUST00000086721	chr1-105663826-105664647-CpG:_76-CGI	-54139	ENSMUSG00000026319	2310035C23Rik	RIKEN cDNA 2310035C23 gene [Source:MGI Symbol;Acc:MGI:1922832]
chr1	105813512	0.0449717	0.145217	-0.100245	0.0399881	-2.50688	0.0150052	0.0130067	0.0121801	1	intron (ENSMUST00000027559, intron 3 of 9)	32790	ENSMUST00000027559	chr1-105663826-105664647-CpG:_76-CGI	-148866	ENSMUSG00000026321	Tnfrsf11a	tumor necrosis factor receptor superfamily, member 11a, NFKB activator [Source:MGI Symbol;Acc:MGI:1314891]
chr1	105907669	0.761812	0.945361	-0.183549	0.0578593	-3.17233	0.0133085	0.0189188	0.00151223	1	Intergenic	-37884	ENSMUST00000158581	chr1-105989879-105991754-CpG:_182-CGI	82210	NA	NA	NA
chr1	106023216	0.848055	0.708345	0.139709	0.0600988	2.32466	0.0152349	0.0109546	0.0200901	1	TTS (ENSMUST00000131830)	11473	ENSMUST00000131830	chr1-105993773-105994038-CpG:_33-CGI	-29179	ENSMUSG00000038866	Zcchc2	zinc finger, CCHC domain containing 2 [Source:MGI Symbol;Acc:MGI:2444114]
chr1	106155120	0.551081	0.365009	0.186072	0.0799886	2.32623	0.0155759	0.0149077	0.0200064	1	Intergenic	-16631	ENSMUST00000135810	chr1-106171429-106173330-CpG:_184-CGI	16309	NA	NA	NA
chr1	106159029	0.613332	0.768541	-0.155209	0.0652024	-2.38042	0.012017	0.0130635	0.0172929	1	Intergenic	-12722	ENSMUST00000135810	chr1-106171429-106173330-CpG:_184-CGI	12400	NA	NA	NA
chr1	106193713	0.634049	0.415608	0.218441	0.0933487	2.34005	0.0150054	0.0199781	0.0192809	1	intron (ENSMUST00000061047, intron 1 of 16)	21962	ENSMUST00000061047	chr1-106171429-106173330-CpG:_184-CGI	-20384	ENSMUSG00000044340	Phlpp1	PH domain and leucine rich repeat protein phosphatase 1 [Source:MGI Symbol;Acc:MGI:2138327]
chr1	106400827	0.634558	0.780587	-0.146029	0.063101	-2.31421	0.0104017	0.0212041	0.0206564	1	Intergenic	83590	ENSMUST00000124895	chr1-106171429-106173330-CpG:_184-CGI	-227498	NA	NA	NA
chr1	106439735	0.741488	0.891762	-0.150274	0.0602279	-2.49509	0.0146146	0.0183534	0.0125926	1	Intergenic	-102207	ENSMUST00000149909	chr1-106171429-106173330-CpG:_184-CGI	-266406	NA	NA	NA
chr1	106542946	0.406434	0.293729	0.112705	0.0499169	2.25786	0.00827294	0.0079467	0.0239546	1	3' UTR (ENSMUST00000112751, exon 2 of 2)	1004	ENSMUST00000144260	chr1-106712493-106712947-CpG:_32-CGI	169547	ENSMUSG00000057329	Bcl2	B cell leukemia/lymphoma 2 [Source:MGI Symbol;Acc:MGI:88138]
chr1	106713349	0.00380595	0.109857	-0.106051	0.0398338	-2.66234	0.0214302	0.0184042	0.00776005	1	5' UTR (ENSMUST00000112751, exon 1 of 2)	924	ENSMUST00000112751	chr1-106713656-106714232-CpG:_51-CGI	307	ENSMUSG00000057329	Bcl2	B cell leukemia/lymphoma 2 [Source:MGI Symbol;Acc:MGI:88138]
chr1	106735735	0.192891	0.081797	0.111094	0.0530664	2.09349	0.0140681	0.0149523	0.0363058	1	intron (ENSMUST00000010049, intron 7 of 9)	-21462	ENSMUST00000112751	chr1-106713656-106714232-CpG:_51-CGI	-21504	ENSMUSG00000009905	Kdsr	3-ketodihydrosphingosine reductase [Source:MGI Symbol;Acc:MGI:1918000]
chr1	106761019	0.778684	0.920131	-0.141447	0.0618158	-2.2882	0.0138864	0.013355	0.0221261	1	Intergenic	-1278	ENSMUST00000010049	chr1-106759347-106759902-CpG:_51-CGI	-1118	NA	NA	NA
chr1	106795271	0.700331	0.889372	-0.189042	0.0643102	-2.93953	0.0139281	0.0121934	0.0032871	1	intron (ENSMUST00000094646, intron 1 of 10)	1305	ENSMUST00000126057	chr1-106796242-106796781-CpG:_55-CGI	971	ENSMUSG00000009907	Vps4b	vacuolar protein sorting 4b (yeast) [Source:MGI Symbol;Acc:MGI:1100499]
chr1	107422871	0.863012	0.692012	0.171	0.0552216	3.09661	0.0110857	0.0115923	0.0019575	1	intron (ENSMUST00000112710, intron 1 of 7)	183	ENSMUST00000112710	chr1-106796242-106796781-CpG:_55-CGI	-626091	ENSMUSG00000067001	Serpinb7	serine (or cysteine) peptidase inhibitor, clade B, member 7 [Source:MGI Symbol;Acc:MGI:2151053]
chr1	107440050	0.817417	0.698455	0.118962	0.0580055	2.05088	0.0105014	0.0131659	0.040279	1	TTS (ENSMUST00000158653)	126	ENSMUST00000158653	chr1-106796242-106796781-CpG:_55-CGI	-643270	ENSMUSG00000089278	Gm24553	predicted gene, 24553 [Source:MGI Symbol;Acc:MGI:5454330]
chr1	107481320	0.443892	0.57406	-0.130168	0.0612608	-2.12481	0.0121746	0.00923997	0.0336025	1	Intergenic	-30102	ENSMUST00000009356	chr1-106796242-106796781-CpG:_55-CGI	-684540	NA	NA	NA
chr1	107481415	0.53675	0.643222	-0.106471	0.0530318	-2.00768	0.00901372	0.00938318	0.044677	1	Intergenic	-30007	ENSMUST00000009356	chr1-106796242-106796781-CpG:_55-CGI	-684635	NA	NA	NA
chr1	107586368	0.44272	0.671464	-0.228743	0.0869847	-2.6297	0.0145764	0.0171612	0.00854609	1	Intergenic	-3637	ENSMUST00000000514	chr1-106796242-106796781-CpG:_55-CGI	-789588	NA	NA	NA
chr1	107636347	0.506183	0.681786	-0.175603	0.0885881	-1.98225	0.0137859	0.0247797	0.0474518	1	Intergenic	30468	ENSMUST00000123086	chr1-106796242-106796781-CpG:_55-CGI	-839567	NA	NA	NA
chr1	108905288	0.511352	0.698198	-0.186846	0.0834382	-2.23934	0.0168859	0.0179125	0.0251337	1	Intergenic	717848	ENSMUST00000158412	chr1-109982432-109983228-CpG:_58-CGI	1077144	NA	NA	NA
chr1	109833464	0.538081	0.694166	-0.156085	0.0637449	-2.44859	0.0155564	0.00975663	0.0143417	1	Intergenic	28705	ENSMUST00000122792	chr1-109982432-109983228-CpG:_58-CGI	148968	NA	NA	NA
chr1	109981257	0.557722	0.740038	-0.182315	0.0833325	-2.18781	0.0135762	0.0178782	0.0286838	1	Intergenic	-1173	ENSMUST00000137092	chr1-109982432-109983228-CpG:_58-CGI	1175	NA	NA	NA
chr1	109981372	0.692887	0.432642	0.260244	0.0933767	2.78704	0.0145602	0.0313393	0.00531924	1	Intergenic	-1058	ENSMUST00000137092	chr1-109982432-109983228-CpG:_58-CGI	1060	NA	NA	NA
chr1	110748908	0.953971	0.832622	0.12135	0.0602496	2.01412	0.0242044	0.0164279	0.0439975	1	Intergenic	228463	ENSMUST00000094626	chr1-109982432-109983228-CpG:_58-CGI	-765681	NA	NA	NA
chr1	112225236	0.458608	0.672264	-0.213655	0.0978927	-2.18254	0.0188931	0.0173454	0.0290693	1	Intergenic	-242674	ENSMUST00000158066	chr1-112416534-112416951-CpG:_31-CGI	191298	NA	NA	NA
chr1	112378623	0.450619	0.59045	-0.139831	0.0607206	-2.30286	0.0121402	0.00912002	0.0212867	1	Intergenic	-89287	ENSMUST00000158066	chr1-112416534-112416951-CpG:_31-CGI	37911	NA	NA	NA
chr1	112452338	0.548297	0.70438	-0.156084	0.0753231	-2.07219	0.0163151	0.0123022	0.038248	1	Intergenic	-15572	ENSMUST00000158066	chr1-112416534-112416951-CpG:_31-CGI	-35388	NA	NA	NA
chr1	112486408	0.96744	0.846953	0.120487	0.0578008	2.08452	0.0182702	0.019507	0.0371127	1	Intergenic	18498	ENSMUST00000158066	chr1-112416534-112416951-CpG:_31-CGI	-69458	NA	NA	NA
chr1	113959266	0.594684	0.750621	-0.155937	0.0771574	-2.02103	0.0128047	0.017922	0.0432769	1	intron (ENSMUST00000180837, intron 1 of 2)	4867	ENSMUST00000180837	chr1-112416534-112416951-CpG:_31-CGI	-1542316	ENSMUSG00000097648	9330185C12Rik	RIKEN cDNA 9330185C12 gene [Source:MGI Symbol;Acc:MGI:1924761]
chr1	114633521	0.855822	0.681934	0.173888	0.0718802	2.41914	0.0145469	0.0140514	0.0155574	1	Intergenic	-669388	ENSMUST00000180837	chr1-112416534-112416951-CpG:_31-CGI	-2216571	NA	NA	NA
chr1	114784683	0.794651	0.601687	0.192965	0.0802362	2.40496	0.0290485	0.0191844	0.0161743	1	Intergenic	-820550	ENSMUST00000180837	chr1-112416534-112416951-CpG:_31-CGI	-2367733	NA	NA	NA
chr1	116415591	0.731565	0.882595	-0.151031	0.0669113	-2.25718	0.018713	0.0169105	0.0239968	1	intron (ENSMUST00000043725, intron 14 of 23)	-21179	ENSMUST00000175207	chr1-118310997-118311533-CpG:_57-CGI	1895406	ENSMUSG00000070695	Cntnap5a	contactin associated protein-like 5A [Source:MGI Symbol;Acc:MGI:3643623]
chr1	116515150	0.689303	0.856867	-0.167563	0.0842974	-1.98776	0.0195584	0.0215545	0.046838	1	intron (ENSMUST00000043725, intron 19 of 23)	-120738	ENSMUST00000175207	chr1-118310997-118311533-CpG:_57-CGI	1795847	ENSMUSG00000070695	Cntnap5a	contactin associated protein-like 5A [Source:MGI Symbol;Acc:MGI:3643623]
chr1	118343720	0.289234	0.142965	0.146269	0.0544441	2.68659	0.0132765	0.0115926	0.00721853	1	Intergenic	21569	ENSMUST00000161495	chr1-118321756-118322057-CpG:_29-CGI	-21664	NA	NA	NA
chr1	118481733	0.802592	0.921989	-0.119397	0.0590589	-2.02166	0.021546	0.0117911	0.0432112	1	intron (ENSMUST00000165223, intron 8 of 37)	-22469	ENSMUST00000116892	chr1-118459277-118459794-CpG:_37-CGI	-21940	ENSMUSG00000064302	Clasp1	CLIP associating protein 1 [Source:MGI Symbol;Acc:MGI:1923957]
chr1	118650749	0.460419	0.327478	0.132942	0.0547505	2.42813	0.0102656	0.00995686	0.0151767	1	intron (ENSMUST00000027629, intron 2 of 14)	-12346	ENSMUST00000158976	chr1-118627821-118628282-CpG:_41-CGI	-22468	ENSMUSG00000026380	Tfcp2l1	transcription factor CP2-like 1 [Source:MGI Symbol;Acc:MGI:2444691]
chr1	118772633	0.286887	0.427657	-0.14077	0.0680976	-2.06718	0.0194989	0.010449	0.0387173	1	Intergenic	90813	ENSMUST00000157738	chr1-118837394-118838033-CpG:_46-CGI	64761	NA	NA	NA
chr1	118825802	0.119105	0.00364338	0.115462	0.0387622	2.97873	0.0134253	0.0212211	0.00289447	1	Intergenic	143982	ENSMUST00000157738	chr1-118837394-118838033-CpG:_46-CGI	11592	NA	NA	NA
chr1	118873561	0.587222	0.350888	0.236334	0.0865257	2.73137	0.0146998	0.0129495	0.00630709	1	intron (ENSMUST00000160991, intron 2 of 7)	109026	ENSMUST00000159678	chr1-118837394-118838033-CpG:_46-CGI	-35529	ENSMUSG00000048402	Gli2	GLI-Kruppel family member GLI2 [Source:MGI Symbol;Acc:MGI:95728]
chr1	118947549	0.885983	0.733725	0.152258	0.0579427	2.62774	0.0133938	0.0151987	0.00859542	1	intron (ENSMUST00000159839, intron 2 of 6)	35038	ENSMUST00000159678	chr1-119053398-119053783-CpG:_34-CGI	105849	ENSMUSG00000048402	Gli2	GLI-Kruppel family member GLI2 [Source:MGI Symbol;Acc:MGI:95728]
chr1	119047610	0.502106	0.378922	0.123184	0.0548877	2.24429	0.00888494	0.0093603	0.0248139	1	intron (ENSMUST00000159839, intron 1 of 6)	5728	ENSMUST00000162607	chr1-119053398-119053783-CpG:_34-CGI	5788	ENSMUSG00000048402	Gli2	GLI-Kruppel family member GLI2 [Source:MGI Symbol;Acc:MGI:95728]
chr1	119056681	0.706034	0.528521	0.177514	0.071624	2.47841	0.0137073	0.0158436	0.013197	1	Intergenic	-1787	ENSMUST00000181458	chr1-119053398-119053783-CpG:_34-CGI	-2899	NA	NA	NA
chr1	119065286	0.926616	0.802852	0.123764	0.0623831	1.98393	0.021063	0.0194524	0.0472631	1	Intergenic	6818	ENSMUST00000181458	chr1-119053398-119053783-CpG:_34-CGI	-11504	NA	NA	NA
chr1	119072568	0.730602	0.333365	0.397236	0.0921415	4.31116	0.0251239	0.0161386	1.62404e-05	0.500426	Intergenic	14100	ENSMUST00000181458	chr1-119053398-119053783-CpG:_34-CGI	-18786	NA	NA	NA
chr1	119074182	0.766922	0.886327	-0.119405	0.0488101	-2.44631	0.0129622	0.010698	0.0144325	1	Intergenic	15714	ENSMUST00000181458	chr1-119053398-119053783-CpG:_34-CGI	-20400	NA	NA	NA
chr1	119082664	0.151951	0.27126	-0.11931	0.0587204	-2.03183	0.0198254	0.0118656	0.0421711	1	Intergenic	24196	ENSMUST00000181458	chr1-119053398-119053783-CpG:_34-CGI	-28882	NA	NA	NA
chr1	119154308	0.943783	0.811412	0.132371	0.0574316	2.30485	0.0158491	0.0147989	0.0211748	1	Intergenic	-3277	ENSMUST00000181691	chr1-119189576-119189828-CpG:_20-CGI	35268	NA	NA	NA
chr1	119197344	0.123665	0.298358	-0.174694	0.0740725	-2.35842	0.0188693	0.0210608	0.0183531	1	Intergenic	39759	ENSMUST00000181691	chr1-119189576-119189828-CpG:_20-CGI	-7517	NA	NA	NA
chr1	119197793	0.610252	0.799482	-0.189231	0.0755266	-2.50549	0.0146905	0.0157608	0.0122282	1	Intergenic	40208	ENSMUST00000181691	chr1-119189576-119189828-CpG:_20-CGI	-7966	NA	NA	NA
chr1	119298907	0.730628	0.598825	0.131803	0.0592223	2.22557	0.0105958	0.0104988	0.0260429	1	Intergenic	123340	ENSMUST00000038765	chr1-119189576-119189828-CpG:_20-CGI	-109080	NA	NA	NA
chr1	119299955	0.413281	0.597337	-0.184056	0.0647384	-2.84307	0.0109772	0.0110045	0.00446815	1	Intergenic	122292	ENSMUST00000038765	chr1-119189576-119189828-CpG:_20-CGI	-110128	NA	NA	NA
chr1	119304482	0.651791	0.504621	0.14717	0.0612351	2.40337	0.00967602	0.0104256	0.0162449	1	Intergenic	117765	ENSMUST00000038765	chr1-119189576-119189828-CpG:_20-CGI	-114655	NA	NA	NA
chr1	119305386	0.280048	0.469544	-0.189496	0.0805453	-2.35266	0.0138679	0.014191	0.0186395	1	Intergenic	116861	ENSMUST00000038765	chr1-119420294-119422877-CpG:_244-CGI	114908	NA	NA	NA
chr1	119322041	0.563379	0.73639	-0.173011	0.0813617	-2.12644	0.0196773	0.0248708	0.0334665	1	Intergenic	100206	ENSMUST00000038765	chr1-119420294-119422877-CpG:_244-CGI	98253	NA	NA	NA
chr1	119329102	0.409276	0.246397	0.162879	0.0813304	2.00268	0.0233095	0.0143593	0.0452115	1	Intergenic	93145	ENSMUST00000038765	chr1-119420294-119422877-CpG:_244-CGI	91192	NA	NA	NA
chr1	119375534	0.213469	0.372928	-0.159459	0.0719657	-2.21577	0.016646	0.0174729	0.0267074	1	Intergenic	46713	ENSMUST00000038765	chr1-119420294-119422877-CpG:_244-CGI	44760	NA	NA	NA
chr1	119389087	0.290944	0.481504	-0.19056	0.0701981	-2.7146	0.0122878	0.0118735	0.00663565	1	Intergenic	33160	ENSMUST00000038765	chr1-119420294-119422877-CpG:_244-CGI	31207	NA	NA	NA
chr1	119391262	0.895444	0.645673	0.249771	0.0854145	2.92422	0.0499186	0.0185344	0.00345325	1	Intergenic	30985	ENSMUST00000038765	chr1-119420294-119422877-CpG:_244-CGI	29032	NA	NA	NA
chr1	119404786	0.288164	0.172375	0.115789	0.0530533	2.18251	0.0114661	0.0111324	0.0290716	1	Intergenic	17461	ENSMUST00000038765	chr1-119420294-119422877-CpG:_244-CGI	15508	NA	NA	NA
chr1	119418931	0.525652	0.281117	0.244535	0.0930436	2.62818	0.0193072	0.0215693	0.00858427	1	intron (ENSMUST00000038765, intron 1 of 1)	3316	ENSMUST00000038765	chr1-119420294-119422877-CpG:_244-CGI	1363	ENSMUSG00000037035	Inhbb	inhibin beta-B [Source:MGI Symbol;Acc:MGI:96571]
chr1	119541700	0.222412	0.51313	-0.290717	0.0901335	-3.22541	0.0149096	0.018343	0.00125792	1	Intergenic	11490	ENSMUST00000122556	chr1-119525825-119526478-CpG:_67-CGI	-15223	NA	NA	NA
chr1	119894961	0.243806	0.500957	-0.257151	0.087946	-2.92396	0.0136447	0.0198893	0.00345608	1	Intergenic	18246	ENSMUST00000037906	chr1-119913153-119913411-CpG:_23-CGI	18192	NA	NA	NA
chr1	119912273	0.609892	0.709957	-0.100064	0.047668	-2.09919	0.00764663	0.00791281	0.0357998	1	intron (ENSMUST00000037906, intron 1 of 1)	934	ENSMUST00000037906	chr1-119913153-119913411-CpG:_23-CGI	880	ENSMUSG00000036975	Tmem177	transmembrane protein 177 [Source:MGI Symbol;Acc:MGI:1913593]
chr1	120019762	0.725905	0.878317	-0.152413	0.0550887	-2.76667	0.0122584	0.0107746	0.00566314	1	intron (ENSMUST00000072886, intron 1 of 13)	12783	ENSMUST00000072886	chr1-120073679-120073931-CpG:_28-CGI	53917	ENSMUSG00000026387	Sctr	secretin receptor [Source:MGI Symbol;Acc:MGI:2441720]
chr1	120032898	0.253807	0.437281	-0.183474	0.0639474	-2.86914	0.0119199	0.0110731	0.00411593	1	intron (ENSMUST00000072886, intron 4 of 13)	25919	ENSMUST00000072886	chr1-120073679-120073931-CpG:_28-CGI	40781	ENSMUSG00000026387	Sctr	secretin receptor [Source:MGI Symbol;Acc:MGI:2441720]
chr1	120083362	0.313609	0.135934	0.177675	0.064919	2.73688	0.0147697	0.0123386	0.00620255	1	Intergenic	-9289	ENSMUST00000056089	chr1-120073679-120073931-CpG:_28-CGI	-9432	NA	NA	NA
chr1	120100168	0.807889	0.919247	-0.111358	0.0536227	-2.07669	0.0127539	0.01441	0.0378299	1	Intergenic	19969	ENSMUST00000112648	chr1-120120917-120121280-CpG:_35-CGI	20749	NA	NA	NA
chr1	120121905	0.298871	0.147199	0.151673	0.0637581	2.37887	0.0131094	0.021395	0.0173656	1	promoter-TSS (ENSMUST00000027634)	706	ENSMUST00000056038	chr1-120120917-120121280-CpG:_35-CGI	-626	ENSMUSG00000026385	Dbi	diazepam binding inhibitor [Source:MGI Symbol;Acc:MGI:94865]
chr1	120231825	0.448707	0.679336	-0.230629	0.0825479	-2.79388	0.016228	0.01276	0.00520793	1	intron (ENSMUST00000112639, intron 4 of 4)	33429	ENSMUST00000140490	chr1-120340460-120341881-CpG:_128-CGI	108635	ENSMUSG00000026389	Steap3	STEAP family member 3 [Source:MGI Symbol;Acc:MGI:1915678]
chr1	120270361	0.646859	0.423026	0.223832	0.0902388	2.48044	0.0252605	0.021659	0.0131219	1	promoter-TSS (ENSMUST00000112639)	61	ENSMUST00000112639	chr1-120340460-120341881-CpG:_128-CGI	70099	ENSMUSG00000026389	Steap3	STEAP family member 3 [Source:MGI Symbol;Acc:MGI:1915678]
chr1	120341985	0.20646	0.0613423	0.145118	0.0584012	2.48485	0.0168587	0.0152166	0.0129607	1	intron (ENSMUST00000037286, intron 1 of 1)	1404	ENSMUST00000037286	chr1-120340460-120341881-CpG:_128-CGI	-105	ENSMUSG00000036907	C1ql2	complement component 1, q subcomponent-like 2 [Source:MGI Symbol;Acc:MGI:3032521]
chr1	120343856	0.113544	0.267176	-0.153633	0.054064	-2.84168	0.0111787	0.0114469	0.00448769	1	TTS (ENSMUST00000037286)	3275	ENSMUST00000037286	chr1-120342367-120342639-CpG:_30-CGI	-1218	ENSMUSG00000036907	C1ql2	complement component 1, q subcomponent-like 2 [Source:MGI Symbol;Acc:MGI:3032521]
chr1	120550126	0.06742	0.192988	-0.125568	0.0454205	-2.76456	0.0112376	0.012117	0.00570003	1	Intergenic	-45043	ENSMUST00000027639	chr1-120602843-120603990-CpG:_90-CGI	52717	NA	NA	NA
chr1	120592483	0.679755	0.513134	0.166621	0.0710842	2.344	0.0124647	0.0127095	0.0190783	1	Intergenic	-9934	ENSMUST00000079721	chr1-120602843-120603990-CpG:_90-CGI	10360	NA	NA	NA
chr1	120592532	0.346964	0.539893	-0.192928	0.0806095	-2.39337	0.0169735	0.0208372	0.0166944	1	Intergenic	-9885	ENSMUST00000079721	chr1-120602843-120603990-CpG:_90-CGI	10311	NA	NA	NA
chr1	120600205	0.458492	0.309041	0.149451	0.0638799	2.33956	0.0190853	0.0102255	0.0193067	1	Intergenic	-2212	ENSMUST00000079721	chr1-120602843-120603990-CpG:_90-CGI	2638	NA	NA	NA
chr1	120600394	0.420259	0.252466	0.167793	0.0765978	2.19057	0.0200468	0.0228409	0.0284831	1	Intergenic	-2023	ENSMUST00000079721	chr1-120602843-120603990-CpG:_90-CGI	2449	NA	NA	NA
chr1	120600408	0.451801	0.287263	0.164538	0.0671636	2.44981	0.0155741	0.0110902	0.0142932	1	Intergenic	-2009	ENSMUST00000079721	chr1-120602843-120603990-CpG:_90-CGI	2435	NA	NA	NA
chr1	120600426	0.406182	0.237512	0.168671	0.0632847	2.66527	0.0120038	0.0119145	0.00769271	1	Intergenic	-1991	ENSMUST00000079721	chr1-120602843-120603990-CpG:_90-CGI	2417	NA	NA	NA
chr1	120600442	0.497373	0.325187	0.172186	0.0718479	2.39654	0.0161471	0.0113661	0.0165508	1	Intergenic	-1975	ENSMUST00000079721	chr1-120602843-120603990-CpG:_90-CGI	2401	NA	NA	NA
chr1	120604504	0.214517	0.402494	-0.187977	0.0824472	-2.27997	0.0141646	0.0138423	0.0226095	1	intron (ENSMUST00000079721, intron 1 of 1)	2087	ENSMUST00000079721	chr1-120602843-120603990-CpG:_90-CGI	-515	ENSMUSG00000058665	En1	engrailed 1 [Source:MGI Symbol;Acc:MGI:95389]
chr1	120606997	0.0583777	0.178093	-0.119715	0.051471	-2.32587	0.020974	0.0138685	0.0200253	1	exon (ENSMUST00000079721, exon 2 of 2)	4580	ENSMUST00000079721	chr1-120606906-120607285-CpG:_32-CGI	0	ENSMUSG00000058665	En1	engrailed 1 [Source:MGI Symbol;Acc:MGI:95389]
chr1	120607005	0.0848812	0.193886	-0.109005	0.0520857	-2.0928	0.0166845	0.0126317	0.036367	1	exon (ENSMUST00000079721, exon 2 of 2)	4588	ENSMUST00000079721	chr1-120606906-120607285-CpG:_32-CGI	0	ENSMUSG00000058665	En1	engrailed 1 [Source:MGI Symbol;Acc:MGI:95389]
chr1	120614265	0.54666	0.404998	0.141662	0.071726	1.97504	0.0138493	0.0152298	0.0482633	1	Intergenic	11848	ENSMUST00000079721	chr1-120606906-120607285-CpG:_32-CGI	-6981	NA	NA	NA
chr1	120614440	0.544643	0.375459	0.169184	0.0834832	2.02656	0.0202816	0.0118722	0.0427074	1	Intergenic	12023	ENSMUST00000079721	chr1-120606906-120607285-CpG:_32-CGI	-7156	NA	NA	NA
chr1	120614456	0.52958	0.365607	0.163973	0.0775989	2.11308	0.0132227	0.0134723	0.034594	1	Intergenic	12039	ENSMUST00000079721	chr1-120606906-120607285-CpG:_32-CGI	-7172	NA	NA	NA
chr1	120614472	0.543974	0.378301	0.165673	0.0751703	2.20397	0.0136822	0.0116946	0.0275264	1	Intergenic	12055	ENSMUST00000079721	chr1-120606906-120607285-CpG:_32-CGI	-7188	NA	NA	NA
chr1	120628954	0.468083	0.583251	-0.115169	0.0493906	-2.33179	0.00766555	0.00731118	0.0197116	1	Intergenic	26537	ENSMUST00000079721	chr1-120606906-120607285-CpG:_32-CGI	-21670	NA	NA	NA
chr1	120698455	0.36407	0.528075	-0.164005	0.0777745	-2.10873	0.0186294	0.0190802	0.0349681	1	Intergenic	96038	ENSMUST00000079721	chr1-120606906-120607285-CpG:_32-CGI	-91171	NA	NA	NA
chr1	120825257	0.567741	0.823991	-0.256251	0.0801922	-3.19545	0.0148629	0.0156143	0.00139611	1	Intergenic	222840	ENSMUST00000079721	chr1-120606906-120607285-CpG:_32-CGI	-217973	NA	NA	NA
chr1	121260693	0.803713	0.654827	0.148886	0.0619823	2.40207	0.0211143	0.0114915	0.0163026	1	Intergenic	46624	ENSMUST00000159528	chr1-121327653-121328143-CpG:_44-CGI	66960	NA	NA	NA
chr1	121348826	0.653265	0.802155	-0.14889	0.0558187	-2.66738	0.0109667	0.0106404	0.0076446	1	Intergenic	-16238	ENSMUST00000071064	chr1-121327653-121328143-CpG:_44-CGI	-20684	NA	NA	NA
chr1	121371557	0.448639	0.603044	-0.154405	0.0698416	-2.21079	0.020432	0.0128572	0.0270506	1	Intergenic	-38969	ENSMUST00000071064	chr1-121327653-121328143-CpG:_44-CGI	-43415	NA	NA	NA
chr1	121389523	0.659366	0.817644	-0.158278	0.068931	-2.29618	0.0146346	0.0131914	0.0216657	1	Intergenic	-41525	ENSMUST00000036025	chr1-121430990-121431205-CpG:_17-CGI	41467	NA	NA	NA
chr1	121426509	0.697123	0.864593	-0.16747	0.081996	-2.04241	0.0159217	0.035095	0.0411104	1	Intergenic	-4539	ENSMUST00000036025	chr1-121430990-121431205-CpG:_17-CGI	4481	NA	NA	NA
chr1	121488313	0.597922	0.735618	-0.137696	0.0698483	-1.97136	0.0143773	0.0117284	0.0486828	1	TTS (ENSMUST00000152863)	-2903	ENSMUST00000152959	chr1-121527415-121527955-CpG:_49-CGI	39102	ENSMUSG00000085857	Gm15392	predicted gene 15392 [Source:MGI Symbol;Acc:MGI:3705317]
chr1	121490649	0.63818	0.804152	-0.165972	0.0657387	-2.52473	0.0141423	0.0129255	0.0115789	1	promoter-TSS (ENSMUST00000152959)	-567	ENSMUST00000152959	chr1-121527415-121527955-CpG:_49-CGI	36766	ENSMUSG00000026339	Ccdc93	coiled-coil domain containing 93 [Source:MGI Symbol;Acc:MGI:1918079]
chr1	121527432	0.320399	0.529632	-0.209234	0.0662579	-3.15787	0.0116922	0.0124071	0.00158926	1	exon (ENSMUST00000055884, exon 1 of 2)	1032	ENSMUST00000055884	chr1-121527415-121527955-CpG:_49-CGI	0	ENSMUSG00000050534	Htr5b	5-hydroxytryptamine (serotonin) receptor 5B [Source:MGI Symbol;Acc:MGI:96284]
chr1	121566665	0.827205	0.941746	-0.114542	0.042821	-2.6749	0.0110913	0.0109672	0.00747518	1	intron (ENSMUST00000001724, intron 1 of 12)	1056	ENSMUST00000131471	chr1-121567592-121568081-CpG:_46-CGI	927	ENSMUSG00000001674	Ddx18	DEAD (Asp-Glu-Ala-Asp) box polypeptide 18 [Source:MGI Symbol;Acc:MGI:1914192]
chr1	121708243	0.692781	0.853648	-0.160867	0.0744095	-2.16191	0.0212019	0.0130284	0.0306249	1	Intergenic	-140255	ENSMUST00000001724	chr1-121567592-121568081-CpG:_46-CGI	-140163	NA	NA	NA
chr1	121798754	0.783223	0.897529	-0.114306	0.0570252	-2.00448	0.013375	0.0178556	0.045019	1	Intergenic	171769	ENSMUST00000119656	chr1-121567592-121568081-CpG:_46-CGI	-230674	NA	NA	NA
chr1	121803577	0.208897	0.433923	-0.225026	0.0742667	-3.02998	0.0127692	0.015402	0.00244573	1	Intergenic	166946	ENSMUST00000119656	chr1-121567592-121568081-CpG:_46-CGI	-235497	NA	NA	NA
chr1	123287445	0.790534	0.931581	-0.141047	0.0538695	-2.61832	0.0152234	0.0175754	0.0088365	1	Intergenic	102485	ENSMUST00000104284	chr1-124045451-124046133-CpG:_63-CGI	758006	NA	NA	NA
chr1	124043778	0.536551	0.283907	0.252645	0.084566	2.98754	0.0201485	0.0155749	0.00281228	1	intron (ENSMUST00000112606, intron 1 of 25)	-1044	ENSMUST00000097605	chr1-124045451-124046133-CpG:_63-CGI	1673	ENSMUSG00000036815	Dpp10	dipeptidylpeptidase 10 [Source:MGI Symbol;Acc:MGI:2442409]
chr1	124175073	0.46829	0.573196	-0.104906	0.0496313	-2.11371	0.00796563	0.00873684	0.0345402	1	Intergenic	-129515	ENSMUST00000112606	chr1-124045451-124046133-CpG:_63-CGI	-128941	NA	NA	NA
chr1	124972377	0.840707	0.992051	-0.151344	0.047593	-3.17997	0.0178547	0.0221327	0.0014729	1	Intergenic	463349	ENSMUST00000178474	chr1-125435174-125435976-CpG:_67-CGI	462797	NA	NA	NA
chr1	125466818	0.493702	0.352893	0.140809	0.0634346	2.21975	0.0141713	0.00982624	0.0264356	1	Intergenic	-31092	ENSMUST00000027579	chr1-125435174-125435976-CpG:_67-CGI	-30843	NA	NA	NA
chr1	125839936	0.255643	0.450913	-0.19527	0.0792849	-2.46289	0.0216995	0.0148666	0.0137823	1	promoter-TSS (ENSMUST00000159359)	-66	ENSMUST00000159359	chr1-125911448-125912249-CpG:_69-CGI	71512	ENSMUSG00000026343	Gpr39	G protein-coupled receptor 39 [Source:MGI Symbol;Acc:MGI:1918361]
chr1	126034436	0.52127	0.722862	-0.201592	0.077628	-2.5969	0.0126132	0.0143807	0.00940701	1	intron (ENSMUST00000112583, intron 10 of 16)	688	ENSMUST00000159934	chr1-125911448-125912249-CpG:_69-CGI	-122188	ENSMUSG00000049690	Nckap5	NCK-associated protein 5 [Source:MGI Symbol;Acc:MGI:2686394]
chr1	126051478	0.204322	0.359375	-0.155053	0.0676263	-2.29279	0.010055	0.0232149	0.0218601	1	intron (ENSMUST00000112583, intron 10 of 16)	-16354	ENSMUST00000159934	chr1-125911448-125912249-CpG:_69-CGI	-139230	ENSMUSG00000049690	Nckap5	NCK-associated protein 5 [Source:MGI Symbol;Acc:MGI:2686394]
chr1	126129336	0.403669	0.291238	0.112431	0.0548814	2.04861	0.00815865	0.0146442	0.0405006	1	intron (ENSMUST00000057846, intron 4 of 12)	-94212	ENSMUST00000159934	chr1-125911448-125912249-CpG:_69-CGI	-217088	ENSMUSG00000049690	Nckap5	NCK-associated protein 5 [Source:MGI Symbol;Acc:MGI:2686394]
chr1	126432521	0.776419	0.908057	-0.131638	0.0644632	-2.04206	0.0158217	0.0159561	0.0411456	1	intron (ENSMUST00000162646, intron 4 of 6)	15934	ENSMUST00000057846	chr1-126492697-126492940-CpG:_22-CGI	60176	ENSMUSG00000049690	Nckap5	NCK-associated protein 5 [Source:MGI Symbol;Acc:MGI:2686394]
chr1	126492708	0.00300297	0.128572	-0.125569	0.0383164	-3.27715	0.0216819	0.0132788	0.0010486	1	promoter-TSS (ENSMUST00000162877)	33	ENSMUST00000162877	chr1-126492697-126492940-CpG:_22-CGI	0	ENSMUSG00000049690	Nckap5	NCK-associated protein 5 [Source:MGI Symbol;Acc:MGI:2686394]
chr1	126568990	0.895296	0.75845	0.136846	0.064678	2.11581	0.0165575	0.0215158	0.0343608	1	intron (ENSMUST00000162646, intron 2 of 6)	-76064	ENSMUST00000161954	chr1-126492697-126492940-CpG:_22-CGI	-76051	ENSMUSG00000049690	Nckap5	NCK-associated protein 5 [Source:MGI Symbol;Acc:MGI:2686394]
chr1	126752837	0.370922	0.48399	-0.113068	0.0523009	-2.16188	0.00883381	0.00798788	0.0306274	1	intron (ENSMUST00000162646, intron 1 of 6)	-14636	ENSMUST00000160693	chr1-126492697-126492940-CpG:_22-CGI	-259898	ENSMUSG00000049690	Nckap5	NCK-associated protein 5 [Source:MGI Symbol;Acc:MGI:2686394]
chr1	127114307	0.878199	0.735222	0.142977	0.0701266	2.03884	0.0185373	0.0146237	0.0414662	1	Intergenic	-90678	ENSMUST00000038361	chr1-127204918-127205651-CpG:_61-CGI	90611	NA	NA	NA
chr1	127204209	0.5805	0.730385	-0.149884	0.0621129	-2.4131	0.0107462	0.0108995	0.0158177	1	promoter-TSS (ENSMUST00000038361)	-776	ENSMUST00000038361	chr1-127204918-127205651-CpG:_61-CGI	709	ENSMUSG00000036155	Mgat5	mannoside acetylglucosaminyltransferase 5 [Source:MGI Symbol;Acc:MGI:894701]
chr1	127259724	0.993715	0.864355	0.12936	0.0447561	2.89033	0.0228739	0.0178563	0.00384838	1	intron (ENSMUST00000038361, intron 2 of 17)	-47037	ENSMUST00000171405	chr1-127204918-127205651-CpG:_61-CGI	-54074	ENSMUSG00000036155	Mgat5	mannoside acetylglucosaminyltransferase 5 [Source:MGI Symbol;Acc:MGI:894701]
chr1	127459006	0.635534	0.51234	0.123194	0.0563666	2.18558	0.00979331	0.0119164	0.0288463	1	intron (ENSMUST00000038361, intron 13 of 17)	41337	ENSMUST00000160111	chr1-127677228-127678137-CpG:_82-CGI	218222	ENSMUSG00000036155	Mgat5	mannoside acetylglucosaminyltransferase 5 [Source:MGI Symbol;Acc:MGI:894701]
chr1	127484932	0.419149	0.256545	0.162605	0.0669457	2.4289	0.0122197	0.0155674	0.0151447	1	Intergenic	15411	ENSMUST00000160111	chr1-127677228-127678137-CpG:_82-CGI	192296	NA	NA	NA
chr1	127500942	0.635918	0.761576	-0.125659	0.0634925	-1.97911	0.0152979	0.0154078	0.0478039	1	promoter-TSS (ENSMUST00000160111)	-599	ENSMUST00000160111	chr1-127677228-127678137-CpG:_82-CGI	176286	ENSMUSG00000026347	Tmem163	transmembrane protein 163 [Source:MGI Symbol;Acc:MGI:1919410]
chr1	127578345	0.601294	0.3507	0.250593	0.0956943	2.61869	0.0210903	0.0254411	0.00882688	1	intron (ENSMUST00000160616, intron 2 of 7)	-40916	ENSMUST00000162406	chr1-127677228-127678137-CpG:_82-CGI	98883	ENSMUSG00000026347	Tmem163	transmembrane protein 163 [Source:MGI Symbol;Acc:MGI:1919410]
chr1	127595257	0.673291	0.447687	0.225603	0.0867182	2.60157	0.0231786	0.0142628	0.00927989	1	intron (ENSMUST00000160616, intron 2 of 7)	-57828	ENSMUST00000162406	chr1-127677228-127678137-CpG:_82-CGI	81971	ENSMUSG00000026347	Tmem163	transmembrane protein 163 [Source:MGI Symbol;Acc:MGI:1919410]
chr1	127679723	0.145771	0.294766	-0.148995	0.075112	-1.98364	0.0181498	0.0207991	0.047296	1	Intergenic	-1628	ENSMUST00000027585	chr1-127677228-127678137-CpG:_82-CGI	-1587	NA	NA	NA
chr1	127723677	0.558142	0.371762	0.18638	0.0883333	2.10996	0.021803	0.0136691	0.0348617	1	Intergenic	-5735	ENSMUST00000038006	chr1-127677228-127678137-CpG:_82-CGI	-45541	NA	NA	NA
chr1	127750562	0.351285	0.206121	0.145164	0.0717391	2.02349	0.0232074	0.0115628	0.0430225	1	intron (ENSMUST00000038006, intron 5 of 9)	21150	ENSMUST00000038006	chr1-127773918-127774860-CpG:_91-CGI	23356	ENSMUSG00000026348	Acmsd	amino carboxymuconate semialdehyde decarboxylase [Source:MGI Symbol;Acc:MGI:2386323]
chr1	128016072	0.858424	0.736457	0.121967	0.0586951	2.07797	0.0184521	0.0130674	0.0377124	1	exon (ENSMUST00000097597, exon 8 of 13)	2620	ENSMUST00000131732	chr1-128038533-128038780-CpG:_24-CGI	22461	ENSMUSG00000036086	Zranb3	zinc finger, RAN-binding domain containing 3 [Source:MGI Symbol;Acc:MGI:1918362]
chr1	128016465	0.732864	0.903466	-0.170603	0.0680202	-2.50812	0.0150636	0.0138617	0.0121377	1	intron (ENSMUST00000086614, intron 7 of 20)	2227	ENSMUST00000131732	chr1-128038533-128038780-CpG:_24-CGI	22068	ENSMUSG00000036086	Zranb3	zinc finger, RAN-binding domain containing 3 [Source:MGI Symbol;Acc:MGI:1918362]
chr1	128314640	0.549673	0.747777	-0.198105	0.0802195	-2.46954	0.0239156	0.0127591	0.0135288	1	intron (ENSMUST00000073490, intron 2 of 16)	13677	ENSMUST00000073490	chr1-128359337-128359856-CpG:_59-CGI	44697	ENSMUSG00000026354	Lct	lactase [Source:MGI Symbol;Acc:MGI:104576]
chr1	128323137	0.632549	0.779283	-0.146734	0.0707273	-2.07464	0.0123651	0.0130144	0.0380195	1	intron (ENSMUST00000073490, intron 1 of 16)	5180	ENSMUST00000073490	chr1-128359337-128359856-CpG:_59-CGI	36200	ENSMUSG00000026354	Lct	lactase [Source:MGI Symbol;Acc:MGI:104576]
chr1	128344520	0.719625	0.841415	-0.12179	0.0570741	-2.13389	0.0135588	0.011767	0.0328515	1	intron (ENSMUST00000027601, intron 8 of 16)	15135	ENSMUST00000027601	chr1-128359337-128359856-CpG:_59-CGI	14817	ENSMUSG00000026355	Mcm6	minichromosome maintenance deficient 6 (MIS5 homolog, S. pombe) (S. cerevisiae) [Source:MGI Symbol;Acc:MGI:1298227]
chr1	128505108	0.854065	0.957235	-0.10317	0.0489606	-2.1072	0.016964	0.0255939	0.0351001	1	Intergenic	10110	ENSMUST00000157807	chr1-128590909-128591764-CpG:_67-CGI	85801	NA	NA	NA
chr1	128535789	0.791871	0.623163	0.168708	0.0676639	2.49333	0.0122558	0.0161147	0.0126551	1	Intergenic	-20571	ENSMUST00000157807	chr1-128590909-128591764-CpG:_67-CGI	55120	NA	NA	NA
chr1	128588474	0.534404	0.224314	0.31009	0.096874	3.20097	0.0160852	0.0551168	0.00136967	1	TTS (ENSMUST00000142893)	3815	ENSMUST00000052172	chr1-128590909-128591764-CpG:_67-CGI	2435	ENSMUSG00000045382	Cxcr4	chemokine (C-X-C motif) receptor 4 [Source:MGI Symbol;Acc:MGI:109563]
chr1	128593813	0.427051	0.564448	-0.137397	0.0675951	-2.03264	0.0111009	0.0132169	0.0420888	1	Intergenic	-1521	ENSMUST00000142893	chr1-128590909-128591764-CpG:_67-CGI	-2050	NA	NA	NA
chr1	128594125	0.90798	0.77172	0.13626	0.0564396	2.41426	0.012423	0.0166419	0.0157672	1	Intergenic	-1833	ENSMUST00000142893	chr1-128590909-128591764-CpG:_67-CGI	-2362	NA	NA	NA
chr1	128746695	0.573872	0.723015	-0.149143	0.0721113	-2.06823	0.013467	0.0118339	0.0386184	1	Intergenic	27725	ENSMUST00000181951	chr1-128590909-128591764-CpG:_67-CGI	-154932	NA	NA	NA
chr1	128747592	0.674919	0.878596	-0.203677	0.0707417	-2.87917	0.0148533	0.0162344	0.0039872	1	Intergenic	26828	ENSMUST00000181951	chr1-128590909-128591764-CpG:_67-CGI	-155829	NA	NA	NA
chr1	129874584	0.792373	0.61577	0.176603	0.080984	2.18071	0.0136842	0.013667	0.0292045	1	intron (ENSMUST00000073527, intron 12 of 27)	-40954	ENSMUST00000151700	chr1-129273481-129273770-CpG:_23-CGI	-600815	ENSMUSG00000042581	Thsd7b	thrombospondin, type I, domain containing 7B [Source:MGI Symbol;Acc:MGI:2443925]
chr1	130274488	0.691455	0.826851	-0.135396	0.0580573	-2.3321	0.0121662	0.0162658	0.0196953	1	intron (ENSMUST00000155992, intron 1 of 1)	6769	ENSMUST00000155992	chr1-130715566-130715870-CpG:_27-CGI	441078	ENSMUSG00000086633	Gm16081	predicted gene 16081 [Source:MGI Symbol;Acc:MGI:3801800]
chr1	130374388	0.537565	0.659225	-0.121659	0.0559346	-2.17503	0.0100865	0.0110121	0.029628	1	Intergenic	48351	ENSMUST00000136497	chr1-130715566-130715870-CpG:_27-CGI	341178	NA	NA	NA
chr1	130422866	0.131985	0.315712	-0.183726	0.075391	-2.43698	0.0139678	0.0172309	0.0148105	1	promoter-TSS (ENSMUST00000136497)	43	ENSMUST00000143266	chr1-130715566-130715870-CpG:_27-CGI	292700	ENSMUSG00000026401	Daf2	decay accelerating factor 2 [Source:MGI Symbol;Acc:MGI:104849]
chr1	130548248	0.0172743	0.129891	-0.112616	0.0460353	-2.4463	0.0175545	0.0156485	0.014433	1	intron (ENSMUST00000125681, intron 4 of 4)	47427	ENSMUST00000082461	chr1-130715566-130715870-CpG:_27-CGI	167318	ENSMUSG00000085526	Gm16083	predicted gene 16083 [Source:MGI Symbol;Acc:MGI:3802163]
chr1	130633921	0.27388	0.40943	-0.135551	0.0686921	-1.97331	0.011714	0.012423	0.0484606	1	TTS (ENSMUST00000027657)	-4301	ENSMUST00000039862	chr1-130715566-130715870-CpG:_27-CGI	81645	ENSMUSG00000026405	C4bp	complement component 4 binding protein [Source:MGI Symbol;Acc:MGI:88229]
chr1	130737785	0.359355	0.544131	-0.184775	0.0869433	-2.12524	0.0221121	0.0118544	0.0335664	1	intron (ENSMUST00000039323, intron 2 of 3)	5810	ENSMUST00000039323	chr1-130716676-130717833-CpG:_93-CGI	-19953	ENSMUSG00000042510	AA986860	expressed sequence AA986860 [Source:MGI Symbol;Acc:MGI:2138143]
chr1	130741114	0.408018	0.245486	0.162532	0.0670671	2.42342	0.0118072	0.0117782	0.0153751	1	exon (ENSMUST00000039323, exon 3 of 4)	9139	ENSMUST00000039323	chr1-130716676-130717833-CpG:_93-CGI	-23282	ENSMUSG00000042510	AA986860	expressed sequence AA986860 [Source:MGI Symbol;Acc:MGI:2138143]
chr1	130741148	0.374262	0.586742	-0.212481	0.0776188	-2.73749	0.0136502	0.0164517	0.006191	1	exon (ENSMUST00000039323, exon 3 of 4)	9173	ENSMUST00000039323	chr1-130716676-130717833-CpG:_93-CGI	-23316	ENSMUSG00000042510	AA986860	expressed sequence AA986860 [Source:MGI Symbol;Acc:MGI:2138143]
chr1	130764465	0.638686	0.777295	-0.138609	0.0703174	-1.97119	0.0120497	0.0193712	0.0487027	1	Intergenic	32490	ENSMUST00000039323	chr1-130716676-130717833-CpG:_93-CGI	-46633	NA	NA	NA
chr1	130784050	0.589444	0.765258	-0.175815	0.0740046	-2.37573	0.0135863	0.0165159	0.0175144	1	Intergenic	-16851	ENSMUST00000112477	chr1-130716676-130717833-CpG:_93-CGI	-66218	NA	NA	NA
chr1	130784058	0.530619	0.73761	-0.20699	0.0727157	-2.84657	0.0116355	0.018703	0.00441927	1	Intergenic	-16843	ENSMUST00000112477	chr1-130716676-130717833-CpG:_93-CGI	-66226	NA	NA	NA
chr1	130838596	0.550528	0.376435	0.174093	0.0794472	2.1913	0.0139228	0.0165152	0.0284301	1	intron (ENSMUST00000027675, intron 2 of 10)	9587	ENSMUST00000137782	chr1-130878193-130878535-CpG:_37-CGI	39597	ENSMUSG00000026417	Pigr	polymeric immunoglobulin receptor [Source:MGI Symbol;Acc:MGI:103080]
chr1	130877413	0.437157	0.616879	-0.179722	0.0827324	-2.17233	0.025389	0.0114955	0.0298311	1	promoter-TSS (ENSMUST00000145446)	-744	ENSMUST00000126821	chr1-130878193-130878535-CpG:_37-CGI	780	ENSMUSG00000042474	Fcmr	Fc fragment of IgM receptor [Source:MGI Symbol;Acc:MGI:1916419]
chr1	131060728	0.292606	0.392881	-0.100275	0.0509084	-1.96971	0.00809984	0.00946592	0.0488717	1	intron (ENSMUST00000016672, intron 1 of 9)	13022	ENSMUST00000158080	chr1-131096809-131097847-CpG:_110-CGI	36081	ENSMUSG00000016528	Mapkapk2	MAP kinase-activated protein kinase 2 [Source:MGI Symbol;Acc:MGI:109298]
chr1	131064697	0.730255	0.578511	0.151744	0.0768976	1.97332	0.0146064	0.0177686	0.0484592	1	intron (ENSMUST00000016672, intron 1 of 9)	9053	ENSMUST00000158080	chr1-131096809-131097847-CpG:_110-CGI	32112	ENSMUSG00000016528	Mapkapk2	MAP kinase-activated protein kinase 2 [Source:MGI Symbol;Acc:MGI:109298]
chr1	131068606	0.176383	0.292911	-0.116528	0.0585586	-1.98994	0.0210139	0.0111511	0.046597	1	intron (ENSMUST00000016672, intron 1 of 9)	5144	ENSMUST00000158080	chr1-131096809-131097847-CpG:_110-CGI	28203	ENSMUSG00000016528	Mapkapk2	MAP kinase-activated protein kinase 2 [Source:MGI Symbol;Acc:MGI:109298]
chr1	131121952	0.980649	0.860391	0.120258	0.0425988	2.82304	0.0187623	0.0158294	0.00475702	1	Intergenic	16281	ENSMUST00000016670	chr1-131129673-131129877-CpG:_16-CGI	7721	NA	NA	NA
chr1	131125942	0.745088	0.867425	-0.122337	0.060404	-2.02532	0.0223781	0.01013	0.0428344	1	Intergenic	12291	ENSMUST00000016670	chr1-131129673-131129877-CpG:_16-CGI	3731	NA	NA	NA
chr1	131126115	0.679161	0.804907	-0.125746	0.0636809	-1.97463	0.0236453	0.011292	0.0483096	1	Intergenic	12118	ENSMUST00000016670	chr1-131129673-131129877-CpG:_16-CGI	3558	NA	NA	NA
chr1	131129355	0.903977	0.783389	0.120587	0.0469575	2.56801	0.0172364	0.0105754	0.0102284	1	exon (ENSMUST00000016670, exon 3 of 3)	8878	ENSMUST00000016670	chr1-131129673-131129877-CpG:_16-CGI	318	ENSMUSG00000016526	Dyrk3	dual-specificity tyrosine-(Y)-phosphorylation regulated kinase 3 [Source:MGI Symbol;Acc:MGI:1330300]
chr1	131136899	0.913159	0.80401	0.109149	0.0543489	2.00831	0.0138588	0.0132472	0.0446108	1	intron (ENSMUST00000016670, intron 1 of 2)	1334	ENSMUST00000016670	chr1-131137776-131138378-CpG:_75-CGI	877	ENSMUSG00000016526	Dyrk3	dual-specificity tyrosine-(Y)-phosphorylation regulated kinase 3 [Source:MGI Symbol;Acc:MGI:1330300]
chr1	131137716	0.188926	0.306942	-0.118017	0.0496632	-2.37635	0.00933886	0.00914017	0.017485	1	intron (ENSMUST00000016670, intron 1 of 2)	517	ENSMUST00000016670	chr1-131137776-131138378-CpG:_75-CGI	60	ENSMUSG00000016526	Dyrk3	dual-specificity tyrosine-(Y)-phosphorylation regulated kinase 3 [Source:MGI Symbol;Acc:MGI:1330300]
chr1	131185304	0.610738	0.739425	-0.128687	0.0614342	-2.09471	0.0154408	0.0118071	0.0361966	1	intron (ENSMUST00000131855, intron 15 of 15)	14830	ENSMUST00000068564	chr1-131153025-131153329-CpG:_22-CGI	-31976	ENSMUSG00000026427	Eif2d	eukaryotic translation initiation factor 2D [Source:MGI Symbol;Acc:MGI:109342]
chr1	131268742	0.822808	0.691763	0.131045	0.0602025	2.17673	0.0154458	0.0107743	0.0295005	1	intron (ENSMUST00000161764, intron 12 of 20)	1801	ENSMUST00000163029	chr1-131244662-131245555-CpG:_103-CGI	-23188	ENSMUSG00000042349	Ikbke	inhibitor of kappaB kinase epsilon [Source:MGI Symbol;Acc:MGI:1929612]
chr1	131275193	0.1739	0.333564	-0.159664	0.0738711	-2.16139	0.0168944	0.0123667	0.0306655	1	exon (ENSMUST00000159195, exon 3 of 4)	1519	ENSMUST00000159195	chr1-131244662-131245555-CpG:_103-CGI	-29639	ENSMUSG00000042349	Ikbke	inhibitor of kappaB kinase epsilon [Source:MGI Symbol;Acc:MGI:1929612]
chr1	131290971	0.313009	0.465539	-0.15253	0.0605154	-2.52052	0.00829041	0.0168149	0.0117182	1	intron (ENSMUST00000097588, intron 22 of 22)	-11366	ENSMUST00000062108	chr1-131244662-131245555-CpG:_103-CGI	-45417	ENSMUSG00000026425	Srgap2	SLIT-ROBO Rho GTPase activating protein 2 [Source:MGI Symbol;Acc:MGI:109605]
chr1	131524963	0.196451	0.354074	-0.157623	0.0684849	-2.30157	0.0108109	0.0254085	0.0213597	1	exon (ENSMUST00000097588, exon 2 of 23)	2397	ENSMUST00000097588	chr1-131525716-131528397-CpG:_197-CGI	753	ENSMUSG00000026425	Srgap2	SLIT-ROBO Rho GTPase activating protein 2 [Source:MGI Symbol;Acc:MGI:109605]
chr1	131525199	0.00456799	0.154454	-0.149886	0.0615534	-2.43506	0.0211474	0.0356994	0.0148892	1	5' UTR (ENSMUST00000097588, exon 2 of 23)	2161	ENSMUST00000097588	chr1-131525716-131528397-CpG:_197-CGI	517	ENSMUSG00000026425	Srgap2	SLIT-ROBO Rho GTPase activating protein 2 [Source:MGI Symbol;Acc:MGI:109605]
chr1	131599000	0.225776	0.115036	0.11074	0.0533514	2.07568	0.0111435	0.012244	0.0379239	1	promoter-TSS (ENSMUST00000027690)	-238	ENSMUST00000027690	chr1-131525716-131528397-CpG:_197-CGI	-70604	ENSMUSG00000026432	Avpr1b	arginine vasopressin receptor 1B [Source:MGI Symbol;Acc:MGI:1347010]
chr1	131600328	0.754637	0.587176	0.16746	0.0779164	2.14923	0.0197899	0.0165935	0.0316162	1	exon (ENSMUST00000027690, exon 1 of 2)	1090	ENSMUST00000027690	chr1-131525716-131528397-CpG:_197-CGI	-71932	ENSMUSG00000026432	Avpr1b	arginine vasopressin receptor 1B [Source:MGI Symbol;Acc:MGI:1347010]
chr1	131613438	0.489211	0.311738	0.177473	0.0818774	2.16754	0.0137658	0.0129206	0.0301934	1	Intergenic	14200	ENSMUST00000027690	chr1-131525716-131528397-CpG:_197-CGI	-85042	NA	NA	NA
chr1	131719148	0.74883	0.935538	-0.186708	0.0676135	-2.76139	0.0234022	0.014521	0.00575554	1	Intergenic	22511	ENSMUST00000130848	chr1-131827610-131828289-CpG:_55-CGI	108462	NA	NA	NA
chr1	131736921	0.454388	0.640948	-0.186559	0.0762232	-2.44754	0.0211817	0.0136146	0.0143835	1	Intergenic	-7100	ENSMUST00000049027	chr1-131827610-131828289-CpG:_55-CGI	90689	NA	NA	NA
chr1	131737008	0.740854	0.879467	-0.138612	0.0654564	-2.11763	0.0227456	0.0196846	0.0342064	1	Intergenic	-7013	ENSMUST00000049027	chr1-131827610-131828289-CpG:_55-CGI	90602	NA	NA	NA
chr1	131737366	0.475955	0.330705	0.14525	0.055042	2.6389	0.00930962	0.00885131	0.00831759	1	Intergenic	-6655	ENSMUST00000049027	chr1-131827610-131828289-CpG:_55-CGI	90244	NA	NA	NA
chr1	131737394	0.228332	0.108594	0.119738	0.0520731	2.29942	0.0177548	0.0142194	0.0214809	1	Intergenic	-6627	ENSMUST00000049027	chr1-131827610-131828289-CpG:_55-CGI	90216	NA	NA	NA
chr1	131812704	0.730747	0.882475	-0.151728	0.0488627	-3.10519	0.011538	0.00993657	0.00190159	1	TTS (ENSMUST00000132450)	537	ENSMUST00000132450	chr1-131827610-131828289-CpG:_55-CGI	14906	ENSMUSG00000042251	Pm20d1	peptidase M20 domain containing 1 [Source:MGI Symbol;Acc:MGI:2442939]
chr1	131867024	0.176279	0.0582156	0.118064	0.0556753	2.12058	0.0188808	0.0199426	0.0339575	1	promoter-TSS (ENSMUST00000125925)	-199	ENSMUST00000112386	chr1-131867226-131867488-CpG:_23-CGI	202	ENSMUSG00000026433	Rab29	RAB29, member RAS oncogene family [Source:MGI Symbol;Acc:MGI:2385107]
chr1	131909670	0.23656	0.389382	-0.152821	0.074363	-2.05507	0.0159858	0.015486	0.0398719	1	promoter-TSS (ENSMUST00000062264)	-787	ENSMUST00000062264	chr1-131910244-131911218-CpG:_98-CGI	574	ENSMUSG00000026434	Nucks1	nuclear casein kinase and cyclin-dependent kinase substrate 1 [Source:MGI Symbol;Acc:MGI:1934811]
chr1	131911891	0.458526	0.652729	-0.194202	0.0764194	-2.54127	0.0153115	0.0116225	0.011045	1	intron (ENSMUST00000062264, intron 1 of 6)	1434	ENSMUST00000062264	chr1-131910244-131911218-CpG:_98-CGI	-674	ENSMUSG00000026434	Nucks1	nuclear casein kinase and cyclin-dependent kinase substrate 1 [Source:MGI Symbol;Acc:MGI:1934811]
chr1	131945553	0.874691	0.762202	0.112489	0.051454	2.18621	0.0133466	0.0105726	0.0288006	1	Intergenic	-17413	ENSMUST00000177943	chr1-131962972-131963459-CpG:_69-CGI	17419	NA	NA	NA
chr1	131963800	0.37464	0.207901	0.166739	0.0631832	2.63898	0.0123528	0.0148449	0.00831557	1	intron (ENSMUST00000177943, intron 1 of 4)	834	ENSMUST00000177943	chr1-131962972-131963459-CpG:_69-CGI	-342	ENSMUSG00000026435	Slc45a3	solute carrier family 45, member 3 [Source:MGI Symbol;Acc:MGI:1922082]
chr1	131963845	0.238759	0.134588	0.104171	0.0513751	2.02766	0.0142663	0.0095375	0.0425954	1	intron (ENSMUST00000177943, intron 1 of 4)	879	ENSMUST00000177943	chr1-131962972-131963459-CpG:_69-CGI	-387	ENSMUSG00000026435	Slc45a3	solute carrier family 45, member 3 [Source:MGI Symbol;Acc:MGI:1922082]
chr1	131983377	0.382265	0.508953	-0.126688	0.0624167	-2.02971	0.0106245	0.0125282	0.0423864	1	TTS (ENSMUST00000027695)	12769	ENSMUST00000027695	chr1-131962972-131963459-CpG:_69-CGI	-19919	ENSMUSG00000026435	Slc45a3	solute carrier family 45, member 3 [Source:MGI Symbol;Acc:MGI:1922082]
chr1	131989940	0.377429	0.577891	-0.200463	0.0676563	-2.96296	0.0107392	0.0130734	0.00304697	1	Intergenic	-17666	ENSMUST00000086556	chr1-132007342-132008412-CpG:_123-CGI	17402	NA	NA	NA
chr1	131992600	0.712504	0.848413	-0.135909	0.0665445	-2.04238	0.0199163	0.0129471	0.041114	1	Intergenic	-15006	ENSMUST00000086556	chr1-132007342-132008412-CpG:_123-CGI	14742	NA	NA	NA
chr1	131992637	0.341845	0.497206	-0.155361	0.0680267	-2.28383	0.0121711	0.0109091	0.0223815	1	Intergenic	-14969	ENSMUST00000086556	chr1-132007342-132008412-CpG:_123-CGI	14705	NA	NA	NA
chr1	132003693	0.151945	0.258683	-0.106738	0.0527772	-2.02242	0.0125712	0.0106826	0.0431329	1	Intergenic	-3913	ENSMUST00000086556	chr1-132007342-132008412-CpG:_123-CGI	3649	NA	NA	NA
chr1	132046268	0.205676	0.338652	-0.132976	0.0654781	-2.03085	0.0146212	0.0137129	0.0422703	1	TTS (ENSMUST00000162628)	290	ENSMUST00000159382	chr1-132067625-132068248-CpG:_68-CGI	21357	ENSMUSG00000059149	Mfsd4	major facilitator superfamily domain containing 4 [Source:MGI Symbol;Acc:MGI:2442786]
chr1	132065931	0.902964	0.763242	0.139723	0.0622972	2.24284	0.0167016	0.0128524	0.0249068	1	intron (ENSMUST00000144548, intron 1 of 9)	1894	ENSMUST00000160656	chr1-132067625-132068248-CpG:_68-CGI	1694	ENSMUSG00000059149	Mfsd4	major facilitator superfamily domain containing 4 [Source:MGI Symbol;Acc:MGI:2442786]
chr1	132100137	0.701857	0.501081	0.200777	0.0875035	2.2945	0.0129786	0.0268466	0.0217619	1	promoter-TSS (ENSMUST00000158154)	-501	ENSMUST00000158154	chr1-132067625-132068248-CpG:_68-CGI	-31890	ENSMUSG00000088779	Gm26034	predicted gene, 26034 [Source:MGI Symbol;Acc:MGI:5455811]
chr1	132116604	0.713162	0.894322	-0.18116	0.0597609	-3.03142	0.0140511	0.0136903	0.00243408	1	exon (ENSMUST00000027697, exon 12 of 16)	15966	ENSMUST00000158154	chr1-132139305-132139560-CpG:_33-CGI	22701	ENSMUSG00000026437	Cdk18	cyclin-dependent kinase 18 [Source:MGI Symbol;Acc:MGI:97518]
chr1	132116978	0.147558	0.320169	-0.172611	0.08076	-2.13733	0.0157293	0.0147229	0.032571	1	exon (ENSMUST00000027697, exon 11 of 16)	16340	ENSMUST00000158154	chr1-132139305-132139560-CpG:_33-CGI	22327	ENSMUSG00000026437	Cdk18	cyclin-dependent kinase 18 [Source:MGI Symbol;Acc:MGI:97518]
chr1	132138705	0.317174	0.453075	-0.135901	0.0641608	-2.11812	0.0123339	0.0107371	0.0341645	1	intron (ENSMUST00000112362, intron 2 of 16)	899	ENSMUST00000112362	chr1-132139305-132139560-CpG:_33-CGI	600	ENSMUSG00000026437	Cdk18	cyclin-dependent kinase 18 [Source:MGI Symbol;Acc:MGI:97518]
chr1	132139979	0.720146	0.834016	-0.113869	0.0534263	-2.13134	0.0109435	0.0112971	0.0330613	1	promoter-TSS (ENSMUST00000027697)	-295	ENSMUST00000027697	chr1-132139305-132139560-CpG:_33-CGI	-420	ENSMUSG00000026437	Cdk18	cyclin-dependent kinase 18 [Source:MGI Symbol;Acc:MGI:97518]
chr1	132140434	0.745925	0.596873	0.149052	0.0742274	2.00804	0.0194817	0.0123565	0.0446389	1	promoter-TSS (ENSMUST00000027697)	-750	ENSMUST00000027697	chr1-132139305-132139560-CpG:_33-CGI	-875	ENSMUSG00000026437	Cdk18	cyclin-dependent kinase 18 [Source:MGI Symbol;Acc:MGI:97518]
chr1	132153148	0.702535	0.530833	0.171702	0.0725426	2.36691	0.0117045	0.0176114	0.0179372	1	Intergenic	-13464	ENSMUST00000027697	chr1-132139305-132139560-CpG:_33-CGI	-13589	NA	NA	NA
chr1	132167990	0.464495	0.25132	0.213176	0.0803393	2.65344	0.0177362	0.0148456	0.0079675	1	Intergenic	-23445	ENSMUST00000112357	chr1-132190087-132191155-CpG:_105-CGI	22097	NA	NA	NA
chr1	132188592	0.241037	0.138006	0.103031	0.0457824	2.25045	0.010111	0.00918948	0.0244202	1	Intergenic	-2843	ENSMUST00000112357	chr1-132190087-132191155-CpG:_105-CGI	1495	NA	NA	NA
chr1	132197426	0.491473	0.352728	0.138745	0.0675809	2.05302	0.0118743	0.0141378	0.0400703	1	intron (ENSMUST00000112357, intron 1 of 3)	5991	ENSMUST00000112357	chr1-132190087-132191155-CpG:_105-CGI	-6272	ENSMUSG00000079330	Lemd1	LEM domain containing 1 [Source:MGI Symbol;Acc:MGI:1922403]
chr1	132197642	0.376027	0.183328	0.192699	0.073315	2.62837	0.0161527	0.0179374	0.00857942	1	intron (ENSMUST00000112357, intron 1 of 3)	6160	ENSMUST00000181254	chr1-132190087-132191155-CpG:_105-CGI	-6488	ENSMUSG00000079330	Lemd1	LEM domain containing 1 [Source:MGI Symbol;Acc:MGI:1922403]
chr1	132200615	0.216557	0.394494	-0.177937	0.0805465	-2.20912	0.0184516	0.0168008	0.0271661	1	TTS (ENSMUST00000181254)	3187	ENSMUST00000181254	chr1-132190087-132191155-CpG:_105-CGI	-9461	ENSMUSG00000097540	1700037F24Rik	RIKEN cDNA 1700037F24 gene [Source:MGI Symbol;Acc:MGI:1920535]
chr1	132212637	0.367714	0.208113	0.1596	0.054364	2.93577	0.0111527	0.00985445	0.00332719	1	intron (ENSMUST00000112357, intron 1 of 3)	-8835	ENSMUST00000181254	chr1-132229003-132229380-CpG:_28-CGI	16366	ENSMUSG00000079330	Lemd1	LEM domain containing 1 [Source:MGI Symbol;Acc:MGI:1922403]
chr1	132212885	0.691985	0.885358	-0.193373	0.0754516	-2.56287	0.0149051	0.0139487	0.010381	1	intron (ENSMUST00000112357, intron 1 of 3)	-9083	ENSMUST00000181254	chr1-132229003-132229380-CpG:_28-CGI	16118	ENSMUSG00000079330	Lemd1	LEM domain containing 1 [Source:MGI Symbol;Acc:MGI:1922403]
chr1	132229009	0.711731	0.882465	-0.170734	0.0647397	-2.63724	0.018498	0.0137963	0.00835839	1	TTS (ENSMUST00000086544)	757	ENSMUST00000086544	chr1-132229003-132229380-CpG:_28-CGI	0	ENSMUSG00000066936	Gm10188	predicted gene 10188 [Source:MGI Symbol;Acc:MGI:3704196]
chr1	132256994	0.758199	0.638721	0.119478	0.0576053	2.07408	0.0102569	0.0116974	0.0380715	1	3' UTR (ENSMUST00000112357, exon 4 of 4)	-27228	ENSMUST00000086544	chr1-132229003-132229380-CpG:_28-CGI	-27615	ENSMUSG00000079330	Lemd1	LEM domain containing 1 [Source:MGI Symbol;Acc:MGI:1922403]
chr1	132265369	0.364904	0.186472	0.178432	0.0784413	2.27472	0.0132951	0.0382739	0.022923	1	Intergenic	-19077	ENSMUST00000167128	chr1-132298558-132299269-CpG:_88-CGI	33189	NA	NA	NA
chr1	132265446	0.682075	0.475725	0.20635	0.0775128	2.66214	0.010944	0.0216732	0.0077645	1	Intergenic	-19000	ENSMUST00000167128	chr1-132298558-132299269-CpG:_88-CGI	33112	NA	NA	NA
chr1	132284463	0.812565	0.921574	-0.109009	0.048575	-2.24413	0.0110613	0.0143297	0.024824	1	promoter-TSS (ENSMUST00000167128)	11	ENSMUST00000159853	chr1-132298558-132299269-CpG:_88-CGI	14095	ENSMUSG00000089808	Gm7241	predicted pseudogene 7241 [Source:MGI Symbol;Acc:MGI:3646637]
chr1	132286034	0.773767	0.664602	0.109165	0.0505971	2.15753	0.0102469	0.00895035	0.0309645	1	Intergenic	1582	ENSMUST00000159853	chr1-132298558-132299269-CpG:_88-CGI	12524	NA	NA	NA
chr1	132291913	0.258299	0.125196	0.133103	0.0667873	1.99294	0.0195136	0.0197173	0.0462681	1	Intergenic	-6712	ENSMUST00000046071	chr1-132298558-132299269-CpG:_88-CGI	6645	NA	NA	NA
chr1	132293073	0.480308	0.341976	0.138331	0.0653271	2.11751	0.014442	0.00964488	0.0342162	1	Intergenic	-5552	ENSMUST00000046071	chr1-132298558-132299269-CpG:_88-CGI	5485	NA	NA	NA
chr1	132299515	0.870112	0.974698	-0.104586	0.0404706	-2.58424	0.0144521	0.0133122	0.00975937	1	exon (ENSMUST00000046071, exon 1 of 5)	890	ENSMUST00000046071	chr1-132298558-132299269-CpG:_88-CGI	-247	ENSMUSG00000042115	Klhdc8a	kelch domain containing 8A [Source:MGI Symbol;Acc:MGI:2442630]
chr1	132317731	0.734259	0.869259	-0.135	0.0454633	-2.96943	0.00944293	0.00886502	0.00298355	1	TTS (ENSMUST00000128661)	1567	ENSMUST00000128661	chr1-132315898-132316555-CpG:_66-CGI	-1177	ENSMUSG00000009772	Nuak2	NUAK family, SNF1-like kinase, 2 [Source:MGI Symbol;Acc:MGI:1921387]
chr1	132327476	0.620361	0.508059	0.112302	0.0566559	1.98218	0.0137527	0.00766729	0.0474591	1	promoter-TSS (ENSMUST00000133246)	-119	ENSMUST00000133246	chr1-132315898-132316555-CpG:_66-CGI	-10922	ENSMUSG00000009772	Nuak2	NUAK family, SNF1-like kinase, 2 [Source:MGI Symbol;Acc:MGI:1921387]
chr1	132337101	0.639997	0.888995	-0.248998	0.0729032	-3.41546	0.014389	0.0217778	0.000636744	1	Intergenic	9506	ENSMUST00000133246	chr1-132315898-132316555-CpG:_66-CGI	-20547	NA	NA	NA
chr1	132337118	0.981906	0.863659	0.118247	0.0480536	2.46072	0.0178383	0.0203211	0.0138658	1	Intergenic	9523	ENSMUST00000133246	chr1-132315898-132316555-CpG:_66-CGI	-20564	NA	NA	NA
chr1	132342548	0.323403	0.543772	-0.220369	0.0810999	-2.71725	0.0185478	0.0147731	0.00658266	1	Intergenic	14953	ENSMUST00000133246	chr1-132360629-132361042-CpG:_30-CGI	18081	NA	NA	NA
chr1	132380870	0.744185	0.875165	-0.130981	0.061313	-2.13626	0.0136891	0.0144375	0.0326581	1	promoter-TSS (ENSMUST00000159257)	-258	ENSMUST00000159257	chr1-132391390-132391882-CpG:_56-CGI	10520	ENSMUSG00000090079	Gm15849	predicted gene 15849 [Source:MGI Symbol;Acc:MGI:3802034]
chr1	132380996	0.754773	0.638008	0.116765	0.0585989	1.99262	0.00999881	0.0107416	0.0463036	1	promoter-TSS (ENSMUST00000159257)	-132	ENSMUST00000159257	chr1-132391390-132391882-CpG:_56-CGI	10394	ENSMUSG00000090079	Gm15849	predicted gene 15849 [Source:MGI Symbol;Acc:MGI:3802034]
chr1	132381044	0.656371	0.512121	0.14425	0.0696633	2.07067	0.0154843	0.0117421	0.0383892	1	promoter-TSS (ENSMUST00000159257)	-84	ENSMUST00000159257	chr1-132391390-132391882-CpG:_56-CGI	10346	ENSMUSG00000090079	Gm15849	predicted gene 15849 [Source:MGI Symbol;Acc:MGI:3802034]
chr1	132381087	0.590082	0.407944	0.182138	0.07189	2.53356	0.0157099	0.0108923	0.0112909	1	promoter-TSS (ENSMUST00000159257)	-41	ENSMUST00000159257	chr1-132391390-132391882-CpG:_56-CGI	10303	ENSMUSG00000090079	Gm15849	predicted gene 15849 [Source:MGI Symbol;Acc:MGI:3802034]
chr1	132381106	0.563747	0.377788	0.185959	0.0705293	2.63662	0.0109999	0.012928	0.00837355	1	promoter-TSS (ENSMUST00000159257)	-22	ENSMUST00000159257	chr1-132391390-132391882-CpG:_56-CGI	10284	ENSMUSG00000090079	Gm15849	predicted gene 15849 [Source:MGI Symbol;Acc:MGI:3802034]
chr1	132381118	0.692944	0.542976	0.149967	0.0667235	2.2476	0.0107942	0.0113878	0.024602	1	promoter-TSS (ENSMUST00000159257)	-10	ENSMUST00000159257	chr1-132391390-132391882-CpG:_56-CGI	10272	ENSMUSG00000090079	Gm15849	predicted gene 15849 [Source:MGI Symbol;Acc:MGI:3802034]
chr1	132382177	0.477566	0.322163	0.155403	0.0753751	2.06172	0.0172765	0.0123917	0.039234	1	intron (ENSMUST00000159257, intron 2 of 2)	1049	ENSMUST00000159257	chr1-132391390-132391882-CpG:_56-CGI	9213	ENSMUSG00000090079	Gm15849	predicted gene 15849 [Source:MGI Symbol;Acc:MGI:3802034]
chr1	132393003	0.500798	0.634485	-0.133686	0.0655949	-2.03806	0.00911763	0.0191933	0.0415436	1	Intergenic	-1723	ENSMUST00000045473	chr1-132391390-132391882-CpG:_56-CGI	-1122	NA	NA	NA
chr1	132417062	0.11756	0.304752	-0.187192	0.0650041	-2.87969	0.0121479	0.0168	0.00398063	1	promoter-TSS (ENSMUST00000045110)	-390	ENSMUST00000045110	chr1-132417369-132417990-CpG:_73-CGI	307	ENSMUSG00000042046	Dstyk	dual serine/threonine and tyrosine protein kinase [Source:MGI Symbol;Acc:MGI:1925064]
chr1	132418646	0.362108	0.562012	-0.199904	0.0757326	-2.63961	0.0144891	0.0127781	0.00830026	1	intron (ENSMUST00000045110, intron 1 of 12)	1194	ENSMUST00000045110	chr1-132417369-132417990-CpG:_73-CGI	-657	ENSMUSG00000042046	Dstyk	dual serine/threonine and tyrosine protein kinase [Source:MGI Symbol;Acc:MGI:1925064]
chr1	132477998	0.123568	0.226607	-0.103039	0.0504944	-2.0406	0.00876351	0.0173989	0.0412904	1	promoter-TSS (ENSMUST00000180835)	632	ENSMUST00000027700	chr1-132417369-132417990-CpG:_73-CGI	-60009	ENSMUSG00000097760	6030442K20Rik	RIKEN cDNA 6030442K20 gene [Source:MGI Symbol;Acc:MGI:1925126]
chr1	132523668	0.7529	0.894108	-0.141208	0.0625899	-2.25608	0.0123487	0.0229745	0.0240654	1	exon (ENSMUST00000086521, exon 11 of 23)	17439	ENSMUST00000058167	chr1-132542784-132543007-CpG:_21-CGI	19116	ENSMUSG00000053024	Cntn2	contactin 2 [Source:MGI Symbol;Acc:MGI:104518]
chr1	132591912	0.501542	0.364936	0.136606	0.0682151	2.00258	0.012547	0.0131949	0.0452227	1	intron (ENSMUST00000094569, intron 24 of 29)	-48973	ENSMUST00000086521	chr1-132542784-132543007-CpG:_21-CGI	-48906	ENSMUSG00000026442	Nfasc	neurofascin [Source:MGI Symbol;Acc:MGI:104753]
chr1	132659930	0.361207	0.185257	0.17595	0.0694339	2.53407	0.0116427	0.0258879	0.0112747	1	intron (ENSMUST00000163770, intron 2 of 27)	47395	ENSMUST00000043189	chr1-132542784-132543007-CpG:_21-CGI	-116924	ENSMUSG00000026442	Nfasc	neurofascin [Source:MGI Symbol;Acc:MGI:104753]
chr1	132680206	0.908682	0.737261	0.17142	0.0667012	2.56998	0.0212816	0.0131424	0.0101706	1	intron (ENSMUST00000163770, intron 1 of 27)	27119	ENSMUST00000043189	chr1-132542784-132543007-CpG:_21-CGI	-137200	ENSMUSG00000026442	Nfasc	neurofascin [Source:MGI Symbol;Acc:MGI:104753]
chr1	132705989	0.719876	0.877868	-0.157993	0.0675035	-2.34051	0.0160447	0.0147797	0.0192573	1	intron (ENSMUST00000163770, intron 1 of 27)	1336	ENSMUST00000043189	chr1-132542784-132543007-CpG:_21-CGI	-162983	ENSMUSG00000026442	Nfasc	neurofascin [Source:MGI Symbol;Acc:MGI:104753]
chr1	132741050	0.266051	0.427003	-0.160952	0.0762578	-2.11063	0.0182835	0.0127939	0.0348044	1	intron (ENSMUST00000163770, intron 1 of 27)	746	ENSMUST00000163770	chr1-132880310-132880946-CpG:_67-CGI	139260	ENSMUSG00000026442	Nfasc	neurofascin [Source:MGI Symbol;Acc:MGI:104753]
chr1	132771572	0.129278	0.245343	-0.116065	0.0468887	-2.47532	0.00859948	0.0124573	0.0133115	1	Intergenic	-29776	ENSMUST00000094569	chr1-132880310-132880946-CpG:_67-CGI	108738	NA	NA	NA
chr1	132850907	0.367014	0.192113	0.174901	0.0826809	2.11537	0.0170145	0.0143395	0.0343981	1	Intergenic	-29365	ENSMUST00000027706	chr1-132880310-132880946-CpG:_67-CGI	29403	NA	NA	NA
chr1	132856371	0.541524	0.74502	-0.203495	0.0855921	-2.3775	0.0152077	0.0135296	0.0174305	1	Intergenic	-23901	ENSMUST00000027706	chr1-132880310-132880946-CpG:_67-CGI	23939	NA	NA	NA
chr1	132928573	0.32076	0.131551	0.189209	0.0684014	2.76615	0.011103	0.0258576	0.00567218	1	intron (ENSMUST00000159088, intron 1 of 1)	48219	ENSMUST00000159088	chr1-132880310-132880946-CpG:_67-CGI	-47628	ENSMUSG00000026443	Lrrn2	leucine rich repeat protein 2, neuronal [Source:MGI Symbol;Acc:MGI:106037]
chr1	132928624	0.707576	0.856879	-0.149303	0.0582988	-2.56099	0.0119207	0.0125249	0.0104373	1	intron (ENSMUST00000159088, intron 1 of 1)	48270	ENSMUST00000159088	chr1-132880310-132880946-CpG:_67-CGI	-47679	ENSMUSG00000026443	Lrrn2	leucine rich repeat protein 2, neuronal [Source:MGI Symbol;Acc:MGI:106037]
chr1	132939399	0.551931	0.39421	0.157721	0.0794533	1.98508	0.0166998	0.0199606	0.0471352	1	exon (ENSMUST00000027706, exon 2 of 2)	59045	ENSMUST00000159088	chr1-132880310-132880946-CpG:_67-CGI	-58454	ENSMUSG00000026443	Lrrn2	leucine rich repeat protein 2, neuronal [Source:MGI Symbol;Acc:MGI:106037]
chr1	132939428	0.642183	0.455718	0.186465	0.0697128	2.67476	0.0123114	0.0129938	0.00747838	1	exon (ENSMUST00000027706, exon 2 of 2)	59074	ENSMUST00000159088	chr1-132880310-132880946-CpG:_67-CGI	-58483	ENSMUSG00000026443	Lrrn2	leucine rich repeat protein 2, neuronal [Source:MGI Symbol;Acc:MGI:106037]
chr1	132981253	0.920885	0.811369	0.109516	0.0555183	1.9726	0.0159061	0.0178437	0.0485406	1	Intergenic	44094	ENSMUST00000067429	chr1-133025085-133025419-CpG:_30-CGI	43832	NA	NA	NA
chr1	133045563	0.362598	0.193424	0.169174	0.0758004	2.23184	0.0129	0.0321045	0.0256256	1	promoter-TSS (ENSMUST00000077730)	-103	ENSMUST00000153707	chr1-133045978-133046709-CpG:_92-CGI	415	ENSMUSG00000026447	Pik3c2b	phosphoinositide-3-kinase, class 2, beta polypeptide [Source:MGI Symbol;Acc:MGI:2685045]
chr1	133083267	0.460181	0.627631	-0.16745	0.0595511	-2.81187	0.00969303	0.0105334	0.00492545	1	intron (ENSMUST00000077730, intron 12 of 32)	37256	ENSMUST00000124934	chr1-133045978-133046709-CpG:_92-CGI	-36559	ENSMUSG00000026447	Pik3c2b	phosphoinositide-3-kinase, class 2, beta polypeptide [Source:MGI Symbol;Acc:MGI:2685045]
chr1	133094226	0.950322	0.816839	0.133483	0.0504008	2.64843	0.0168597	0.0126995	0.00808654	1	intron (ENSMUST00000077730, intron 22 of 32)	-36916	ENSMUST00000052529	chr1-133131080-133131904-CpG:_94-CGI	36854	ENSMUSG00000026447	Pik3c2b	phosphoinositide-3-kinase, class 2, beta polypeptide [Source:MGI Symbol;Acc:MGI:2685045]
chr1	133106120	0.506119	0.670674	-0.164555	0.0791121	-2.08002	0.0125181	0.0141165	0.0375235	1	exon (ENSMUST00000077730, exon 33 of 33)	-25022	ENSMUST00000052529	chr1-133131080-133131904-CpG:_94-CGI	24960	ENSMUSG00000026447	Pik3c2b	phosphoinositide-3-kinase, class 2, beta polypeptide [Source:MGI Symbol;Acc:MGI:2685045]
chr1	133129282	0.78443	0.922588	-0.138157	0.0539972	-2.5586	0.0135491	0.0224749	0.0105096	1	Intergenic	-1860	ENSMUST00000052529	chr1-133131080-133131904-CpG:_94-CGI	1798	NA	NA	NA
chr1	133129493	0.397172	0.59781	-0.200638	0.0993742	-2.01902	0.0428192	0.0133041	0.0434857	1	Intergenic	-1649	ENSMUST00000052529	chr1-133131080-133131904-CpG:_94-CGI	1587	NA	NA	NA
chr1	133129667	0.715522	0.863777	-0.148255	0.0625055	-2.37186	0.0138684	0.0125185	0.0176986	1	Intergenic	-1475	ENSMUST00000052529	chr1-133131080-133131904-CpG:_94-CGI	1413	NA	NA	NA
chr1	133159103	0.557051	0.235249	0.321802	0.0830332	3.87559	0.0130795	0.0245178	0.000106368	0.942435	Intergenic	-27322	ENSMUST00000180528	chr1-133163776-133164521-CpG:_84-CGI	4673	NA	NA	NA
chr1	133162167	0.128383	0.348764	-0.220381	0.0598628	-3.68144	0.0117366	0.0149335	0.000231923	1	Intergenic	-30386	ENSMUST00000180528	chr1-133163776-133164521-CpG:_84-CGI	1609	NA	NA	NA
chr1	133169080	0.31187	0.44173	-0.12986	0.0609309	-2.13126	0.0106764	0.0107942	0.0330674	1	Intergenic	-37299	ENSMUST00000180528	chr1-133163776-133164521-CpG:_84-CGI	-4560	NA	NA	NA
chr1	133187975	0.671596	0.499686	0.171909	0.0757836	2.26842	0.0106798	0.0232987	0.0233035	1	Intergenic	-56194	ENSMUST00000180528	chr1-133163776-133164521-CpG:_84-CGI	-23455	NA	NA	NA
chr1	133204800	0.521785	0.375568	0.146217	0.0730724	2.00099	0.0139644	0.0161255	0.0453937	1	Intergenic	-41296	ENSMUST00000105082	chr1-133163776-133164521-CpG:_84-CGI	-40280	NA	NA	NA
chr1	133227476	0.59794	0.752084	-0.154144	0.0734693	-2.09807	0.0143869	0.0135079	0.035899	1	Intergenic	-18620	ENSMUST00000105082	chr1-133274094-133274355-CpG:_21-CGI	46618	NA	NA	NA
chr1	133254446	0.600745	0.733559	-0.132814	0.0540613	-2.45673	0.0100459	0.00910463	0.014021	1	intron (ENSMUST00000038295, intron 1 of 26)	8350	ENSMUST00000038295	chr1-133274094-133274355-CpG:_21-CGI	19648	ENSMUSG00000041757	Plekha6	pleckstrin homology domain containing, family A member 6 [Source:MGI Symbol;Acc:MGI:2388662]
chr1	133295355	0.486399	0.344083	0.142316	0.0620737	2.2927	0.0124923	0.011248	0.0218652	1	intron (ENSMUST00000038295, intron 25 of 26)	-14444	ENSMUST00000094557	chr1-133274094-133274355-CpG:_21-CGI	-21001	ENSMUSG00000041757	Plekha6	pleckstrin homology domain containing, family A member 6 [Source:MGI Symbol;Acc:MGI:2388662]
chr1	133311430	0.138644	0.319092	-0.180448	0.0631731	-2.8564	0.0125774	0.0116943	0.00428477	1	intron (ENSMUST00000183457, intron 1 of 3)	1541	ENSMUST00000183457	chr1-133274094-133274355-CpG:_21-CGI	-37076	ENSMUSG00000041717
chr1	133323865	0.762642	0.889947	-0.127305	0.0548519	-2.32088	0.013266	0.0115	0.0202932	1	TTS (ENSMUST00000094557)	1991	ENSMUST00000007433	chr1-133363428-133364312-CpG:_71-CGI	39563	ENSMUSG00000041717
chr1	133323995	0.779814	0.91358	-0.133766	0.0608617	-2.19786	0.0203199	0.0139794	0.0279588	1	TTS (ENSMUST00000094557)	2121	ENSMUST00000007433	chr1-133363428-133364312-CpG:_71-CGI	39433	ENSMUSG00000041717
chr1	133326252	0.591806	0.747289	-0.155483	0.0711018	-2.18676	0.0132246	0.0127089	0.0287598	1	promoter-TSS (ENSMUST00000178033)	-959	ENSMUST00000178033	chr1-133363428-133364312-CpG:_71-CGI	37176	ENSMUSG00000091251
chr1	133328694	0.695329	0.828327	-0.132998	0.0583467	-2.27944	0.00978922	0.0197837	0.0226406	1	intron (ENSMUST00000185157, intron 2 of 2)	1483	ENSMUST00000178033	chr1-133363428-133364312-CpG:_71-CGI	34734	ENSMUSG00000091251
chr1	133348041	0.508939	0.626287	-0.117348	0.0572096	-2.05119	0.00871412	0.0112461	0.040248	1	Intergenic	-2468	ENSMUST00000094556	chr1-133363428-133364312-CpG:_71-CGI	15387	NA	NA	NA
chr1	133353417	0.407969	0.603441	-0.195472	0.091977	-2.12523	0.0138079	0.0284068	0.0335674	1	intron (ENSMUST00000112287, intron 1 of 1)	1509	ENSMUST00000112287	chr1-133363428-133364312-CpG:_71-CGI	10011	ENSMUSG00000070645	Ren1	renin 1 structural [Source:MGI Symbol;Acc:MGI:97898]
chr1	133353441	0.45771	0.665118	-0.207409	0.0788047	-2.63193	0.0160264	0.0129005	0.00849012	1	intron (ENSMUST00000112287, intron 1 of 1)	1533	ENSMUST00000112287	chr1-133363428-133364312-CpG:_71-CGI	9987	ENSMUSG00000070645	Ren1	renin 1 structural [Source:MGI Symbol;Acc:MGI:97898]
chr1	133361782	0.823482	0.937376	-0.113894	0.0421341	-2.70313	0.0120741	0.00992246	0.006869	1	Intergenic	-1789	ENSMUST00000135222	chr1-133363428-133364312-CpG:_71-CGI	1646	NA	NA	NA
chr1	133362245	0.93954	0.829422	0.110118	0.0535476	2.05645	0.0137667	0.0148814	0.0397396	1	Intergenic	-1326	ENSMUST00000135222	chr1-133363428-133364312-CpG:_71-CGI	1183	NA	NA	NA
chr1	133363192	0.253836	0.388053	-0.134217	0.0671898	-1.99758	0.0113188	0.0124604	0.0457618	1	promoter-TSS (ENSMUST00000135222)	-379	ENSMUST00000135222	chr1-133363428-133364312-CpG:_71-CGI	236	ENSMUSG00000070644	Etnk2	ethanolamine kinase 2 [Source:MGI Symbol;Acc:MGI:2443760]
chr1	133382449	0.771445	0.604673	0.166773	0.0744463	2.24018	0.0140862	0.0175241	0.0250795	1	3' UTR (ENSMUST00000153799, exon 14 of 14)	3076	ENSMUST00000145922	chr1-133363428-133364312-CpG:_71-CGI	-18138	ENSMUSG00000070643	Sox13	SRY (sex determining region Y)-box 13 [Source:MGI Symbol;Acc:MGI:98361]
chr1	133393119	0.81881	0.929057	-0.110248	0.0555842	-1.98344	0.0148122	0.0145645	0.0473185	1	promoter-TSS (ENSMUST00000144386)	98	ENSMUST00000144386	chr1-133363428-133364312-CpG:_71-CGI	-28808	ENSMUSG00000070643	Sox13	SRY (sex determining region Y)-box 13 [Source:MGI Symbol;Acc:MGI:98361]
chr1	133418369	0.131241	0.431499	-0.300258	0.0795996	-3.77211	0.0186683	0.0149434	0.000161876	1	intron (ENSMUST00000153799, intron 1 of 13)	6007	ENSMUST00000153799	chr1-133423057-133424444-CpG:_153-CGI	4688	ENSMUSG00000070643	Sox13	SRY (sex determining region Y)-box 13 [Source:MGI Symbol;Acc:MGI:98361]
chr1	133418456	0.256612	0.423813	-0.167201	0.0850512	-1.96589	0.021845	0.0174386	0.0493111	1	intron (ENSMUST00000153799, intron 1 of 13)	5920	ENSMUST00000153799	chr1-133423057-133424444-CpG:_153-CGI	4601	ENSMUSG00000070643	Sox13	SRY (sex determining region Y)-box 13 [Source:MGI Symbol;Acc:MGI:98361]
chr1	133422564	0.177479	0.307876	-0.130397	0.0527089	-2.4739	0.0132578	0.00929377	0.0133647	1	intron (ENSMUST00000153799, intron 1 of 13)	1812	ENSMUST00000153799	chr1-133423057-133424444-CpG:_153-CGI	493	ENSMUSG00000070643	Sox13	SRY (sex determining region Y)-box 13 [Source:MGI Symbol;Acc:MGI:98361]
chr1	133422827	0.030528	0.130546	-0.100018	0.0435055	-2.29898	0.0146216	0.0139296	0.0215062	1	intron (ENSMUST00000153799, intron 1 of 13)	1549	ENSMUST00000153799	chr1-133423057-133424444-CpG:_153-CGI	230	ENSMUSG00000070643	Sox13	SRY (sex determining region Y)-box 13 [Source:MGI Symbol;Acc:MGI:98361]
chr1	133448876	0.816524	0.660698	0.155826	0.0714329	2.18143	0.0132992	0.0237606	0.0291514	1	Intergenic	-24500	ENSMUST00000153799	chr1-133423057-133424444-CpG:_153-CGI	-24433	NA	NA	NA
chr1	133452413	0.62084	0.432984	0.187857	0.0908568	2.06761	0.0149885	0.013033	0.0386764	1	Intergenic	-28037	ENSMUST00000153799	chr1-133423057-133424444-CpG:_153-CGI	-27970	NA	NA	NA
chr1	133481610	0.654781	0.488756	0.166024	0.0828216	2.0046	0.0150878	0.0126023	0.0450058	1	Intergenic	-57234	ENSMUST00000153799	chr1-133423057-133424444-CpG:_153-CGI	-57167	NA	NA	NA
chr1	133481653	0.765727	0.507008	0.25872	0.0916386	2.82326	0.0144624	0.0245142	0.00475375	1	Intergenic	-57277	ENSMUST00000153799	chr1-133423057-133424444-CpG:_153-CGI	-57210	NA	NA	NA
chr1	133492711	0.1819	0.0780423	0.103858	0.0400979	2.5901	0.0109383	0.00915602	0.0095948	1	Intergenic	-68335	ENSMUST00000153799	chr1-133423057-133424444-CpG:_153-CGI	-68268	NA	NA	NA
chr1	133597047	0.213816	0.359108	-0.145292	0.0589261	-2.46567	0.0145552	0.00950446	0.0136758	1	Intergenic	-4175	ENSMUST00000082880	chr1-133609752-133610435-CpG:_75-CGI	12705	NA	NA	NA
chr1	133694087	0.740005	0.629349	0.110656	0.047186	2.3451	0.008188	0.00848443	0.0190219	1	Intergenic	-3980	ENSMUST00000169295	chr1-133660887-133661444-CpG:_44-CGI	-32644	NA	NA	NA
chr1	133709314	0.829578	0.615167	0.214411	0.0868541	2.46863	0.014393	0.0279498	0.013563	1	intron (ENSMUST00000143567, intron 20 of 20)	-7434	ENSMUST00000167348	chr1-133660887-133661444-CpG:_44-CGI	-47871	ENSMUSG00000026463	Atp2b4	ATPase, Ca++ transporting, plasma membrane 4 [Source:MGI Symbol;Acc:MGI:88111]
chr1	133742221	0.547216	0.701597	-0.154381	0.0579844	-2.66245	0.0109331	0.00989927	0.00775738	1	intron (ENSMUST00000048953, intron 1 of 20)	11059	ENSMUST00000112264	chr1-133660887-133661444-CpG:_44-CGI	-80778	ENSMUSG00000026463	Atp2b4	ATPase, Ca++ transporting, plasma membrane 4 [Source:MGI Symbol;Acc:MGI:88111]
chr1	133767114	0.347274	0.185184	0.16209	0.0765362	2.11782	0.022139	0.0140373	0.0341904	1	intron (ENSMUST00000143567, intron 1 of 20)	-13368	ENSMUST00000165602	chr1-133660887-133661444-CpG:_44-CGI	-105671	ENSMUSG00000026463	Atp2b4	ATPase, Ca++ transporting, plasma membrane 4 [Source:MGI Symbol;Acc:MGI:88111]
chr1	133778104	0.795054	0.981981	-0.186927	0.0475266	-3.9331	0.0144888	0.017835	8.38561e-05	0.882008	intron (ENSMUST00000143567, intron 1 of 20)	22931	ENSMUST00000128692	chr1-133660887-133661444-CpG:_44-CGI	-116661	ENSMUSG00000026463	Atp2b4	ATPase, Ca++ transporting, plasma membrane 4 [Source:MGI Symbol;Acc:MGI:88111]
chr1	133815923	0.31734	0.149862	0.167478	0.0521002	3.21453	0.0103412	0.0101167	0.00130658	1	Intergenic	-14883	ENSMUST00000143567	chr1-133660887-133661444-CpG:_44-CGI	-154480	NA	NA	NA
chr1	133906589	0.894312	0.732599	0.161713	0.0592129	2.73105	0.0140872	0.0126723	0.00631328	1	promoter-TSS (ENSMUST00000160564)	59	ENSMUST00000160564	chr1-134078807-134079438-CpG:_62-CGI	172218	ENSMUSG00000090208	Gm15851	predicted gene 15851 [Source:MGI Symbol;Acc:MGI:3801734]
chr1	133918139	0.516679	0.329214	0.187465	0.0708735	2.64506	0.0139287	0.012661	0.00816759	1	intron (ENSMUST00000048432, intron 1 of 2)	3271	ENSMUST00000127583	chr1-134078807-134079438-CpG:_62-CGI	160668	ENSMUSG00000041577	Prelp	proline arginine-rich end leucine-rich repeat [Source:MGI Symbol;Acc:MGI:2151110]
chr1	134049160	0.406615	0.661763	-0.255148	0.085752	-2.97542	0.0173731	0.0138475	0.00292589	1	TTS (ENSMUST00000048183)	11665	ENSMUST00000162779	chr1-134078807-134079438-CpG:_62-CGI	29647	ENSMUSG00000041559	Fmod	fibromodulin [Source:MGI Symbol;Acc:MGI:1328364]
chr1	134056221	0.774382	0.898783	-0.124401	0.0483246	-2.57428	0.0132155	0.0104001	0.010045	1	Intergenic	18726	ENSMUST00000162779	chr1-134078807-134079438-CpG:_62-CGI	22586	NA	NA	NA
chr1	134094108	0.497081	0.659037	-0.161955	0.0702993	-2.3038	0.0106855	0.0173568	0.0212341	1	Intergenic	-14989	ENSMUST00000020692	chr1-134092985-134093242-CpG:_34-CGI	-867	NA	NA	NA
chr1	134144102	0.527704	0.656149	-0.128445	0.0600387	-2.13937	0.0090524	0.0129332	0.0324058	1	intron (ENSMUST00000160060, intron 5 of 10)	5457	ENSMUST00000086475	chr1-134092985-134093242-CpG:_34-CGI	-50861	ENSMUSG00000026450	Chit1	chitinase 1 (chitotriosidase) [Source:MGI Symbol;Acc:MGI:1919134]
chr1	134152666	0.622134	0.791414	-0.16928	0.0778127	-2.17548	0.0263696	0.0150489	0.0295942	1	Intergenic	14021	ENSMUST00000086475	chr1-134092985-134093242-CpG:_34-CGI	-59425	NA	NA	NA
chr1	134188720	0.556865	0.77349	-0.216625	0.0930379	-2.32836	0.0165887	0.0140545	0.0198932	1	promoter-TSS (ENSMUST00000134812)	-405	ENSMUST00000134812	chr1-134234704-134235089-CpG:_35-CGI	45984	ENSMUSG00000064246	Chil1	chitinase-like 1 [Source:MGI Symbol;Acc:MGI:1340899]
chr1	134189257	0.45926	0.311705	0.147556	0.0686605	2.14906	0.0109926	0.015974	0.0316297	1	exon (ENSMUST00000156873, exon 9 of 10)	132	ENSMUST00000134812	chr1-134234704-134235089-CpG:_35-CGI	45447	ENSMUSG00000064246	Chil1	chitinase-like 1 [Source:MGI Symbol;Acc:MGI:1340899]
chr1	134285599	0.928579	0.753943	0.174636	0.0753319	2.31822	0.0138182	0.0290528	0.0204374	1	Intergenic	-4404	ENSMUST00000027730	chr1-134298895-134299450-CpG:_55-CGI	13296	NA	NA	NA
chr1	134290146	0.526535	0.717087	-0.190552	0.0719954	-2.64672	0.0117581	0.013502	0.00812773	1	exon (ENSMUST00000027730, exon 1 of 3)	143	ENSMUST00000027730	chr1-134298895-134299450-CpG:_55-CGI	8749	ENSMUSG00000026459	Myog	myogenin [Source:MGI Symbol;Acc:MGI:97276]
chr1	134290359	0.678018	0.486152	0.191866	0.0835991	2.29508	0.0165706	0.0150385	0.0217287	1	exon (ENSMUST00000027730, exon 1 of 3)	356	ENSMUST00000027730	chr1-134298895-134299450-CpG:_55-CGI	8536	ENSMUSG00000026459	Myog	myogenin [Source:MGI Symbol;Acc:MGI:97276]
chr1	134290495	0.725183	0.512476	0.212708	0.0745955	2.85148	0.0162123	0.0117699	0.00435164	1	exon (ENSMUST00000027730, exon 1 of 3)	492	ENSMUST00000027730	chr1-134298895-134299450-CpG:_55-CGI	8400	ENSMUSG00000026459	Myog	myogenin [Source:MGI Symbol;Acc:MGI:97276]
chr1	134299127	0.0359764	0.14101	-0.105034	0.0468618	-2.24135	0.0218906	0.0130797	0.0250031	1	exon (ENSMUST00000168515, exon 28 of 29)	9124	ENSMUST00000027730	chr1-134298895-134299450-CpG:_55-CGI	0	ENSMUSG00000026458	Ppfia4	protein tyrosine phosphatase, receptor type, f polypeptide (PTPRF), interacting protein (liprin), alpha 4 [Source:MGI Symbol;Acc:MGI:1915757]
chr1	134304829	0.724614	0.868117	-0.143504	0.0614216	-2.33637	0.0170964	0.0111381	0.019472	1	intron (ENSMUST00000168515, intron 23 of 28)	14826	ENSMUST00000027730	chr1-134298895-134299450-CpG:_55-CGI	-5380	ENSMUSG00000026458	Ppfia4	protein tyrosine phosphatase, receptor type, f polypeptide (PTPRF), interacting protein (liprin), alpha 4 [Source:MGI Symbol;Acc:MGI:1915757]
chr1	134332415	0.14759	0.262003	-0.114413	0.0574361	-1.992	0.0132134	0.0118759	0.0463707	1	exon (ENSMUST00000168515, exon 1 of 29)	512	ENSMUST00000168515	chr1-134344568-134344874-CpG:_29-CGI	12153	ENSMUSG00000026458	Ppfia4	protein tyrosine phosphatase, receptor type, f polypeptide (PTPRF), interacting protein (liprin), alpha 4 [Source:MGI Symbol;Acc:MGI:1915757]
chr1	134419120	0.339923	0.635729	-0.295806	0.0833292	-3.54985	0.0135973	0.0133957	0.000385446	1	intron (ENSMUST00000112237, intron 1 of 7)	3557	ENSMUST00000148822	chr1-134415248-134415959-CpG:_84-CGI	-3162	ENSMUSG00000026457	Adipor1	adiponectin receptor 1 [Source:MGI Symbol;Acc:MGI:1919924]
chr1	134426194	0.824725	0.936723	-0.111998	0.0544477	-2.05698	0.0133211	0.0132098	0.039688	1	exon (ENSMUST00000148822, exon 4 of 4)	10631	ENSMUST00000148822	chr1-134415248-134415959-CpG:_84-CGI	-10236	ENSMUSG00000026457	Adipor1	adiponectin receptor 1 [Source:MGI Symbol;Acc:MGI:1919924]
chr1	134518120	0.978425	0.876913	0.101511	0.0371997	2.72883	0.0138459	0.0135465	0.00635603	1	promoter-TSS (ENSMUST00000179718)	40	ENSMUST00000179718	chr1-134513328-134513584-CpG:_27-CGI	-4537	ENSMUSG00000096712	Gm15454	predicted gene 15454 [Source:MGI Symbol;Acc:MGI:3644262]
chr1	134518357	0.82298	0.941815	-0.118834	0.0526999	-2.25492	0.0188778	0.0119052	0.0241383	1	exon (ENSMUST00000179718, exon 1 of 1)	277	ENSMUST00000179718	chr1-134513328-134513584-CpG:_27-CGI	-4774	ENSMUSG00000096712	Gm15454	predicted gene 15454 [Source:MGI Symbol;Acc:MGI:3644262]
chr1	134519179	0.605391	0.747029	-0.141638	0.0678692	-2.08693	0.0116025	0.0152874	0.0368947	1	TTS (ENSMUST00000179718)	1099	ENSMUST00000179718	chr1-134513328-134513584-CpG:_27-CGI	-5596	ENSMUSG00000096712	Gm15454	predicted gene 15454 [Source:MGI Symbol;Acc:MGI:3644262]
chr1	134521251	0.521626	0.388016	0.133611	0.0653965	2.04309	0.0108046	0.0122464	0.041044	1	Intergenic	3171	ENSMUST00000179718	chr1-134513328-134513584-CpG:_27-CGI	-7668	NA	NA	NA
chr1	134536156	0.602676	0.779548	-0.176872	0.064342	-2.74893	0.0134832	0.011716	0.00597896	1	Intergenic	10865	ENSMUST00000052911	chr1-134556259-134556601-CpG:_33-CGI	20103	NA	NA	NA
chr1	134540747	0.716687	0.49104	0.225647	0.104588	2.15749	0.0207487	0.0390095	0.0309672	1	TTS (ENSMUST00000052911)	6274	ENSMUST00000052911	chr1-134556259-134556601-CpG:_33-CGI	15512	ENSMUSG00000046367	Mgat4e	MGAT4 family, member E [Source:MGI Symbol;Acc:MGI:1918251]
chr1	134639020	0.1086	0.271566	-0.162966	0.0773008	-2.10821	0.0130926	0.0367926	0.0350127	1	Intergenic	7499	ENSMUST00000181197	chr1-134646666-134647253-CpG:_56-CGI	7646	NA	NA	NA
chr1	134706329	0.541714	0.680884	-0.13917	0.0589365	-2.36136	0.0123436	0.00906175	0.018208	1	Intergenic	-2970	ENSMUST00000121990	chr1-134708873-134709423-CpG:_50-CGI	2544	NA	NA	NA
chr1	134775057	0.333082	0.171408	0.161674	0.0714072	2.26411	0.0130684	0.0133736	0.0235674	1	intron (ENSMUST00000045665, intron 21 of 23)	-14705	ENSMUST00000137022	chr1-134708873-134709423-CpG:_50-CGI	-65635	ENSMUSG00000073557	Ppp1r12b	protein phosphatase 1, regulatory (inhibitor) subunit 12B [Source:MGI Symbol;Acc:MGI:1916417]
chr1	134816695	0.367704	0.228379	0.139326	0.0628708	2.21607	0.0134494	0.0114585	0.026687	1	intron (ENSMUST00000045665, intron 18 of 23)	7421	ENSMUST00000104654	chr1-134708873-134709423-CpG:_50-CGI	-107273	ENSMUSG00000073557	Ppp1r12b	protein phosphatase 1, regulatory (inhibitor) subunit 12B [Source:MGI Symbol;Acc:MGI:1916417]
chr1	134829925	0.477053	0.629625	-0.152571	0.0652888	-2.33687	0.0107102	0.0119731	0.0194459	1	intron (ENSMUST00000045665, intron 18 of 23)	5894	ENSMUST00000146639	chr1-134708873-134709423-CpG:_50-CGI	-120503	ENSMUSG00000073557	Ppp1r12b	protein phosphatase 1, regulatory (inhibitor) subunit 12B [Source:MGI Symbol;Acc:MGI:1916417]
chr1	134987596	0.407856	0.620846	-0.21299	0.083237	-2.55884	0.023286	0.0167904	0.0105021	1	exon (ENSMUST00000044828, exon 18 of 18)	15641	ENSMUST00000139617	chr1-134987516-134988073-CpG:_47-CGI	0	ENSMUSG00000042793	Lgr6	leucine-rich repeat-containing G protein-coupled receptor 6 [Source:MGI Symbol;Acc:MGI:2441805]
chr1	134988016	0.0512553	0.15159	-0.100335	0.0475699	-2.10921	0.0114837	0.0131627	0.0349261	1	exon (ENSMUST00000044828, exon 18 of 18)	16061	ENSMUST00000139617	chr1-134987516-134988073-CpG:_47-CGI	0	ENSMUSG00000042793	Lgr6	leucine-rich repeat-containing G protein-coupled receptor 6 [Source:MGI Symbol;Acc:MGI:2441805]
chr1	134989865	0.639181	0.784708	-0.145527	0.0660214	-2.20424	0.0114106	0.0126032	0.0275076	1	intron (ENSMUST00000137968, intron 12 of 12)	17910	ENSMUST00000139617	chr1-134987516-134988073-CpG:_47-CGI	-1793	ENSMUSG00000042793	Lgr6	leucine-rich repeat-containing G protein-coupled receptor 6 [Source:MGI Symbol;Acc:MGI:2441805]
chr1	134996485	0.768504	0.901337	-0.132834	0.0661099	-2.00929	0.0175519	0.0131624	0.0445069	1	intron (ENSMUST00000137968, intron 9 of 12)	21293	ENSMUST00000137968	chr1-134987516-134988073-CpG:_47-CGI	-8413	ENSMUSG00000042793	Lgr6	leucine-rich repeat-containing G protein-coupled receptor 6 [Source:MGI Symbol;Acc:MGI:2441805]
chr1	135000689	0.955171	0.830648	0.124524	0.0463654	2.6857	0.0159244	0.0125666	0.00723771	1	intron (ENSMUST00000137968, intron 5 of 12)	17089	ENSMUST00000137968	chr1-134987516-134988073-CpG:_47-CGI	-12617	ENSMUSG00000042793	Lgr6	leucine-rich repeat-containing G protein-coupled receptor 6 [Source:MGI Symbol;Acc:MGI:2441805]
chr1	135023995	0.922307	0.791598	0.130709	0.060852	2.14799	0.0156127	0.0159012	0.0317148	1	intron (ENSMUST00000044828, intron 5 of 17)	-1905	ENSMUST00000139369	chr1-134987516-134988073-CpG:_47-CGI	-35923	ENSMUSG00000042793	Lgr6	leucine-rich repeat-containing G protein-coupled receptor 6 [Source:MGI Symbol;Acc:MGI:2441805]
chr1	135032735	0.889074	0.671997	0.217077	0.0594607	3.65077	0.0118084	0.0122254	0.000261455	1	intron (ENSMUST00000044828, intron 4 of 17)	-10645	ENSMUST00000139369	chr1-134987516-134988073-CpG:_47-CGI	-44663	ENSMUSG00000042793	Lgr6	leucine-rich repeat-containing G protein-coupled receptor 6 [Source:MGI Symbol;Acc:MGI:2441805]
chr1	135084989	0.499133	0.358315	0.140818	0.0614618	2.29115	0.0134375	0.0114035	0.0219546	1	intron (ENSMUST00000044828, intron 1 of 17)	20286	ENSMUST00000044828	chr1-135085371-135085593-CpG:_19-CGI	382	ENSMUSG00000042793	Lgr6	leucine-rich repeat-containing G protein-coupled receptor 6 [Source:MGI Symbol;Acc:MGI:2441805]
chr1	135085335	0.0450147	0.237711	-0.192696	0.0606166	-3.17894	0.0245685	0.0136185	0.00147816	1	intron (ENSMUST00000044828, intron 1 of 17)	19940	ENSMUST00000044828	chr1-135085371-135085593-CpG:_19-CGI	36	ENSMUSG00000042793	Lgr6	leucine-rich repeat-containing G protein-coupled receptor 6 [Source:MGI Symbol;Acc:MGI:2441805]
chr1	135094881	0.696368	0.569922	0.126446	0.0519122	2.43577	0.00826359	0.00885701	0.0148601	1	intron (ENSMUST00000044828, intron 1 of 17)	10394	ENSMUST00000044828	chr1-135085371-135085593-CpG:_19-CGI	-9289	ENSMUSG00000042793	Lgr6	leucine-rich repeat-containing G protein-coupled receptor 6 [Source:MGI Symbol;Acc:MGI:2441805]
chr1	135100868	0.241082	0.441857	-0.200775	0.0679318	-2.95553	0.0140538	0.0148403	0.0031213	1	intron (ENSMUST00000044828, intron 1 of 17)	4407	ENSMUST00000044828	chr1-135104868-135105311-CpG:_55-CGI	4000	ENSMUSG00000042793	Lgr6	leucine-rich repeat-containing G protein-coupled receptor 6 [Source:MGI Symbol;Acc:MGI:2441805]
chr1	135106505	0.59998	0.479776	0.120204	0.0608717	1.97471	0.010656	0.0109137	0.0483008	1	Intergenic	-1230	ENSMUST00000044828	chr1-135104868-135105311-CpG:_55-CGI	-1195	NA	NA	NA
chr1	135106590	0.731944	0.840722	-0.108777	0.0494756	-2.1986	0.0098267	0.0108171	0.0279061	1	Intergenic	-1315	ENSMUST00000044828	chr1-135104868-135105311-CpG:_55-CGI	-1280	NA	NA	NA
chr1	135106683	0.641326	0.82618	-0.184854	0.0679196	-2.72166	0.0142998	0.0141537	0.00649559	1	Intergenic	-1408	ENSMUST00000044828	chr1-135104868-135105311-CpG:_55-CGI	-1373	NA	NA	NA
chr1	135131274	0.124029	0.348491	-0.224462	0.0718878	-3.12239	0.0145674	0.0182377	0.00179387	1	promoter-TSS (ENSMUST00000183328)	-112	ENSMUST00000183328	chr1-135146495-135147566-CpG:_115-CGI	15221	ENSMUSG00000097993	Ptprv	protein tyrosine phosphatase, receptor type, V [Source:MGI Symbol;Acc:MGI:108027]
chr1	135135595	0.744686	0.635524	0.109162	0.0542299	2.01296	0.00943356	0.0100091	0.0441192	1	intron (ENSMUST00000167080, intron 4 of 9)	2260	ENSMUST00000167080	chr1-135146495-135147566-CpG:_115-CGI	10900	ENSMUSG00000031506	Ptpn7	protein tyrosine phosphatase, non-receptor type 7 [Source:MGI Symbol;Acc:MGI:2156893]
chr1	135154288	0.395473	0.581649	-0.186176	0.0936842	-1.98727	0.0140816	0.0200828	0.0468922	1	TTS (ENSMUST00000146700)	107	ENSMUST00000141177	chr1-135146495-135147566-CpG:_115-CGI	-6723	ENSMUSG00000085311	Gm15445	predicted gene 15445 [Source:MGI Symbol;Acc:MGI:3707341]
chr1	135154345	0.261958	0.0737511	0.188207	0.0650275	2.89426	0.0141317	0.0337663	0.00380051	1	TTS (ENSMUST00000146700)	164	ENSMUST00000141177	chr1-135146495-135147566-CpG:_115-CGI	-6780	ENSMUSG00000085311	Gm15445	predicted gene 15445 [Source:MGI Symbol;Acc:MGI:3707341]
chr1	135187217	0.74131	0.479882	0.261427	0.0856799	3.05121	0.0159898	0.0180871	0.00227921	1	Intergenic	-19537	ENSMUST00000027682	chr1-135146495-135147566-CpG:_115-CGI	-39652	NA	NA	NA
chr1	135191146	0.981269	0.875773	0.105496	0.0463818	2.27451	0.0165358	0.0170899	0.0229353	1	Intergenic	-23466	ENSMUST00000027682	chr1-135146495-135147566-CpG:_115-CGI	-43581	NA	NA	NA
chr1	135198528	0.680177	0.824903	-0.144726	0.0605893	-2.38864	0.0188592	0.00986366	0.016911	1	Intergenic	-30848	ENSMUST00000027682	chr1-135146495-135147566-CpG:_115-CGI	-50963	NA	NA	NA
chr1	135200014	0.791521	0.602808	0.188714	0.0821443	2.29734	0.0134279	0.0248308	0.0215993	1	Intergenic	-32030	ENSMUST00000110798	chr1-135146495-135147566-CpG:_115-CGI	-52449	NA	NA	NA
chr1	135208910	0.5669	0.724417	-0.157517	0.0755232	-2.08568	0.0115952	0.0302119	0.0370078	1	Intergenic	-23134	ENSMUST00000110798	chr1-135146495-135147566-CpG:_115-CGI	-61345	NA	NA	NA
chr1	135209000	0.484023	0.300844	0.183179	0.0614146	2.98267	0.0156028	0.00900944	0.00285749	1	Intergenic	-23044	ENSMUST00000110798	chr1-135146495-135147566-CpG:_115-CGI	-61435	NA	NA	NA
chr1	135234744	0.963661	0.844573	0.119088	0.0486326	2.44873	0.0228937	0.0136471	0.0143359	1	Intergenic	2700	ENSMUST00000110798	chr1-135283531-135284122-CpG:_76-CGI	48787	NA	NA	NA
chr1	135369795	0.658026	0.512697	0.145329	0.0706086	2.05824	0.00996765	0.0208027	0.0395673	1	Intergenic	3654	ENSMUST00000159918	chr1-135374915-135375165-CpG:_22-CGI	5120	NA	NA	NA
chr1	135472488	0.923661	0.73088	0.192781	0.0620081	3.10897	0.0164426	0.0125206	0.00187743	1	intron (ENSMUST00000067414, intron 4 of 29)	-41990	ENSMUST00000041023	chr1-135429953-135430720-CpG:_71-CGI	-41769	ENSMUSG00000009418	Nav1	neuron navigator 1 [Source:MGI Symbol;Acc:MGI:2183683]
chr1	135509493	0.446754	0.582908	-0.136154	0.0639857	-2.12788	0.00979932	0.0134365	0.0333474	1	intron (ENSMUST00000067414, intron 3 of 29)	-75279	ENSMUST00000067468	chr1-135532492-135532693-CpG:_19-CGI	22999	ENSMUSG00000009418	Nav1	neuron navigator 1 [Source:MGI Symbol;Acc:MGI:2183683]
chr1	135540241	0.581356	0.807789	-0.226433	0.0844283	-2.68196	0.01712	0.0157587	0.00731932	1	intron (ENSMUST00000067414, intron 1 of 29)	-44531	ENSMUST00000067468	chr1-135532492-135532693-CpG:_19-CGI	-7549	ENSMUSG00000009418	Nav1	neuron navigator 1 [Source:MGI Symbol;Acc:MGI:2183683]
chr1	135544664	0.272014	0.434256	-0.162243	0.0610561	-2.65727	0.0130609	0.00967721	0.00787763	1	intron (ENSMUST00000067414, intron 1 of 29)	-40108	ENSMUST00000067468	chr1-135532492-135532693-CpG:_19-CGI	-11972	ENSMUSG00000009418	Nav1	neuron navigator 1 [Source:MGI Symbol;Acc:MGI:2183683]
chr1	135564008	0.342372	0.474147	-0.131775	0.0657126	-2.00533	0.0171506	0.0111905	0.044928	1	intron (ENSMUST00000067414, intron 1 of 29)	-20764	ENSMUST00000067468	chr1-135584707-135585354-CpG:_48-CGI	20699	ENSMUSG00000009418	Nav1	neuron navigator 1 [Source:MGI Symbol;Acc:MGI:2183683]
chr1	135583983	0.211421	0.0586006	0.15282	0.0683031	2.23738	0.0237991	0.0622266	0.0252614	1	promoter-TSS (ENSMUST00000067468)	-789	ENSMUST00000067468	chr1-135584707-135585354-CpG:_48-CGI	724	ENSMUSG00000054412	Gm4793	predicted gene 4793 [Source:MGI Symbol;Acc:MGI:3646955]
chr1	135584844	0.216771	0.0891296	0.127641	0.0543844	2.34702	0.0163572	0.0161281	0.0189243	1	promoter-TSS (ENSMUST00000067468)	72	ENSMUST00000067468	chr1-135584707-135585354-CpG:_48-CGI	0	ENSMUSG00000054412	Gm4793	predicted gene 4793 [Source:MGI Symbol;Acc:MGI:3646955]
chr1	135616170	0.0200744	0.1211	-0.101026	0.041835	-2.41486	0.0142409	0.0143009	0.0157414	1	intron (ENSMUST00000112103, intron 1 of 1)	-30816	ENSMUST00000067414	chr1-135584707-135585354-CpG:_48-CGI	-30817	ENSMUSG00000090399	Gm38399	predicted gene, 38399 [Source:MGI Symbol;Acc:MGI:5620007]
chr1	135616346	0.042022	0.1972	-0.155178	0.0505774	-3.06814	0.0172617	0.0129769	0.00215398	1	intron (ENSMUST00000112103, intron 1 of 1)	-30992	ENSMUST00000067414	chr1-135584707-135585354-CpG:_48-CGI	-30993	ENSMUSG00000090399	Gm38399	predicted gene, 38399 [Source:MGI Symbol;Acc:MGI:5620007]
chr1	135670209	0.180849	0.293398	-0.112548	0.0487276	-2.30975	0.0140474	0.00843473	0.0209022	1	intron (ENSMUST00000112103, intron 1 of 1)	17895	ENSMUST00000112103	chr1-135687731-135688484-CpG:_80-CGI	17522	ENSMUSG00000090399	Gm38399	predicted gene, 38399 [Source:MGI Symbol;Acc:MGI:5620007]
chr1	135671566	0.518712	0.34466	0.174052	0.0842144	2.06677	0.0142046	0.0190711	0.0387562	1	intron (ENSMUST00000112103, intron 1 of 1)	16538	ENSMUST00000112103	chr1-135687731-135688484-CpG:_80-CGI	16165	ENSMUSG00000090399	Gm38399	predicted gene, 38399 [Source:MGI Symbol;Acc:MGI:5620007]
chr1	135676308	0.860251	0.967915	-0.107664	0.0426374	-2.52511	0.0139838	0.016104	0.0115661	1	intron (ENSMUST00000112103, intron 1 of 1)	11796	ENSMUST00000112103	chr1-135687731-135688484-CpG:_80-CGI	11423	ENSMUSG00000090399	Gm38399	predicted gene, 38399 [Source:MGI Symbol;Acc:MGI:5620007]
chr1	135681137	0.791415	0.632637	0.158777	0.077635	2.04518	0.0140236	0.0224893	0.0408373	1	intron (ENSMUST00000112103, intron 1 of 1)	6967	ENSMUST00000112103	chr1-135687731-135688484-CpG:_80-CGI	6594	ENSMUSG00000090399	Gm38399	predicted gene, 38399 [Source:MGI Symbol;Acc:MGI:5620007]
chr1	135686292	0.292437	0.150723	0.141713	0.0714189	1.98425	0.0140459	0.0142247	0.0472277	1	intron (ENSMUST00000112103, intron 1 of 1)	1812	ENSMUST00000112103	chr1-135687731-135688484-CpG:_80-CGI	1439	ENSMUSG00000090399	Gm38399	predicted gene, 38399 [Source:MGI Symbol;Acc:MGI:5620007]
chr1	135686561	0.405921	0.545646	-0.139726	0.0594913	-2.34868	0.0116173	0.00969255	0.0188403	1	intron (ENSMUST00000112103, intron 1 of 1)	1543	ENSMUST00000112103	chr1-135687731-135688484-CpG:_80-CGI	1170	ENSMUSG00000090399	Gm38399	predicted gene, 38399 [Source:MGI Symbol;Acc:MGI:5620007]
chr1	135697572	0.866918	0.70449	0.162427	0.0613724	2.64659	0.0125456	0.0136447	0.00813085	1	Intergenic	-9468	ENSMUST00000112103	chr1-135687731-135688484-CpG:_80-CGI	-9089	NA	NA	NA
chr1	135714367	0.481323	0.65814	-0.176818	0.0791967	-2.23264	0.0133024	0.0154265	0.0255729	1	Intergenic	-5693	ENSMUST00000097561	chr1-135729162-135729379-CpG:_25-CGI	14795	NA	NA	NA
chr1	135720137	0.301756	0.485879	-0.184122	0.0855623	-2.15191	0.0168493	0.0165214	0.0314045	1	promoter-TSS (ENSMUST00000097561)	77	ENSMUST00000097561	chr1-135729162-135729379-CpG:_25-CGI	9025	ENSMUSG00000026421	Csrp1	cysteine and glycine-rich protein 1 [Source:MGI Symbol;Acc:MGI:88549]
chr1	135735379	0.350572	0.154085	0.196487	0.0623635	3.15067	0.0144542	0.0114615	0.00162896	1	intron (ENSMUST00000027677, intron 1 of 5)	6233	ENSMUST00000027677	chr1-135729162-135729379-CpG:_25-CGI	-6001	ENSMUSG00000026421	Csrp1	cysteine and glycine-rich protein 1 [Source:MGI Symbol;Acc:MGI:88549]
chr1	135739476	0.364545	0.533232	-0.168687	0.0788068	-2.14052	0.0137845	0.0136097	0.0323129	1	exon (ENSMUST00000097561, exon 2 of 6)	10330	ENSMUST00000027677	chr1-135729162-135729379-CpG:_25-CGI	-10098	ENSMUSG00000026421	Csrp1	cysteine and glycine-rich protein 1 [Source:MGI Symbol;Acc:MGI:88549]
chr1	135761766	0.73974	0.870069	-0.130329	0.064238	-2.02884	0.0211615	0.0215476	0.0424744	1	Intergenic	-4352	ENSMUST00000038945	chr1-135765880-135766710-CpG:_96-CGI	4114	NA	NA	NA
chr1	135780791	0.186936	0.372206	-0.18527	0.0748154	-2.47637	0.0133663	0.0228373	0.0132727	1	Intergenic	-2273	ENSMUST00000132795	chr1-135765880-135766710-CpG:_96-CGI	-14082	NA	NA	NA
chr1	135788302	0.304006	0.489705	-0.185699	0.0829381	-2.23901	0.0132644	0.0131853	0.0251554	1	intron (ENSMUST00000132795, intron 2 of 6)	5238	ENSMUST00000132795	chr1-135765880-135766710-CpG:_96-CGI	-21593	ENSMUSG00000026418	Tnni1	troponin I, skeletal, slow 1 [Source:MGI Symbol;Acc:MGI:105073]
chr1	135792365	0.681252	0.532155	0.149097	0.0704506	2.11633	0.0125111	0.0111027	0.0343169	1	intron (ENSMUST00000132795, intron 2 of 6)	-7036	ENSMUST00000152208	chr1-135765880-135766710-CpG:_96-CGI	-25656	ENSMUSG00000026418	Tnni1	troponin I, skeletal, slow 1 [Source:MGI Symbol;Acc:MGI:105073]
chr1	135792656	0.520582	0.700382	-0.1798	0.0709647	-2.53365	0.0152757	0.0196438	0.0112881	1	intron (ENSMUST00000132795, intron 2 of 6)	-6745	ENSMUST00000152208	chr1-135818508-135819008-CpG:_60-CGI	25852	ENSMUSG00000026418	Tnni1	troponin I, skeletal, slow 1 [Source:MGI Symbol;Acc:MGI:105073]
chr1	135818121	0.769728	0.602296	0.167432	0.0765931	2.18599	0.0209091	0.0127547	0.028816	1	promoter-TSS (ENSMUST00000038760)	-476	ENSMUST00000038760	chr1-135818508-135819008-CpG:_60-CGI	387	ENSMUSG00000041782	Lad1	ladinin [Source:MGI Symbol;Acc:MGI:109343]
chr1	135856919	0.525844	0.680221	-0.154377	0.0673412	-2.29246	0.0168844	0.0101948	0.0218792	1	Intergenic	16045	ENSMUST00000112085	chr1-135818508-135819008-CpG:_60-CGI	-37912	NA	NA	NA
chr1	135865539	0.382228	0.507466	-0.125238	0.0614532	-2.03794	0.0133081	0.00901665	0.0415556	1	Intergenic	12735	ENSMUST00000132793	chr1-135818508-135819008-CpG:_60-CGI	-46532	NA	NA	NA
chr1	135934976	0.710064	0.845998	-0.135934	0.0572652	-2.37376	0.0133691	0.0122638	0.0176078	1	Intergenic	-15770	ENSMUST00000027667	chr1-135918709-135919286-CpG:_60-CGI	-15691	NA	NA	NA
chr1	135945199	0.75932	0.568509	0.190811	0.0804869	2.37071	0.0151734	0.0135366	0.0177541	1	Intergenic	13775	ENSMUST00000129302	chr1-135918709-135919286-CpG:_60-CGI	-25914	NA	NA	NA
chr1	135945201	0.732798	0.527909	0.204889	0.0851438	2.40639	0.0134637	0.0165803	0.016111	1	Intergenic	13773	ENSMUST00000129302	chr1-135918709-135919286-CpG:_60-CGI	-25916	NA	NA	NA
chr1	136050692	0.107263	0.270942	-0.163679	0.0673994	-2.4285	0.0170937	0.0166004	0.0151616	1	promoter-TSS (ENSMUST00000180436)	-111	ENSMUST00000180436	chr1-136050821-136051352-CpG:_55-CGI	129	ENSMUSG00000097918	Ascl5	achaete-scute complex homolog 5 (Drosophila) [Source:MGI Symbol;Acc:MGI:2685043]
chr1	136093735	0.646726	0.782679	-0.135954	0.0663556	-2.04886	0.0156704	0.0142578	0.0404754	1	intron (ENSMUST00000112068, intron 19 of 42)	-11670	ENSMUST00000161700	chr1-136131275-136131926-CpG:_69-CGI	37540	ENSMUSG00000026407	Cacna1s	calcium channel, voltage-dependent, L type, alpha 1S subunit [Source:MGI Symbol;Acc:MGI:88294]
chr1	136120886	0.282247	0.517595	-0.235348	0.0895952	-2.6268	0.0237162	0.0149848	0.00861931	1	Intergenic	3631	ENSMUST00000159106	chr1-136131275-136131926-CpG:_69-CGI	10389	NA	NA	NA
chr1	136133186	0.631739	0.829488	-0.197749	0.0818519	-2.41594	0.0277184	0.0169663	0.0156947	1	intron (ENSMUST00000075164, intron 1 of 34)	1733	ENSMUST00000122892	chr1-136131275-136131926-CpG:_69-CGI	-1261	ENSMUSG00000041642	Kif21b	kinesin family member 21B [Source:MGI Symbol;Acc:MGI:109234]
chr1	136133357	0.649827	0.769821	-0.119994	0.0609095	-1.97003	0.0136308	0.0102975	0.0488344	1	intron (ENSMUST00000075164, intron 1 of 34)	1904	ENSMUST00000122892	chr1-136131275-136131926-CpG:_69-CGI	-1432	ENSMUSG00000041642	Kif21b	kinesin family member 21B [Source:MGI Symbol;Acc:MGI:109234]
chr1	136160157	0.251563	0.447364	-0.195801	0.0749032	-2.61406	0.0161114	0.0161533	0.00894733	1	promoter-TSS (ENSMUST00000171381)	-200	ENSMUST00000171381	chr1-136140304-136140607-CpG:_24-CGI	-19551	ENSMUSG00000041642	Kif21b	kinesin family member 21B [Source:MGI Symbol;Acc:MGI:109234]
chr1	136215818	0.895756	0.750613	0.145143	0.0656326	2.21145	0.0164239	0.0135337	0.0270047	1	promoter-TSS (ENSMUST00000180496)	-255	ENSMUST00000180496	chr1-136215816-136216116-CpG:_27-CGI	0	ENSMUSG00000097315	Gm26568	predicted gene, 26568 [Source:MGI Symbol;Acc:MGI:5477062]
chr1	136215866	0.874787	0.749824	0.124963	0.0623025	2.00575	0.0147894	0.0131999	0.0448831	1	promoter-TSS (ENSMUST00000180496)	-207	ENSMUST00000180496	chr1-136215816-136216116-CpG:_27-CGI	0	ENSMUSG00000097315	Gm26568	predicted gene, 26568 [Source:MGI Symbol;Acc:MGI:5477062]
chr1	136230286	0.843385	0.667007	0.176379	0.0788673	2.2364	0.0298108	0.0173947	0.0253256	1	promoter-TSS (ENSMUST00000144464)	2	ENSMUST00000150163	chr1-136234222-136234663-CpG:_37-CGI	3936	ENSMUSG00000041605	5730559C18Rik	RIKEN cDNA 5730559C18 gene [Source:MGI Symbol;Acc:MGI:1921579]
chr1	136230487	0.529748	0.342163	0.187585	0.0897024	2.09119	0.0145084	0.0150445	0.036511	1	promoter-TSS (ENSMUST00000144464)	-178	ENSMUST00000144464	chr1-136234222-136234663-CpG:_37-CGI	3735	ENSMUSG00000041605	5730559C18Rik	RIKEN cDNA 5730559C18 gene [Source:MGI Symbol;Acc:MGI:1921579]
chr1	136230521	0.518791	0.789074	-0.270283	0.0868175	-3.11323	0.0190486	0.0165806	0.00185049	1	promoter-TSS (ENSMUST00000144464)	-212	ENSMUST00000144464	chr1-136234222-136234663-CpG:_37-CGI	3701	ENSMUSG00000041605	5730559C18Rik	RIKEN cDNA 5730559C18 gene [Source:MGI Symbol;Acc:MGI:1921579]
chr1	136249839	0.290094	0.140466	0.149629	0.0689555	2.16993	0.0150469	0.0185339	0.0300121	1	Intergenic	-9567	ENSMUST00000181385	chr1-136259769-136260914-CpG:_133-CGI	9930	NA	NA	NA
chr1	136249872	0.0549535	0.167104	-0.11215	0.0562029	-1.99545	0.0171024	0.0220725	0.0459937	1	Intergenic	-9534	ENSMUST00000181385	chr1-136259769-136260914-CpG:_133-CGI	9897	NA	NA	NA
chr1	136259598	0.239033	0.377578	-0.138545	0.0556985	-2.4874	0.0149996	0.00913216	0.012868	1	exon (ENSMUST00000181385, exon 1 of 2)	192	ENSMUST00000181385	chr1-136259769-136260914-CpG:_133-CGI	171	ENSMUSG00000097433	Gm26781	predicted gene, 26781 [Source:MGI Symbol;Acc:MGI:5477275]
chr1	136346794	0.0648805	0.245993	-0.181113	0.0627922	-2.88432	0.0156496	0.0244027	0.00392257	1	promoter-TSS (ENSMUST00000048309)	-691	ENSMUST00000048309	chr1-136345398-136346321-CpG:_110-CGI	-474	ENSMUSG00000041570	Camsap2	calmodulin regulated spectrin-associated protein family, member 2 [Source:MGI Symbol;Acc:MGI:1922434]
chr1	136440894	0.662048	0.498973	0.163074	0.0686953	2.37388	0.0143118	0.0114984	0.0176023	1	TTS (ENSMUST00000027655)	8493	ENSMUST00000149783	chr1-136415222-136415678-CpG:_67-CGI	-25217	ENSMUSG00000026404	Ddx59	DEAD (Asp-Glu-Ala-Asp) box polypeptide 59 [Source:MGI Symbol;Acc:MGI:1915247]
chr1	136521339	0.80831	0.699641	0.108669	0.0509047	2.13475	0.0103859	0.00922219	0.0327812	1	intron (ENSMUST00000047817, intron 27 of 29)	53382	ENSMUST00000047817	chr1-136466216-136466630-CpG:_45-CGI	-54710	ENSMUSG00000041498	Kif14	kinesin family member 14 [Source:MGI Symbol;Acc:MGI:1098226]
chr1	136521409	0.692092	0.799186	-0.107094	0.0507948	-2.10836	0.0109641	0.0086914	0.0350002	1	intron (ENSMUST00000047817, intron 27 of 29)	53452	ENSMUST00000047817	chr1-136466216-136466630-CpG:_45-CGI	-54780	ENSMUSG00000041498	Kif14	kinesin family member 14 [Source:MGI Symbol;Acc:MGI:1098226]
chr1	136527372	0.362849	0.533233	-0.170384	0.0667262	-2.55347	0.00932944	0.0184163	0.0106654	1	exon (ENSMUST00000047817, exon 30 of 30)	59415	ENSMUST00000047817	chr1-136466216-136466630-CpG:_45-CGI	-60743	ENSMUSG00000041498	Kif14	kinesin family member 14 [Source:MGI Symbol;Acc:MGI:1098226]
chr1	136541657	0.467941	0.258201	0.20974	0.0671553	3.12321	0.0113922	0.0154332	0.00178888	1	Intergenic	73700	ENSMUST00000047817	chr1-136466216-136466630-CpG:_45-CGI	-75028	NA	NA	NA
chr1	136550786	0.478687	0.647613	-0.168927	0.0758937	-2.22583	0.0145918	0.0125955	0.0260255	1	Intergenic	73863	ENSMUST00000180797	chr1-136624636-136625002-CpG:_35-CGI	73850	NA	NA	NA
chr1	136570107	0.629332	0.434749	0.194583	0.0807805	2.40879	0.0160487	0.0123024	0.0160057	1	Intergenic	54542	ENSMUST00000180797	chr1-136624636-136625002-CpG:_35-CGI	54529	NA	NA	NA
chr1	136578241	0.317865	0.188068	0.129797	0.0562909	2.30583	0.00899813	0.019828	0.0211203	1	Intergenic	46408	ENSMUST00000180797	chr1-136624636-136625002-CpG:_35-CGI	46395	NA	NA	NA
chr1	136592032	0.994507	0.889878	0.104629	0.0331809	3.1533	0.0232289	0.0128218	0.00161434	1	Intergenic	32617	ENSMUST00000180797	chr1-136624636-136625002-CpG:_35-CGI	32604	NA	NA	NA
chr1	136670585	0.34011	0.562038	-0.221928	0.0785619	-2.82488	0.023403	0.0118017	0.00472983	1	promoter-TSS (ENSMUST00000180495)	-183	ENSMUST00000180495	chr1-136624636-136625002-CpG:_35-CGI	-45584	ENSMUSG00000097113	Gm19705	predicted gene, 19705 [Source:MGI Symbol;Acc:MGI:5011890]
chr1	136672128	0.626941	0.751336	-0.124395	0.0537591	-2.31393	0.0112814	0.0084546	0.0206713	1	intron (ENSMUST00000180495, intron 1 of 4)	1360	ENSMUST00000180495	chr1-136624636-136625002-CpG:_35-CGI	-47127	ENSMUSG00000097113	Gm19705	predicted gene, 19705 [Source:MGI Symbol;Acc:MGI:5011890]
chr1	136674733	0.556089	0.37029	0.185799	0.0890506	2.08645	0.024647	0.0137964	0.0369383	1	intron (ENSMUST00000180495, intron 2 of 4)	-1739	ENSMUST00000181491	chr1-136624636-136625002-CpG:_35-CGI	-49732	ENSMUSG00000097113	Gm19705	predicted gene, 19705 [Source:MGI Symbol;Acc:MGI:5011890]
chr1	136676029	0.701709	0.82429	-0.12258	0.0609779	-2.01024	0.0138692	0.0115002	0.0444054	1	promoter-TSS (ENSMUST00000181491)	-443	ENSMUST00000181491	chr1-136624636-136625002-CpG:_35-CGI	-51028	ENSMUSG00000097113	Gm19705	predicted gene, 19705 [Source:MGI Symbol;Acc:MGI:5011890]
chr1	136677201	0.753572	0.891636	-0.138065	0.05981	-2.30839	0.0153813	0.0164725	0.0209775	1	exon (ENSMUST00000181491, exon 2 of 4)	729	ENSMUST00000181491	chr1-136624636-136625002-CpG:_35-CGI	-52200	ENSMUSG00000097113	Gm19705	predicted gene, 19705 [Source:MGI Symbol;Acc:MGI:5011890]
chr1	136727914	0.707636	0.81726	-0.109624	0.0518374	-2.11476	0.0102006	0.0134926	0.0344502	1	Intergenic	29694	ENSMUST00000175316	chr1-136789139-136789568-CpG:_34-CGI	61225	NA	NA	NA
chr1	136789309	0.776201	0.630197	0.146004	0.0638174	2.28784	0.0118151	0.0110528	0.0221468	1	Intergenic	-31701	ENSMUST00000175316	chr1-136789139-136789568-CpG:_34-CGI	0	NA	NA	NA
chr1	136886862	0.596288	0.400765	0.195523	0.0802164	2.43745	0.0135165	0.0142057	0.0147913	1	intron (ENSMUST00000168126, intron 7 of 8)	66767	ENSMUST00000168126	chr1-136948567-136949197-CpG:_56-CGI	61705	ENSMUSG00000026398	Nr5a2	nuclear receptor subfamily 5, group A, member 2 [Source:MGI Symbol;Acc:MGI:1346834]
chr1	136950013	0.456245	0.587684	-0.131439	0.0634588	-2.07125	0.012672	0.0142169	0.0383353	1	intron (ENSMUST00000168126, intron 2 of 8)	3616	ENSMUST00000168126	chr1-136948567-136949197-CpG:_56-CGI	-817	ENSMUSG00000026398	Nr5a2	nuclear receptor subfamily 5, group A, member 2 [Source:MGI Symbol;Acc:MGI:1346834]
chr1	136957966	0.255462	0.0821869	0.173275	0.0547532	3.16466	0.0117293	0.0144316	0.00155267	1	intron (ENSMUST00000027649, intron 1 of 8)	2460	ENSMUST00000027649	chr1-136952915-136953134-CpG:_23-CGI	-4833	ENSMUSG00000026398	Nr5a2	nuclear receptor subfamily 5, group A, member 2 [Source:MGI Symbol;Acc:MGI:1346834]
chr1	137052179	0.805314	0.624734	0.18058	0.0693755	2.60293	0.015205	0.0130841	0.00924311	1	Intergenic	-61910	ENSMUST00000158345	chr1-136952915-136953134-CpG:_23-CGI	-99046	NA	NA	NA
chr1	137054290	0.922749	0.750396	0.172353	0.0569626	3.02573	0.0123765	0.0148107	0.00248034	1	Intergenic	-64021	ENSMUST00000158345	chr1-136952915-136953134-CpG:_23-CGI	-101157	NA	NA	NA
chr1	137206299	0.842284	0.709139	0.133144	0.0624623	2.1316	0.0126499	0.0144477	0.0330401	1	Intergenic	9347	ENSMUST00000104019	chr1-136952915-136953134-CpG:_23-CGI	-253166	NA	NA	NA
chr1	137206601	0.367129	0.223081	0.144048	0.0596364	2.41544	0.0107356	0.0139703	0.0157164	1	Intergenic	9045	ENSMUST00000104019	chr1-136952915-136953134-CpG:_23-CGI	-253468	NA	NA	NA
chr1	137225386	0.653918	0.46499	0.188928	0.0827516	2.28307	0.014133	0.0155347	0.0224261	1	Intergenic	-9740	ENSMUST00000104019	chr1-136952915-136953134-CpG:_23-CGI	-272253	NA	NA	NA
chr1	137226000	0.133554	0.329829	-0.196275	0.0618415	-3.17385	0.0146269	0.0116494	0.00150433	1	Intergenic	-10354	ENSMUST00000104019	chr1-136952915-136953134-CpG:_23-CGI	-272867	NA	NA	NA
chr1	137488421	0.679163	0.508925	0.170239	0.0843903	2.01728	0.0118603	0.0306866	0.0436667	1	Intergenic	-121175	ENSMUST00000157539	chr1-136952915-136953134-CpG:_23-CGI	-535288	NA	NA	NA
chr1	137488449	0.548336	0.382347	0.165989	0.0789529	2.10238	0.016307	0.0123855	0.03552	1	Intergenic	-121203	ENSMUST00000157539	chr1-136952915-136953134-CpG:_23-CGI	-535316	NA	NA	NA
chr1	138120115	0.420637	0.273242	0.147395	0.0716835	2.05619	0.0192865	0.0137105	0.0397642	1	exon (ENSMUST00000182536, exon 4 of 32)	55010	ENSMUST00000183301	chr1-138619152-138619864-CpG:_71-CGI	499037	ENSMUSG00000026395	Ptprc	protein tyrosine phosphatase, receptor type, C [Source:MGI Symbol;Acc:MGI:97810]
chr1	138134451	0.798072	0.655546	0.142527	0.0721218	1.97619	0.0242055	0.0158687	0.0481329	1	intron (ENSMUST00000182283, intron 2 of 29)	40674	ENSMUST00000183301	chr1-138619152-138619864-CpG:_71-CGI	484701	ENSMUSG00000026395	Ptprc	protein tyrosine phosphatase, receptor type, C [Source:MGI Symbol;Acc:MGI:97810]
chr1	138504244	0.937849	0.834372	0.103477	0.0512979	2.01719	0.0147359	0.0179772	0.0436759	1	intron (ENSMUST00000027642, intron 7 of 9)	115451	ENSMUST00000027642	chr1-138619152-138619864-CpG:_71-CGI	114908	ENSMUSG00000026393	Nek7	NIMA (never in mitosis gene a)-related expressed kinase 7 [Source:MGI Symbol;Acc:MGI:1890645]
chr1	138618680	0.148685	0.249357	-0.100672	0.0388933	-2.58841	0.00721376	0.00750517	0.00964189	1	intron (ENSMUST00000027642, intron 1 of 9)	1015	ENSMUST00000027642	chr1-138619152-138619864-CpG:_71-CGI	472	ENSMUSG00000026393	Nek7	NIMA (never in mitosis gene a)-related expressed kinase 7 [Source:MGI Symbol;Acc:MGI:1890645]
chr1	138843252	0.145479	0.309797	-0.164317	0.060806	-2.70232	0.0204489	0.0108068	0.00688572	1	promoter-TSS (ENSMUST00000112026)	-796	ENSMUST00000019374	chr1-138843604-138843837-CpG:_20-CGI	352	ENSMUSG00000019230	Lhx9	LIM homeobox protein 9 [Source:MGI Symbol;Acc:MGI:1316721]
chr1	138962428	0.824252	0.927198	-0.102946	0.0411526	-2.50157	0.00854199	0.0213904	0.0123645	1	Intergenic	-1007	ENSMUST00000070283	chr1-138963394-138964108-CpG:_93-CGI	966	NA	NA	NA
chr1	139267848	0.796611	0.67464	0.121971	0.0447265	2.72704	0.00741765	0.00829042	0.00639045	1	intron (ENSMUST00000131586, intron 4 of 9)	-12089	ENSMUST00000133765	chr1-139422096-139422751-CpG:_80-CGI	154248	ENSMUSG00000063681	Crb1	crumbs family member 1, photoreceptor morphogenesis associated [Source:MGI Symbol;Acc:MGI:2136343]
chr1	139313428	0.884022	0.717392	0.166629	0.0768956	2.16696	0.0160019	0.0261448	0.030238	1	intron (ENSMUST00000132845, intron 2 of 3)	14819	ENSMUST00000132845	chr1-139422096-139422751-CpG:_80-CGI	108668	ENSMUSG00000063681	Crb1	crumbs family member 1, photoreceptor morphogenesis associated [Source:MGI Symbol;Acc:MGI:2136343]
chr1	139453573	0.804227	0.692595	0.111632	0.0553417	2.01714	0.0134865	0.0113803	0.0436811	1	TTS (ENSMUST00000039867)	-1199	ENSMUST00000155402	chr1-139454634-139455233-CpG:_58-CGI	1061	ENSMUSG00000033964	Zbtb41	zinc finger and BTB domain containing 41 homolog [Source:MGI Symbol;Acc:MGI:2444487]
chr1	139843890	0.653801	0.517477	0.136324	0.0580893	2.3468	0.0123633	0.00853358	0.0189356	1	intron (ENSMUST00000094489, intron 1 of 5)	14798	ENSMUST00000094489	chr1-139454634-139455233-CpG:_58-CGI	-388658	ENSMUSG00000033898	Cfhr2	complement factor H-related 2 [Source:MGI Symbol;Acc:MGI:3611575]
chr1	140247640	0.393853	0.541577	-0.147725	0.0442815	-3.33604	0.00674152	0.00674152	0.000849819	1	intron (ENSMUST00000119786, intron 1 of 26)	1415	ENSMUST00000120709	chr1-139454634-139455233-CpG:_58-CGI	-792408	ENSMUSG00000052726	Kcnt2	potassium channel, subfamily T, member 2 [Source:MGI Symbol;Acc:MGI:3036273]
chr1	141008093	0.812926	0.649955	0.162971	0.0668307	2.43856	0.0115627	0.0146794	0.0147459	1	Intergenic	249064	ENSMUST00000179202	chr1-139454634-139455233-CpG:_58-CGI	-1552861	NA	NA	NA
chr1	141154633	0.575127	0.717018	-0.141892	0.0660376	-2.14865	0.0181503	0.00963281	0.0316621	1	Intergenic	102524	ENSMUST00000179202	chr1-139454634-139455233-CpG:_58-CGI	-1699401	NA	NA	NA
chr1	142125189	0.545422	0.800214	-0.254792	0.0711083	-3.58315	0.0121843	0.0144038	0.00033947	1	Intergenic	810835	ENSMUST00000158793	chr1-143702761-143703176-CpG:_50-CGI	1577572	NA	NA	NA
chr1	142125206	0.815712	0.937352	-0.12164	0.0508461	-2.39231	0.012982	0.0137641	0.0167427	1	Intergenic	810852	ENSMUST00000158793	chr1-143702761-143703176-CpG:_50-CGI	1577555	NA	NA	NA
chr1	142125700	0.835057	0.953192	-0.118135	0.0505108	-2.33881	0.0174307	0.0130435	0.019345	1	Intergenic	811346	ENSMUST00000158793	chr1-143702761-143703176-CpG:_50-CGI	1577061	NA	NA	NA
chr1	143721333	0.821558	0.9312	-0.109642	0.046009	-2.38305	0.0114482	0.0116304	0.01717	1	Intergenic	-17695	ENSMUST00000145969	chr1-143739387-143739756-CpG:_56-CGI	18054	NA	NA	NA
chr1	143759108	0.993245	0.872963	0.120282	0.0445548	2.69965	0.022772	0.0148718	0.00694126	1	intron (ENSMUST00000159879, intron 8 of 8)	13138	ENSMUST00000152435	chr1-143776714-143777655-CpG:_93-CGI	17606	ENSMUSG00000018199	Trove2	TROVE domain family, member 2 [Source:MGI Symbol;Acc:MGI:106652]
chr1	143778396	0.541235	0.335029	0.206206	0.0707619	2.91408	0.0151491	0.0119673	0.00356739	1	promoter-TSS (ENSMUST00000157698)	-531	ENSMUST00000157698	chr1-143776714-143777655-CpG:_93-CGI	-742	ENSMUSG00000088323	Gm25663	predicted gene, 25663 [Source:MGI Symbol;Acc:MGI:5455440]
chr1	143853825	0.311003	0.523603	-0.2126	0.0808	-2.63119	0.0208711	0.0120402	0.00850864	1	Intergenic	74898	ENSMUST00000157698	chr1-143776714-143777655-CpG:_93-CGI	-76171	NA	NA	NA
chr1	144075999	0.854584	0.732498	0.122086	0.052027	2.34658	0.0113048	0.0100713	0.0189465	1	Intergenic	-71839	ENSMUST00000127206	chr1-144004129-144004509-CpG:_44-CGI	-71491	NA	NA	NA
chr1	144248530	0.750356	0.889045	-0.138689	0.0670874	-2.06728	0.0138939	0.0149258	0.0387074	1	exon (ENSMUST00000167812, exon 1 of 2)	496	ENSMUST00000167812	chr1-144004129-144004509-CpG:_44-CGI	-244022	ENSMUSG00000026358	Rgs1	regulator of G-protein signaling 1 [Source:MGI Symbol;Acc:MGI:1354694]
chr1	145184192	0.920294	0.808036	0.112257	0.0479778	2.33978	0.0127529	0.0143996	0.0192953	1	exon (ENSMUST00000180655, exon 1 of 1)	299	ENSMUST00000180655	chr1-144004129-144004509-CpG:_44-CGI	-1179684	ENSMUSG00000097130	Gm5262	predicted gene 5262 [Source:MGI Symbol;Acc:MGI:3647342]
chr1	148650387	0.788831	0.534224	0.254607	0.104884	2.42753	0.0251334	0.0375978	0.0152022	1	Intergenic	-323280	ENSMUST00000157957	chr1-150392777-150393719-CpG:_94-CGI	1742390	NA	NA	NA
chr1	149026123	0.780604	0.925369	-0.144765	0.0544809	-2.65717	0.0186662	0.0159225	0.00787994	1	promoter-TSS (ENSMUST00000118947)	-77	ENSMUST00000118947	chr1-150392777-150393719-CpG:_94-CGI	1366654	ENSMUSG00000082588	Gm15443	predicted gene 15443 [Source:MGI Symbol;Acc:MGI:3642525]
chr1	149324987	0.538835	0.697489	-0.158654	0.0652725	-2.43064	0.0120142	0.012018	0.0150723	1	Intergenic	-298941	ENSMUST00000118947	chr1-150392777-150393719-CpG:_94-CGI	1067790	NA	NA	NA
chr1	149325055	0.949123	0.808047	0.141076	0.0579251	2.43549	0.0276143	0.0137923	0.0148715	1	Intergenic	-299009	ENSMUST00000118947	chr1-150392777-150393719-CpG:_94-CGI	1067722	NA	NA	NA
chr1	149410968	0.665271	0.422527	0.242744	0.0854359	2.84124	0.0182931	0.0153083	0.00449378	1	Intergenic	296513	ENSMUST00000157542	chr1-150392777-150393719-CpG:_94-CGI	981809	NA	NA	NA
chr1	149556530	0.291482	0.450431	-0.158949	0.0686008	-2.31701	0.0165966	0.0128792	0.0205031	1	Intergenic	150951	ENSMUST00000157542	chr1-150392777-150393719-CpG:_94-CGI	836247	NA	NA	NA
chr1	149856908	0.106704	0.210956	-0.104252	0.0508353	-2.05079	0.0192925	0.0130142	0.0402878	1	intron (ENSMUST00000070200, intron 14 of 17)	15379	ENSMUST00000104328	chr1-150392777-150393719-CpG:_94-CGI	535869	ENSMUSG00000056220	Pla2g4a	phospholipase A2, group IVA (cytosolic, calcium-dependent) [Source:MGI Symbol;Acc:MGI:1195256]
chr1	149961413	0.248866	0.40265	-0.153783	0.0600653	-2.56027	0.0108206	0.0114485	0.0104591	1	promoter-TSS (ENSMUST00000070200)	-124	ENSMUST00000070200	chr1-150392777-150393719-CpG:_94-CGI	431364	ENSMUSG00000056220	Pla2g4a	phospholipase A2, group IVA (cytosolic, calcium-dependent) [Source:MGI Symbol;Acc:MGI:1195256]
chr1	150115562	0.266633	0.153453	0.11318	0.0494466	2.28894	0.0134702	0.0117947	0.0220831	1	Intergenic	15439	ENSMUST00000035065	chr1-150392777-150393719-CpG:_94-CGI	277215	NA	NA	NA
chr1	150146098	0.557533	0.403953	0.153579	0.0779838	1.96938	0.0122444	0.0156219	0.0489099	1	Intergenic	18849	ENSMUST00000181308	chr1-150392777-150393719-CpG:_94-CGI	246679	NA	NA	NA
chr1	150269322	0.844345	0.979738	-0.135393	0.0383518	-3.53028	0.0115742	0.0119398	0.000415114	1	Intergenic	-3267	ENSMUST00000179686	chr1-150392777-150393719-CpG:_94-CGI	123455	NA	NA	NA
chr1	150681239	0.0322946	0.16004	-0.127746	0.0538047	-2.37425	0.0202524	0.0195003	0.0175847	1	intron (ENSMUST00000074783, intron 46 of 106)	55941	ENSMUST00000177268	chr1-150392777-150393719-CpG:_94-CGI	-287521	ENSMUSG00000066842	Hmcn1	hemicentin 1 [Source:MGI Symbol;Acc:MGI:2685047]
chr1	150920306	0.92955	0.814824	0.114726	0.0574287	1.99772	0.0137342	0.0137873	0.045747	1	intron (ENSMUST00000155715, intron 1 of 1)	72744	ENSMUST00000137197	chr1-150993278-150993599-CpG:_32-CGI	72972	ENSMUSG00000066842	Hmcn1	hemicentin 1 [Source:MGI Symbol;Acc:MGI:2685047]
chr1	151011255	0.323189	0.43101	-0.107821	0.0499859	-2.15703	0.00872659	0.00758959	0.0310032	1	Intergenic	-17821	ENSMUST00000155715	chr1-150993278-150993599-CpG:_32-CGI	-17657	NA	NA	NA
chr1	151076464	0.769767	0.895193	-0.125426	0.0462829	-2.70999	0.0093273	0.0174617	0.00672854	1	Intergenic	-14355	ENSMUST00000180118	chr1-150993278-150993599-CpG:_32-CGI	-82866	NA	NA	NA
chr1	151088570	0.683681	0.922501	-0.23882	0.0747635	-3.19434	0.0320347	0.0150699	0.00140149	1	Intergenic	-26461	ENSMUST00000180118	chr1-150993278-150993599-CpG:_32-CGI	-94972	NA	NA	NA
chr1	151124339	0.907919	0.736533	0.171385	0.0558241	3.07009	0.0188445	0.0116204	0.00213991	1	Intergenic	-12167	ENSMUST00000181451	chr1-150993278-150993599-CpG:_32-CGI	-130741	NA	NA	NA
chr1	151137626	0.826465	0.63577	0.190694	0.083048	2.29619	0.0131106	0.0261416	0.0216648	1	exon (ENSMUST00000181451, exon 2 of 2)	1120	ENSMUST00000181451	chr1-150993278-150993599-CpG:_32-CGI	-144028	ENSMUSG00000097426	Gm8941	predicted gene 8941 [Source:MGI Symbol;Acc:MGI:3779824]
chr1	151177506	0.023276	0.152387	-0.129111	0.0419167	-3.08019	0.0140696	0.012228	0.00206871	1	Intergenic	41000	ENSMUST00000181451	chr1-151344225-151345424-CpG:_127-CGI	166719	NA	NA	NA
chr1	151198650	0.809123	0.650718	0.158405	0.0609393	2.59939	0.0120139	0.0109469	0.00933891	1	Intergenic	62144	ENSMUST00000181451	chr1-151344225-151345424-CpG:_127-CGI	145575	NA	NA	NA
chr1	151258794	0.805254	0.67753	0.127724	0.0630157	2.02687	0.0119772	0.0172304	0.042676	1	Intergenic	2119	ENSMUST00000157873	chr1-151344225-151345424-CpG:_127-CGI	85431	NA	NA	NA
chr1	151342846	0.69097	0.817519	-0.126549	0.0555887	-2.27652	0.0103723	0.0109359	0.0228151	1	Intergenic	-1651	ENSMUST00000023918	chr1-151344225-151345424-CpG:_127-CGI	1379	NA	NA	NA
chr1	151427161	0.60221	0.743853	-0.141643	0.0653594	-2.16714	0.0113463	0.0138583	0.0302239	1	intron (ENSMUST00000111883, intron 1 of 18)	1274	ENSMUST00000111883	chr1-151428085-151429020-CpG:_84-CGI	924	ENSMUSG00000052748	Swt1	SWT1 RNA endoribonuclease homolog (S. cerevisiae) [Source:MGI Symbol;Acc:MGI:1914125]
chr1	151545541	0.864317	0.991168	-0.126851	0.0424528	-2.98804	0.0136778	0.0218225	0.00280768	1	Intergenic	-25644	ENSMUST00000134499	chr1-151571313-151571755-CpG:_38-CGI	25772	NA	NA	NA
chr1	151545604	0.534027	0.667371	-0.133344	0.063858	-2.08813	0.0106975	0.0108789	0.0367858	1	Intergenic	-25581	ENSMUST00000134499	chr1-151571313-151571755-CpG:_38-CGI	25709	NA	NA	NA
chr1	151573744	0.50784	0.334096	0.173743	0.0803653	2.16192	0.0168073	0.0164617	0.0306242	1	intron (ENSMUST00000134499, intron 2 of 4)	2249	ENSMUST00000111875	chr1-151571313-151571755-CpG:_38-CGI	-1990	ENSMUSG00000026483	Fam129a	family with sequence similarity 129, member A [Source:MGI Symbol;Acc:MGI:2137237]
chr1	151602873	0.694394	0.51678	0.177614	0.0890577	1.99437	0.019295	0.0190776	0.0461118	1	intron (ENSMUST00000134499, intron 2 of 4)	31378	ENSMUST00000111875	chr1-151571313-151571755-CpG:_38-CGI	-31119	ENSMUSG00000026483	Fam129a	family with sequence similarity 129, member A [Source:MGI Symbol;Acc:MGI:2137237]
chr1	151602907	0.767249	0.552152	0.215098	0.0888487	2.42094	0.0139376	0.0257552	0.0154803	1	intron (ENSMUST00000134499, intron 2 of 4)	31412	ENSMUST00000111875	chr1-151571313-151571755-CpG:_38-CGI	-31153	ENSMUSG00000026483	Fam129a	family with sequence similarity 129, member A [Source:MGI Symbol;Acc:MGI:2137237]
chr1	151742016	0.81055	0.929748	-0.119198	0.0603011	-1.97672	0.0274878	0.0114959	0.0480733	1	Intergenic	-13357	ENSMUST00000059498	chr1-151755184-151755925-CpG:_70-CGI	13168	NA	NA	NA
chr1	151943441	0.828338	0.681036	0.147302	0.0669767	2.19931	0.0122488	0.0177037	0.0278562	1	intron (ENSMUST00000044581, intron 3 of 5)	-22215	ENSMUST00000128433	chr1-152089616-152090328-CpG:_71-CGI	146175	ENSMUSG00000032666	1700025G04Rik	RIKEN cDNA 1700025G04 gene [Source:MGI Symbol;Acc:MGI:1916649]
chr1	151944462	0.409445	0.19252	0.216925	0.0814832	2.66221	0.0271843	0.0136873	0.00776303	1	intron (ENSMUST00000044581, intron 3 of 5)	-23236	ENSMUST00000128433	chr1-152089616-152090328-CpG:_71-CGI	145154	ENSMUSG00000032666	1700025G04Rik	RIKEN cDNA 1700025G04 gene [Source:MGI Symbol;Acc:MGI:1916649]
chr1	151945159	0.111663	0.273177	-0.161514	0.0793163	-2.03632	0.0416852	0.0293237	0.0417179	1	intron (ENSMUST00000044581, intron 3 of 5)	-23933	ENSMUST00000128433	chr1-152089616-152090328-CpG:_71-CGI	144457	ENSMUSG00000032666	1700025G04Rik	RIKEN cDNA 1700025G04 gene [Source:MGI Symbol;Acc:MGI:1916649]
chr1	152070012	0.840906	0.943399	-0.102493	0.0416084	-2.46329	0.0112003	0.0122396	0.0137669	1	intron (ENSMUST00000044581, intron 1 of 5)	20307	ENSMUST00000044581	chr1-152089616-152090328-CpG:_71-CGI	19604	ENSMUSG00000032666	1700025G04Rik	RIKEN cDNA 1700025G04 gene [Source:MGI Symbol;Acc:MGI:1916649]
chr1	152091175	0.233727	0.126322	0.107405	0.054352	1.97611	0.0158872	0.0124269	0.0481426	1	promoter-TSS (ENSMUST00000044581)	-856	ENSMUST00000044581	chr1-152089616-152090328-CpG:_71-CGI	-848	ENSMUSG00000032666	1700025G04Rik	RIKEN cDNA 1700025G04 gene [Source:MGI Symbol;Acc:MGI:1916649]
chr1	152100916	0.819236	0.694021	0.125215	0.0556321	2.25076	0.0106925	0.0112539	0.0244006	1	Intergenic	-10597	ENSMUST00000044581	chr1-152089616-152090328-CpG:_71-CGI	-10589	NA	NA	NA
chr1	152128692	0.907642	0.747771	0.159871	0.0686282	2.32952	0.0250795	0.0141659	0.0198316	1	Intergenic	-38373	ENSMUST00000044581	chr1-152089616-152090328-CpG:_71-CGI	-38365	NA	NA	NA
chr1	152537596	0.771591	0.914653	-0.143062	0.0509385	-2.80852	0.0113055	0.0135206	0.00497696	1	intron (ENSMUST00000111857, intron 11 of 17)	55162	ENSMUST00000128251	chr1-152624908-152625288-CpG:_35-CGI	87312	ENSMUSG00000026482	Rgl1	ral guanine nucleotide dissociation stimulator,-like 1 [Source:MGI Symbol;Acc:MGI:107484]
chr1	152606654	0.422164	0.288232	0.133932	0.0574551	2.33108	0.00968417	0.0129597	0.0197493	1	intron (ENSMUST00000148865, intron 2 of 2)	-13896	ENSMUST00000128251	chr1-152624908-152625288-CpG:_35-CGI	18254	ENSMUSG00000026482	Rgl1	ral guanine nucleotide dissociation stimulator,-like 1 [Source:MGI Symbol;Acc:MGI:107484]
chr1	152612758	0.412754	0.235318	0.177436	0.0824769	2.15134	0.0173038	0.0184425	0.0314494	1	intron (ENSMUST00000149536, intron 2 of 5)	12270	ENSMUST00000149536	chr1-152624908-152625288-CpG:_35-CGI	12150	ENSMUSG00000026482	Rgl1	ral guanine nucleotide dissociation stimulator,-like 1 [Source:MGI Symbol;Acc:MGI:107484]
chr1	152678779	0.815203	0.686226	0.128978	0.0556169	2.31904	0.0161624	0.0116831	0.020393	1	intron (ENSMUST00000148865, intron 1 of 2)	8721	ENSMUST00000139309	chr1-152624908-152625288-CpG:_35-CGI	-53492	ENSMUSG00000026482	Rgl1	ral guanine nucleotide dissociation stimulator,-like 1 [Source:MGI Symbol;Acc:MGI:107484]
chr1	152764377	0.349878	0.530115	-0.180237	0.072812	-2.47538	0.0108969	0.0185463	0.0133096	1	intron (ENSMUST00000148865, intron 1 of 2)	1927	ENSMUST00000111859	chr1-152765927-152767261-CpG:_151-CGI	1550	ENSMUSG00000026482	Rgl1	ral guanine nucleotide dissociation stimulator,-like 1 [Source:MGI Symbol;Acc:MGI:107484]
chr1	152791543	0.342307	0.21283	0.129477	0.0519254	2.49352	0.0132292	0.0083211	0.0126483	1	Intergenic	-16346	ENSMUST00000027754	chr1-152765927-152767261-CpG:_151-CGI	-24283	NA	NA	NA
chr1	152795985	0.170499	0.298266	-0.127767	0.0622689	-2.05186	0.0142082	0.0128254	0.040183	1	Intergenic	-11904	ENSMUST00000027754	chr1-152765927-152767261-CpG:_151-CGI	-28725	NA	NA	NA
chr1	152918016	0.520887	0.683505	-0.162618	0.0707046	-2.29996	0.0149751	0.0107418	0.0214504	1	Intergenic	-15371	ENSMUST00000073441	chr1-152901953-152903964-CpG:_170-CGI	-14053	NA	NA	NA
chr1	152940729	0.734091	0.5025	0.23159	0.0753781	3.07238	0.01359	0.0134778	0.00212358	1	Intergenic	-14371	ENSMUST00000043313	chr1-152954930-152956251-CpG:_86-CGI	14201	NA	NA	NA
chr1	152949850	0.828213	0.946065	-0.117852	0.056911	-2.07081	0.016119	0.0146807	0.0383763	1	Intergenic	-5250	ENSMUST00000043313	chr1-152954930-152956251-CpG:_86-CGI	5080	NA	NA	NA
chr1	152950088	0.705994	0.876931	-0.170937	0.0831861	-2.05487	0.0181869	0.0302158	0.0398914	1	Intergenic	-5012	ENSMUST00000043313	chr1-152954930-152956251-CpG:_86-CGI	4842	NA	NA	NA
chr1	152950089	0.631746	0.770225	-0.138479	0.068662	-2.01682	0.0118226	0.0127837	0.0437144	1	Intergenic	-5011	ENSMUST00000043313	chr1-152954930-152956251-CpG:_86-CGI	4841	NA	NA	NA
chr1	153037640	0.630344	0.354089	0.276255	0.0914288	3.02154	0.0162144	0.0140458	0.00251495	1	intron (ENSMUST00000043313, intron 1 of 10)	82540	ENSMUST00000043313	chr1-152954930-152956251-CpG:_86-CGI	-81390	ENSMUSG00000042751	Nmnat2	nicotinamide nucleotide adenylyltransferase 2 [Source:MGI Symbol;Acc:MGI:2444155]
chr1	153037967	0.819385	0.70074	0.118645	0.0553693	2.14279	0.0166809	0.00975831	0.0321296	1	intron (ENSMUST00000043313, intron 1 of 10)	82867	ENSMUST00000043313	chr1-152954930-152956251-CpG:_86-CGI	-81717	ENSMUSG00000042751	Nmnat2	nicotinamide nucleotide adenylyltransferase 2 [Source:MGI Symbol;Acc:MGI:2444155]
chr1	153072298	0.528031	0.362757	0.165275	0.0809733	2.0411	0.0130951	0.0139722	0.0412411	1	intron (ENSMUST00000043313, intron 1 of 10)	114148	ENSMUST00000027753	chr1-153185935-153186287-CpG:_32-CGI	113637	ENSMUSG00000042751	Nmnat2	nicotinamide nucleotide adenylyltransferase 2 [Source:MGI Symbol;Acc:MGI:2444155]
chr1	153073142	0.61963	0.448532	0.171098	0.0760695	2.24923	0.0127864	0.0174008	0.0244978	1	intron (ENSMUST00000043313, intron 1 of 10)	113304	ENSMUST00000027753	chr1-153185935-153186287-CpG:_32-CGI	112793	ENSMUSG00000042751	Nmnat2	nicotinamide nucleotide adenylyltransferase 2 [Source:MGI Symbol;Acc:MGI:2444155]
chr1	153075149	0.881695	0.669738	0.211958	0.0713109	2.97231	0.0163794	0.0133564	0.00295571	1	intron (ENSMUST00000043313, intron 3 of 10)	111297	ENSMUST00000027753	chr1-153185935-153186287-CpG:_32-CGI	110786	ENSMUSG00000042751	Nmnat2	nicotinamide nucleotide adenylyltransferase 2 [Source:MGI Symbol;Acc:MGI:2444155]
chr1	153083515	0.804147	0.678493	0.125654	0.0519866	2.41704	0.0117349	0.00933392	0.0156471	1	intron (ENSMUST00000043313, intron 4 of 10)	102931	ENSMUST00000027753	chr1-153185935-153186287-CpG:_32-CGI	102420	ENSMUSG00000042751	Nmnat2	nicotinamide nucleotide adenylyltransferase 2 [Source:MGI Symbol;Acc:MGI:2444155]
chr1	153091840	0.292252	0.178238	0.114014	0.0568901	2.00412	0.00997019	0.0149532	0.0450574	1	intron (ENSMUST00000043313, intron 7 of 10)	94606	ENSMUST00000027753	chr1-153185935-153186287-CpG:_32-CGI	94095	ENSMUSG00000042751	Nmnat2	nicotinamide nucleotide adenylyltransferase 2 [Source:MGI Symbol;Acc:MGI:2444155]
chr1	153096258	0.212297	0.347752	-0.135455	0.0653801	-2.0718	0.0143062	0.0111722	0.0382841	1	intron (ENSMUST00000043313, intron 8 of 10)	90188	ENSMUST00000027753	chr1-153185935-153186287-CpG:_32-CGI	89677	ENSMUSG00000042751	Nmnat2	nicotinamide nucleotide adenylyltransferase 2 [Source:MGI Symbol;Acc:MGI:2444155]
chr1	153101511	0.388547	0.538636	-0.150089	0.0721434	-2.08043	0.0184908	0.0124166	0.0374863	1	intron (ENSMUST00000043313, intron 8 of 10)	84935	ENSMUST00000027753	chr1-153185935-153186287-CpG:_32-CGI	84424	ENSMUSG00000042751	Nmnat2	nicotinamide nucleotide adenylyltransferase 2 [Source:MGI Symbol;Acc:MGI:2444155]
chr1	153172945	0.663181	0.487576	0.175604	0.0771817	2.27521	0.0151837	0.0126785	0.0228935	1	intron (ENSMUST00000027753, intron 2 of 23)	13501	ENSMUST00000027753	chr1-153185935-153186287-CpG:_32-CGI	12990	ENSMUSG00000026479	Lamc2	laminin, gamma 2 [Source:MGI Symbol;Acc:MGI:99913]
chr1	153172952	0.729701	0.501725	0.227977	0.0876471	2.60107	0.0258607	0.0170563	0.00929322	1	intron (ENSMUST00000027753, intron 2 of 23)	13494	ENSMUST00000027753	chr1-153185935-153186287-CpG:_32-CGI	12983	ENSMUSG00000026479	Lamc2	laminin, gamma 2 [Source:MGI Symbol;Acc:MGI:99913]
chr1	153186340	0.100464	0.256984	-0.15652	0.0752888	-2.07893	0.0331006	0.0225867	0.0376241	1	5' UTR (ENSMUST00000027753, exon 1 of 24)	106	ENSMUST00000027753	chr1-153185935-153186287-CpG:_32-CGI	-54	ENSMUSG00000026479	Lamc2	laminin, gamma 2 [Source:MGI Symbol;Acc:MGI:99913]
chr1	153186429	0.490286	0.651781	-0.161494	0.0682246	-2.3671	0.0107923	0.0165208	0.017928	1	promoter-TSS (ENSMUST00000027753)	17	ENSMUST00000027753	chr1-153185935-153186287-CpG:_32-CGI	-143	ENSMUSG00000026479	Lamc2	laminin, gamma 2 [Source:MGI Symbol;Acc:MGI:99913]
chr1	153191243	0.884218	0.748638	0.135579	0.0499468	2.71447	0.0109426	0.0113459	0.00663812	1	Intergenic	-4797	ENSMUST00000027753	chr1-153185935-153186287-CpG:_32-CGI	-4957	NA	NA	NA
chr1	153228668	0.842881	0.963972	-0.121091	0.0592259	-2.04457	0.020838	0.0181302	0.0408977	1	TTS (ENSMUST00000163011)	475	ENSMUST00000161744	chr1-153185935-153186287-CpG:_32-CGI	-42382	ENSMUSG00000026478	Lamc1	laminin, gamma 1 [Source:MGI Symbol;Acc:MGI:99914]
chr1	153262516	0.941607	0.795175	0.146432	0.0649233	2.25546	0.0372929	0.0139198	0.0241042	1	exon (ENSMUST00000027752, exon 2 of 28)	-12056	ENSMUST00000159251	chr1-153332003-153333079-CpG:_101-CGI	69487	ENSMUSG00000026478	Lamc1	laminin, gamma 1 [Source:MGI Symbol;Acc:MGI:99914]
chr1	153305494	0.561771	0.826977	-0.265205	0.0707669	-3.74759	0.0121192	0.0145515	0.000178539	1	promoter-TSS (ENSMUST00000110797)	63	ENSMUST00000110797	chr1-153332003-153333079-CpG:_101-CGI	26509	ENSMUSG00000079138	Gm8818	predicted pseudogene 8818 [Source:MGI Symbol;Acc:MGI:3645903]
chr1	153307580	0.557054	0.359562	0.197492	0.0811859	2.43259	0.0138626	0.0129071	0.0149914	1	intron (ENSMUST00000027752, intron 1 of 27)	2149	ENSMUST00000110797	chr1-153332003-153333079-CpG:_101-CGI	24423	ENSMUSG00000026478	Lamc1	laminin, gamma 1 [Source:MGI Symbol;Acc:MGI:99914]
chr1	153330266	0.564668	0.422925	0.141743	0.0720491	1.96731	0.0114076	0.024269	0.0491472	1	intron (ENSMUST00000027752, intron 1 of 27)	2519	ENSMUST00000027752	chr1-153332003-153333079-CpG:_101-CGI	1737	ENSMUSG00000026478	Lamc1	laminin, gamma 1 [Source:MGI Symbol;Acc:MGI:99914]
chr1	153330396	0.469625	0.288848	0.180777	0.0849827	2.12722	0.0377649	0.0112153	0.033402	1	intron (ENSMUST00000027752, intron 1 of 27)	2389	ENSMUST00000027752	chr1-153332003-153333079-CpG:_101-CGI	1607	ENSMUSG00000026478	Lamc1	laminin, gamma 1 [Source:MGI Symbol;Acc:MGI:99914]
chr1	153386549	0.327638	0.466422	-0.138784	0.0697228	-1.99051	0.0174683	0.0105644	0.0465345	1	Intergenic	21879	ENSMUST00000097535	chr1-153425155-153425591-CpG:_46-CGI	38606	NA	NA	NA
chr1	153414418	0.774512	0.903076	-0.128563	0.0636172	-2.02089	0.0132266	0.034772	0.0432912	1	Intergenic	-5990	ENSMUST00000097535	chr1-153425155-153425591-CpG:_46-CGI	10737	NA	NA	NA
chr1	153425466	0.0614651	0.178137	-0.116672	0.0523562	-2.22843	0.0123197	0.0131446	0.0258518	1	exon (ENSMUST00000136614, exon 1 of 8)	295	ENSMUST00000136614	chr1-153425155-153425591-CpG:_46-CGI	0	ENSMUSG00000042708	Shcbp1l	Shc SH2-domain binding protein 1-like [Source:MGI Symbol;Acc:MGI:1919086]
chr1	153425542	0.102521	0.221864	-0.119342	0.0526368	-2.26728	0.0113942	0.0124246	0.0233734	1	exon (ENSMUST00000136614, exon 1 of 8)	371	ENSMUST00000136614	chr1-153425155-153425591-CpG:_46-CGI	0	ENSMUSG00000042708	Shcbp1l	Shc SH2-domain binding protein 1-like [Source:MGI Symbol;Acc:MGI:1919086]
chr1	153425583	0.381151	0.24323	0.137922	0.0674935	2.04348	0.0107773	0.0187957	0.0410048	1	exon (ENSMUST00000136614, exon 1 of 8)	412	ENSMUST00000136614	chr1-153425155-153425591-CpG:_46-CGI	0	ENSMUSG00000042708	Shcbp1l	Shc SH2-domain binding protein 1-like [Source:MGI Symbol;Acc:MGI:1919086]
chr1	153494175	0.262597	0.376068	-0.113471	0.0524665	-2.16274	0.0105791	0.00957635	0.0305615	1	Intergenic	-6516	ENSMUST00000042141	chr1-153486981-153487778-CpG:_91-CGI	-6398	NA	NA	NA
chr1	153507528	0.713808	0.888297	-0.174489	0.0712043	-2.45054	0.0154714	0.014374	0.0142642	1	intron (ENSMUST00000041874, intron 11 of 11)	-19869	ENSMUST00000042141	chr1-153486981-153487778-CpG:_91-CGI	-19751	ENSMUSG00000042684	Npl	N-acetylneuraminate pyruvate lyase [Source:MGI Symbol;Acc:MGI:1921341]
chr1	153515684	0.868286	0.714997	0.153289	0.0722748	2.12092	0.0143075	0.0137303	0.0339285	1	intron (ENSMUST00000041874, intron 7 of 11)	-28025	ENSMUST00000042141	chr1-153486981-153487778-CpG:_91-CGI	-27907	ENSMUSG00000042684	Npl	N-acetylneuraminate pyruvate lyase [Source:MGI Symbol;Acc:MGI:1921341]
chr1	153554563	0.432208	0.647346	-0.215138	0.0905618	-2.37559	0.0132438	0.0212437	0.0175208	1	Intergenic	-4850	ENSMUST00000041874	chr1-153549548-153549837-CpG:_26-CGI	-4727	NA	NA	NA
chr1	153561235	0.791892	0.661851	0.130041	0.0552767	2.35255	0.0116858	0.00970439	0.0186454	1	Intergenic	-11522	ENSMUST00000041874	chr1-153549548-153549837-CpG:_26-CGI	-11399	NA	NA	NA
chr1	153626613	0.745761	0.555039	0.190721	0.0843541	2.26096	0.0139963	0.014017	0.0237615	1	Intergenic	-26411	ENSMUST00000041776	chr1-153549548-153549837-CpG:_26-CGI	-76777	NA	NA	NA
chr1	153641322	0.256953	0.143637	0.113316	0.047533	2.38394	0.00984	0.0116906	0.0171283	1	Intergenic	-11702	ENSMUST00000041776	chr1-153549548-153549837-CpG:_26-CGI	-91486	NA	NA	NA
chr1	153697839	0.646507	0.498876	0.147631	0.0691441	2.13512	0.0115488	0.0120216	0.0327511	1	TTS (ENSMUST00000111812)	30351	ENSMUST00000147794	chr1-153549548-153549837-CpG:_26-CGI	-148003	ENSMUSG00000042671	Rgs8	regulator of G-protein signaling 8 [Source:MGI Symbol;Acc:MGI:108408]
chr1	153750388	0.909257	0.795381	0.113877	0.0532447	2.13874	0.0131585	0.0162415	0.0324568	1	intron (ENSMUST00000182722, intron 1 of 7)	885	ENSMUST00000182722	chr1-153899777-153901066-CpG:_106-CGI	149389	ENSMUSG00000066800	Rnasel	ribonuclease L (2', 5'-oligoisoadenylate synthetase-dependent) [Source:MGI Symbol;Acc:MGI:1098272]
chr1	153894456	0.301073	0.162737	0.138336	0.0696478	1.98622	0.0206347	0.0119788	0.0470087	1	intron (ENSMUST00000123490, intron 1 of 2)	2811	ENSMUST00000050660	chr1-153899777-153901066-CpG:_106-CGI	5321	ENSMUSG00000045968	Teddm2	transmembrane epididymal family member 2 [Source:MGI Symbol;Acc:MGI:1923273]
chr1	153894576	0.0612681	0.199597	-0.138329	0.0456485	-3.0303	0.0152142	0.0114951	0.00244308	1	intron (ENSMUST00000123490, intron 1 of 2)	2931	ENSMUST00000050660	chr1-153899777-153901066-CpG:_106-CGI	5201	ENSMUSG00000045968	Teddm2	transmembrane epididymal family member 2 [Source:MGI Symbol;Acc:MGI:1923273]
chr1	153899444	0.25577	0.107537	0.148233	0.0630424	2.35132	0.0132256	0.0161245	0.0187069	1	promoter-TSS (ENSMUST00000086199)	-499	ENSMUST00000086199	chr1-153899777-153901066-CpG:_106-CGI	333	ENSMUSG00000026473	Glul	glutamate-ammonia ligase (glutamine synthetase) [Source:MGI Symbol;Acc:MGI:95739]
chr1	153988261	0.782168	0.51111	0.271058	0.0801835	3.38046	0.0131582	0.0197584	0.000723636	1	Intergenic	82219	ENSMUST00000154576	chr1-153907915-153908159-CpG:_23-CGI	-80103	NA	NA	NA
chr1	154032401	0.547101	0.65984	-0.112739	0.0541266	-2.08288	0.00979585	0.0083557	0.0372622	1	Intergenic	47797	ENSMUST00000158044	chr1-153907915-153908159-CpG:_23-CGI	-124243	NA	NA	NA
chr1	154085846	0.741998	0.859547	-0.11755	0.0444893	-2.6422	0.00926119	0.0100216	0.00823694	1	Intergenic	-5648	ENSMUST00000158044	chr1-154204837-154205538-CpG:_58-CGI	118991	NA	NA	NA
chr1	154168261	0.972027	0.848338	0.123689	0.0408835	3.0254	0.01646	0.011783	0.00248307	1	Intergenic	-32925	ENSMUST00000086195	chr1-154204837-154205538-CpG:_58-CGI	36576	NA	NA	NA
chr1	154168412	0.554887	0.733104	-0.178217	0.0875526	-2.03554	0.015988	0.0225718	0.0417961	1	Intergenic	-32774	ENSMUST00000086195	chr1-154204837-154205538-CpG:_58-CGI	36425	NA	NA	NA
chr1	154190702	0.7201	0.88746	-0.167359	0.0691177	-2.42137	0.0149495	0.0190689	0.0154623	1	Intergenic	-10484	ENSMUST00000086195	chr1-154204837-154205538-CpG:_58-CGI	14135	NA	NA	NA
chr1	154190723	0.506753	0.680725	-0.173972	0.0873619	-1.99139	0.019627	0.0168668	0.046438	1	Intergenic	-10463	ENSMUST00000086195	chr1-154204837-154205538-CpG:_58-CGI	14114	NA	NA	NA
chr1	154204778	0.232677	0.0917178	0.140959	0.0457842	3.07878	0.00950217	0.0142889	0.0020785	1	exon (ENSMUST00000086195, exon 2 of 2)	3592	ENSMUST00000086195	chr1-154204837-154205538-CpG:_58-CGI	59	ENSMUSG00000066797	Zfp648	zinc finger protein 648 [Source:MGI Symbol;Acc:MGI:2685049]
chr1	154204890	0.0884116	0.25362	-0.165208	0.0534451	-3.09118	0.0136146	0.0118046	0.00199365	1	exon (ENSMUST00000086195, exon 2 of 2)	3704	ENSMUST00000086195	chr1-154204837-154205538-CpG:_58-CGI	0	ENSMUSG00000066797	Zfp648	zinc finger protein 648 [Source:MGI Symbol;Acc:MGI:2685049]
chr1	154205163	0.0317766	0.133791	-0.102014	0.0491013	-2.07763	0.0166669	0.0253482	0.0377436	1	exon (ENSMUST00000086195, exon 2 of 2)	3977	ENSMUST00000086195	chr1-154204837-154205538-CpG:_58-CGI	0	ENSMUSG00000066797	Zfp648	zinc finger protein 648 [Source:MGI Symbol;Acc:MGI:2685049]
chr1	154205184	0.00292814	0.130534	-0.127605	0.0631294	-2.02133	0.0217195	0.0610178	0.0432454	1	exon (ENSMUST00000086195, exon 2 of 2)	3998	ENSMUST00000086195	chr1-154204837-154205538-CpG:_58-CGI	0	ENSMUSG00000066797	Zfp648	zinc finger protein 648 [Source:MGI Symbol;Acc:MGI:2685049]
chr1	154205774	0.678188	0.88779	-0.209602	0.0629044	-3.33207	0.0173416	0.0148445	0.000862036	1	TTS (ENSMUST00000086195)	4588	ENSMUST00000086195	chr1-154204837-154205538-CpG:_58-CGI	-237	ENSMUSG00000066797	Zfp648	zinc finger protein 648 [Source:MGI Symbol;Acc:MGI:2685049]
chr1	154416776	0.882832	0.753502	0.12933	0.058144	2.2243	0.0137404	0.0122964	0.026128	1	intron (ENSMUST00000004214, intron 38 of 46)	-105250	ENSMUST00000082926	chr1-154204837-154205538-CpG:_58-CGI	-211239	ENSMUSG00000004110	Cacna1e	calcium channel, voltage-dependent, R type, alpha 1E subunit [Source:MGI Symbol;Acc:MGI:106217]
chr1	154416819	0.818187	0.621455	0.196732	0.0819151	2.40165	0.0338478	0.0137031	0.0163212	1	intron (ENSMUST00000004214, intron 38 of 46)	-105293	ENSMUST00000082926	chr1-154204837-154205538-CpG:_58-CGI	-211282	ENSMUSG00000004110	Cacna1e	calcium channel, voltage-dependent, R type, alpha 1E subunit [Source:MGI Symbol;Acc:MGI:106217]
chr1	154661347	0.574515	0.804603	-0.230088	0.0769161	-2.99141	0.0156064	0.0156571	0.0027769	1	intron (ENSMUST00000004214, intron 3 of 46)	64572	ENSMUST00000004214	chr1-154799259-154799676-CpG:_33-CGI	137912	ENSMUSG00000004110	Cacna1e	calcium channel, voltage-dependent, R type, alpha 1E subunit [Source:MGI Symbol;Acc:MGI:106217]
chr1	154745697	0.633424	0.764352	-0.130928	0.0643097	-2.0359	0.0107735	0.01516	0.0417605	1	Intergenic	-19778	ENSMUST00000004214	chr1-154799259-154799676-CpG:_33-CGI	53562	NA	NA	NA
chr1	154796787	0.404907	0.532265	-0.127358	0.0630152	-2.02107	0.0116958	0.0116523	0.0432728	1	Intergenic	-70868	ENSMUST00000004214	chr1-154799259-154799676-CpG:_33-CGI	2472	NA	NA	NA
chr1	154799325	0.7028	0.563795	0.139005	0.0691062	2.01147	0.0134653	0.0179038	0.0442758	1	Intergenic	-73406	ENSMUST00000004214	chr1-154799259-154799676-CpG:_33-CGI	0	NA	NA	NA
chr1	154799529	0.804075	0.929255	-0.12518	0.055496	-2.25566	0.0159179	0.0124346	0.0240917	1	Intergenic	-73610	ENSMUST00000004214	chr1-154799259-154799676-CpG:_33-CGI	0	NA	NA	NA
chr1	154983022	0.656319	0.416234	0.240085	0.0833224	2.8814	0.0134237	0.0158286	0.00395914	1	Intergenic	100243	ENSMUST00000181160	chr1-155083181-155083561-CpG:_40-CGI	100159	NA	NA	NA
chr1	155036142	0.844743	0.992096	-0.147353	0.0428783	-3.43655	0.013624	0.0220146	0.000589182	1	Intergenic	47123	ENSMUST00000181160	chr1-155083181-155083561-CpG:_40-CGI	47039	NA	NA	NA
chr1	155050349	0.280888	0.427494	-0.146606	0.0632311	-2.31857	0.0110914	0.0109231	0.0204182	1	Intergenic	32916	ENSMUST00000181160	chr1-155083181-155083561-CpG:_40-CGI	32832	NA	NA	NA
chr1	155050512	0.606345	0.43821	0.168135	0.0686003	2.45093	0.0116912	0.0123304	0.0142488	1	Intergenic	32753	ENSMUST00000181160	chr1-155083181-155083561-CpG:_40-CGI	32669	NA	NA	NA
chr1	155087523	0.802518	0.695322	0.107196	0.0473601	2.26342	0.00924235	0.0100791	0.0236099	1	Intergenic	-4258	ENSMUST00000181160	chr1-155083181-155083561-CpG:_40-CGI	-3963	NA	NA	NA
chr1	155140643	0.846683	0.958425	-0.111741	0.052166	-2.14203	0.0157823	0.0248039	0.032191	1	intron (ENSMUST00000027744, intron 1 of 5)	6136	ENSMUST00000027744	chr1-155158548-155159280-CpG:_83-CGI	17905	ENSMUSG00000026471	Mr1	major histocompatibility complex, class I-related [Source:MGI Symbol;Acc:MGI:1195463]
chr1	155147620	0.837333	0.975619	-0.138286	0.041783	-3.30963	0.0120543	0.0148438	0.000934186	1	promoter-TSS (ENSMUST00000027744)	-841	ENSMUST00000027744	chr1-155158548-155159280-CpG:_83-CGI	10928	ENSMUSG00000026471	Mr1	major histocompatibility complex, class I-related [Source:MGI Symbol;Acc:MGI:1195463]
chr1	155177853	0.959392	0.837416	0.121976	0.0538965	2.26315	0.0180309	0.0164916	0.0236263	1	exon (ENSMUST00000027743, exon 3 of 8)	19151	ENSMUST00000027743	chr1-155158548-155159280-CpG:_83-CGI	-18574	ENSMUSG00000026470	Stx6	syntaxin 6 [Source:MGI Symbol;Acc:MGI:1926235]
chr1	155247359	0.831871	0.685031	0.14684	0.0726107	2.02229	0.0150249	0.0223102	0.043146	1	Intergenic	-14636	ENSMUST00000035914	chr1-155244091-155244947-CpG:_98-CGI	-2413	NA	NA	NA
chr1	155276089	0.627455	0.818312	-0.190857	0.0809283	-2.35835	0.0233814	0.0172664	0.0183564	1	3' UTR (ENSMUST00000027741, exon 15 of 15)	33552	ENSMUST00000139925	chr1-155244091-155244947-CpG:_98-CGI	-31143	ENSMUSG00000026469	Xpr1	xenotropic and polytropic retrovirus receptor 1 [Source:MGI Symbol;Acc:MGI:97932]
chr1	155284264	0.621307	0.419751	0.201556	0.0948508	2.12498	0.0224435	0.028306	0.0335886	1	intron (ENSMUST00000027741, intron 13 of 14)	25377	ENSMUST00000139925	chr1-155244091-155244947-CpG:_98-CGI	-39318	ENSMUSG00000026469	Xpr1	xenotropic and polytropic retrovirus receptor 1 [Source:MGI Symbol;Acc:MGI:97932]
chr1	155415365	0.641464	0.511988	0.129476	0.0587914	2.2023	0.0105913	0.00921781	0.0276441	1	intron (ENSMUST00000027741, intron 1 of 14)	1943	ENSMUST00000027741	chr1-155416849-155417545-CpG:_75-CGI	1484	ENSMUSG00000026469	Xpr1	xenotropic and polytropic retrovirus receptor 1 [Source:MGI Symbol;Acc:MGI:97932]
chr1	155415571	0.683034	0.790282	-0.107247	0.0484918	-2.21166	0.00897025	0.00865182	0.0269903	1	intron (ENSMUST00000027741, intron 1 of 14)	1737	ENSMUST00000027741	chr1-155416849-155417545-CpG:_75-CGI	1278	ENSMUSG00000026469	Xpr1	xenotropic and polytropic retrovirus receptor 1 [Source:MGI Symbol;Acc:MGI:97932]
chr1	155473035	0.46373	0.594596	-0.130866	0.0641837	-2.03892	0.0174526	0.0107541	0.0414577	1	Intergenic	54075	ENSMUST00000097531	chr1-155416849-155417545-CpG:_75-CGI	-55491	NA	NA	NA
chr1	155533846	0.513889	0.38698	0.12691	0.0633684	2.00273	0.00968405	0.0113399	0.0452064	1	Intergenic	-6736	ENSMUST00000097531	chr1-155558147-155558794-CpG:_76-CGI	24301	NA	NA	NA
chr1	155721363	0.533548	0.288197	0.245351	0.0631385	3.88592	0.00994949	0.0144573	0.000101942	0.933163	intron (ENSMUST00000183600, intron 2 of 3)	20756	ENSMUST00000027740	chr1-155736867-155737982-CpG:_85-CGI	15504	ENSMUSG00000026468	Lhx4	LIM homeobox protein 4 [Source:MGI Symbol;Acc:MGI:101776]
chr1	155721766	0.295985	0.557256	-0.261271	0.0975283	-2.67893	0.0105234	0.0552463	0.00738589	1	intron (ENSMUST00000183600, intron 2 of 3)	20353	ENSMUST00000027740	chr1-155736867-155737982-CpG:_85-CGI	15101	ENSMUSG00000026468	Lhx4	LIM homeobox protein 4 [Source:MGI Symbol;Acc:MGI:101776]
chr1	155736919	0.0133417	0.119947	-0.106606	0.0410246	-2.59858	0.0164517	0.0130335	0.00936105	1	intron (ENSMUST00000183600, intron 1 of 3)	5200	ENSMUST00000027740	chr1-155736867-155737982-CpG:_85-CGI	0	ENSMUSG00000026468	Lhx4	LIM homeobox protein 4 [Source:MGI Symbol;Acc:MGI:101776]
chr1	155739087	0.143043	0.0203902	0.122652	0.0466825	2.62738	0.0214686	0.0122519	0.00860457	1	intron (ENSMUST00000183600, intron 1 of 3)	3032	ENSMUST00000027740	chr1-155736867-155737982-CpG:_85-CGI	-1106	ENSMUSG00000026468	Lhx4	LIM homeobox protein 4 [Source:MGI Symbol;Acc:MGI:101776]
chr1	155739162	0.307917	0.101284	0.206633	0.0721894	2.86238	0.0156281	0.0158343	0.00420474	1	intron (ENSMUST00000183600, intron 1 of 3)	2957	ENSMUST00000027740	chr1-155736867-155737982-CpG:_85-CGI	-1181	ENSMUSG00000026468	Lhx4	LIM homeobox protein 4 [Source:MGI Symbol;Acc:MGI:101776]
chr1	155759292	0.212171	0.0953224	0.116849	0.052623	2.22048	0.0124682	0.0125323	0.0263859	1	Intergenic	-7583	ENSMUST00000184267	chr1-155741117-155743246-CpG:_159-CGI	-16047	NA	NA	NA
chr1	155784729	0.387203	0.565255	-0.178052	0.0819838	-2.17179	0.0131952	0.0147402	0.0298714	1	intron (ENSMUST00000111764, intron 8 of 12)	-2734	ENSMUST00000130701	chr1-155812433-155813157-CpG:_70-CGI	27704	ENSMUSG00000033684	Qsox1	quiescin Q6 sulfhydryl oxidase 1 [Source:MGI Symbol;Acc:MGI:1330818]
chr1	155784757	0.234541	0.105259	0.129283	0.0610778	2.11669	0.0161256	0.0234546	0.0342862	1	intron (ENSMUST00000111764, intron 8 of 12)	-2762	ENSMUST00000130701	chr1-155812433-155813157-CpG:_70-CGI	27676	ENSMUSG00000033684	Qsox1	quiescin Q6 sulfhydryl oxidase 1 [Source:MGI Symbol;Acc:MGI:1330818]
chr1	155995538	0.690076	0.818882	-0.128806	0.0607329	-2.12086	0.0119936	0.0115975	0.0339339	1	Intergenic	-22649	ENSMUST00000124495	chr1-155972723-155973671-CpG:_87-CGI	-21868	NA	NA	NA
chr1	156073106	0.965547	0.736155	0.229392	0.0556324	4.12336	0.0222778	0.0126887	3.73385e-05	0.65911	Intergenic	9894	ENSMUST00000125371	chr1-156035532-156036386-CpG:_85-CGI	-36721	NA	NA	NA
chr1	156074231	0.5977	0.338494	0.259206	0.097675	2.65376	0.0155554	0.0210667	0.00795997	1	Intergenic	11019	ENSMUST00000125371	chr1-156035532-156036386-CpG:_85-CGI	-37846	NA	NA	NA
chr1	156111149	0.824278	0.967586	-0.143309	0.0504746	-2.83922	0.0136943	0.0168868	0.00452238	1	intron (ENSMUST00000015628, intron 1 of 4)	47937	ENSMUST00000125371	chr1-156035532-156036386-CpG:_85-CGI	-74764	ENSMUSG00000015484	Fam163a	family with sequence similarity 163, member A [Source:MGI Symbol;Acc:MGI:3618859]
chr1	156112099	0.299054	0.17146	0.127593	0.0542492	2.35199	0.0100435	0.0108636	0.0186734	1	intron (ENSMUST00000015628, intron 1 of 4)	48887	ENSMUST00000125371	chr1-156035532-156036386-CpG:_85-CGI	-75714	ENSMUSG00000015484	Fam163a	family with sequence similarity 163, member A [Source:MGI Symbol;Acc:MGI:3618859]
chr1	156115121	0.531777	0.33878	0.192997	0.0775021	2.49022	0.01514	0.0124619	0.0127663	1	intron (ENSMUST00000015628, intron 1 of 4)	51909	ENSMUST00000125371	chr1-156035532-156036386-CpG:_85-CGI	-78736	ENSMUSG00000015484	Fam163a	family with sequence similarity 163, member A [Source:MGI Symbol;Acc:MGI:3618859]
chr1	156288901	0.568635	0.693624	-0.12499	0.0593232	-2.10693	0.0108419	0.0145629	0.0351236	1	intron (ENSMUST00000167528, intron 6 of 17)	14446	ENSMUST00000167528	chr1-156303117-156303790-CpG:_83-CGI	14216	ENSMUSG00000060985	Tdrd5	tudor domain containing 5 [Source:MGI Symbol;Acc:MGI:2684949]
chr1	156304253	0.509014	0.635555	-0.12654	0.0629432	-2.01039	0.0139738	0.00933119	0.04439	1	promoter-TSS (ENSMUST00000121146)	-590	ENSMUST00000121146	chr1-156303117-156303790-CpG:_83-CGI	-464	ENSMUSG00000060985	Tdrd5	tudor domain containing 5 [Source:MGI Symbol;Acc:MGI:2684949]
chr1	156366171	0.945036	0.811045	0.133991	0.0582288	2.30112	0.0314961	0.0151884	0.0213851	1	exon (ENSMUST00000102782, exon 1 of 1)	132	ENSMUST00000102782	chr1-156420694-156421188-CpG:_43-CGI	54523	ENSMUSG00000078193	Gm2000	predicted gene 2000 [Source:MGI Symbol;Acc:MGI:3780170]
chr1	156403994	0.69608	0.866555	-0.170475	0.0660829	-2.57971	0.0125269	0.0133434	0.00988842	1	intron (ENSMUST00000178036, intron 4 of 24)	-1135	ENSMUST00000177858	chr1-156420694-156421188-CpG:_43-CGI	16700	ENSMUSG00000026601	Axdnd1	axonemal dynein light chain domain containing 1 [Source:MGI Symbol;Acc:MGI:1924602]
chr1	156408086	0.224843	0.439565	-0.214722	0.100387	-2.13894	0.0148577	0.0383407	0.0324403	1	intron (ENSMUST00000178036, intron 4 of 24)	-5227	ENSMUST00000177858	chr1-156420694-156421188-CpG:_43-CGI	12608	ENSMUSG00000026601	Axdnd1	axonemal dynein light chain domain containing 1 [Source:MGI Symbol;Acc:MGI:1924602]
chr1	156416923	0.904485	0.764812	0.139672	0.0630289	2.216	0.0203457	0.0219619	0.0266915	1	intron (ENSMUST00000178036, intron 4 of 24)	2386	ENSMUST00000177824	chr1-156420694-156421188-CpG:_43-CGI	3771	ENSMUSG00000026601	Axdnd1	axonemal dynein light chain domain containing 1 [Source:MGI Symbol;Acc:MGI:1924602]
chr1	156421538	0.652269	0.76773	-0.115461	0.0508407	-2.27104	0.0102891	0.00811855	0.0231447	1	promoter-TSS (ENSMUST00000179985)	-380	ENSMUST00000178036	chr1-156420694-156421188-CpG:_43-CGI	-351	ENSMUSG00000026601	Axdnd1	axonemal dynein light chain domain containing 1 [Source:MGI Symbol;Acc:MGI:1924602]
chr1	156560549	0.780723	0.899436	-0.118712	0.0592195	-2.00461	0.0201911	0.0142132	0.0450043	1	intron (ENSMUST00000173929, intron 1 of 2)	1501	ENSMUST00000027888	chr1-156558496-156559438-CpG:_95-CGI	-1112	ENSMUSG00000026596	Abl2	v-abl Abelson murine leukemia viral oncogene 2 (arg, Abelson-related gene) [Source:MGI Symbol;Acc:MGI:87860]
chr1	156668354	0.696549	0.845763	-0.149214	0.057932	-2.57568	0.0130508	0.0114734	0.0100045	1	intron (ENSMUST00000079625, intron 3 of 5)	-1625	ENSMUST00000152604	chr1-156674055-156674416-CpG:_34-CGI	5701	ENSMUSG00000060519	Tor3a	torsin family 3, member A [Source:MGI Symbol;Acc:MGI:1353652]
chr1	156741800	0.658477	0.802412	-0.143935	0.0619589	-2.32308	0.021876	0.0084425	0.0201749	1	Intergenic	-22800	ENSMUST00000122424	chr1-156718337-156718908-CpG:_60-CGI	-22893	NA	NA	NA
chr1	156745599	0.953587	0.803808	0.149779	0.052934	2.82953	0.0191332	0.0123918	0.00466161	1	Intergenic	-26599	ENSMUST00000122424	chr1-156718337-156718908-CpG:_60-CGI	-26692	NA	NA	NA
chr1	156787636	0.503003	0.329301	0.173702	0.0844478	2.05691	0.0147518	0.014632	0.0396945	1	Intergenic	-5875	ENSMUST00000121352	chr1-156718337-156718908-CpG:_60-CGI	-68729	NA	NA	NA
chr1	156950709	0.0398003	0.141761	-0.101961	0.0511532	-1.99325	0.0227688	0.0139275	0.0462346	1	Intergenic	-11084	ENSMUST00000172057	chr1-156938962-156940007-CpG:_112-CGI	-10703	NA	NA	NA
chr1	156956777	0.676799	0.543633	0.133166	0.0661557	2.01292	0.0108113	0.0125061	0.0441233	1	Intergenic	-17152	ENSMUST00000172057	chr1-156938962-156940007-CpG:_112-CGI	-16771	NA	NA	NA
chr1	156981988	0.842908	0.720339	0.122569	0.0435786	2.8126	0.00982418	0.00854451	0.00491429	1	Intergenic	-42363	ENSMUST00000172057	chr1-156938962-156940007-CpG:_112-CGI	-41982	NA	NA	NA
chr1	156986974	0.712698	0.857619	-0.144921	0.0655064	-2.21232	0.0184641	0.0170501	0.0269443	1	Intergenic	-47349	ENSMUST00000172057	chr1-156938962-156940007-CpG:_112-CGI	-46968	NA	NA	NA
chr1	156997595	0.300856	0.108289	0.192567	0.0550948	3.49519	0.011087	0.0122431	0.000473722	1	Intergenic	-57970	ENSMUST00000172057	chr1-156938962-156940007-CpG:_112-CGI	-57589	NA	NA	NA
chr1	157055798	0.697659	0.812096	-0.114437	0.0552046	-2.07296	0.00904299	0.0177335	0.0381758	1	Intergenic	52589	ENSMUST00000119526	chr1-156938962-156940007-CpG:_112-CGI	-115792	NA	NA	NA
chr1	157076807	0.548417	0.675332	-0.126914	0.0573242	-2.21397	0.010936	0.00877316	0.0268308	1	Intergenic	31580	ENSMUST00000119526	chr1-156938962-156940007-CpG:_112-CGI	-136801	NA	NA	NA
chr1	157299551	0.789621	0.918697	-0.129077	0.0552923	-2.33444	0.0138312	0.0217424	0.0195727	1	intron (ENSMUST00000139470, intron 1 of 17)	-42870	ENSMUST00000134543	chr1-157411786-157412829-CpG:_129-CGI	112235	ENSMUSG00000070565	Rasal2	RAS protein activator like 2 [Source:MGI Symbol;Acc:MGI:2443881]
chr1	157444636	0.546254	0.292901	0.253353	0.0736303	3.44088	0.0132725	0.0144645	0.000579816	1	Intergenic	-13943	ENSMUST00000119891	chr1-157411786-157412829-CpG:_129-CGI	-31808	NA	NA	NA
chr1	157518663	0.232386	0.514025	-0.281639	0.0676761	-4.16157	0.0119184	0.0153594	3.16068e-05	0.658556	intron (ENSMUST00000086130, intron 2 of 27)	-6943	ENSMUST00000135147	chr1-157411786-157412829-CpG:_129-CGI	-105835	ENSMUSG00000026589	Sec16b	SEC16 homolog B (S. cerevisiae) [Source:MGI Symbol;Acc:MGI:2148802]
chr1	157519425	0.720474	0.830912	-0.110437	0.0552425	-1.99913	0.0170742	0.00933106	0.0455938	1	intron (ENSMUST00000086130, intron 2 of 27)	-6721	ENSMUST00000111700	chr1-157411786-157412829-CpG:_129-CGI	-106597	ENSMUSG00000026589	Sec16b	SEC16 homolog B (S. cerevisiae) [Source:MGI Symbol;Acc:MGI:2148802]
chr1	157525387	0.972493	0.842393	0.130099	0.0539596	2.41105	0.0184875	0.0173788	0.0159068	1	promoter-TSS (ENSMUST00000111700)	-759	ENSMUST00000111700	chr1-157411786-157412829-CpG:_129-CGI	-112559	ENSMUSG00000026589	Sec16b	SEC16 homolog B (S. cerevisiae) [Source:MGI Symbol;Acc:MGI:2148802]
chr1	157525717	0.616902	0.834593	-0.217691	0.0822401	-2.64702	0.0125238	0.0419494	0.00812052	1	promoter-TSS (ENSMUST00000111700)	-429	ENSMUST00000111700	chr1-157411786-157412829-CpG:_129-CGI	-112889	ENSMUSG00000026589	Sec16b	SEC16 homolog B (S. cerevisiae) [Source:MGI Symbol;Acc:MGI:2148802]
chr1	157545160	0.522229	0.711806	-0.189577	0.0915947	-2.06974	0.0168149	0.0266781	0.0384772	1	intron (ENSMUST00000086130, intron 13 of 27)	7110	ENSMUST00000155665	chr1-157411786-157412829-CpG:_129-CGI	-132332	ENSMUSG00000026589	Sec16b	SEC16 homolog B (S. cerevisiae) [Source:MGI Symbol;Acc:MGI:2148802]
chr1	157558038	0.828015	0.661956	0.166059	0.0680065	2.44181	0.0166943	0.0122942	0.014614	1	exon (ENSMUST00000146873, exon 10 of 13)	19988	ENSMUST00000155665	chr1-157411786-157412829-CpG:_129-CGI	-145210	ENSMUSG00000026589	Sec16b	SEC16 homolog B (S. cerevisiae) [Source:MGI Symbol;Acc:MGI:2148802]
chr1	157560986	0.695389	0.525417	0.169971	0.0691233	2.45896	0.0145583	0.0119232	0.0139342	1	intron (ENSMUST00000086130, intron 21 of 27)	22936	ENSMUST00000155665	chr1-157411786-157412829-CpG:_129-CGI	-148158	ENSMUSG00000026589	Sec16b	SEC16 homolog B (S. cerevisiae) [Source:MGI Symbol;Acc:MGI:2148802]
chr1	157596492	0.938932	0.814026	0.124906	0.0626736	1.99295	0.0415971	0.014522	0.0462665	1	Intergenic	58442	ENSMUST00000155665	chr1-157411786-157412829-CpG:_129-CGI	-183664	NA	NA	NA
chr1	157621415	0.908168	0.789379	0.118789	0.0569918	2.08432	0.0128252	0.0242025	0.0371314	1	Intergenic	83365	ENSMUST00000155665	chr1-157411786-157412829-CpG:_129-CGI	-208587	NA	NA	NA
chr1	158226999	0.746508	0.505827	0.240681	0.106615	2.25747	0.0395173	0.0391841	0.023979	1	Intergenic	129260	ENSMUST00000004133	chr1-158356039-158356243-CpG:_25-CGI	129040	NA	NA	NA
chr1	158267759	0.841568	0.672564	0.169004	0.0799872	2.11289	0.0168746	0.017506	0.0346105	1	intron (ENSMUST00000004133, intron 3 of 7)	88500	ENSMUST00000004133	chr1-158356039-158356243-CpG:_25-CGI	88280	ENSMUSG00000004031	Brinp2	bone morphogenic protein/retinoic acid inducible neural-specific 2 [Source:MGI Symbol;Acc:MGI:2443333]
chr1	158597098	0.449169	0.314906	0.134263	0.0591332	2.27052	0.0106696	0.00960269	0.0231761	1	intron (ENSMUST00000170718, intron 11 of 15)	217370	ENSMUST00000161589	chr1-158362548-158362875-CpG:_25-CGI	-234224	ENSMUSG00000026587	Astn1	astrotactin 1 [Source:MGI Symbol;Acc:MGI:1098567]
chr1	158597250	0.275951	0.142846	0.133105	0.0505893	2.63109	0.0108955	0.0111756	0.0085111	1	exon (ENSMUST00000046110, exon 12 of 23)	217218	ENSMUST00000161589	chr1-158362548-158362875-CpG:_25-CGI	-234376	ENSMUSG00000026587	Astn1	astrotactin 1 [Source:MGI Symbol;Acc:MGI:1098567]
chr1	159233530	0.0818099	0.189081	-0.107271	0.0395514	-2.71219	0.00829841	0.0126291	0.00668406	1	intron (ENSMUST00000076894, intron 1 of 19)	1205	ENSMUST00000076894	chr1-159231781-159232536-CpG:_80-CGI	-995	ENSMUSG00000040782	Rfwd2	ring finger and WD repeat domain 2 [Source:MGI Symbol;Acc:MGI:1347046]
chr1	159235644	0.718277	0.893546	-0.175269	0.0769935	-2.27641	0.0148439	0.0554562	0.0228215	1	intron (ENSMUST00000076894, intron 1 of 19)	3319	ENSMUST00000076894	chr1-159231781-159232536-CpG:_80-CGI	-3109	ENSMUSG00000040782	Rfwd2	ring finger and WD repeat domain 2 [Source:MGI Symbol;Acc:MGI:1347046]
chr1	159389937	0.575097	0.390299	0.184798	0.0576955	3.20299	0.0107702	0.00875543	0.00136008	1	Intergenic	49655	ENSMUST00000158911	chr1-159231781-159232536-CpG:_80-CGI	-157402	NA	NA	NA
chr1	159390376	0.308973	0.49158	-0.182607	0.0869179	-2.10091	0.0130271	0.0352446	0.0356484	1	Intergenic	50094	ENSMUST00000158911	chr1-159231781-159232536-CpG:_80-CGI	-157841	NA	NA	NA
chr1	159650760	0.320106	0.16598	0.154125	0.069066	2.23157	0.0134414	0.0193426	0.0256437	1	intron (ENSMUST00000097514, intron 1 of 1)	36012	ENSMUST00000097514	chr1-159231781-159232536-CpG:_80-CGI	-418225	ENSMUSG00000073528	Gm10530	predicted gene 10530 [Source:MGI Symbol;Acc:MGI:3641765]
chr1	159725568	0.728088	0.585036	0.143051	0.0721937	1.98149	0.0120957	0.0121511	0.0475362	1	Intergenic	-11941	ENSMUST00000111669	chr1-160194961-160195410-CpG:_31-CGI	469393	NA	NA	NA
chr1	159725763	0.427544	0.294906	0.132638	0.0661944	2.00376	0.0115392	0.0128107	0.0450958	1	Intergenic	-11746	ENSMUST00000111669	chr1-160194961-160195410-CpG:_31-CGI	469198	NA	NA	NA
chr1	159885495	0.292876	0.104212	0.188664	0.0764909	2.46649	0.0172892	0.016347	0.0136446	1	intron (ENSMUST00000111669, intron 9 of 21)	98109	ENSMUST00000157520	chr1-160194961-160195410-CpG:_31-CGI	309466	ENSMUSG00000015829	Tnr	tenascin R [Source:MGI Symbol;Acc:MGI:99516]
chr1	160045068	0.169861	0.0548203	0.115041	0.049009	2.34734	0.0156227	0.0119833	0.0189081	1	intron (ENSMUST00000165923, intron 2 of 3)	485	ENSMUST00000168359	chr1-160194961-160195410-CpG:_31-CGI	149893	ENSMUSG00000090394	4930523C07Rik	RIKEN cDNA 4930523C07 gene [Source:MGI Symbol;Acc:MGI:1914897]
chr1	160145966	0.845088	0.720012	0.125076	0.0576217	2.17064	0.0132417	0.0126705	0.0299586	1	intron (ENSMUST00000039178, intron 3 of 21)	1921	ENSMUST00000131919	chr1-160194961-160195410-CpG:_31-CGI	48995	ENSMUSG00000026725	Tnn	tenascin N [Source:MGI Symbol;Acc:MGI:2665790]
chr1	160168337	0.660306	0.83089	-0.170583	0.0743592	-2.29404	0.0132237	0.0155879	0.0217881	1	Intergenic	-14758	ENSMUST00000039178	chr1-160194961-160195410-CpG:_31-CGI	26624	NA	NA	NA
chr1	160300047	0.492725	0.338329	0.154396	0.064045	2.41075	0.0106231	0.010139	0.0159199	1	intron (ENSMUST00000028049, intron 19 of 20)	51523	ENSMUST00000028052	chr1-160212438-160213405-CpG:_102-CGI	-86643	ENSMUSG00000026721	Rabgap1l	RAB GTPase activating protein 1-like [Source:MGI Symbol;Acc:MGI:1352507]
chr1	160339357	0.777444	0.618019	0.159425	0.0665894	2.39415	0.0152387	0.0113639	0.0166587	1	intron (ENSMUST00000028049, intron 19 of 20)	12213	ENSMUST00000028052	chr1-160212438-160213405-CpG:_102-CGI	-125953	ENSMUSG00000026721	Rabgap1l	RAB GTPase activating protein 1-like [Source:MGI Symbol;Acc:MGI:1352507]
chr1	160758367	0.220577	0.347506	-0.126929	0.053318	-2.3806	0.0120148	0.00861942	0.0172845	1	intron (ENSMUST00000028049, intron 1 of 20)	34570	ENSMUST00000028049	chr1-160792029-160793170-CpG:_100-CGI	33662	ENSMUSG00000026721	Rabgap1l	RAB GTPase activating protein 1-like [Source:MGI Symbol;Acc:MGI:1352507]
chr1	160831152	0.836927	0.732501	0.104425	0.0426246	2.44989	0.00780835	0.00842979	0.0142901	1	Intergenic	-38215	ENSMUST00000028049	chr1-160792029-160793170-CpG:_100-CGI	-37983	NA	NA	NA
chr1	160899816	0.735857	0.633267	0.10259	0.04937	2.07799	0.00802165	0.00872246	0.0377106	1	Intergenic	-6601	ENSMUST00000161609	chr1-160906209-160907096-CpG:_81-CGI	6393	NA	NA	NA
chr1	161140647	0.493487	0.648136	-0.154649	0.0785934	-1.96771	0.013707	0.0128523	0.0491018	1	Intergenic	-2043	ENSMUST00000125018	chr1-161142783-161143001-CpG:_15-CGI	2136	NA	NA	NA
chr1	161141970	0.593962	0.426044	0.167917	0.0689861	2.43408	0.0201508	0.0094642	0.0149299	1	promoter-TSS (ENSMUST00000150721)	-720	ENSMUST00000125018	chr1-161142783-161143001-CpG:_15-CGI	813	ENSMUSG00000044835	Ankrd45	ankyrin repeat domain 45 [Source:MGI Symbol;Acc:MGI:1921094]
chr1	161142442	0.2957	0.438011	-0.14231	0.0702106	-2.02691	0.0204295	0.0150452	0.0426718	1	promoter-TSS (ENSMUST00000150721)	-248	ENSMUST00000125018	chr1-161142783-161143001-CpG:_15-CGI	341	ENSMUSG00000044835	Ankrd45	ankyrin repeat domain 45 [Source:MGI Symbol;Acc:MGI:1921094]
chr1	161248319	0.521006	0.35582	0.165186	0.0710163	2.32603	0.0147852	0.0170376	0.020017	1	intron (ENSMUST00000071718, intron 1 of 4)	2234	ENSMUST00000139387	chr1-161250817-161251278-CpG:_44-CGI	2498	ENSMUSG00000026701	Prdx6	peroxiredoxin 6 [Source:MGI Symbol;Acc:MGI:894320]
chr1	161250078	0.42386	0.312478	0.111383	0.0507519	2.19465	0.00784847	0.00948981	0.0281887	1	exon (ENSMUST00000130867, exon 2 of 2)	475	ENSMUST00000139387	chr1-161250817-161251278-CpG:_44-CGI	739	ENSMUSG00000026701	Prdx6	peroxiredoxin 6 [Source:MGI Symbol;Acc:MGI:894320]
chr1	161259355	0.88821	0.73243	0.15578	0.0487312	3.19671	0.00934259	0.0127833	0.00139003	1	Intergenic	-8137	ENSMUST00000071718	chr1-161250817-161251278-CpG:_44-CGI	-8078	NA	NA	NA
chr1	161288400	0.677038	0.820382	-0.143344	0.0635038	-2.25725	0.0136034	0.0136348	0.0239924	1	Intergenic	-37182	ENSMUST00000071718	chr1-161250817-161251278-CpG:_44-CGI	-37123	NA	NA	NA
chr1	161301401	0.262277	0.412097	-0.149819	0.0616893	-2.42861	0.0112419	0.0110043	0.0151568	1	Intergenic	-50183	ENSMUST00000071718	chr1-161250817-161251278-CpG:_44-CGI	-50124	NA	NA	NA
chr1	161742518	0.71171	0.583324	0.128386	0.0641593	2.00105	0.0113062	0.0109452	0.0453866	1	Intergenic	-14837	ENSMUST00000180320	chr1-161727446-161727681-CpG:_25-CGI	-14838	NA	NA	NA
chr1	161746168	0.696208	0.910082	-0.213874	0.0623033	-3.43278	0.0142441	0.0177965	0.000597421	1	Intergenic	-18487	ENSMUST00000180320	chr1-161727446-161727681-CpG:_25-CGI	-18488	NA	NA	NA
chr1	161767014	0.618706	0.817546	-0.19884	0.0724456	-2.74469	0.01557	0.0141199	0.00605689	1	Intergenic	21480	ENSMUST00000000834	chr1-161727446-161727681-CpG:_25-CGI	-39334	NA	NA	NA
chr1	161791860	0.357356	0.517192	-0.159836	0.069414	-2.30265	0.0116847	0.0113696	0.0212988	1	Intergenic	-3366	ENSMUST00000000834	chr1-161727446-161727681-CpG:_25-CGI	-64180	NA	NA	NA
chr1	162063440	0.760639	0.930691	-0.170052	0.0583092	-2.91639	0.0142334	0.0159933	0.00354111	1	intron (ENSMUST00000086074, intron 16 of 20)	58269	ENSMUST00000160555	chr1-161969118-161969514-CpG:_38-CGI	-93927	ENSMUSG00000040265	Dnm3	dynamin 3 [Source:MGI Symbol;Acc:MGI:1341299]
chr1	162092513	0.370787	0.612421	-0.241634	0.108773	-2.22145	0.0546684	0.0136063	0.0263204	1	intron (ENSMUST00000070330, intron 15 of 19)	42238	ENSMUST00000161539	chr1-161969118-161969514-CpG:_38-CGI	-123000	ENSMUSG00000040265	Dnm3	dynamin 3 [Source:MGI Symbol;Acc:MGI:1341299]
chr1	162092533	0.518535	0.802888	-0.284354	0.0909701	-3.12579	0.0217412	0.0191268	0.00177325	1	intron (ENSMUST00000070330, intron 15 of 19)	42218	ENSMUST00000161539	chr1-161969118-161969514-CpG:_38-CGI	-123020	ENSMUSG00000040265	Dnm3	dynamin 3 [Source:MGI Symbol;Acc:MGI:1341299]
chr1	162313599	0.362748	0.248453	0.114295	0.0512751	2.22905	0.00893788	0.00847862	0.0258105	1	promoter-TSS (ENSMUST00000160173)	83	ENSMUST00000160173	chr1-162477565-162478079-CpG:_42-CGI	163966	ENSMUSG00000040265	Dnm3	dynamin 3 [Source:MGI Symbol;Acc:MGI:1341299]
chr1	162476160	0.284569	0.397217	-0.112649	0.0528987	-2.12952	0.00907653	0.00873885	0.0332116	1	intron (ENSMUST00000070330, intron 1 of 19)	-1519	ENSMUST00000159707	chr1-162477565-162478079-CpG:_42-CGI	1405	ENSMUSG00000040265	Dnm3	dynamin 3 [Source:MGI Symbol;Acc:MGI:1341299]
chr1	162549099	0.108743	0.303099	-0.194355	0.068259	-2.84732	0.019759	0.0132702	0.00440883	1	promoter-TSS (ENSMUST00000176689)	-549	ENSMUST00000028017	chr1-162548264-162548709-CpG:_42-CGI	-391	ENSMUSG00000026694	Mettl13	methyltransferase like 13 [Source:MGI Symbol;Acc:MGI:1918699]
chr1	162549608	0.719418	0.584422	0.134996	0.0675171	1.99943	0.0168795	0.0113169	0.0455622	1	Intergenic	-1058	ENSMUST00000028017	chr1-162548264-162548709-CpG:_42-CGI	-900	NA	NA	NA
chr1	162609820	0.413123	0.26011	0.153012	0.068639	2.22924	0.014465	0.0113846	0.0257982	1	Intergenic	19246	ENSMUST00000066241	chr1-162570353-162571602-CpG:_108-CGI	-38219	NA	NA	NA
chr1	162624065	0.324397	0.176251	0.148146	0.0745857	1.98626	0.0158016	0.0132723	0.0470049	1	Intergenic	5001	ENSMUST00000066241	chr1-162570353-162571602-CpG:_108-CGI	-52464	NA	NA	NA
chr1	162625017	0.618151	0.763171	-0.14502	0.0729721	-1.98733	0.0133673	0.0151481	0.0468853	1	Intergenic	4049	ENSMUST00000066241	chr1-162570353-162571602-CpG:_108-CGI	-53416	NA	NA	NA
chr1	162805234	0.746777	0.621014	0.125763	0.0621315	2.02414	0.0211323	0.00903179	0.042956	1	exon (ENSMUST00000140031, exon 6 of 7)	7314	ENSMUST00000028014	chr1-162739971-162740673-CpG:_82-CGI	-64562	ENSMUSG00000026692	Fmo4	flavin containing monooxygenase 4 [Source:MGI Symbol;Acc:MGI:2429497]
chr1	162867025	0.58956	0.414979	0.174582	0.0840909	2.07611	0.010429	0.0379938	0.0378842	1	promoter-TSS (ENSMUST00000046049)	-478	ENSMUST00000046049	chr1-162739971-162740673-CpG:_82-CGI	-126353	ENSMUSG00000040181	Fmo1	flavin containing monooxygenase 1 [Source:MGI Symbol;Acc:MGI:1310002]
chr1	162910092	0.879633	0.9828	-0.103167	0.0486902	-2.11885	0.0256345	0.0165258	0.0341035	1	Intergenic	-11367	ENSMUST00000156860	chr1-162739971-162740673-CpG:_82-CGI	-169420	NA	NA	NA
chr1	162987673	0.7105	0.828218	-0.117718	0.0477221	-2.46673	0.00815123	0.0145227	0.0136352	1	Intergenic	-3146	ENSMUST00000142759	chr1-162739971-162740673-CpG:_82-CGI	-247001	NA	NA	NA
chr1	163054932	0.726048	0.874423	-0.148376	0.0596723	-2.48651	0.0146102	0.0124841	0.0129002	1	promoter-TSS (ENSMUST00000104420)	18	ENSMUST00000104420	chr1-163312001-163312621-CpG:_50-CGI	257069	ENSMUSG00000077608	Gm22671	predicted gene, 22671 [Source:MGI Symbol;Acc:MGI:5452448]
chr1	163150364	0.414279	0.588118	-0.173839	0.0718573	-2.41922	0.0213332	0.0104293	0.0155537	1	Intergenic	32138	ENSMUST00000158549	chr1-163312001-163312621-CpG:_50-CGI	161637	NA	NA	NA
chr1	163306236	0.611275	0.749103	-0.137828	0.0675396	-2.0407	0.010919	0.0177177	0.0412806	1	intron (ENSMUST00000174098, intron 1 of 1)	-2617	ENSMUST00000180713	chr1-163312001-163312621-CpG:_50-CGI	5765	ENSMUSG00000026586	Prrx1	paired related homeobox 1 [Source:MGI Symbol;Acc:MGI:97712]
chr1	163310318	0.72645	0.609714	0.116735	0.0588393	1.98397	0.0128129	0.0103349	0.0472594	1	intron (ENSMUST00000174098, intron 1 of 1)	3349	ENSMUST00000174397	chr1-163312001-163312621-CpG:_50-CGI	1683	ENSMUSG00000026586	Prrx1	paired related homeobox 1 [Source:MGI Symbol;Acc:MGI:97712]
chr1	163314705	0.290405	0.483678	-0.193273	0.0659863	-2.92899	0.0104917	0.0120165	0.00340067	1	promoter-TSS (ENSMUST00000027878)	-996	ENSMUST00000027878	chr1-163312001-163312621-CpG:_50-CGI	-2085	ENSMUSG00000026586	Prrx1	paired related homeobox 1 [Source:MGI Symbol;Acc:MGI:97712]
chr1	163314737	0.480064	0.614467	-0.134403	0.0617256	-2.17743	0.00993746	0.0110733	0.0294485	1	Intergenic	-1028	ENSMUST00000027878	chr1-163312001-163312621-CpG:_50-CGI	-2117	NA	NA	NA
chr1	163314747	0.49501	0.629422	-0.134412	0.065342	-2.05706	0.0150386	0.0107234	0.0396803	1	Intergenic	-1038	ENSMUST00000027878	chr1-163312001-163312621-CpG:_50-CGI	-2127	NA	NA	NA
chr1	163394863	0.774903	0.876215	-0.101312	0.041759	-2.42612	0.0096328	0.00870854	0.0152614	1	intron (ENSMUST00000045138, intron 2 of 4)	-7419	ENSMUST00000158326	chr1-163312001-163312621-CpG:_50-CGI	-82243	ENSMUSG00000040124	Gorab	golgin, RAB6-interacting [Source:MGI Symbol;Acc:MGI:2138271]
chr1	163624018	0.975403	0.822323	0.153081	0.0563923	2.71456	0.0185163	0.0149656	0.0066363	1	Intergenic	101213	ENSMUST00000159679	chr1-163929784-163930411-CpG:_74-CGI	305766	NA	NA	NA
chr1	163910847	0.785716	0.894145	-0.108428	0.0525373	-2.06383	0.0116811	0.0142159	0.0390335	1	intron (ENSMUST00000027877, intron 19 of 19)	-18252	ENSMUST00000161908	chr1-163929784-163930411-CpG:_74-CGI	18937	ENSMUSG00000026585	Kifap3	kinesin-associated protein 3 [Source:MGI Symbol;Acc:MGI:107566]
chr1	163929355	0.177369	0.00471586	0.172654	0.0597449	2.88984	0.0213564	0.020839	0.00385432	1	promoter-TSS (ENSMUST00000162234)	256	ENSMUST00000161908	chr1-163929784-163930411-CpG:_74-CGI	429	ENSMUSG00000026584	Scyl3	SCY1-like 3 (S. cerevisiae) [Source:MGI Symbol;Acc:MGI:1921385]
chr1	163931180	0.348696	0.510701	-0.162005	0.0619606	-2.61464	0.0106193	0.009707	0.00893222	1	intron (ENSMUST00000170359, intron 1 of 13)	1376	ENSMUST00000162234	chr1-163929784-163930411-CpG:_74-CGI	-770	ENSMUSG00000026584	Scyl3	SCY1-like 3 (S. cerevisiae) [Source:MGI Symbol;Acc:MGI:1921385]
chr1	163942164	0.736601	0.850526	-0.113925	0.0522326	-2.18112	0.0106043	0.0102235	0.0291747	1	intron (ENSMUST00000161908, intron 7 of 13)	1050	ENSMUST00000159516	chr1-163929784-163930411-CpG:_74-CGI	-11754	ENSMUSG00000026584	Scyl3	SCY1-like 3 (S. cerevisiae) [Source:MGI Symbol;Acc:MGI:1921385]
chr1	164002019	0.620932	0.76062	-0.139688	0.0520998	-2.68117	0.0113098	0.00990711	0.00733657	1	Intergenic	7131	ENSMUST00000111490	chr1-163994433-163995154-CpG:_60-CGI	-6866	NA	NA	NA
chr1	164002031	0.59496	0.713714	-0.118754	0.0542355	-2.1896	0.0112328	0.00996666	0.0285535	1	Intergenic	7143	ENSMUST00000111490	chr1-163994433-163995154-CpG:_60-CGI	-6878	NA	NA	NA
chr1	164152019	0.21663	0.10122	0.11541	0.0540135	2.13669	0.0119887	0.0137896	0.0326231	1	exon (ENSMUST00000133341, exon 1 of 3)	182	ENSMUST00000086040	chr1-164248619-164248915-CpG:_22-CGI	96600	ENSMUSG00000086593	Gm16548	predicted gene 16548 [Source:MGI Symbol;Acc:MGI:4414968]
chr1	164247643	0.48497	0.622543	-0.137573	0.0534618	-2.5733	0.0083946	0.00919289	0.0100735	1	Intergenic	-1402	ENSMUST00000044021	chr1-164248619-164248915-CpG:_22-CGI	976	NA	NA	NA
[truncated: 38,292 more rows]
