# Supplementary material for: Vitamin C‐Dependent Intergenerational Inheritance of Enhanced Endurance Performance Following Maternal Exercise
Source: Adv Sci (Weinh). 2025 Feb 8;12(13):2408912. doi: 10.1002/advs.202408912 (PMC11967756; doi:10.1002/advs.202408912)
Supplement: Supplementary file 6 — Supplemental Table 5 [file ADVS-12-2408912-s006.xlsx]

## Sheet: Sheet1
chr	pos	male of F2 Ex	male of F1 Ex	diff	diff.se	stat	phi1	phi2	pval	fdr	Annotation	Dist.to.TSS	Nearest.PromoterID	Nearest.CGI	Dist.to.CGI	gene_id	gene_name	description
chr1	3534405	0.587368	0.710391	-0.123023	0.055578	-2.21352	0.0111826	0.0097421	0.0268618	1	intron (ENSMUST00000070533, intron 1 of 2)	67819	ENSMUST00000161581	chr1-3531624-3531843-CpG:_27-CGI	-2563	ENSMUSG00000051951	Xkr4	X Kell blood group precursor related family member 4 [Source:MGI Symbol;Acc:MGI:3528744]
chr1	4490397	0.325525	0.446865	-0.12134	0.0547002	-2.21827	0.00779896	0.0120246	0.0265364	1	TTS (ENSMUST00000027035)	5965	ENSMUST00000116652	chr1-4491701-4493673-CpG:_165-CGI	1304	ENSMUSG00000025902	Sox17	SRY (sex determining region Y)-box 17 [Source:MGI Symbol;Acc:MGI:107543]
chr1	4522942	0.838919	0.940758	-0.101839	0.0472207	-2.15665	0.0122204	0.012385	0.0310327	1	Intergenic	-6074	ENSMUST00000180019	chr1-4496947-4497608-CpG:_47-CGI	-25335	NA	NA	NA
chr1	4594674	0.413796	0.610208	-0.196412	0.0943875	-2.08091	0.0177312	0.0172813	0.0374422	1	Intergenic	65658	ENSMUST00000180019	chr1-4571641-4572075-CpG:_44-CGI	-22600	NA	NA	NA
chr1	4688840	0.710868	0.840221	-0.129353	0.0613691	-2.10779	0.0118556	0.0123068	0.0350491	1	exon (ENSMUST00000182774, exon 1 of 1)	562	ENSMUST00000182774	chr1-4689184-4689397-CpG:_24-CGI	344	ENSMUSG00000098104	Gm6085	predicted gene 6085 [Source:MGI Symbol;Acc:MGI:3646770]
chr1	4691322	0.639445	0.810046	-0.170602	0.0726927	-2.34689	0.0138783	0.014267	0.0189308	1	Intergenic	-1920	ENSMUST00000182774	chr1-4689184-4689397-CpG:_24-CGI	-1926	NA	NA	NA
chr1	4771123	0.976069	0.838514	0.137555	0.0643256	2.13842	0.018043	0.0330169	0.0324824	1	Intergenic	14568	ENSMUST00000132625	chr1-4785376-4785814-CpG:_49-CGI	14253	NA	NA	NA
chr1	4810737	0.864648	0.97694	-0.112292	0.0485025	-2.31518	0.0189265	0.0217972	0.0206031	1	intron (ENSMUST00000119612, intron 2 of 6)	2501	ENSMUST00000131119	chr1-4807559-4808103-CpG:_73-CGI	-2635	ENSMUSG00000025903	Lypla1	lysophospholipase 1 [Source:MGI Symbol;Acc:MGI:1344588]
chr1	4819577	0.782059	0.899642	-0.117583	0.0510323	-2.30409	0.010474	0.0153492	0.0212176	1	intron (ENSMUST00000119612, intron 2 of 6)	11341	ENSMUST00000131119	chr1-4807559-4808103-CpG:_73-CGI	-11475	ENSMUSG00000025903	Lypla1	lysophospholipase 1 [Source:MGI Symbol;Acc:MGI:1344588]
chr1	4867547	0.852101	0.961913	-0.109812	0.0476936	-2.30245	0.0129936	0.0152268	0.02131	1	intron (ENSMUST00000165720, intron 2 of 9)	9510	ENSMUST00000165720	chr1-4857465-4858372-CpG:_83-CGI	-9176	ENSMUSG00000033813	Tcea1	transcription elongation factor A (SII) 1 [Source:MGI Symbol;Acc:MGI:1196624]
chr1	5082862	0.61859	0.742965	-0.124375	0.0511841	-2.42995	0.0096132	0.00858409	0.0151011	1	promoter-TSS (ENSMUST00000044369)	-310	ENSMUST00000044369	chr1-5083039-5083536-CpG:_49-CGI	177	ENSMUSG00000033793	Atp6v1h	ATPase, H+ transporting, lysosomal V1 subunit H [Source:MGI Symbol;Acc:MGI:1914864]
chr1	5110040	0.801991	0.908321	-0.10633	0.049234	-2.15968	0.0101143	0.0195071	0.0307975	1	intron (ENSMUST00000044369, intron 7 of 13)	26868	ENSMUST00000044369	chr1-5083039-5083536-CpG:_49-CGI	-26505	ENSMUSG00000033793	Atp6v1h	ATPase, H+ transporting, lysosomal V1 subunit H [Source:MGI Symbol;Acc:MGI:1914864]
chr1	5170534	0.957101	0.840711	0.11639	0.0471607	2.46794	0.0174806	0.0158781	0.0135894	1	Intergenic	87362	ENSMUST00000044369	chr1-5083039-5083536-CpG:_49-CGI	-86999	NA	NA	NA
chr1	5170627	0.881079	0.99338	-0.112302	0.0395251	-2.84127	0.0144074	0.0229434	0.0044934	1	Intergenic	87455	ENSMUST00000044369	chr1-5083039-5083536-CpG:_49-CGI	-87092	NA	NA	NA
chr1	5423137	0.853319	0.957829	-0.10451	0.0526605	-1.9846	0.0142015	0.0157261	0.0471895	1	Intergenic	-165355	ENSMUST00000160777	chr1-5083039-5083536-CpG:_49-CGI	-339602	NA	NA	NA
chr1	6140126	0.561395	0.744403	-0.183008	0.0843216	-2.17036	0.0128614	0.0168692	0.0299798	1	Intergenic	-66070	ENSMUST00000159906	chr1-6214430-6215332-CpG:_107-CGI	74304	NA	NA	NA
chr1	6467011	0.703746	0.836247	-0.132501	0.0666883	-1.98688	0.0154902	0.0156523	0.046936	1	Intergenic	-20219	ENSMUST00000140079	chr1-6441200-6441612-CpG:_36-CGI	-25400	NA	NA	NA
chr1	6467084	0.718678	0.937958	-0.219279	0.0685309	-3.19972	0.0224015	0.0169294	0.00137563	0.871934	Intergenic	-20146	ENSMUST00000140079	chr1-6441200-6441612-CpG:_36-CGI	-25473	NA	NA	NA
chr1	6979858	0.486253	0.651229	-0.164976	0.0699796	-2.35749	0.0106696	0.0120352	0.0183988	1	Intergenic	-109061	ENSMUST00000061280	chr1-7088491-7089271-CpG:_85-CGI	108633	NA	NA	NA
chr1	7047235	0.321563	0.498407	-0.176844	0.076282	-2.31829	0.0131512	0.0237208	0.0204335	1	Intergenic	-41684	ENSMUST00000061280	chr1-7088491-7089271-CpG:_85-CGI	41256	NA	NA	NA
chr1	7090694	0.472569	0.720641	-0.248072	0.0666616	-3.72136	0.0102031	0.0155892	0.000198152	0.508815	intron (ENSMUST00000182823, intron 1 of 1)	1529	ENSMUST00000182823	chr1-7088491-7089271-CpG:_85-CGI	-1424	ENSMUSG00000051285	Pcmtd1	protein-L-isoaspartate (D-aspartate) O-methyltransferase domain containing 1 [Source:MGI Symbol;Acc:MGI:2441773]
chr1	7189955	0.819322	0.957081	-0.137759	0.0573351	-2.4027	0.014261	0.020858	0.0162745	1	Intergenic	12217	ENSMUST00000029124	chr1-7088491-7089271-CpG:_85-CGI	-100685	NA	NA	NA
chr1	7210372	0.671338	0.846808	-0.17547	0.0819317	-2.14166	0.0158096	0.0155797	0.0322206	1	Intergenic	32634	ENSMUST00000029124	chr1-7088491-7089271-CpG:_85-CGI	-121102	NA	NA	NA
chr1	7384031	0.819101	0.943428	-0.124326	0.0461689	-2.69286	0.0117664	0.0133995	0.00708415	1	intron (ENSMUST00000181554, intron 1 of 2)	13769	ENSMUST00000181554	chr1-7397746-7398594-CpG:_64-CGI	13715	ENSMUSG00000097797	Gm26901	predicted gene, 26901 [Source:MGI Symbol;Acc:MGI:5477395]
chr1	7684168	0.697642	0.884303	-0.186662	0.0589756	-3.16506	0.0125142	0.013742	0.0015505	0.8929	Intergenic	-286368	ENSMUST00000181554	chr1-7397746-7398594-CpG:_64-CGI	-285575	NA	NA	NA
chr1	8424744	0.416928	0.237028	0.1799	0.0859461	2.09317	0.0232506	0.0163363	0.0363338	1	intron (ENSMUST00000135046, intron 3 of 4)	44080	ENSMUST00000140995	chr1-9299215-9300020-CpG:_61-CGI	874471	ENSMUSG00000025909	Sntg1	syntrophin, gamma 1 [Source:MGI Symbol;Acc:MGI:1918346]
chr1	8683770	0.344354	0.56346	-0.219106	0.100635	-2.17723	0.0299264	0.0193007	0.0294632	1	intron (ENSMUST00000144593, intron 5 of 8)	-95047	ENSMUST00000103887	chr1-9299215-9300020-CpG:_61-CGI	615445	ENSMUSG00000025909	Sntg1	syntrophin, gamma 1 [Source:MGI Symbol;Acc:MGI:1918346]
chr1	8894152	0.632535	0.392671	0.239864	0.100751	2.38076	0.0300389	0.0170513	0.0172768	1	intron (ENSMUST00000140295, intron 3 of 20)	-37886	ENSMUST00000151704	chr1-9299215-9300020-CpG:_61-CGI	405063	ENSMUSG00000025909	Sntg1	syntrophin, gamma 1 [Source:MGI Symbol;Acc:MGI:1918346]
chr1	8963410	0.70035	0.506638	0.193712	0.0748591	2.58769	0.013029	0.0132384	0.00966225	1	exon (ENSMUST00000085919, exon 1 of 1)	210	ENSMUST00000085919	chr1-9299215-9300020-CpG:_61-CGI	335805	ENSMUSG00000066693	Gm7493	predicted gene 7493 [Source:MGI Symbol;Acc:MGI:3643471]
chr1	8963519	0.702738	0.879141	-0.176403	0.0617886	-2.85495	0.0179588	0.0113403	0.0043044	1	exon (ENSMUST00000085919, exon 1 of 1)	101	ENSMUST00000085919	chr1-9299215-9300020-CpG:_61-CGI	335696	ENSMUSG00000066693	Gm7493	predicted gene 7493 [Source:MGI Symbol;Acc:MGI:3643471]
chr1	9289959	0.598714	0.705533	-0.10682	0.0525714	-2.03189	0.00864481	0.0100015	0.0421643	1	intron (ENSMUST00000126083, intron 1 of 4)	8276	ENSMUST00000126083	chr1-9299215-9300020-CpG:_61-CGI	9256	ENSMUSG00000025909	Sntg1	syntrophin, gamma 1 [Source:MGI Symbol;Acc:MGI:1918346]
chr1	9380722	0.529988	0.725028	-0.195039	0.0726048	-2.68631	0.0102172	0.0209283	0.0072245	1	Intergenic	-77947	ENSMUST00000083691	chr1-9299215-9300020-CpG:_61-CGI	-80703	NA	NA	NA
chr1	9380798	0.754379	0.873083	-0.118704	0.0558222	-2.12647	0.0123243	0.0124939	0.0334645	1	Intergenic	-77871	ENSMUST00000083691	chr1-9299215-9300020-CpG:_61-CGI	-80779	NA	NA	NA
chr1	9454555	0.857889	0.71824	0.139649	0.0709846	1.96731	0.0158611	0.0133476	0.0491477	1	Intergenic	-4114	ENSMUST00000083691	chr1-9545269-9546268-CpG:_97-CGI	90714	NA	NA	NA
chr1	9621415	0.625363	0.800908	-0.175545	0.0751907	-2.33467	0.0185438	0.0127672	0.0195608	1	intron (ENSMUST00000153239, intron 1 of 3)	9676	ENSMUST00000115480	chr1-9545269-9546268-CpG:_97-CGI	-75148	ENSMUSG00000079671	2610203C22Rik	RIKEN cDNA 2610203C22 gene [Source:MGI Symbol;Acc:MGI:1919731]
chr1	9630566	0.0316759	0.137373	-0.105697	0.0525232	-2.01239	0.0149899	0.022079	0.0441788	1	intron (ENSMUST00000153239, intron 1 of 3)	525	ENSMUST00000115480	chr1-9699785-9700881-CpG:_87-CGI	69219	ENSMUSG00000079671	2610203C22Rik	RIKEN cDNA 2610203C22 gene [Source:MGI Symbol;Acc:MGI:1919731]
chr1	9631558	0.128005	0.283957	-0.155952	0.0605692	-2.57477	0.0109452	0.0175606	0.0100307	1	promoter-TSS (ENSMUST00000115480)	-384	ENSMUST00000153239	chr1-9699785-9700881-CpG:_87-CGI	68227	ENSMUSG00000079671	2610203C22Rik	RIKEN cDNA 2610203C22 gene [Source:MGI Symbol;Acc:MGI:1919731]
chr1	9631789	0.170328	0.300782	-0.130454	0.0583949	-2.23399	0.0152629	0.0105321	0.0254838	1	promoter-TSS (ENSMUST00000115480)	-615	ENSMUST00000153239	chr1-9699785-9700881-CpG:_87-CGI	67996	ENSMUSG00000079671	2610203C22Rik	RIKEN cDNA 2610203C22 gene [Source:MGI Symbol;Acc:MGI:1919731]
chr1	9780569	0.667554	0.436595	0.23096	0.0848791	2.72104	0.0127323	0.0162486	0.00650769	1	intron (ENSMUST00000181358, intron 3 of 6)	-17560	ENSMUST00000168907	chr1-9797821-9798652-CpG:_95-CGI	17252	ENSMUSG00000097893	1700034P13Rik	RIKEN cDNA 1700034P13 gene [Source:MGI Symbol;Acc:MGI:1920581]
chr1	9783822	0.400451	0.519521	-0.11907	0.0510176	-2.3339	0.00985062	0.00773334	0.0196008	1	intron (ENSMUST00000181358, intron 5 of 6)	-14307	ENSMUST00000168907	chr1-9797821-9798652-CpG:_95-CGI	13999	ENSMUSG00000097893	1700034P13Rik	RIKEN cDNA 1700034P13 gene [Source:MGI Symbol;Acc:MGI:1920581]
chr1	9784020	0.620399	0.774413	-0.154014	0.0617378	-2.49465	0.0124478	0.0109212	0.0126082	1	intron (ENSMUST00000181358, intron 5 of 6)	-14109	ENSMUST00000168907	chr1-9797821-9798652-CpG:_95-CGI	13801	ENSMUSG00000097893	1700034P13Rik	RIKEN cDNA 1700034P13 gene [Source:MGI Symbol;Acc:MGI:1920581]
chr1	9846247	0.411065	0.588885	-0.177819	0.0755242	-2.35447	0.0148916	0.017831	0.0185492	1	intron (ENSMUST00000168907, intron 2 of 17)	-2033	ENSMUST00000171265	chr1-9848165-9848530-CpG:_40-CGI	1918	ENSMUSG00000025915	Sgk3	serum/glucocorticoid regulated kinase 3 [Source:MGI Symbol;Acc:MGI:2182368]
chr1	9908428	0.504803	0.705602	-0.2008	0.0903588	-2.22225	0.0258377	0.0192089	0.0262665	1	promoter-TSS (ENSMUST00000140948)	-209	ENSMUST00000052843	chr1-9943785-9944196-CpG:_46-CGI	35357	ENSMUSG00000046101	Mcmdc2	minichromosome maintenance domain containing 2 [Source:MGI Symbol;Acc:MGI:3045334]
chr1	9908644	0.238741	0.400293	-0.161552	0.0554873	-2.91151	0.0117171	0.00903878	0.00359682	1	promoter-TSS (ENSMUST00000140948)	7	ENSMUST00000171802	chr1-9943785-9944196-CpG:_46-CGI	35141	ENSMUSG00000046101	Mcmdc2	minichromosome maintenance domain containing 2 [Source:MGI Symbol;Acc:MGI:3045334]
chr1	9908646	0.170316	0.36698	-0.196665	0.0596864	-3.29496	0.011507	0.0163905	0.000984347	0.808698	promoter-TSS (ENSMUST00000140948)	9	ENSMUST00000171802	chr1-9943785-9944196-CpG:_46-CGI	35139	ENSMUSG00000046101	Mcmdc2	minichromosome maintenance domain containing 2 [Source:MGI Symbol;Acc:MGI:3045334]
chr1	9908650	0.188424	0.393635	-0.205211	0.0624529	-3.28585	0.0126206	0.0167929	0.00101673	0.810382	promoter-TSS (ENSMUST00000140948)	13	ENSMUST00000171802	chr1-9943785-9944196-CpG:_46-CGI	35135	ENSMUSG00000046101	Mcmdc2	minichromosome maintenance domain containing 2 [Source:MGI Symbol;Acc:MGI:3045334]
chr1	9937588	0.559278	0.752103	-0.192826	0.0760751	-2.53468	0.014668	0.0142316	0.011255	1	intron (ENSMUST00000171802, intron 14 of 14)	4960	ENSMUST00000175437	chr1-9943785-9944196-CpG:_46-CGI	6197	ENSMUSG00000046101	Mcmdc2	minichromosome maintenance domain containing 2 [Source:MGI Symbol;Acc:MGI:3045334]
chr1	9966887	0.415121	0.686426	-0.271305	0.090322	-3.00376	0.0137479	0.0190544	0.0026667	1	intron (ENSMUST00000185184, intron 1 of 1)	1044	ENSMUST00000185184	chr1-9967118-9968330-CpG:_128-CGI	231	ENSMUSG00000099032	Tcf24	transcription factor 24 [Source:MGI Symbol;Acc:MGI:3780500]
chr1	10007393	0.258645	0.400693	-0.142048	0.0723141	-1.96432	0.0111149	0.0216523	0.0494926	1	intron (ENSMUST00000130102, intron 1 of 6)	1736	ENSMUST00000176398	chr1-10037950-10038215-CpG:_31-CGI	30557	ENSMUSG00000025916	Ppp1r42	protein phosphatase 1, regulatory subunit 42 [Source:MGI Symbol;Acc:MGI:1921138]
chr1	10085854	0.772478	0.876015	-0.103537	0.0514416	-2.01271	0.0125779	0.0124405	0.0441447	1	exon (ENSMUST00000071087, exon 12 of 30)	-1892	ENSMUST00000123261	chr1-10039745-10040279-CpG:_60-CGI	-45576	ENSMUSG00000056763	Cspp1	centrosome and spindle pole associated protein 1 [Source:MGI Symbol;Acc:MGI:2681832]
chr1	10086041	0.93209	0.829861	0.102229	0.0416495	2.45452	0.0112562	0.0104624	0.0141074	1	intron (ENSMUST00000071087, intron 12 of 29)	-1705	ENSMUST00000123261	chr1-10039745-10040279-CpG:_60-CGI	-45763	ENSMUSG00000056763	Cspp1	centrosome and spindle pole associated protein 1 [Source:MGI Symbol;Acc:MGI:2681832]
chr1	10106108	0.84961	0.993116	-0.143506	0.0419969	-3.41707	0.0127062	0.0228576	0.00063298	0.719384	intron (ENSMUST00000071087, intron 17 of 29)	-9316	ENSMUST00000136283	chr1-10039745-10040279-CpG:_60-CGI	-65830	ENSMUSG00000056763	Cspp1	centrosome and spindle pole associated protein 1 [Source:MGI Symbol;Acc:MGI:2681832]
chr1	10311562	0.35409	0.557863	-0.203773	0.101134	-2.01487	0.0295632	0.0154985	0.0439178	1	Intergenic	-78893	ENSMUST00000088615	chr1-10232143-10233428-CpG:_136-CGI	-78135	NA	NA	NA
chr1	10311612	0.637546	0.798473	-0.160927	0.0765786	-2.10146	0.0145003	0.0172739	0.0356007	1	Intergenic	-78943	ENSMUST00000088615	chr1-10232143-10233428-CpG:_136-CGI	-78185	NA	NA	NA
chr1	10312019	0.694354	0.8641	-0.169746	0.073606	-2.30615	0.0132118	0.0137558	0.0211024	1	Intergenic	-79350	ENSMUST00000088615	chr1-10232143-10233428-CpG:_136-CGI	-78592	NA	NA	NA
chr1	10325240	0.79808	0.91275	-0.11467	0.0491991	-2.33074	0.0112473	0.0134577	0.0197672	1	exon (ENSMUST00000035577, exon 11 of 11)	-92571	ENSMUST00000088615	chr1-10232143-10233428-CpG:_136-CGI	-91813	ENSMUSG00000042501	Cpa6	carboxypeptidase A6 [Source:MGI Symbol;Acc:MGI:3045348]
chr1	10695098	0.557134	0.683436	-0.126302	0.0622946	-2.0275	0.00996455	0.0117372	0.042611	1	promoter-TSS (ENSMUST00000119252)	-24	ENSMUST00000119252	chr1-10805299-10805885-CpG:_45-CGI	110201	ENSMUSG00000081417	Gm15603	predicted gene 15603 [Source:MGI Symbol;Acc:MGI:3783050]
chr1	10805424	0.966159	0.856639	0.10952	0.0538206	2.03491	0.0239008	0.022149	0.0418603	1	Intergenic	-85480	ENSMUST00000035577	chr1-10805299-10805885-CpG:_45-CGI	0	NA	NA	NA
chr1	10805866	0.868485	0.970133	-0.101648	0.0377383	-2.6935	0.0102089	0.0203722	0.00707054	1	Intergenic	-85922	ENSMUST00000035577	chr1-10805299-10805885-CpG:_45-CGI	0	NA	NA	NA
chr1	10805943	0.851336	0.958707	-0.107371	0.0492654	-2.17944	0.0155043	0.0157222	0.0292988	1	Intergenic	-85999	ENSMUST00000035577	chr1-10805299-10805885-CpG:_45-CGI	-59	NA	NA	NA
chr1	10825150	0.337316	0.487432	-0.150117	0.0685808	-2.1889	0.0126346	0.0115587	0.0286039	1	Intergenic	-96519	ENSMUST00000157960	chr1-10805299-10805885-CpG:_45-CGI	-19266	NA	NA	NA
chr1	10868830	0.956563	0.842686	0.113877	0.0555544	2.04983	0.0115927	0.0246906	0.0403811	1	Intergenic	-52839	ENSMUST00000157960	chr1-10805299-10805885-CpG:_45-CGI	-62946	NA	NA	NA
chr1	10868839	0.745818	0.886377	-0.140559	0.0647082	-2.1722	0.0176394	0.0139845	0.0298409	1	Intergenic	-52830	ENSMUST00000157960	chr1-10805299-10805885-CpG:_45-CGI	-62955	NA	NA	NA
chr1	11140216	0.437968	0.574063	-0.136095	0.0519166	-2.62142	0.00794984	0.00845117	0.00875636	1	intron (ENSMUST00000027056, intron 16 of 39)	-5979	ENSMUST00000104130	chr1-10993486-10994005-CpG:_56-CGI	-146212	ENSMUSG00000048960	Prex2	phosphatidylinositol-3,4,5-trisphosphate-dependent Rac exchange factor 2 [Source:MGI Symbol;Acc:MGI:1923385]
chr1	11223841	0.869376	0.741013	0.128363	0.063396	2.02478	0.0119097	0.0149806	0.0428895	1	intron (ENSMUST00000027056, intron 34 of 39)	-89604	ENSMUST00000104130	chr1-11414060-11414465-CpG:_44-CGI	190219	ENSMUSG00000048960	Prex2	phosphatidylinositol-3,4,5-trisphosphate-dependent Rac exchange factor 2 [Source:MGI Symbol;Acc:MGI:1923385]
chr1	11277332	0.598335	0.420446	0.177889	0.0790668	2.24986	0.0134977	0.0132331	0.024458	1	intron (ENSMUST00000027056, intron 37 of 39)	-136772	ENSMUST00000171690	chr1-11414060-11414465-CpG:_44-CGI	136728	ENSMUSG00000048960	Prex2	phosphatidylinositol-3,4,5-trisphosphate-dependent Rac exchange factor 2 [Source:MGI Symbol;Acc:MGI:1923385]
chr1	11277858	0.533843	0.340172	0.193672	0.0801271	2.41706	0.0127324	0.0166433	0.0156465	1	intron (ENSMUST00000027056, intron 37 of 39)	-136246	ENSMUST00000171690	chr1-11414060-11414465-CpG:_44-CGI	136202	ENSMUSG00000048960	Prex2	phosphatidylinositol-3,4,5-trisphosphate-dependent Rac exchange factor 2 [Source:MGI Symbol;Acc:MGI:1923385]
chr1	11329180	0.290388	0.548155	-0.257767	0.100173	-2.57323	0.0123101	0.0402242	0.0100755	1	Intergenic	-84924	ENSMUST00000171690	chr1-11414060-11414465-CpG:_44-CGI	84880	NA	NA	NA
chr1	11763063	0.415396	0.178551	0.236844	0.0803244	2.9486	0.0139693	0.0160261	0.00319218	1	intron (ENSMUST00000137824, intron 8 of 13)	244393	ENSMUST00000141339	chr1-11414060-11414465-CpG:_44-CGI	-348599	ENSMUSG00000057715	A830018L16Rik	RIKEN cDNA A830018L16 gene [Source:MGI Symbol;Acc:MGI:2444149]
chr1	12171825	0.518647	0.333034	0.185614	0.0850649	2.18202	0.0156663	0.015558	0.0291078	1	Intergenic	-203110	ENSMUST00000179834	chr1-11414060-11414465-CpG:_44-CGI	-757361	NA	NA	NA
chr1	12565537	0.96774	0.861481	0.106259	0.0513045	2.07114	0.0180621	0.0156739	0.0383453	1	promoter-TSS (ENSMUST00000181461)	-39	ENSMUST00000181461	chr1-12990718-12991200-CpG:_34-CGI	425181	ENSMUSG00000097628	Gm2383	predicted gene 2383 [Source:MGI Symbol;Acc:MGI:3780551]
chr1	12565567	0.978267	0.836904	0.141363	0.0530141	2.66652	0.0163049	0.0149187	0.00766414	1	promoter-TSS (ENSMUST00000181461)	-9	ENSMUST00000181461	chr1-12990718-12991200-CpG:_34-CGI	425151	ENSMUSG00000097628	Gm2383	predicted gene 2383 [Source:MGI Symbol;Acc:MGI:3780551]
chr1	12636875	0.379473	0.21579	0.163683	0.0574858	2.84736	0.0096528	0.010277	0.00440833	1	Intergenic	-18991	ENSMUST00000182390	chr1-12990718-12991200-CpG:_34-CGI	353843	NA	NA	NA
chr1	12811659	0.463631	0.271489	0.192142	0.0958186	2.00527	0.0270881	0.0222295	0.0449344	1	intron (ENSMUST00000088585, intron 7 of 21)	93115	ENSMUST00000088585	chr1-12990718-12991200-CpG:_34-CGI	179059	ENSMUSG00000016918	Sulf1	sulfatase 1 [Source:MGI Symbol;Acc:MGI:2138563]
chr1	12835503	0.51692	0.661158	-0.144238	0.0650826	-2.21624	0.00962632	0.0149434	0.0266753	1	intron (ENSMUST00000088585, intron 12 of 21)	89539	ENSMUST00000133201	chr1-12990718-12991200-CpG:_34-CGI	155215	ENSMUSG00000016918	Sulf1	sulfatase 1 [Source:MGI Symbol;Acc:MGI:2138563]
chr1	12872035	0.307557	0.552087	-0.244531	0.0717485	-3.40816	0.0182076	0.0178377	0.000654015	0.724869	exon (ENSMUST00000115403, exon 9 of 9)	53007	ENSMUST00000133201	chr1-12990718-12991200-CpG:_34-CGI	118683	ENSMUSG00000025938	Slco5a1	solute carrier organic anion transporter family, member 5A1 [Source:MGI Symbol;Acc:MGI:2443431]
chr1	12872110	0.328414	0.508451	-0.180037	0.0723286	-2.48915	0.00917537	0.0239237	0.012805	1	exon (ENSMUST00000115403, exon 9 of 9)	52932	ENSMUST00000133201	chr1-12990718-12991200-CpG:_34-CGI	118608	ENSMUSG00000025938	Slco5a1	solute carrier organic anion transporter family, member 5A1 [Source:MGI Symbol;Acc:MGI:2443431]
chr1	12872215	0.358191	0.519054	-0.160863	0.0677216	-2.37536	0.010157	0.0185722	0.017532	1	exon (ENSMUST00000115403, exon 9 of 9)	52827	ENSMUST00000133201	chr1-12990718-12991200-CpG:_34-CGI	118503	ENSMUSG00000025938	Slco5a1	solute carrier organic anion transporter family, member 5A1 [Source:MGI Symbol;Acc:MGI:2443431]
chr1	12872223	0.300617	0.440488	-0.139871	0.0657435	-2.12752	0.0129093	0.0154941	0.0333767	1	exon (ENSMUST00000115403, exon 9 of 9)	52819	ENSMUST00000133201	chr1-12990718-12991200-CpG:_34-CGI	118495	ENSMUSG00000025938	Slco5a1	solute carrier organic anion transporter family, member 5A1 [Source:MGI Symbol;Acc:MGI:2443431]
chr1	12872258	0.391704	0.524863	-0.133159	0.0660631	-2.01564	0.0110882	0.0140603	0.043838	1	exon (ENSMUST00000115403, exon 9 of 9)	52784	ENSMUST00000133201	chr1-12990718-12991200-CpG:_34-CGI	118460	ENSMUSG00000025938	Slco5a1	solute carrier organic anion transporter family, member 5A1 [Source:MGI Symbol;Acc:MGI:2443431]
chr1	12875632	0.113955	0.313514	-0.199559	0.0682527	-2.92382	0.0123523	0.0249953	0.00345762	1	intron (ENSMUST00000115402, intron 7 of 7)	49410	ENSMUST00000133201	chr1-12990718-12991200-CpG:_34-CGI	115086	ENSMUSG00000025938	Slco5a1	solute carrier organic anion transporter family, member 5A1 [Source:MGI Symbol;Acc:MGI:2443431]
chr1	12875640	0.0597724	0.235605	-0.175832	0.0624809	-2.81418	0.0169607	0.0267333	0.00489022	1	intron (ENSMUST00000115402, intron 7 of 7)	49402	ENSMUST00000133201	chr1-12990718-12991200-CpG:_34-CGI	115078	ENSMUSG00000025938	Slco5a1	solute carrier organic anion transporter family, member 5A1 [Source:MGI Symbol;Acc:MGI:2443431]
chr1	12875673	0.0491078	0.182444	-0.133336	0.0580654	-2.29631	0.0104006	0.0322978	0.021658	1	intron (ENSMUST00000115402, intron 7 of 7)	49369	ENSMUST00000133201	chr1-12990718-12991200-CpG:_34-CGI	115045	ENSMUSG00000025938	Slco5a1	solute carrier organic anion transporter family, member 5A1 [Source:MGI Symbol;Acc:MGI:2443431]
chr1	12990415	0.207517	0.310109	-0.102592	0.0483659	-2.12116	0.00762955	0.0109892	0.033908	1	exon (ENSMUST00000146763, exon 1 of 4)	498	ENSMUST00000146763	chr1-12990718-12991200-CpG:_34-CGI	303	ENSMUSG00000025938	Slco5a1	solute carrier organic anion transporter family, member 5A1 [Source:MGI Symbol;Acc:MGI:2443431]
chr1	13050130	0.69469	0.846001	-0.151311	0.0647782	-2.33583	0.0116973	0.0148242	0.0195	1	Intergenic	-11888	ENSMUST00000059065	chr1-12996222-12996435-CpG:_16-CGI	-53696	NA	NA	NA
chr1	13050567	0.68065	0.80945	-0.1288	0.060492	-2.12921	0.00857799	0.0254092	0.0332372	1	Intergenic	-11451	ENSMUST00000059065	chr1-12996222-12996435-CpG:_16-CGI	-54133	NA	NA	NA
chr1	13076153	0.674507	0.483567	0.19094	0.0782318	2.44069	0.0130401	0.0149658	0.0146593	1	Intergenic	14135	ENSMUST00000059065	chr1-13126298-13126669-CpG:_30-CGI	50145	NA	NA	NA
chr1	13076463	0.595081	0.432396	0.162685	0.0744192	2.18606	0.0131615	0.0143369	0.028811	1	Intergenic	14445	ENSMUST00000059065	chr1-13126298-13126669-CpG:_30-CGI	49835	NA	NA	NA
chr1	13076558	0.637729	0.794067	-0.156338	0.0662565	-2.35958	0.0109268	0.0129668	0.0182954	1	Intergenic	14540	ENSMUST00000059065	chr1-13126298-13126669-CpG:_30-CGI	49740	NA	NA	NA
chr1	13076565	0.610948	0.780167	-0.169219	0.0733047	-2.30844	0.0171435	0.0139644	0.0209749	1	Intergenic	14547	ENSMUST00000059065	chr1-13126298-13126669-CpG:_30-CGI	49733	NA	NA	NA
chr1	13084628	0.688298	0.840627	-0.152329	0.0731778	-2.08162	0.0124386	0.0183179	0.0373768	1	Intergenic	22610	ENSMUST00000059065	chr1-13126298-13126669-CpG:_30-CGI	41670	NA	NA	NA
chr1	13143153	0.377349	0.548119	-0.170769	0.080767	-2.11435	0.0175899	0.0124712	0.0344857	1	intron (ENSMUST00000081713, intron 21 of 21)	5353	ENSMUST00000146784	chr1-13126298-13126669-CpG:_30-CGI	-16485	ENSMUSG00000005886	Ncoa2	nuclear receptor coactivator 2 [Source:MGI Symbol;Acc:MGI:1276533]
chr1	13143170	0.697841	0.929296	-0.231454	0.0628696	-3.6815	0.0125339	0.0143357	0.000231868	0.527311	intron (ENSMUST00000081713, intron 21 of 21)	5336	ENSMUST00000146784	chr1-13126298-13126669-CpG:_30-CGI	-16502	ENSMUSG00000005886	Ncoa2	nuclear receptor coactivator 2 [Source:MGI Symbol;Acc:MGI:1276533]
chr1	13146408	0.720398	0.877246	-0.156848	0.0571399	-2.74499	0.0116771	0.017973	0.00605134	1	TTS (ENSMUST00000146784)	2098	ENSMUST00000146784	chr1-13126298-13126669-CpG:_30-CGI	-19740	ENSMUSG00000005886	Ncoa2	nuclear receptor coactivator 2 [Source:MGI Symbol;Acc:MGI:1276533]
chr1	13223754	0.969147	0.852462	0.116685	0.0424884	2.74627	0.0147286	0.0146408	0.00602772	1	intron (ENSMUST00000139970, intron 3 of 6)	-38443	ENSMUST00000183805	chr1-13126298-13126669-CpG:_30-CGI	-97086	ENSMUSG00000005886	Ncoa2	nuclear receptor coactivator 2 [Source:MGI Symbol;Acc:MGI:1276533]
chr1	13256140	0.595377	0.712996	-0.117618	0.0510849	-2.30241	0.00773747	0.0101034	0.0213122	1	intron (ENSMUST00000145280, intron 1 of 3)	-6057	ENSMUST00000183805	chr1-13372746-13374794-CpG:_188-CGI	116606	ENSMUSG00000005886	Ncoa2	nuclear receptor coactivator 2 [Source:MGI Symbol;Acc:MGI:1276533]
chr1	13256684	0.575089	0.691189	-0.1161	0.0526227	-2.20627	0.0108527	0.00852877	0.027365	1	intron (ENSMUST00000145280, intron 1 of 3)	-5513	ENSMUST00000183805	chr1-13372746-13374794-CpG:_188-CGI	116062	ENSMUSG00000005886	Ncoa2	nuclear receptor coactivator 2 [Source:MGI Symbol;Acc:MGI:1276533]
chr1	13258681	0.819877	0.676466	0.143411	0.0671222	2.13656	0.0133037	0.0130541	0.0326338	1	intron (ENSMUST00000145280, intron 1 of 3)	-3516	ENSMUST00000183805	chr1-13372746-13374794-CpG:_188-CGI	114065	ENSMUSG00000005886	Ncoa2	nuclear receptor coactivator 2 [Source:MGI Symbol;Acc:MGI:1276533]
chr1	13371292	0.616916	0.769241	-0.152325	0.0658637	-2.31273	0.0207755	0.00952693	0.0207376	1	intron (ENSMUST00000143603, intron 1 of 12)	1136	ENSMUST00000139970	chr1-13372746-13374794-CpG:_188-CGI	1454	ENSMUSG00000005886	Ncoa2	nuclear receptor coactivator 2 [Source:MGI Symbol;Acc:MGI:1276533]
chr1	13375056	0.347166	0.567341	-0.220175	0.0864807	-2.54595	0.0130363	0.0151992	0.0108982	1	promoter-TSS (ENSMUST00000068304)	-974	ENSMUST00000006037	chr1-13372746-13374794-CpG:_188-CGI	-263	ENSMUSG00000005886	Ncoa2	nuclear receptor coactivator 2 [Source:MGI Symbol;Acc:MGI:1276533]
chr1	13427241	0.457458	0.643277	-0.185819	0.0792497	-2.34473	0.0174113	0.0162061	0.0190408	1	Intergenic	-53159	ENSMUST00000006037	chr1-13372746-13374794-CpG:_188-CGI	-52448	NA	NA	NA
chr1	13428490	0.982456	0.866426	0.11603	0.0448055	2.58964	0.0176575	0.0141857	0.00960763	1	Intergenic	-54408	ENSMUST00000006037	chr1-13372746-13374794-CpG:_188-CGI	-53697	NA	NA	NA
chr1	13458059	0.897952	0.697093	0.200858	0.0715573	2.80695	0.015184	0.0238382	0.00500124	1	Intergenic	-83977	ENSMUST00000006037	chr1-13372746-13374794-CpG:_188-CGI	-83266	NA	NA	NA
chr1	13470461	0.781476	0.946637	-0.165161	0.0757859	-2.17931	0.0389077	0.0148754	0.0293089	1	Intergenic	-96379	ENSMUST00000006037	chr1-13372746-13374794-CpG:_188-CGI	-95668	NA	NA	NA
chr1	13494745	0.147062	0.28193	-0.134868	0.0515211	-2.61772	0.0218572	0.00839978	0.00885205	1	Intergenic	95118	ENSMUST00000027068	chr1-13589162-13590177-CpG:_101-CGI	94417	NA	NA	NA
chr1	13500576	0.213183	0.066863	0.14632	0.0538904	2.71513	0.018608	0.0134661	0.0066249	1	Intergenic	89287	ENSMUST00000027068	chr1-13589162-13590177-CpG:_101-CGI	88586	NA	NA	NA
chr1	13588464	0.669672	0.780374	-0.110702	0.0436993	-2.53326	0.00731346	0.00908661	0.0113008	1	intron (ENSMUST00000027068, intron 1 of 10)	1399	ENSMUST00000027068	chr1-13589162-13590177-CpG:_101-CGI	698	ENSMUSG00000025935	Tram1	translocating chain-associating membrane protein 1 [Source:MGI Symbol;Acc:MGI:1919515]
chr1	13588486	0.659703	0.784084	-0.124381	0.0403374	-3.08353	0.00674152	0.00674152	0.00204562	0.950575	intron (ENSMUST00000027068, intron 1 of 10)	1377	ENSMUST00000027068	chr1-13589162-13590177-CpG:_101-CGI	676	ENSMUSG00000025935	Tram1	translocating chain-associating membrane protein 1 [Source:MGI Symbol;Acc:MGI:1919515]
chr1	13588794	0.382128	0.573021	-0.190893	0.0577517	-3.30541	0.00887883	0.00970444	0.000948379	0.801479	intron (ENSMUST00000027068, intron 1 of 10)	1069	ENSMUST00000027068	chr1-13589162-13590177-CpG:_101-CGI	368	ENSMUSG00000025935	Tram1	translocating chain-associating membrane protein 1 [Source:MGI Symbol;Acc:MGI:1919515]
chr1	13659631	0.0862047	0.238115	-0.15191	0.0574431	-2.64453	0.0205073	0.0167551	0.00818037	1	intron (ENSMUST00000027071, intron 1 of 6)	914	ENSMUST00000027071	chr1-13660231-13660732-CpG:_49-CGI	600	ENSMUSG00000025937	Lactb2	lactamase, beta 2 [Source:MGI Symbol;Acc:MGI:2442551]
chr1	13659696	0.422295	0.539887	-0.117592	0.0580003	-2.02743	0.0111136	0.00940135	0.0426184	1	intron (ENSMUST00000027071, intron 1 of 6)	849	ENSMUST00000027071	chr1-13660231-13660732-CpG:_49-CGI	535	ENSMUSG00000025937	Lactb2	lactamase, beta 2 [Source:MGI Symbol;Acc:MGI:2442551]
chr1	13659773	0.180436	0.324674	-0.144238	0.0582834	-2.47476	0.00916521	0.0196508	0.0133325	1	intron (ENSMUST00000027071, intron 1 of 6)	772	ENSMUST00000027071	chr1-13660231-13660732-CpG:_49-CGI	458	ENSMUSG00000025937	Lactb2	lactamase, beta 2 [Source:MGI Symbol;Acc:MGI:2442551]
chr1	13669720	0.489817	0.62772	-0.137904	0.055801	-2.47135	0.00944223	0.00872928	0.0134603	1	intron (ENSMUST00000088542, intron 1 of 3)	950	ENSMUST00000088542	chr1-13660231-13660732-CpG:_49-CGI	-8989	ENSMUSG00000067813	Xkr9	X Kell blood group precursor related family member 9 homolog [Source:MGI Symbol;Acc:MGI:2686466]
chr1	13786006	0.932287	0.824727	0.10756	0.05016	2.14433	0.0113359	0.0169224	0.0320061	1	exon (ENSMUST00000180415, exon 1 of 1)	872	ENSMUST00000180415	chr1-13660231-13660732-CpG:_49-CGI	-125275	ENSMUSG00000097711	Gm5523	predicted pseudogene 5523 [Source:MGI Symbol;Acc:MGI:3649089]
chr1	13786190	0.792405	0.917499	-0.125095	0.0558739	-2.23888	0.0231728	0.0103366	0.025164	1	exon (ENSMUST00000180415, exon 1 of 1)	688	ENSMUST00000180415	chr1-13660231-13660732-CpG:_49-CGI	-125459	ENSMUSG00000097711	Gm5523	predicted pseudogene 5523 [Source:MGI Symbol;Acc:MGI:3649089]
chr1	13846461	0.70175	0.80654	-0.10479	0.0522889	-2.00406	0.00846453	0.0185442	0.0450641	1	Intergenic	-59583	ENSMUST00000180415	chr1-13660231-13660732-CpG:_49-CGI	-185730	NA	NA	NA
chr1	14231679	0.714633	0.87561	-0.160977	0.0779184	-2.06597	0.0167306	0.0158312	0.0388314	1	intron (ENSMUST00000027066, intron 9 of 17)	49102	ENSMUST00000179783	chr1-14309747-14310036-CpG:_35-CGI	78068	ENSMUSG00000025932	Eya1	eyes absent 1 homolog (Drosophila) [Source:MGI Symbol;Acc:MGI:109344]
chr1	14484429	0.744725	0.846463	-0.101739	0.0476153	-2.13668	0.00823015	0.0129601	0.0326239	1	Intergenic	-174230	ENSMUST00000027066	chr1-14506541-14507148-CpG:_48-CGI	22112	NA	NA	NA
chr1	14497906	0.897456	0.760917	0.136539	0.051109	2.67153	0.0202413	0.0107643	0.00755072	1	Intergenic	-187707	ENSMUST00000027066	chr1-14506541-14507148-CpG:_48-CGI	8635	NA	NA	NA
chr1	14507668	0.328265	0.470208	-0.141944	0.0663994	-2.13773	0.0100105	0.0132251	0.0325388	1	Intergenic	-197469	ENSMUST00000027066	chr1-14506541-14507148-CpG:_48-CGI	-521	NA	NA	NA
chr1	14508420	0.782296	0.653279	0.129018	0.059044	2.18511	0.0142745	0.0105746	0.0288809	1	Intergenic	-198221	ENSMUST00000027066	chr1-14506541-14507148-CpG:_48-CGI	-1273	NA	NA	NA
chr1	14753824	0.60562	0.434026	0.171594	0.0721657	2.37778	0.0224302	0.00970835	0.0174172	1	3' UTR (ENSMUST00000027062, exon 2 of 2)	-1629	ENSMUST00000067599	chr1-14755151-14755803-CpG:_68-CGI	1327	ENSMUSG00000025930	Msc	musculin [Source:MGI Symbol;Acc:MGI:1333884]
chr1	14759107	0.714127	0.990039	-0.275912	0.0618251	-4.46278	0.0143077	0.0219493	8.09027e-06	0.18171	TTS (ENSMUST00000067599)	-3142	ENSMUST00000027062	chr1-14755151-14755803-CpG:_68-CGI	-3305	ENSMUSG00000054493	Gm9947	predicted gene 9947 [Source:MGI Symbol;Acc:MGI:3642739]
chr1	14819262	0.416688	0.60304	-0.186352	0.0556835	-3.34663	0.00780186	0.0110049	0.000818012	0.769817	Intergenic	20893	ENSMUST00000121569	chr1-14755151-14755803-CpG:_68-CGI	-63460	NA	NA	NA
chr1	14966162	0.944904	0.807333	0.13757	0.0597307	2.30318	0.0166171	0.0171664	0.0212689	1	Intergenic	-47301	ENSMUST00000041447	chr1-14755151-14755803-CpG:_68-CGI	-210360	NA	NA	NA
chr1	15327324	0.991061	0.862285	0.128776	0.0459938	2.79986	0.0205915	0.018455	0.00511241	1	intron (ENSMUST00000171715, intron 1 of 1)	14873	ENSMUST00000171715	chr1-15286418-15287178-CpG:_87-CGI	-40147	ENSMUSG00000092083	Kcnb2	potassium voltage gated channel, Shab-related subfamily, member 2 [Source:MGI Symbol;Acc:MGI:99632]
chr1	15788574	0.577667	0.894292	-0.316625	0.0854063	-3.70728	0.0263612	0.0212966	0.000209501	0.512768	Intergenic	-17083	ENSMUST00000027057	chr1-15805591-15806108-CpG:_60-CGI	17017	NA	NA	NA
chr1	15965605	0.62813	0.826773	-0.198643	0.0942647	-2.10728	0.0407132	0.0184204	0.035093	1	Intergenic	-72884	ENSMUST00000040695	chr1-15892420-15893052-CpG:_52-CGI	-72554	NA	NA	NA
chr1	16102782	0.826657	0.94143	-0.114774	0.0580238	-1.97804	0.0133678	0.0171005	0.0479238	1	promoter-TSS (ENSMUST00000140597)	65	ENSMUST00000151017	chr1-16104765-16106291-CpG:_169-CGI	1983	ENSMUSG00000043716	Rpl7	ribosomal protein L7 [Source:MGI Symbol;Acc:MGI:98073]
chr1	16102803	0.754532	0.950445	-0.195912	0.0671395	-2.91799	0.0156142	0.016637	0.00352299	1	promoter-TSS (ENSMUST00000140597)	44	ENSMUST00000151017	chr1-16104765-16106291-CpG:_169-CGI	1962	ENSMUSG00000043716	Rpl7	ribosomal protein L7 [Source:MGI Symbol;Acc:MGI:98073]
chr1	16103261	0.638561	0.84701	-0.208449	0.0643284	-3.24038	0.0115682	0.016415	0.0011937	0.840453	promoter-TSS (ENSMUST00000151017)	-414	ENSMUST00000151017	chr1-16104765-16106291-CpG:_169-CGI	1504	ENSMUSG00000043716	Rpl7	ribosomal protein L7 [Source:MGI Symbol;Acc:MGI:98073]
chr1	16103569	0.104232	0.208724	-0.104492	0.0491536	-2.12583	0.00920285	0.0181741	0.0335177	1	promoter-TSS (ENSMUST00000151017)	657	ENSMUST00000149566	chr1-16104765-16106291-CpG:_169-CGI	1196	ENSMUSG00000043716	Rpl7	ribosomal protein L7 [Source:MGI Symbol;Acc:MGI:98073]
chr1	16112129	0.511205	0.626859	-0.115654	0.0548193	-2.10972	0.0122242	0.0076293	0.0348821	1	intron (ENSMUST00000027053, intron 2 of 5)	6356	ENSMUST00000027053	chr1-16104765-16106291-CpG:_169-CGI	-5839	ENSMUSG00000025921	Rdh10	retinol dehydrogenase 10 (all-trans) [Source:MGI Symbol;Acc:MGI:1924238]
chr1	16112579	0.786437	0.946076	-0.159639	0.0579149	-2.75644	0.013123	0.0482973	0.00584343	1	intron (ENSMUST00000027053, intron 2 of 5)	6806	ENSMUST00000027053	chr1-16104765-16106291-CpG:_169-CGI	-6289	ENSMUSG00000025921	Rdh10	retinol dehydrogenase 10 (all-trans) [Source:MGI Symbol;Acc:MGI:1924238]
chr1	16618078	0.195745	0.306049	-0.110304	0.0511189	-2.15779	0.00808229	0.0117256	0.0309442	1	intron (ENSMUST00000133639, intron 1 of 5)	1180	ENSMUST00000133639	chr1-16618558-16619401-CpG:_107-CGI	480	ENSMUSG00000025939	Ube2w	ubiquitin-conjugating enzyme E2W (putative) [Source:MGI Symbol;Acc:MGI:1914049]
chr1	16665965	0.298175	0.476014	-0.177839	0.0698489	-2.54605	0.0134536	0.0126621	0.0108948	1	TTS (ENSMUST00000176451)	730	ENSMUST00000176451	chr1-16665146-16665626-CpG:_56-CGI	-340	ENSMUSG00000025940	Tmem70	transmembrane protein 70 [Source:MGI Symbol;Acc:MGI:1915068]
chr1	16889872	0.463996	0.614634	-0.150637	0.0681913	-2.20904	0.010887	0.012392	0.0271719	1	Intergenic	-119735	ENSMUST00000071842	chr1-17091517-17091971-CpG:_35-CGI	201645	NA	NA	NA
chr1	17939917	0.717623	0.873865	-0.156243	0.0730956	-2.13751	0.0147437	0.0152594	0.0325564	1	Intergenic	197133	ENSMUST00000115340	chr1-18058035-18058896-CpG:_91-CGI	118118	NA	NA	NA
chr1	17942405	0.860366	0.680423	0.179943	0.0577502	3.11589	0.0144638	0.0111138	0.00183391	0.931112	Intergenic	194645	ENSMUST00000115340	chr1-18058035-18058896-CpG:_91-CGI	115630	NA	NA	NA
chr1	17981033	0.545793	0.708277	-0.162484	0.0747213	-2.17454	0.01131	0.0133456	0.0296648	1	Intergenic	156017	ENSMUST00000115340	chr1-18058035-18058896-CpG:_91-CGI	77002	NA	NA	NA
chr1	18059675	0.368054	0.212102	0.155953	0.0743489	2.09758	0.0179999	0.0161262	0.0359424	1	Intergenic	77375	ENSMUST00000115340	chr1-18058035-18058896-CpG:_91-CGI	-780	NA	NA	NA
chr1	18131881	0.743623	0.640244	0.103379	0.0517537	1.99752	0.0125637	0.00809194	0.0457691	1	intron (ENSMUST00000115344, intron 4 of 8)	5169	ENSMUST00000115340	chr1-18058035-18058896-CpG:_91-CGI	-72986	ENSMUSG00000025774	Crisp4	cysteine-rich secretory protein 4 [Source:MGI Symbol;Acc:MGI:1925331]
chr1	18961690	0.402222	0.628083	-0.225861	0.0869837	-2.59659	0.0131277	0.0161378	0.00941545	1	Intergenic	8142	ENSMUST00000158175	chr1-19104571-19104923-CpG:_25-CGI	142881	NA	NA	NA
chr1	18976815	0.231046	0.336742	-0.105696	0.051825	-2.03947	0.00992196	0.00900437	0.041403	1	Intergenic	-6983	ENSMUST00000158175	chr1-19104571-19104923-CpG:_25-CGI	127756	NA	NA	NA
chr1	19236616	0.110669	0.00518484	0.105485	0.0446095	2.36462	0.0190338	0.0211714	0.0180486	1	3' UTR (ENSMUST00000064976, exon 7 of 7)	24563	ENSMUST00000064976	chr1-19236612-19236850-CpG:_19-CGI	0	ENSMUSG00000025927	Tfap2b	transcription factor AP-2 beta [Source:MGI Symbol;Acc:MGI:104672]
chr1	20082520	0.490763	0.303775	0.186989	0.0631241	2.96224	0.00835096	0.0167819	0.0030541	1	intron (ENSMUST00000088448, intron 63 of 66)	-161122	ENSMUST00000104668	chr1-20819888-20820297-CpG:_45-CGI	737368	ENSMUSG00000043760	Pkhd1	polycystic kidney and hepatic disease 1 [Source:MGI Symbol;Acc:MGI:2155808]
chr1	20544809	0.255018	0.356089	-0.101071	0.0513799	-1.96712	0.0100649	0.00876752	0.0491693	1	intron (ENSMUST00000088448, intron 27 of 66)	73230	ENSMUST00000128051	chr1-20819888-20820297-CpG:_45-CGI	275079	ENSMUSG00000043760	Pkhd1	polycystic kidney and hepatic disease 1 [Source:MGI Symbol;Acc:MGI:2155808]
chr1	20544904	0.598946	0.733921	-0.134974	0.0587977	-2.29557	0.0095284	0.0133122	0.0217006	1	intron (ENSMUST00000088448, intron 27 of 66)	73135	ENSMUST00000128051	chr1-20819888-20820297-CpG:_45-CGI	274984	ENSMUSG00000043760	Pkhd1	polycystic kidney and hepatic disease 1 [Source:MGI Symbol;Acc:MGI:2155808]
chr1	20744149	0.430623	0.655626	-0.225003	0.094023	-2.39307	0.028647	0.01477	0.0167082	1	Intergenic	13245	ENSMUST00000027061	chr1-20819888-20820297-CpG:_45-CGI	75739	NA	NA	NA
chr1	20759884	0.743405	0.600232	0.143173	0.0715013	2.00239	0.0129983	0.0133069	0.0452432	1	Intergenic	24385	ENSMUST00000039046	chr1-20819888-20820297-CpG:_45-CGI	60004	NA	NA	NA
chr1	20926137	0.69194	0.796772	-0.104831	0.0476239	-2.20123	0.00973606	0.0092931	0.0277196	1	intron (ENSMUST00000167119, intron 2 of 3)	8264	ENSMUST00000167119	chr1-20935285-20935502-CpG:_15-CGI	9148	ENSMUSG00000025931	Paqr8	progestin and adipoQ receptor family member VIII [Source:MGI Symbol;Acc:MGI:1921479]
chr1	21097253	0.343315	0.480764	-0.137449	0.0659318	-2.08471	0.0116877	0.0135242	0.0370956	1	Intergenic	-18025	ENSMUST00000037998	chr1-21078869-21079694-CpG:_72-CGI	-17560	NA	NA	NA
chr1	21247890	0.454632	0.764461	-0.309828	0.0857506	-3.61313	0.0175719	0.0239723	0.00030252	0.579041	intron (ENSMUST00000121676, intron 2 of 7)	7262	ENSMUST00000124990	chr1-21078869-21079694-CpG:_72-CGI	-168197	ENSMUSG00000025934	Gsta3	glutathione S-transferase, alpha 3 [Source:MGI Symbol;Acc:MGI:95856]
chr1	21249167	0.525564	0.671941	-0.146377	0.0672069	-2.178	0.0169474	0.0109163	0.0294058	1	intron (ENSMUST00000121676, intron 2 of 7)	8539	ENSMUST00000124990	chr1-21078869-21079694-CpG:_72-CGI	-169474	ENSMUSG00000025934	Gsta3	glutathione S-transferase, alpha 3 [Source:MGI Symbol;Acc:MGI:95856]
chr1	21304848	0.78676	0.896946	-0.110186	0.0530475	-2.07712	0.0129081	0.0122567	0.0377908	1	Intergenic	-6537	ENSMUST00000082032	chr1-21078869-21079694-CpG:_72-CGI	-225155	NA	NA	NA
chr1	21333557	0.730405	0.879965	-0.149559	0.0663127	-2.25537	0.016676	0.0134739	0.0241104	1	Intergenic	-16083	ENSMUST00000088407	chr1-21078869-21079694-CpG:_72-CGI	-253864	NA	NA	NA
chr1	21334001	0.74152	0.876132	-0.134612	0.0670561	-2.00746	0.0122546	0.014862	0.0447009	1	Intergenic	-15639	ENSMUST00000088407	chr1-21078869-21079694-CpG:_72-CGI	-254308	NA	NA	NA
chr1	21382610	0.729266	0.566217	0.163049	0.0738889	2.20668	0.0133368	0.012217	0.0273365	1	promoter-TSS (ENSMUST00000147615)	-945	ENSMUST00000147615	chr1-21078869-21079694-CpG:_72-CGI	-302917	ENSMUSG00000085079	Khdc1b	KH domain containing 1B [Source:MGI Symbol;Acc:MGI:2138477]
chr1	21963581	0.338398	0.501335	-0.162937	0.0807248	-2.01843	0.011654	0.0290218	0.0435467	1	Intergenic	-1640	ENSMUST00000115300	chr1-21961003-21962124-CpG:_99-CGI	-1458	NA	NA	NA
chr1	22117313	0.778658	0.884391	-0.105733	0.0431418	-2.45083	0.010662	0.00874114	0.0142526	1	Intergenic	-155372	ENSMUST00000115300	chr1-21961003-21962124-CpG:_99-CGI	-155190	NA	NA	NA
chr1	22216213	0.518229	0.376161	0.142068	0.0633273	2.2434	0.0104052	0.011556	0.0248712	1	Intergenic	99591	ENSMUST00000164877	chr1-21961003-21962124-CpG:_99-CGI	-254090	NA	NA	NA
chr1	22268948	0.491338	0.608926	-0.117589	0.0552548	-2.12812	0.00865895	0.00919837	0.0333274	1	Intergenic	46856	ENSMUST00000164877	chr1-22533177-22534185-CpG:_104-CGI	264229	NA	NA	NA
chr1	22268952	0.43545	0.583193	-0.147743	0.0624874	-2.36437	0.00972807	0.0154071	0.018061	1	Intergenic	46852	ENSMUST00000164877	chr1-22533177-22534185-CpG:_104-CGI	264225	NA	NA	NA
chr1	22305967	0.65011	0.455017	0.195093	0.0826832	2.35953	0.0142315	0.013933	0.0182982	1	intron (ENSMUST00000097809, intron 30 of 34)	9837	ENSMUST00000164877	chr1-22533177-22534185-CpG:_104-CGI	227210	ENSMUSG00000041670	Rims1	regulating synaptic membrane exocytosis 1 [Source:MGI Symbol;Acc:MGI:2152971]
chr1	23115145	0.683874	0.796328	-0.112454	0.0561076	-2.00425	0.0144078	0.0110897	0.045043	1	Intergenic	-12893	ENSMUST00000073179	chr1-23101887-23102262-CpG:_27-CGI	-12884	NA	NA	NA
chr1	23163453	0.431465	0.61322	-0.181755	0.0791985	-2.29493	0.0120885	0.0134901	0.021737	1	Intergenic	-61201	ENSMUST00000073179	chr1-23101887-23102262-CpG:_27-CGI	-61192	NA	NA	NA
chr1	23187571	0.413331	0.276264	0.137068	0.0592949	2.31163	0.0117869	0.00921595	0.0207983	1	Intergenic	-57639	ENSMUST00000158928	chr1-23256018-23257054-CpG:_114-CGI	68447	NA	NA	NA
chr1	23255782	0.204924	0.322655	-0.117731	0.0591549	-1.99022	0.0100458	0.0142158	0.0465669	1	TTS (ENSMUST00000097807)	623	ENSMUST00000097807	chr1-23256018-23257054-CpG:_114-CGI	236	ENSMUSG00000073729
chr1	23257472	0.237985	0.131198	0.106787	0.051821	2.06069	0.0102994	0.0153806	0.0393324	1	Intergenic	-1067	ENSMUST00000097807	chr1-23256018-23257054-CpG:_114-CGI	-419	NA	NA	NA
chr1	23257545	0.321238	0.174389	0.146849	0.0562934	2.60864	0.0100073	0.0112578	0.00909033	1	Intergenic	-1140	ENSMUST00000097807	chr1-23256018-23257054-CpG:_114-CGI	-492	NA	NA	NA
chr1	23258015	0.698417	0.525591	0.172825	0.0591322	2.92269	0.0114623	0.0100233	0.00347017	1	Intergenic	-1610	ENSMUST00000097807	chr1-23256018-23257054-CpG:_114-CGI	-962	NA	NA	NA
chr1	23258035	0.751295	0.604109	0.147186	0.0599326	2.45586	0.0137152	0.00987588	0.0140549	1	Intergenic	-1630	ENSMUST00000097807	chr1-23256018-23257054-CpG:_114-CGI	-982	NA	NA	NA
chr1	23324489	0.120241	0.247986	-0.127745	0.0569865	-2.24166	0.0122882	0.0156392	0.0249831	1	Intergenic	32953	ENSMUST00000182303	chr1-23382681-23383400-CpG:_83-CGI	58192	NA	NA	NA
chr1	23385112	0.819937	0.702427	0.117511	0.0552168	2.12817	0.0138136	0.0104763	0.0333234	1	Intergenic	-1938	ENSMUST00000027343	chr1-23382681-23383400-CpG:_83-CGI	-1713	NA	NA	NA
chr1	23705410	0.712479	0.859452	-0.146973	0.071982	-2.0418	0.0201512	0.0201313	0.0411717	1	Intergenic	-56342	ENSMUST00000144602	chr1-23761822-23763204-CpG:_131-CGI	56412	NA	NA	NA
chr1	23761467	0.137924	0.301297	-0.163373	0.0723202	-2.25902	0.0119547	0.0150083	0.0238821	1	promoter-TSS (ENSMUST00000063663)	-285	ENSMUST00000144602	chr1-23761822-23763204-CpG:_131-CGI	355	ENSMUSG00000026156	B3gat2	beta-1,3-glucuronyltransferase 2 (glucuronosyltransferase S) [Source:MGI Symbol;Acc:MGI:2389490]
chr1	23916012	0.736997	0.626778	0.110219	0.0511485	2.15488	0.00858344	0.0105247	0.0311714	1	intron (ENSMUST00000027339, intron 1 of 9)	-6277	ENSMUST00000149737	chr1-23921719-23922554-CpG:_76-CGI	5707	ENSMUSG00000026155	Smap1	small ArfGAP 1 [Source:MGI Symbol;Acc:MGI:2138261]
chr1	23966383	0.223969	0.349654	-0.125684	0.0577978	-2.17456	0.00865918	0.0150423	0.0296634	1	Intergenic	-39121	ENSMUST00000181961	chr1-24005371-24005714-CpG:_38-CGI	38988	NA	NA	NA
chr1	24100905	0.290355	0.481378	-0.191023	0.0582078	-3.28175	0.00910802	0.0120265	0.00103165	0.813667	promoter-TSS (ENSMUST00000027337)	-565	ENSMUST00000027337	chr1-24099641-24100556-CpG:_108-CGI	-350	ENSMUSG00000026153	Fam135a	family with sequence similarity 135, member A [Source:MGI Symbol;Acc:MGI:1915437]
chr1	24100912	0.337354	0.494798	-0.157445	0.0708543	-2.22209	0.0151271	0.0179081	0.0262773	1	promoter-TSS (ENSMUST00000027337)	-572	ENSMUST00000027337	chr1-24099641-24100556-CpG:_108-CGI	-357	ENSMUSG00000026153	Fam135a	family with sequence similarity 135, member A [Source:MGI Symbol;Acc:MGI:1915437]
chr1	24108409	0.651147	0.794164	-0.143018	0.0601425	-2.37798	0.0138347	0.0117633	0.0174078	1	Intergenic	-8069	ENSMUST00000027337	chr1-24099641-24100556-CpG:_108-CGI	-7854	NA	NA	NA
chr1	24112312	0.72841	0.843149	-0.114739	0.052841	-2.1714	0.00966689	0.0154694	0.0299007	1	Intergenic	-11972	ENSMUST00000027337	chr1-24099641-24100556-CpG:_108-CGI	-11757	NA	NA	NA
chr1	24159237	0.930546	0.754909	0.175637	0.0675389	2.60053	0.0140167	0.0296615	0.00930787	1	Intergenic	-18372	ENSMUST00000054588	chr1-24099641-24100556-CpG:_108-CGI	-58682	NA	NA	NA
chr1	24245917	0.440697	0.244471	0.196226	0.0743036	2.64087	0.0121586	0.0141242	0.00826942	1	intron (ENSMUST00000054588, intron 37 of 37)	16401	ENSMUST00000147902	chr1-24099641-24100556-CpG:_108-CGI	-145362	ENSMUSG00000026147	Col9a1	collagen, type IX, alpha 1 [Source:MGI Symbol;Acc:MGI:88465]
chr1	24303161	0.564419	0.855907	-0.291487	0.0743495	-3.9205	0.0138378	0.0139686	8.83648e-05	0.386643	intron (ENSMUST00000144297, intron 26 of 39)	73645	ENSMUST00000147902	chr1-24099641-24100556-CpG:_108-CGI	-202606	ENSMUSG00000026141	Col19a1	collagen, type XIX, alpha 1 [Source:MGI Symbol;Acc:MGI:1095415]
chr1	24311013	0.744942	0.867941	-0.122999	0.0450002	-2.7333	0.0114353	0.00959648	0.00627035	1	intron (ENSMUST00000144297, intron 23 of 39)	81497	ENSMUST00000147902	chr1-24099641-24100556-CpG:_108-CGI	-210458	ENSMUSG00000026141	Col19a1	collagen, type XIX, alpha 1 [Source:MGI Symbol;Acc:MGI:1095415]
chr1	24542564	0.740275	0.539081	0.201194	0.0847691	2.37344	0.0135643	0.0223626	0.0176234	1	intron (ENSMUST00000051344, intron 4 of 47)	6412	ENSMUST00000104275	chr1-24586521-24587177-CpG:_71-CGI	43957	ENSMUSG00000026141	Col19a1	collagen, type XIX, alpha 1 [Source:MGI Symbol;Acc:MGI:1095415]
chr1	24588460	0.196702	0.362967	-0.166265	0.0750808	-2.21448	0.0122274	0.0163183	0.0267961	1	promoter-TSS (ENSMUST00000115244)	-989	ENSMUST00000115244	chr1-24586521-24587177-CpG:_71-CGI	-1284	ENSMUSG00000026141	Col19a1	collagen, type XIX, alpha 1 [Source:MGI Symbol;Acc:MGI:1095415]
chr1	24677978	0.521436	0.6807	-0.159264	0.061548	-2.58764	0.00953565	0.0112707	0.00966346	1	promoter-TSS (ENSMUST00000095062)	-565	ENSMUST00000095062	chr1-24678516-24679083-CpG:_54-CGI	538	ENSMUSG00000073725	Lmbrd1	LMBR1 domain containing 1 [Source:MGI Symbol;Acc:MGI:1915671]
chr1	24699320	0.519147	0.65274	-0.133593	0.0530301	-2.51919	0.00810398	0.0121622	0.0117625	1	intron (ENSMUST00000095062, intron 3 of 15)	20777	ENSMUST00000095062	chr1-24678516-24679083-CpG:_54-CGI	-20238	ENSMUSG00000073725	Lmbrd1	LMBR1 domain containing 1 [Source:MGI Symbol;Acc:MGI:1915671]
chr1	25177692	0.625347	0.805691	-0.180344	0.0900895	-2.00183	0.0143889	0.0234951	0.045303	1	intron (ENSMUST00000151309, intron 19 of 30)	27030	ENSMUST00000154102	chr1-24678516-24679083-CpG:_54-CGI	-498610	ENSMUSG00000033569	Adgrb3	adhesion G protein-coupled receptor B3 [Source:MGI Symbol;Acc:MGI:2441837]
chr1	25205033	0.306174	0.550586	-0.244412	0.0844867	-2.89291	0.011503	0.0206434	0.00381692	1	promoter-TSS (ENSMUST00000154102)	-311	ENSMUST00000154102	chr1-24678516-24679083-CpG:_54-CGI	-525951	ENSMUSG00000033569	Adgrb3	adhesion G protein-coupled receptor B3 [Source:MGI Symbol;Acc:MGI:2441837]
chr1	25336933	0.813631	0.573323	0.240308	0.100109	2.40047	0.0555288	0.0148512	0.0163741	1	intron (ENSMUST00000151309, intron 16 of 30)	-57383	ENSMUST00000178643	chr1-25829845-25830680-CpG:_75-CGI	492912	ENSMUSG00000033569	Adgrb3	adhesion G protein-coupled receptor B3 [Source:MGI Symbol;Acc:MGI:2441837]
chr1	25616902	0.847972	0.669359	0.178612	0.06395	2.793	0.0120036	0.0177125	0.0052222	1	intron (ENSMUST00000151309, intron 2 of 30)	165832	ENSMUST00000122791	chr1-25829845-25830680-CpG:_75-CGI	212943	ENSMUSG00000033569	Adgrb3	adhesion G protein-coupled receptor B3 [Source:MGI Symbol;Acc:MGI:2441837]
chr1	25828864	0.665942	0.79315	-0.127207	0.0597889	-2.12761	0.00896431	0.019211	0.0333698	1	intron (ENSMUST00000135518, intron 1 of 31)	646	ENSMUST00000135518	chr1-25829845-25830680-CpG:_75-CGI	981	ENSMUSG00000033569	Adgrb3	adhesion G protein-coupled receptor B3 [Source:MGI Symbol;Acc:MGI:2441837]
chr1	26364569	0.735477	0.890651	-0.155175	0.0618758	-2.50784	0.0137419	0.0155949	0.0121471	1	Intergenic	-202263	ENSMUST00000157486	chr1-25829845-25830680-CpG:_75-CGI	-533890	NA	NA	NA
chr1	27073476	0.882742	0.992835	-0.110093	0.0432816	-2.54364	0.0166151	0.0228462	0.0109703	1	Intergenic	-114256	ENSMUST00000179494	chr1-25829845-25830680-CpG:_75-CGI	-1242797	NA	NA	NA
chr1	30300608	0.692476	0.465958	0.226518	0.0753447	3.00643	0.0124885	0.0121338	0.00264336	1	Intergenic	32788	ENSMUST00000184585	chr1-30873108-30874026-CpG:_137-CGI	572500	NA	NA	NA
chr1	30596397	0.858746	0.583982	0.274764	0.0762526	3.60334	0.013864	0.0155816	0.00031415	0.584108	Intergenic	123563	ENSMUST00000065469	chr1-30873108-30874026-CpG:_137-CGI	276711	NA	NA	NA
chr1	30596418	0.847177	0.70657	0.140607	0.0697611	2.01555	0.0125143	0.0153451	0.0438469	1	Intergenic	123542	ENSMUST00000065469	chr1-30873108-30874026-CpG:_137-CGI	276690	NA	NA	NA
chr1	30696744	0.696199	0.53415	0.162049	0.0635637	2.54939	0.0153463	0.0115016	0.010791	1	Intergenic	23216	ENSMUST00000065469	chr1-30873108-30874026-CpG:_137-CGI	176364	NA	NA	NA
chr1	30700310	0.806971	0.670059	0.136913	0.0633742	2.16039	0.0128176	0.0119349	0.0307426	1	Intergenic	19650	ENSMUST00000065469	chr1-30873108-30874026-CpG:_137-CGI	172798	NA	NA	NA
chr1	30700705	0.290591	0.503396	-0.212805	0.0593455	-3.58587	0.0102863	0.0105896	0.000335959	0.598805	Intergenic	19255	ENSMUST00000065469	chr1-30873108-30874026-CpG:_137-CGI	172403	NA	NA	NA
chr1	30700888	0.320409	0.523712	-0.203303	0.101382	-2.00532	0.0119375	0.0509059	0.0449287	1	Intergenic	19072	ENSMUST00000065469	chr1-30873108-30874026-CpG:_137-CGI	172220	NA	NA	NA
chr1	30780767	0.629243	0.771676	-0.142434	0.0667942	-2.13243	0.0105076	0.0195387	0.0329718	1	Intergenic	-60807	ENSMUST00000065469	chr1-30873108-30874026-CpG:_137-CGI	92341	NA	NA	NA
chr1	30874849	0.644468	0.756319	-0.111852	0.0538758	-2.0761	0.012569	0.00915366	0.0378848	1	Intergenic	-11594	ENSMUST00000088310	chr1-30873108-30874026-CpG:_137-CGI	-824	NA	NA	NA
chr1	30874921	0.422364	0.553093	-0.130729	0.056105	-2.33008	0.00889928	0.012025	0.0198021	1	Intergenic	-11666	ENSMUST00000088310	chr1-30873108-30874026-CpG:_137-CGI	-896	NA	NA	NA
chr1	30908787	0.534962	0.679625	-0.144663	0.0721044	-2.0063	0.0117985	0.011593	0.0448245	1	Intergenic	35516	ENSMUST00000130934	chr1-30873108-30874026-CpG:_137-CGI	-34762	NA	NA	NA
chr1	30946565	0.266392	0.603265	-0.336873	0.0911854	-3.69437	0.0132691	0.0185937	0.000220431	0.521918	promoter-TSS (ENSMUST00000153681)	-140	ENSMUST00000153681	chr1-30948826-30950216-CpG:_145-CGI	2261	ENSMUSG00000026064	Ptp4a1	protein tyrosine phosphatase 4a1 [Source:MGI Symbol;Acc:MGI:1277096]
chr1	31362780	0.732418	0.575216	0.157202	0.0704029	2.23289	0.0129965	0.0117546	0.0255561	1	Intergenic	75836	ENSMUST00000178167	chr1-30948826-30950216-CpG:_145-CGI	-412565	NA	NA	NA
chr1	32964993	0.880354	0.729758	0.150596	0.0659618	2.28307	0.0214945	0.0162966	0.0224262	1	Intergenic	-226999	ENSMUST00000158125	chr1-33669553-33670569-CpG:_73-CGI	704560	NA	NA	NA
chr1	33022735	0.783437	0.525314	0.258124	0.0863747	2.98842	0.0177253	0.0167425	0.00280425	1	Intergenic	-169257	ENSMUST00000158125	chr1-33669553-33670569-CpG:_73-CGI	646818	NA	NA	NA
chr1	33022894	0.763924	0.886048	-0.122124	0.0541079	-2.25704	0.0107351	0.0154678	0.0240053	1	Intergenic	-169098	ENSMUST00000158125	chr1-33669553-33670569-CpG:_73-CGI	646659	NA	NA	NA
chr1	33060215	0.811205	0.6648	0.146405	0.0644544	2.27145	0.010303	0.0148216	0.0231195	1	Intergenic	-131777	ENSMUST00000158125	chr1-33669553-33670569-CpG:_73-CGI	609338	NA	NA	NA
chr1	33060216	0.819633	0.637223	0.18241	0.0628615	2.90177	0.0132327	0.0113762	0.00371055	1	Intergenic	-131776	ENSMUST00000158125	chr1-33669553-33670569-CpG:_73-CGI	609337	NA	NA	NA
chr1	33615724	0.721337	0.8657	-0.144363	0.0539213	-2.67729	0.0126279	0.0114447	0.00742197	1	intron (ENSMUST00000027312, intron 7 of 13)	54061	ENSMUST00000027312	chr1-33669553-33670569-CpG:_73-CGI	53829	ENSMUSG00000026134	Prim2	DNA primase, p58 subunit [Source:MGI Symbol;Acc:MGI:97758]
chr1	33616945	0.550321	0.765804	-0.215483	0.0969736	-2.22208	0.0132012	0.0413717	0.026278	1	intron (ENSMUST00000027312, intron 7 of 13)	52840	ENSMUST00000027312	chr1-33669553-33670569-CpG:_73-CGI	52608	ENSMUSG00000026134	Prim2	DNA primase, p58 subunit [Source:MGI Symbol;Acc:MGI:97758]
chr1	33627865	0.866157	0.750689	0.115468	0.0498172	2.31784	0.0110662	0.0112393	0.0204581	1	intron (ENSMUST00000027312, intron 7 of 13)	41920	ENSMUST00000027312	chr1-33669553-33670569-CpG:_73-CGI	41688	ENSMUSG00000026134	Prim2	DNA primase, p58 subunit [Source:MGI Symbol;Acc:MGI:97758]
chr1	33668971	0.725698	0.856049	-0.130351	0.0635322	-2.05173	0.0126995	0.0156675	0.0401961	1	promoter-TSS (ENSMUST00000051203)	814	ENSMUST00000027312	chr1-33669553-33670569-CpG:_73-CGI	582	ENSMUSG00000044744
chr1	33715254	0.764603	0.59628	0.168323	0.0761959	2.20908	0.0126819	0.0147086	0.0271693	1	Intergenic	-4627	ENSMUST00000088287	chr1-33719825-33720450-CpG:_91-CGI	4571	NA	NA	NA
chr1	33719530	0.713997	0.605944	0.108053	0.0510819	2.11529	0.00891751	0.00844716	0.034405	1	promoter-TSS (ENSMUST00000138024)	-351	ENSMUST00000088287	chr1-33719825-33720450-CpG:_91-CGI	295	ENSMUSG00000004768	Rab23	RAB23, member RAS oncogene family [Source:MGI Symbol;Acc:MGI:99833]
chr1	33754980	0.646799	0.400718	0.246081	0.061954	3.97199	0.0101823	0.0118103	7.12733e-05	0.370835	intron (ENSMUST00000044691, intron 1 of 2)	2813	ENSMUST00000044691	chr1-33757611-33757949-CpG:_44-CGI	2631	ENSMUSG00000042215	Bag2	BCL2-associated athanogene 2 [Source:MGI Symbol;Acc:MGI:1891254]
chr1	33756011	0.640415	0.742613	-0.102199	0.0474077	-2.15574	0.0070817	0.00929491	0.0311037	1	intron (ENSMUST00000044691, intron 1 of 2)	1782	ENSMUST00000044691	chr1-33757611-33757949-CpG:_44-CGI	1600	ENSMUSG00000042215	Bag2	BCL2-associated athanogene 2 [Source:MGI Symbol;Acc:MGI:1891254]
chr1	33756869	0.374816	0.495719	-0.120903	0.0575701	-2.1001	0.0156998	0.00728818	0.0357203	1	intron (ENSMUST00000044691, intron 1 of 2)	924	ENSMUST00000044691	chr1-33757611-33757949-CpG:_44-CGI	742	ENSMUSG00000042215	Bag2	BCL2-associated athanogene 2 [Source:MGI Symbol;Acc:MGI:1891254]
chr1	33839298	0.855193	0.95781	-0.102617	0.0472321	-2.17261	0.0138663	0.0154049	0.0298096	1	promoter-TSS (ENSMUST00000171875)	-385	ENSMUST00000171875	chr1-33814130-33814690-CpG:_62-CGI	-24609	ENSMUSG00000081402	Gm15455	predicted gene 15455 [Source:MGI Symbol;Acc:MGI:3705563]
chr1	33914785	0.773569	0.911447	-0.137879	0.0455825	-3.02481	0.010834	0.0105409	0.00248788	0.992894	intron (ENSMUST00000182513, intron 2 of 36)	6561	ENSMUST00000182513	chr1-33908265-33908468-CpG:_16-CGI	-6318	ENSMUSG00000026131	Dst	dystonin [Source:MGI Symbol;Acc:MGI:104627]
chr1	33943960	0.79071	0.932662	-0.141951	0.0617694	-2.29809	0.0129988	0.0219827	0.0215567	1	intron (ENSMUST00000182513, intron 2 of 36)	35736	ENSMUST00000182513	chr1-33908265-33908468-CpG:_16-CGI	-35493	ENSMUSG00000026131	Dst	dystonin [Source:MGI Symbol;Acc:MGI:104627]
chr1	33945910	0.912764	0.81156	0.101204	0.0512809	1.97352	0.0088013	0.0228758	0.0484361	1	intron (ENSMUST00000182513, intron 2 of 36)	35591	ENSMUST00000122557	chr1-33908265-33908468-CpG:_16-CGI	-37443	ENSMUSG00000026131	Dst	dystonin [Source:MGI Symbol;Acc:MGI:104627]
chr1	33966353	0.333132	0.219193	0.113938	0.0580984	1.96113	0.0107255	0.0131979	0.0498639	1	intron (ENSMUST00000182513, intron 2 of 36)	15148	ENSMUST00000122557	chr1-34006046-34006248-CpG:_18-CGI	39693	ENSMUSG00000026131	Dst	dystonin [Source:MGI Symbol;Acc:MGI:104627]
chr1	33990311	0.812777	0.609517	0.20326	0.0800536	2.53905	0.0127826	0.0239479	0.0111153	1	intron (ENSMUST00000182513, intron 3 of 36)	-8810	ENSMUST00000122557	chr1-34006046-34006248-CpG:_18-CGI	15735	ENSMUSG00000026131	Dst	dystonin [Source:MGI Symbol;Acc:MGI:104627]
chr1	33993251	0.864682	0.618837	0.245845	0.095097	2.5852	0.0563115	0.0153105	0.00973222	1	intron (ENSMUST00000182513, intron 3 of 36)	-11750	ENSMUST00000122557	chr1-34006046-34006248-CpG:_18-CGI	12795	ENSMUSG00000026131	Dst	dystonin [Source:MGI Symbol;Acc:MGI:104627]
chr1	34007537	0.57779	0.405968	0.171822	0.0841097	2.04283	0.0125113	0.0134824	0.0410689	1	intron (ENSMUST00000182513, intron 4 of 36)	1411	ENSMUST00000183331	chr1-34006046-34006248-CpG:_18-CGI	-1290	ENSMUSG00000026131	Dst	dystonin [Source:MGI Symbol;Acc:MGI:104627]
chr1	34059084	0.847046	0.642108	0.204938	0.0805818	2.54324	0.0201807	0.014281	0.0109831	1	intron (ENSMUST00000097786, intron 1 of 92)	-30207	ENSMUST00000182410	chr1-34011484-34011861-CpG:_52-CGI	-47224	ENSMUSG00000026131	Dst	dystonin [Source:MGI Symbol;Acc:MGI:104627]
chr1	34070306	0.799538	0.940988	-0.14145	0.0594243	-2.38034	0.0132404	0.0193784	0.0172968	1	intron (ENSMUST00000097786, intron 1 of 92)	-18985	ENSMUST00000182410	chr1-34011484-34011861-CpG:_52-CGI	-58446	ENSMUSG00000026131	Dst	dystonin [Source:MGI Symbol;Acc:MGI:104627]
chr1	34071615	0.824744	0.622921	0.201823	0.084113	2.39943	0.0296939	0.0171849	0.0164208	1	intron (ENSMUST00000097786, intron 1 of 92)	-17676	ENSMUST00000182410	chr1-34011484-34011861-CpG:_52-CGI	-59755	ENSMUSG00000026131	Dst	dystonin [Source:MGI Symbol;Acc:MGI:104627]
chr1	34074045	0.434816	0.606151	-0.171335	0.0647886	-2.64453	0.0164885	0.00920783	0.00818054	1	intron (ENSMUST00000097786, intron 1 of 92)	-15246	ENSMUST00000182410	chr1-34011484-34011861-CpG:_52-CGI	-62185	ENSMUSG00000026131	Dst	dystonin [Source:MGI Symbol;Acc:MGI:104627]
chr1	34077441	0.139928	0.0312168	0.108711	0.0484078	2.24573	0.0128785	0.0231231	0.0247216	1	intron (ENSMUST00000097786, intron 1 of 92)	-11850	ENSMUST00000182410	chr1-34011484-34011861-CpG:_52-CGI	-65581	ENSMUSG00000026131	Dst	dystonin [Source:MGI Symbol;Acc:MGI:104627]
chr1	34110691	0.280926	0.153636	0.12729	0.0483037	2.6352	0.00912104	0.0118882	0.00840888	1	intron (ENSMUST00000182410, intron 1 of 3)	-10558	ENSMUST00000183006	chr1-34177942-34178193-CpG:_25-CGI	67251	ENSMUSG00000026131	Dst	dystonin [Source:MGI Symbol;Acc:MGI:104627]
chr1	34140358	0.428908	0.589055	-0.160147	0.0698924	-2.29134	0.0107215	0.0205079	0.021944	1	intron (ENSMUST00000182513, intron 9 of 36)	19109	ENSMUST00000183006	chr1-34177942-34178193-CpG:_25-CGI	37584	ENSMUSG00000026131	Dst	dystonin [Source:MGI Symbol;Acc:MGI:104627]
chr1	34220151	0.7924	0.588672	0.203728	0.0753619	2.70333	0.0139444	0.0142351	0.00686495	1	intron (ENSMUST00000097786, intron 49 of 92)	-16444	ENSMUST00000182403	chr1-34177942-34178193-CpG:_25-CGI	-41959	ENSMUSG00000026131	Dst	dystonin [Source:MGI Symbol;Acc:MGI:104627]
chr1	34236540	0.121407	0.00335742	0.11805	0.0576702	2.04698	0.0422764	0.0216756	0.04066	1	promoter-TSS (ENSMUST00000182403)	-55	ENSMUST00000182403	chr1-34177942-34178193-CpG:_25-CGI	-58348	ENSMUSG00000098168
chr1	34270863	0.649115	0.497601	0.151514	0.0756568	2.00265	0.0105195	0.0281008	0.0452145	1	exon (ENSMUST00000097785, exon 76 of 98)	-22591	ENSMUST00000182018	chr1-34177942-34178193-CpG:_25-CGI	-92671	ENSMUSG00000026131	Dst	dystonin [Source:MGI Symbol;Acc:MGI:104627]
chr1	34270900	0.796689	0.676598	0.120091	0.0608347	1.97405	0.009614	0.0211701	0.0483759	1	exon (ENSMUST00000097785, exon 76 of 98)	-22554	ENSMUST00000182018	chr1-34177942-34178193-CpG:_25-CGI	-92708	ENSMUSG00000026131	Dst	dystonin [Source:MGI Symbol;Acc:MGI:104627]
chr1	34270905	0.656024	0.510955	0.14507	0.0589776	2.45974	0.00868692	0.0140127	0.0139037	1	exon (ENSMUST00000097785, exon 76 of 98)	-22549	ENSMUST00000182018	chr1-34177942-34178193-CpG:_25-CGI	-92713	ENSMUSG00000026131	Dst	dystonin [Source:MGI Symbol;Acc:MGI:104627]
chr1	34289302	0.585667	0.705861	-0.120194	0.0606949	-1.98031	0.0103948	0.0102895	0.0476691	1	intron (ENSMUST00000097786, intron 80 of 92)	-4152	ENSMUST00000182018	chr1-34177942-34178193-CpG:_25-CGI	-111110	ENSMUSG00000026131	Dst	dystonin [Source:MGI Symbol;Acc:MGI:104627]
chr1	34306564	0.912618	0.790024	0.122594	0.0529608	2.31481	0.0158053	0.011597	0.0206232	1	TTS (ENSMUST00000182507)	12119	ENSMUST00000182507	chr1-34177942-34178193-CpG:_25-CGI	-128372	ENSMUSG00000026131	Dst	dystonin [Source:MGI Symbol;Acc:MGI:104627]
chr1	34367909	0.461631	0.616488	-0.154857	0.0741165	-2.08937	0.0115957	0.0131622	0.0366747	1	Intergenic	71762	ENSMUST00000042493	chr1-34439241-34440138-CpG:_64-CGI	71332	NA	NA	NA
chr1	34432853	0.273572	0.405565	-0.131993	0.0648017	-2.03688	0.0105332	0.0149061	0.0416621	1	Intergenic	6818	ENSMUST00000042493	chr1-34439241-34440138-CpG:_64-CGI	6388	NA	NA	NA
chr1	34433348	0.0918316	0.250055	-0.158223	0.0567987	-2.78568	0.0113965	0.0150434	0.00534151	1	Intergenic	6323	ENSMUST00000042493	chr1-34439241-34440138-CpG:_64-CGI	5893	NA	NA	NA
chr1	34462715	0.727537	0.893416	-0.165879	0.0705088	-2.3526	0.0131663	0.0202399	0.0186427	1	exon (ENSMUST00000027302, exon 2 of 15)	2970	ENSMUST00000027302	chr1-34459407-34459964-CpG:_43-CGI	-2752	ENSMUSG00000026126	Ptpn18	protein tyrosine phosphatase, non-receptor type 18 [Source:MGI Symbol;Acc:MGI:108410]
chr1	34485659	0.10018	0.21498	-0.1148	0.0520253	-2.20662	0.0110416	0.0148254	0.0273407	1	Intergenic	-12770	ENSMUST00000027299	chr1-34472754-34472966-CpG:_19-CGI	-12694	NA	NA	NA
chr1	34499370	0.760644	0.56647	0.194173	0.0715796	2.71269	0.0111538	0.0178988	0.00667392	1	exon (ENSMUST00000027299, exon 2 of 5)	941	ENSMUST00000027299	chr1-34472754-34472966-CpG:_19-CGI	-26405	ENSMUSG00000026125	Prss39	protease, serine 39 [Source:MGI Symbol;Acc:MGI:1270856]
chr1	34511448	0.385361	0.25232	0.133041	0.0654577	2.03248	0.0177157	0.0102342	0.0421053	1	Intergenic	13019	ENSMUST00000027299	chr1-34472754-34472966-CpG:_19-CGI	-38483	NA	NA	NA
chr1	34538510	0.831909	0.706589	0.12532	0.0567457	2.20845	0.0112191	0.0110817	0.0272133	1	intron (ENSMUST00000027298, intron 5 of 5)	2863	ENSMUST00000027298	chr1-34579529-34579840-CpG:_42-CGI	41019	ENSMUSG00000026124	Cfc1	cripto, FRL-1, cryptic family 1 [Source:MGI Symbol;Acc:MGI:109448]
chr1	34602709	0.355126	0.197995	0.157131	0.0592698	2.65112	0.010469	0.0148609	0.00802257	1	Intergenic	23017	ENSMUST00000052670	chr1-34579529-34579840-CpG:_42-CGI	-22870	NA	NA	NA
chr1	34642836	0.724092	0.83601	-0.111917	0.0475316	-2.35459	0.00949082	0.0111813	0.0185433	1	Intergenic	-35351	ENSMUST00000159747	chr1-34678070-34678419-CpG:_37-CGI	35234	NA	NA	NA
chr1	34671954	0.471046	0.681787	-0.210741	0.0900791	-2.33951	0.0124507	0.0430303	0.019309	1	Intergenic	-6233	ENSMUST00000159747	chr1-34678070-34678419-CpG:_37-CGI	6116	NA	NA	NA
chr1	34700568	0.56796	0.452358	0.115601	0.0555708	2.08025	0.00870742	0.00926645	0.0375026	1	intron (ENSMUST00000159747, intron 1 of 13)	22381	ENSMUST00000159747	chr1-34678070-34678419-CpG:_37-CGI	-22150	ENSMUSG00000037509	Arhgef4	Rho guanine nucleotide exchange factor (GEF) 4 [Source:MGI Symbol;Acc:MGI:2442507]
chr1	34802477	0.184626	0.33139	-0.146764	0.0598755	-2.45115	0.0189884	0.010315	0.01424	1	intron (ENSMUST00000047664, intron 1 of 9)	737	ENSMUST00000160855	chr1-34801701-34802059-CpG:_40-CGI	-419	ENSMUSG00000037509	Arhgef4	Rho guanine nucleotide exchange factor (GEF) 4 [Source:MGI Symbol;Acc:MGI:2442507]
chr1	34802539	0.474892	0.724935	-0.250043	0.0719964	-3.473	0.0145624	0.0246588	0.000514684	0.677706	intron (ENSMUST00000047664, intron 1 of 9)	799	ENSMUST00000160855	chr1-34801701-34802059-CpG:_40-CGI	-481	ENSMUSG00000037509	Arhgef4	Rho guanine nucleotide exchange factor (GEF) 4 [Source:MGI Symbol;Acc:MGI:2442507]
chr1	34929718	0.938478	0.806975	0.131503	0.0621252	2.11674	0.0135754	0.0216053	0.0342819	1	Intergenic	77882	ENSMUST00000152654	chr1-34930034-34930639-CpG:_47-CGI	316	NA	NA	NA
chr1	34930115	0.893479	0.688314	0.205165	0.0760835	2.69658	0.0130041	0.0226133	0.00700563	1	Intergenic	78279	ENSMUST00000152654	chr1-34930034-34930639-CpG:_47-CGI	0	NA	NA	NA
chr1	34930142	0.93252	0.771262	0.161258	0.0565646	2.85087	0.0143449	0.012719	0.00436001	1	Intergenic	78306	ENSMUST00000152654	chr1-34930034-34930639-CpG:_47-CGI	0	NA	NA	NA
chr1	34930370	0.932311	0.812879	0.119432	0.0562113	2.12469	0.0101861	0.0269749	0.0336125	1	Intergenic	78534	ENSMUST00000152654	chr1-34930034-34930639-CpG:_47-CGI	0	NA	NA	NA
chr1	34930624	0.976487	0.870743	0.105744	0.0473539	2.23307	0.0137219	0.0318518	0.0255445	1	Intergenic	78788	ENSMUST00000152654	chr1-34930034-34930639-CpG:_47-CGI	0	NA	NA	NA
chr1	35209257	0.574802	0.79808	-0.223278	0.0824312	-2.70866	0.0233512	0.0145054	0.00675549	1	Intergenic	-30174	ENSMUST00000104043	chr1-34930034-34930639-CpG:_47-CGI	-278619	NA	NA	NA
chr1	35452735	0.7031	0.828883	-0.125784	0.0514913	-2.44281	0.0113152	0.0113823	0.0145733	1	Intergenic	-273652	ENSMUST00000104043	chr1-34930034-34930639-CpG:_47-CGI	-522097	NA	NA	NA
chr1	35453229	0.567285	0.732266	-0.164981	0.0679408	-2.4283	0.0114418	0.0134562	0.0151699	1	Intergenic	-274146	ENSMUST00000104043	chr1-34930034-34930639-CpG:_47-CGI	-522591	NA	NA	NA
chr1	35465385	0.374189	0.549136	-0.174946	0.0693022	-2.5244	0.0142717	0.0140343	0.0115897	1	Intergenic	-286302	ENSMUST00000104043	chr1-34930034-34930639-CpG:_47-CGI	-534747	NA	NA	NA
chr1	35825394	0.670736	0.86928	-0.198544	0.0682947	-2.90717	0.0155006	0.0180078	0.0036471	1	Intergenic	63793	ENSMUST00000082667	chr1-36068460-36069216-CpG:_81-CGI	243066	NA	NA	NA
chr1	35825404	0.454759	0.636223	-0.181464	0.0860757	-2.10818	0.0232424	0.0166286	0.035015	1	Intergenic	63803	ENSMUST00000082667	chr1-36068460-36069216-CpG:_81-CGI	243056	NA	NA	NA
chr1	35825409	0.428874	0.703867	-0.274993	0.077052	-3.56893	0.0148217	0.016816	0.000358442	0.61188	Intergenic	63808	ENSMUST00000082667	chr1-36068460-36069216-CpG:_81-CGI	243051	NA	NA	NA
chr1	35839632	0.76837	0.599556	0.168814	0.0689018	2.45007	0.0115119	0.0130656	0.0142829	1	Intergenic	78031	ENSMUST00000082667	chr1-36068460-36069216-CpG:_81-CGI	228828	NA	NA	NA
chr1	35848283	0.724247	0.594926	0.12932	0.0547853	2.36049	0.00877876	0.00975871	0.0182506	1	Intergenic	86682	ENSMUST00000082667	chr1-36068460-36069216-CpG:_81-CGI	220177	NA	NA	NA
chr1	35848305	0.595292	0.733224	-0.137932	0.0660548	-2.08815	0.0092618	0.0265883	0.0367842	1	Intergenic	86704	ENSMUST00000082667	chr1-36068460-36069216-CpG:_81-CGI	220155	NA	NA	NA
chr1	35865068	0.845301	0.722549	0.122752	0.0498269	2.46357	0.0104625	0.0101798	0.0137561	1	Intergenic	103467	ENSMUST00000082667	chr1-36068460-36069216-CpG:_81-CGI	203392	NA	NA	NA
chr1	35866173	0.826818	0.937743	-0.110924	0.0486704	-2.2791	0.0163684	0.0121304	0.0226614	1	Intergenic	104572	ENSMUST00000082667	chr1-36068460-36069216-CpG:_81-CGI	202287	NA	NA	NA
chr1	35866856	0.821969	0.932659	-0.11069	0.0467864	-2.36586	0.0119299	0.0263406	0.0179885	1	Intergenic	105255	ENSMUST00000082667	chr1-36068460-36069216-CpG:_81-CGI	201604	NA	NA	NA
chr1	35875250	0.796308	0.661043	0.135265	0.0675809	2.00152	0.0107262	0.0156529	0.0453359	1	Intergenic	113649	ENSMUST00000082667	chr1-36068460-36069216-CpG:_81-CGI	193210	NA	NA	NA
chr1	35890238	0.370713	0.508288	-0.137576	0.0654074	-2.10336	0.00996658	0.0115022	0.035434	1	Intergenic	128637	ENSMUST00000082667	chr1-36068460-36069216-CpG:_81-CGI	178222	NA	NA	NA
chr1	35978849	0.655364	0.784816	-0.129452	0.0621196	-2.08392	0.0173796	0.0108924	0.0371677	1	Intergenic	-89550	ENSMUST00000088174	chr1-36068460-36069216-CpG:_81-CGI	89611	NA	NA	NA
chr1	35986340	0.751729	0.871424	-0.119694	0.0604041	-1.98156	0.0120424	0.0142208	0.0475285	1	Intergenic	-82059	ENSMUST00000088174	chr1-36068460-36069216-CpG:_81-CGI	82120	NA	NA	NA
chr1	35986375	0.727596	0.870212	-0.142616	0.0644238	-2.21372	0.0119886	0.0182199	0.0268484	1	Intergenic	-82024	ENSMUST00000088174	chr1-36068460-36069216-CpG:_81-CGI	82085	NA	NA	NA
chr1	36054989	0.828195	0.677761	0.150434	0.0525168	2.86448	0.011913	0.0107379	0.0041769	1	Intergenic	-13410	ENSMUST00000088174	chr1-36068460-36069216-CpG:_81-CGI	13471	NA	NA	NA
chr1	36061549	0.47833	0.725145	-0.246815	0.0720854	-3.42392	0.0148929	0.0163192	0.00061724	0.715224	Intergenic	-6850	ENSMUST00000088174	chr1-36068460-36069216-CpG:_81-CGI	6911	NA	NA	NA
chr1	36071518	0.598332	0.800261	-0.201929	0.0726321	-2.78016	0.0166204	0.0124643	0.00543324	1	intron (ENSMUST00000088174, intron 1 of 1)	3119	ENSMUST00000088174	chr1-36068460-36069216-CpG:_81-CGI	-2303	ENSMUSG00000045216	Hs6st1	heparan sulfate 6-O-sulfotransferase 1 [Source:MGI Symbol;Acc:MGI:1354958]
chr1	36072240	0.328738	0.439115	-0.110377	0.0522281	-2.11336	0.00847574	0.00852061	0.0345698	1	intron (ENSMUST00000088174, intron 1 of 1)	3841	ENSMUST00000088174	chr1-36068460-36069216-CpG:_81-CGI	-3025	ENSMUSG00000045216	Hs6st1	heparan sulfate 6-O-sulfotransferase 1 [Source:MGI Symbol;Acc:MGI:1354958]
chr1	36072341	0.66227	0.82806	-0.165789	0.0634559	-2.61267	0.013914	0.0171863	0.00898379	1	intron (ENSMUST00000088174, intron 1 of 1)	3942	ENSMUST00000088174	chr1-36068460-36069216-CpG:_81-CGI	-3126	ENSMUSG00000045216	Hs6st1	heparan sulfate 6-O-sulfotransferase 1 [Source:MGI Symbol;Acc:MGI:1354958]
chr1	36075061	0.644434	0.446362	0.198073	0.0765228	2.58841	0.012099	0.019134	0.00964195	1	intron (ENSMUST00000088174, intron 1 of 1)	6662	ENSMUST00000088174	chr1-36068460-36069216-CpG:_81-CGI	-5846	ENSMUSG00000045216	Hs6st1	heparan sulfate 6-O-sulfotransferase 1 [Source:MGI Symbol;Acc:MGI:1354958]
chr1	36075086	0.792658	0.67108	0.121578	0.0578542	2.10145	0.0107694	0.0104134	0.0356013	1	intron (ENSMUST00000088174, intron 1 of 1)	6687	ENSMUST00000088174	chr1-36068460-36069216-CpG:_81-CGI	-5871	ENSMUSG00000045216	Hs6st1	heparan sulfate 6-O-sulfotransferase 1 [Source:MGI Symbol;Acc:MGI:1354958]
chr1	36075100	0.671319	0.481592	0.189726	0.0688827	2.75434	0.0173723	0.0115927	0.00588108	1	intron (ENSMUST00000088174, intron 1 of 1)	6701	ENSMUST00000088174	chr1-36068460-36069216-CpG:_81-CGI	-5885	ENSMUSG00000045216	Hs6st1	heparan sulfate 6-O-sulfotransferase 1 [Source:MGI Symbol;Acc:MGI:1354958]
chr1	36075134	0.817817	0.683938	0.133878	0.0572727	2.33756	0.00849381	0.0180653	0.0194103	1	intron (ENSMUST00000088174, intron 1 of 1)	6735	ENSMUST00000088174	chr1-36068460-36069216-CpG:_81-CGI	-5919	ENSMUSG00000045216	Hs6st1	heparan sulfate 6-O-sulfotransferase 1 [Source:MGI Symbol;Acc:MGI:1354958]
chr1	36130471	0.716149	0.865146	-0.148998	0.0498071	-2.99149	0.0136809	0.0100989	0.00277617	1	Intergenic	20052	ENSMUST00000173250	chr1-36103537-36104186-CpG:_46-CGI	-26286	NA	NA	NA
chr1	36131577	0.408299	0.543498	-0.135199	0.0592942	-2.28013	0.00756146	0.0153311	0.0225998	1	Intergenic	18946	ENSMUST00000173250	chr1-36103537-36104186-CpG:_46-CGI	-27392	NA	NA	NA
chr1	36180166	0.730145	0.856616	-0.126471	0.0546334	-2.3149	0.0153873	0.0116302	0.0206181	1	intron (ENSMUST00000174716, intron 18 of 18)	2467	ENSMUST00000173166	chr1-36243891-36244412-CpG:_53-CGI	63725	ENSMUSG00000037470	Uggt1	UDP-glucose glycoprotein glucosyltransferase 1 [Source:MGI Symbol;Acc:MGI:2443162]
chr1	36269771	0.308635	0.453683	-0.145048	0.0664917	-2.18145	0.0178645	0.0118499	0.0291503	1	intron (ENSMUST00000056946, intron 1 of 3)	3653	ENSMUST00000056946	chr1-36269231-36269697-CpG:_48-CGI	-75	ENSMUSG00000047180	Neurl3	neuralized homolog 3 homolog (Drosophila) [Source:MGI Symbol;Acc:MGI:2429944]
chr1	36273526	0.125487	0.0149918	0.110495	0.0320872	3.44358	0.0112987	0.0140513	0.000574057	0.699691	promoter-TSS (ENSMUST00000056946)	-102	ENSMUST00000056946	chr1-36269231-36269697-CpG:_48-CGI	-3830	ENSMUSG00000047180	Neurl3	neuralized homolog 3 homolog (Drosophila) [Source:MGI Symbol;Acc:MGI:2429944]
chr1	36306762	0.748805	0.860922	-0.112118	0.0457823	-2.44893	0.00957673	0.0117801	0.0143281	1	promoter-TSS (ENSMUST00000145179)	-970	ENSMUST00000126413	chr1-36307616-36308213-CpG:_61-CGI	854	ENSMUSG00000037447	Arid5a	AT rich interactive domain 5A (MRF1-like) [Source:MGI Symbol;Acc:MGI:2443039]
chr1	36308966	0.624492	0.459986	0.164506	0.0804265	2.04542	0.0149113	0.0148688	0.0408134	1	intron (ENSMUST00000115029, intron 1 of 3)	1188	ENSMUST00000140218	chr1-36307616-36308213-CpG:_61-CGI	-754	ENSMUSG00000037447	Arid5a	AT rich interactive domain 5A (MRF1-like) [Source:MGI Symbol;Acc:MGI:2443039]
chr1	36309186	0.299455	0.434588	-0.135133	0.0683001	-1.97851	0.0110082	0.014523	0.0478708	1	intron (ENSMUST00000115029, intron 1 of 3)	1408	ENSMUST00000140218	chr1-36307616-36308213-CpG:_61-CGI	-974	ENSMUSG00000037447	Arid5a	AT rich interactive domain 5A (MRF1-like) [Source:MGI Symbol;Acc:MGI:2443039]
chr1	36309658	0.194673	0.0825841	0.112089	0.0526456	2.12912	0.0122447	0.0140582	0.0332444	1	intron (ENSMUST00000115029, intron 1 of 3)	1880	ENSMUST00000140218	chr1-36307616-36308213-CpG:_61-CGI	-1446	ENSMUSG00000037447	Arid5a	AT rich interactive domain 5A (MRF1-like) [Source:MGI Symbol;Acc:MGI:2443039]
chr1	36316261	0.77522	0.911786	-0.136566	0.0507828	-2.68922	0.0117838	0.0172546	0.00716194	1	promoter-TSS (ENSMUST00000141121)	270	ENSMUST00000147123	chr1-36307616-36308213-CpG:_61-CGI	-8049	ENSMUSG00000037447	Arid5a	AT rich interactive domain 5A (MRF1-like) [Source:MGI Symbol;Acc:MGI:2443039]
chr1	36316467	0.955659	0.843987	0.111672	0.0519464	2.14976	0.0144551	0.0178102	0.0315745	1	promoter-TSS (ENSMUST00000141121)	476	ENSMUST00000147123	chr1-36307616-36308213-CpG:_61-CGI	-8255	ENSMUSG00000037447	Arid5a	AT rich interactive domain 5A (MRF1-like) [Source:MGI Symbol;Acc:MGI:2443039]
chr1	36354142	0.734118	0.849797	-0.115679	0.0563083	-2.05439	0.0118989	0.0123277	0.0399383	1	exon (ENSMUST00000010597, exon 7 of 21)	15038	ENSMUST00000010597	chr1-36368684-36369330-CpG:_74-CGI	14542	ENSMUSG00000010453	Kansl3	KAT8 regulatory NSL complex subunit 3 [Source:MGI Symbol;Acc:MGI:1918055]
chr1	36367711	0.475653	0.373499	0.102155	0.0483429	2.11312	0.00716099	0.00844943	0.0345902	1	intron (ENSMUST00000010597, intron 2 of 20)	1469	ENSMUST00000010597	chr1-36368684-36369330-CpG:_74-CGI	973	ENSMUSG00000010453	Kansl3	KAT8 regulatory NSL complex subunit 3 [Source:MGI Symbol;Acc:MGI:1918055]
chr1	36462456	0.224682	0.507938	-0.283257	0.0864241	-3.27752	0.0153134	0.0175142	0.00104724	0.818364	Intergenic	-9163	ENSMUST00000153128	chr1-36471266-36472155-CpG:_72-CGI	8810	NA	NA	NA
chr1	36472434	0.395135	0.575695	-0.180561	0.0546532	-3.30376	0.00911026	0.00983193	0.000953988	0.80459	exon (ENSMUST00000153128, exon 1 of 7)	815	ENSMUST00000153128	chr1-36471266-36472155-CpG:_72-CGI	-280	ENSMUSG00000037408	Cnnm4	cyclin M4 [Source:MGI Symbol;Acc:MGI:2151060]
chr1	36474117	0.837498	0.943728	-0.10623	0.0507776	-2.09207	0.0148412	0.0129161	0.0364327	1	intron (ENSMUST00000153128, intron 1 of 6)	2498	ENSMUST00000153128	chr1-36471266-36472155-CpG:_72-CGI	-1963	ENSMUSG00000037408	Cnnm4	cyclin M4 [Source:MGI Symbol;Acc:MGI:2151060]
chr1	36546028	0.435144	0.63399	-0.198846	0.0867687	-2.29168	0.016134	0.0143037	0.0219242	1	intron (ENSMUST00000001172, intron 1 of 3)	1172	ENSMUST00000001172	chr1-36546910-36547290-CpG:_38-CGI	882	ENSMUSG00000079610	Ankrd39	ankyrin repeat domain 39 [Source:MGI Symbol;Acc:MGI:1914816]
chr1	36547668	0.454268	0.568561	-0.114293	0.0553623	-2.06446	0.00960208	0.00918008	0.0389744	1	promoter-TSS (ENSMUST00000001172)	-468	ENSMUST00000001172	chr1-36546910-36547290-CpG:_38-CGI	-379	ENSMUSG00000079610	Ankrd39	ankyrin repeat domain 39 [Source:MGI Symbol;Acc:MGI:1914816]
chr1	36567935	0.535667	0.754999	-0.219332	0.0754007	-2.90888	0.0165351	0.0186679	0.00362721	1	intron (ENSMUST00000131336, intron 3 of 3)	9577	ENSMUST00000149224	chr1-36556807-36558424-CpG:_139-CGI	-9512	ENSMUSG00000046337	Fam178b	family with sequence similarity 178, member B [Source:MGI Symbol;Acc:MGI:3026913]
chr1	36568073	0.603923	0.793377	-0.189454	0.0849887	-2.22917	0.0142768	0.0144823	0.0258028	1	intron (ENSMUST00000131336, intron 3 of 3)	9715	ENSMUST00000149224	chr1-36556807-36558424-CpG:_139-CGI	-9650	ENSMUSG00000046337	Fam178b	family with sequence similarity 178, member B [Source:MGI Symbol;Acc:MGI:3026913]
chr1	36580444	0.172432	0.0254101	0.147021	0.0463642	3.17102	0.0117233	0.0228446	0.00151907	0.890653	intron (ENSMUST00000131336, intron 2 of 3)	7242	ENSMUST00000131336	chr1-36556807-36558424-CpG:_139-CGI	-22021	ENSMUSG00000046337	Fam178b	family with sequence similarity 178, member B [Source:MGI Symbol;Acc:MGI:3026913]
chr1	36607103	0.204714	0.47311	-0.268396	0.0824565	-3.255	0.0144786	0.0135733	0.00113392	0.833982	intron (ENSMUST00000114981, intron 7 of 9)	5302	ENSMUST00000161062	chr1-36556807-36558424-CpG:_139-CGI	-48680	ENSMUSG00000046337	Fam178b	family with sequence similarity 178, member B [Source:MGI Symbol;Acc:MGI:3026913]
chr1	36607108	0.24839	0.47353	-0.22514	0.0879413	-2.56012	0.0208332	0.0135501	0.0104635	1	intron (ENSMUST00000114981, intron 7 of 9)	5307	ENSMUST00000161062	chr1-36556807-36558424-CpG:_139-CGI	-48685	ENSMUSG00000046337	Fam178b	family with sequence similarity 178, member B [Source:MGI Symbol;Acc:MGI:3026913]
chr1	36640614	0.641221	0.464819	0.176402	0.08365	2.10881	0.013074	0.0137228	0.0349607	1	intron (ENSMUST00000114981, intron 4 of 9)	-23350	ENSMUST00000104746	chr1-36683084-36683438-CpG:_32-CGI	42470	ENSMUSG00000046337	Fam178b	family with sequence similarity 178, member B [Source:MGI Symbol;Acc:MGI:3026913]
chr1	36691034	0.527458	0.722428	-0.19497	0.0757475	-2.57395	0.0131512	0.0137495	0.0100546	1	promoter-TSS (ENSMUST00000081180)	-452	ENSMUST00000081180	chr1-36691322-36691869-CpG:_58-CGI	288	ENSMUSG00000061518	Cox5b	cytochrome c oxidase subunit Vb [Source:MGI Symbol;Acc:MGI:88475]
chr1	36759229	0.485929	0.727005	-0.241076	0.0848041	-2.84274	0.0127516	0.0232999	0.00447272	1	Intergenic	-2631	ENSMUST00000027291	chr1-36770808-36771193-CpG:_44-CGI	11579	NA	NA	NA
chr1	36759240	0.83366	0.957902	-0.124242	0.0549386	-2.26148	0.0135155	0.0223845	0.0237298	1	Intergenic	-2620	ENSMUST00000027291	chr1-36770808-36771193-CpG:_44-CGI	11568	NA	NA	NA
chr1	36771106	0.383275	0.275888	0.107387	0.0526974	2.03781	0.00967783	0.0084832	0.0415687	1	exon (ENSMUST00000027291, exon 2 of 13)	-5233	ENSMUST00000180475	chr1-36770808-36771193-CpG:_44-CGI	0	ENSMUSG00000026117	Zap70	zeta-chain (TCR) associated protein kinase [Source:MGI Symbol;Acc:MGI:99613]
chr1	36772418	0.552918	0.730088	-0.17717	0.0640424	-2.76644	0.00944586	0.0188589	0.00566717	1	intron (ENSMUST00000027291, intron 3 of 12)	-6545	ENSMUST00000180475	chr1-36770808-36771193-CpG:_44-CGI	-1226	ENSMUSG00000026117	Zap70	zeta-chain (TCR) associated protein kinase [Source:MGI Symbol;Acc:MGI:99613]
chr1	36782108	0.551782	0.698952	-0.14717	0.0724881	-2.03026	0.0136679	0.0166421	0.0423303	1	intron (ENSMUST00000027291, intron 12 of 12)	-16235	ENSMUST00000180475	chr1-36779084-36779320-CpG:_18-CGI	-2789	ENSMUSG00000026117	Zap70	zeta-chain (TCR) associated protein kinase [Source:MGI Symbol;Acc:MGI:99613]
chr1	36782532	0.662297	0.477674	0.184623	0.0837075	2.20557	0.0127162	0.0181447	0.0274142	1	exon (ENSMUST00000027291, exon 13 of 13)	-16659	ENSMUST00000180475	chr1-36779084-36779320-CpG:_18-CGI	-3213	ENSMUSG00000026117	Zap70	zeta-chain (TCR) associated protein kinase [Source:MGI Symbol;Acc:MGI:99613]
chr1	36782641	0.359261	0.542884	-0.183623	0.0770175	-2.38417	0.0148888	0.0135651	0.0171175	1	3' UTR (ENSMUST00000027291, exon 13 of 13)	-16768	ENSMUST00000180475	chr1-36779084-36779320-CpG:_18-CGI	-3322	ENSMUSG00000026117	Zap70	zeta-chain (TCR) associated protein kinase [Source:MGI Symbol;Acc:MGI:99613]
chr1	36782745	0.630813	0.488379	0.142434	0.0668816	2.12964	0.0109103	0.0117869	0.0332013	1	TTS (ENSMUST00000027291)	-16872	ENSMUST00000180475	chr1-36779084-36779320-CpG:_18-CGI	-3426	ENSMUSG00000026117	Zap70	zeta-chain (TCR) associated protein kinase [Source:MGI Symbol;Acc:MGI:99613]
chr1	36785848	0.0931305	0.276844	-0.183713	0.074999	-2.44954	0.0150901	0.0181562	0.0143038	1	Intergenic	-19975	ENSMUST00000180475	chr1-36779084-36779320-CpG:_18-CGI	-6529	NA	NA	NA
chr1	36786823	0.621748	0.823146	-0.201397	0.0754968	-2.66763	0.013332	0.0140089	0.00763883	1	Intergenic	-20950	ENSMUST00000180475	chr1-36779084-36779320-CpG:_18-CGI	-7504	NA	NA	NA
chr1	36804458	0.555515	0.697282	-0.141767	0.0668564	-2.12047	0.0106849	0.0199224	0.0339661	1	intron (ENSMUST00000027290, intron 32 of 40)	-38585	ENSMUST00000180475	chr1-36779084-36779320-CpG:_18-CGI	-25139	ENSMUSG00000026116	Tmem131	transmembrane protein 131 [Source:MGI Symbol;Acc:MGI:1927110]
chr1	36804492	0.441222	0.572181	-0.130959	0.065723	-1.99259	0.012212	0.01189	0.0463065	1	exon (ENSMUST00000027290, exon 32 of 41)	-38619	ENSMUST00000180475	chr1-36779084-36779320-CpG:_18-CGI	-25173	ENSMUSG00000026116	Tmem131	transmembrane protein 131 [Source:MGI Symbol;Acc:MGI:1927110]
chr1	36813907	0.900873	0.788152	0.112721	0.0396816	2.84063	0.00852093	0.00938443	0.00450244	1	intron (ENSMUST00000027290, intron 25 of 40)	-48034	ENSMUST00000180475	chr1-36779084-36779320-CpG:_18-CGI	-34588	ENSMUSG00000026116	Tmem131	transmembrane protein 131 [Source:MGI Symbol;Acc:MGI:1927110]
chr1	36815290	0.649809	0.777651	-0.127841	0.0555766	-2.30027	0.0136736	0.0107355	0.0214331	1	intron (ENSMUST00000027290, intron 25 of 40)	-49417	ENSMUST00000180475	chr1-36779084-36779320-CpG:_18-CGI	-35971	ENSMUSG00000026116	Tmem131	transmembrane protein 131 [Source:MGI Symbol;Acc:MGI:1927110]
chr1	36831512	0.332731	0.197323	0.135408	0.0571878	2.36777	0.0125539	0.0117234	0.0178956	1	intron (ENSMUST00000027290, intron 11 of 40)	-65639	ENSMUST00000180475	chr1-36779084-36779320-CpG:_18-CGI	-52193	ENSMUSG00000026116	Tmem131	transmembrane protein 131 [Source:MGI Symbol;Acc:MGI:1927110]
chr1	36854319	0.872434	0.717311	0.155123	0.0564239	2.74924	0.0124292	0.0148361	0.00597334	1	intron (ENSMUST00000027290, intron 5 of 40)	85207	ENSMUST00000027290	chr1-36779084-36779320-CpG:_18-CGI	-75000	ENSMUSG00000026116	Tmem131	transmembrane protein 131 [Source:MGI Symbol;Acc:MGI:1927110]
chr1	36854327	0.814215	0.684299	0.129916	0.0649946	1.99888	0.0249008	0.0107078	0.0456217	1	intron (ENSMUST00000027290, intron 5 of 40)	85199	ENSMUST00000027290	chr1-36779084-36779320-CpG:_18-CGI	-75008	ENSMUSG00000026116	Tmem131	transmembrane protein 131 [Source:MGI Symbol;Acc:MGI:1927110]
chr1	36854597	0.605597	0.375745	0.229851	0.0709888	3.23785	0.0208848	0.0109563	0.00120433	0.842235	intron (ENSMUST00000027290, intron 5 of 40)	84929	ENSMUST00000027290	chr1-36779084-36779320-CpG:_18-CGI	-75278	ENSMUSG00000026116	Tmem131	transmembrane protein 131 [Source:MGI Symbol;Acc:MGI:1927110]
chr1	36883895	0.622997	0.4941	0.128897	0.0593272	2.17265	0.00770344	0.0146148	0.029807	1	intron (ENSMUST00000027290, intron 2 of 40)	55631	ENSMUST00000027290	chr1-36938841-36940122-CpG:_154-CGI	54946	ENSMUSG00000026116	Tmem131	transmembrane protein 131 [Source:MGI Symbol;Acc:MGI:1927110]
chr1	36919252	0.597429	0.40882	0.188609	0.0905929	2.08194	0.0141952	0.0141776	0.0373481	1	intron (ENSMUST00000027290, intron 1 of 40)	20274	ENSMUST00000027290	chr1-36938841-36940122-CpG:_154-CGI	19589	ENSMUSG00000026116	Tmem131	transmembrane protein 131 [Source:MGI Symbol;Acc:MGI:1927110]
chr1	36934395	0.724242	0.614418	0.109824	0.0527174	2.08326	0.0110546	0.00850896	0.0372271	1	intron (ENSMUST00000027290, intron 1 of 40)	5131	ENSMUST00000027290	chr1-36938841-36940122-CpG:_154-CGI	4446	ENSMUSG00000026116	Tmem131	transmembrane protein 131 [Source:MGI Symbol;Acc:MGI:1927110]
chr1	36943810	0.780569	0.639573	0.140996	0.0655137	2.15216	0.0179493	0.0129389	0.0313851	1	Intergenic	-4284	ENSMUST00000027290	chr1-36938841-36940122-CpG:_154-CGI	-3689	NA	NA	NA
chr1	37042805	0.789389	0.620743	0.168646	0.0715202	2.35802	0.0168726	0.0183026	0.0183728	1	intron (ENSMUST00000067178, intron 3 of 7)	13422	ENSMUST00000162449	chr1-37029247-37029486-CpG:_17-CGI	-13320	ENSMUSG00000050122	Vwa3b	von Willebrand factor A domain containing 3B [Source:MGI Symbol;Acc:MGI:1918103]
chr1	37063488	0.550224	0.419355	0.130869	0.0640676	2.04267	0.0107289	0.0108346	0.0410851	1	exon (ENSMUST00000117172, exon 7 of 8)	34105	ENSMUST00000162449	chr1-37029247-37029486-CpG:_17-CGI	-34003	ENSMUSG00000050122	Vwa3b	von Willebrand factor A domain containing 3B [Source:MGI Symbol;Acc:MGI:1918103]
chr1	37132425	0.812043	0.670797	0.141246	0.0697573	2.02482	0.0123293	0.0141918	0.0428862	1	Intergenic	-21418	ENSMUST00000027289	chr1-37029247-37029486-CpG:_17-CGI	-102940	NA	NA	NA
chr1	37194942	0.676766	0.815139	-0.138373	0.0551072	-2.51099	0.0115913	0.0101209	0.0120395	1	Intergenic	-23393	ENSMUST00000134238	chr1-37299840-37300507-CpG:_62-CGI	104898	NA	NA	NA
chr1	37194949	0.575715	0.717157	-0.141442	0.0633234	-2.23365	0.00922598	0.016965	0.0255061	1	Intergenic	-23386	ENSMUST00000134238	chr1-37299840-37300507-CpG:_62-CGI	104891	NA	NA	NA
chr1	37300691	0.495379	0.773371	-0.277992	0.124844	-2.22671	0.0827797	0.0162152	0.025967	1	intron (ENSMUST00000140264, intron 1 of 24)	384	ENSMUST00000140264	chr1-37299840-37300507-CpG:_62-CGI	-185	ENSMUSG00000026113	Inpp4a	inositol polyphosphate-4-phosphatase, type I [Source:MGI Symbol;Acc:MGI:1931123]
chr1	37347501	0.339808	0.465245	-0.125437	0.0572714	-2.19023	0.0112516	0.00917952	0.0285078	1	intron (ENSMUST00000140264, intron 1 of 24)	-10417	ENSMUST00000137266	chr1-37299840-37300507-CpG:_62-CGI	-46995	ENSMUSG00000026113	Inpp4a	inositol polyphosphate-4-phosphatase, type I [Source:MGI Symbol;Acc:MGI:1931123]
chr1	37410153	0.777843	0.881898	-0.104055	0.0490894	-2.1197	0.0102694	0.0117493	0.0340314	1	3' UTR (ENSMUST00000132615, exon 24 of 24)	19949	ENSMUST00000027286	chr1-37429777-37430415-CpG:_67-CGI	19624	ENSMUSG00000026113	Inpp4a	inositol polyphosphate-4-phosphatase, type I [Source:MGI Symbol;Acc:MGI:1931123]
chr1	37427739	0.577925	0.46123	0.116695	0.0586183	1.99077	0.00866555	0.0105599	0.0465066	1	intron (ENSMUST00000027286, intron 2 of 2)	2363	ENSMUST00000027286	chr1-37429777-37430415-CpG:_67-CGI	2038	ENSMUSG00000026112	Coa5	cytochrome C oxidase assembly factor 5 [Source:MGI Symbol;Acc:MGI:1923428]
chr1	37460041	0.780063	0.604534	0.175529	0.0632522	2.77506	0.0129205	0.0122092	0.00551912	1	intron (ENSMUST00000143636, intron 5 of 12)	28698	ENSMUST00000134184	chr1-37429777-37430415-CpG:_67-CGI	-29627	ENSMUSG00000026110	Mgat4a	mannoside acetylglucosaminyltransferase 4, isoenzyme A [Source:MGI Symbol;Acc:MGI:2662992]
chr1	37460090	0.809374	0.92842	-0.119046	0.0494437	-2.40771	0.0120997	0.0117078	0.0160531	1	intron (ENSMUST00000143636, intron 5 of 12)	28747	ENSMUST00000134184	chr1-37429777-37430415-CpG:_67-CGI	-29676	ENSMUSG00000026110	Mgat4a	mannoside acetylglucosaminyltransferase 4, isoenzyme A [Source:MGI Symbol;Acc:MGI:2662992]
chr1	37466878	0.484447	0.682046	-0.197599	0.0632986	-3.1217	0.0101277	0.0113009	0.00179808	0.927575	intron (ENSMUST00000143636, intron 2 of 12)	22103	ENSMUST00000151866	chr1-37429777-37430415-CpG:_67-CGI	-36464	ENSMUSG00000026110	Mgat4a	mannoside acetylglucosaminyltransferase 4, isoenzyme A [Source:MGI Symbol;Acc:MGI:2662992]
chr1	37473971	0.762838	0.923731	-0.160892	0.055877	-2.8794	0.0127598	0.0156249	0.00398428	1	intron (ENSMUST00000143636, intron 2 of 12)	15010	ENSMUST00000151866	chr1-37429777-37430415-CpG:_67-CGI	-43557	ENSMUSG00000026110	Mgat4a	mannoside acetylglucosaminyltransferase 4, isoenzyme A [Source:MGI Symbol;Acc:MGI:2662992]
chr1	37479202	0.342543	0.203273	0.13927	0.0670859	2.07599	0.0158889	0.014508	0.0378946	1	intron (ENSMUST00000143636, intron 2 of 12)	9779	ENSMUST00000151866	chr1-37429777-37430415-CpG:_67-CGI	-48788	ENSMUSG00000026110	Mgat4a	mannoside acetylglucosaminyltransferase 4, isoenzyme A [Source:MGI Symbol;Acc:MGI:2662992]
chr1	37492105	0.447902	0.650278	-0.202376	0.0777177	-2.60398	0.0227806	0.0113264	0.00921472	1	intron (ENSMUST00000149791, intron 1 of 4)	-3124	ENSMUST00000151866	chr1-37540315-37540920-CpG:_56-CGI	48210	ENSMUSG00000026110	Mgat4a	mannoside acetylglucosaminyltransferase 4, isoenzyme A [Source:MGI Symbol;Acc:MGI:2662992]
chr1	37544270	0.276493	0.115371	0.161122	0.0643723	2.50298	0.0120259	0.0156362	0.0123154	1	Intergenic	-3255	ENSMUST00000151952	chr1-37540315-37540920-CpG:_56-CGI	-3351	NA	NA	NA
chr1	37624494	0.71835	0.888122	-0.169772	0.0603162	-2.8147	0.0113447	0.0163856	0.00488223	1	exon (ENSMUST00000160023, exon 1 of 4)	747	ENSMUST00000160023	chr1-37540315-37540920-CpG:_56-CGI	-83575	ENSMUSG00000026090	2010300C02Rik	RIKEN cDNA 2010300C02 gene [Source:MGI Symbol;Acc:MGI:1919347]
chr1	37718432	0.601712	0.850233	-0.248521	0.0967426	-2.56889	0.0241967	0.0192143	0.0102026	1	intron (ENSMUST00000160589, intron 1 of 3)	1362	ENSMUST00000160589	chr1-37719313-37720128-CpG:_88-CGI	881	ENSMUSG00000026090	2010300C02Rik	RIKEN cDNA 2010300C02 gene [Source:MGI Symbol;Acc:MGI:1919347]
chr1	37718482	0.910449	0.686653	0.223795	0.0708035	3.1608	0.0206819	0.0172214	0.00157338	0.897341	intron (ENSMUST00000160589, intron 1 of 3)	1312	ENSMUST00000160589	chr1-37719313-37720128-CpG:_88-CGI	831	ENSMUSG00000026090	2010300C02Rik	RIKEN cDNA 2010300C02 gene [Source:MGI Symbol;Acc:MGI:1919347]
chr1	37866194	0.683531	0.809503	-0.125972	0.048413	-2.60203	0.00927693	0.00905243	0.00926733	1	promoter-TSS (ENSMUST00000088072)	896	ENSMUST00000181885	chr1-37864612-37865324-CpG:_78-CGI	-871	ENSMUSG00000060771	Tsga10	testis specific 10 [Source:MGI Symbol;Acc:MGI:2685063]
chr1	37867943	0.513839	0.646949	-0.13311	0.062079	-2.14421	0.010577	0.0110626	0.0320164	1	intron (ENSMUST00000181885, intron 1 of 1)	2645	ENSMUST00000181885	chr1-37864612-37865324-CpG:_78-CGI	-2620	ENSMUSG00000097268	Gm26805	predicted gene, 26805 [Source:MGI Symbol;Acc:MGI:5477299]
chr1	37868780	0.153422	0.347961	-0.19454	0.0769305	-2.52877	0.0141454	0.0153974	0.0114462	1	exon (ENSMUST00000181885, exon 2 of 2)	-2957	ENSMUST00000128085	chr1-37864612-37865324-CpG:_78-CGI	-3457	ENSMUSG00000097268	Gm26805	predicted gene, 26805 [Source:MGI Symbol;Acc:MGI:5477299]
chr1	37903538	0.510351	0.397767	0.112584	0.0529398	2.12664	0.00760719	0.00940467	0.03345	1	Intergenic	6283	ENSMUST00000162513	chr1-37890362-37890782-CpG:_38-CGI	-12757	NA	NA	NA
chr1	37923560	0.432639	0.284173	0.148466	0.07042	2.10829	0.0125156	0.0135016	0.0350058	1	Intergenic	-7068	ENSMUST00000078307	chr1-37890362-37890782-CpG:_38-CGI	-32779	NA	NA	NA
chr1	37985953	0.440685	0.283269	0.157416	0.0699484	2.25046	0.0173268	0.0113351	0.0244196	1	3' UTR (ENSMUST00000162031, exon 5 of 5)	10704	ENSMUST00000162472	chr1-37996946-37997459-CpG:_41-CGI	10993	ENSMUSG00000058407	Txndc9	thioredoxin domain containing 9 [Source:MGI Symbol;Acc:MGI:2138153]
chr1	37999145	0.219663	0.333654	-0.113991	0.0528968	-2.15497	0.0106057	0.012487	0.0311642	1	intron (ENSMUST00000027252, intron 1 of 23)	1136	ENSMUST00000027252	chr1-37997823-37998675-CpG:_101-CGI	-471	ENSMUSG00000026083	Eif5b	eukaryotic translation initiation factor 5B [Source:MGI Symbol;Acc:MGI:2441772]
chr1	38119083	0.818977	0.939557	-0.12058	0.0514904	-2.3418	0.0116484	0.0230377	0.0191912	1	intron (ENSMUST00000027251, intron 1 of 22)	10578	ENSMUST00000027251	chr1-38129048-38130208-CpG:_167-CGI	9965	ENSMUSG00000026082	Rev1	REV1 homolog (S. cerevisiae) [Source:MGI Symbol;Acc:MGI:1929074]
chr1	38133299	0.623865	0.799621	-0.175756	0.0715149	-2.45761	0.0152038	0.0126413	0.0139864	1	Intergenic	-3638	ENSMUST00000027251	chr1-38129048-38130208-CpG:_167-CGI	-3092	NA	NA	NA
chr1	38154094	0.551427	0.780742	-0.229315	0.0804809	-2.84931	0.0123003	0.016371	0.00438141	1	Intergenic	-24433	ENSMUST00000027251	chr1-38129048-38130208-CpG:_167-CGI	-23887	NA	NA	NA
chr1	38320773	0.414509	0.588922	-0.174413	0.052014	-3.35319	0.00935424	0.00823487	0.000798857	0.762722	intron (ENSMUST00000095027, intron 7 of 21)	12872	ENSMUST00000129696	chr1-38210065-38210345-CpG:_26-CGI	-110429	ENSMUSG00000037138	Aff3	AF4/FMR2 family, member 3 [Source:MGI Symbol;Acc:MGI:106927]
chr1	38384283	0.65489	0.467506	0.187384	0.0884533	2.11846	0.0124501	0.0161223	0.0341365	1	promoter-TSS (ENSMUST00000143261)	-665	ENSMUST00000143261	chr1-38210065-38210345-CpG:_26-CGI	-173939	ENSMUSG00000087131	Gm16152	predicted gene 16152 [Source:MGI Symbol;Acc:MGI:3802058]
chr1	38384497	0.61462	0.492304	0.122316	0.0479628	2.55023	0.00874854	0.00674152	0.0107651	1	promoter-TSS (ENSMUST00000143261)	-451	ENSMUST00000143261	chr1-38210065-38210345-CpG:_26-CGI	-174153	ENSMUSG00000087131	Gm16152	predicted gene 16152 [Source:MGI Symbol;Acc:MGI:3802058]
chr1	38384713	0.580359	0.394414	0.185945	0.0707164	2.62945	0.0110534	0.0126816	0.00855238	1	promoter-TSS (ENSMUST00000143261)	-235	ENSMUST00000143261	chr1-38210065-38210345-CpG:_26-CGI	-174369	ENSMUSG00000087131	Gm16152	predicted gene 16152 [Source:MGI Symbol;Acc:MGI:3802058]
chr1	38394695	0.256347	0.412924	-0.156578	0.0667074	-2.34723	0.0142112	0.0147646	0.0189136	1	TTS (ENSMUST00000143261)	5867	ENSMUST00000131663	chr1-38210065-38210345-CpG:_26-CGI	-184351	ENSMUSG00000087131	Gm16152	predicted gene 16152 [Source:MGI Symbol;Acc:MGI:3802058]
chr1	38394742	0.303185	0.457203	-0.154018	0.0755736	-2.03798	0.0168173	0.0210773	0.0415514	1	TTS (ENSMUST00000143261)	5914	ENSMUST00000131663	chr1-38210065-38210345-CpG:_26-CGI	-184398	ENSMUSG00000087131	Gm16152	predicted gene 16152 [Source:MGI Symbol;Acc:MGI:3802058]
chr1	38488300	0.975877	0.812028	0.163849	0.0665467	2.46216	0.0176973	0.0361676	0.0138104	1	intron (ENSMUST00000095027, intron 4 of 21)	99472	ENSMUST00000131663	chr1-38626793-38628084-CpG:_94-CGI	138493	ENSMUSG00000037138	Aff3	AF4/FMR2 family, member 3 [Source:MGI Symbol;Acc:MGI:106927]
chr1	38493642	0.480153	0.663082	-0.182929	0.0761549	-2.40206	0.011402	0.0157895	0.0163028	1	intron (ENSMUST00000095027, intron 4 of 21)	104814	ENSMUST00000131663	chr1-38626793-38628084-CpG:_94-CGI	133151	ENSMUSG00000037138	Aff3	AF4/FMR2 family, member 3 [Source:MGI Symbol;Acc:MGI:106927]
chr1	38497123	0.863911	0.97967	-0.11576	0.0480429	-2.4095	0.0161355	0.0174621	0.0159744	1	intron (ENSMUST00000095027, intron 4 of 21)	108295	ENSMUST00000131663	chr1-38626793-38628084-CpG:_94-CGI	129670	ENSMUSG00000037138	Aff3	AF4/FMR2 family, member 3 [Source:MGI Symbol;Acc:MGI:106927]
chr1	38501061	0.753696	0.607293	0.146403	0.0708057	2.06767	0.0113962	0.0173282	0.0386709	1	intron (ENSMUST00000095027, intron 4 of 21)	112233	ENSMUST00000131663	chr1-38626793-38628084-CpG:_94-CGI	125732	ENSMUSG00000037138	Aff3	AF4/FMR2 family, member 3 [Source:MGI Symbol;Acc:MGI:106927]
chr1	38582414	0.614773	0.722197	-0.107424	0.0513602	-2.09158	0.0103949	0.0078356	0.0364757	1	intron (ENSMUST00000142875, intron 1 of 21)	44770	ENSMUST00000095027	chr1-38626793-38628084-CpG:_94-CGI	44379	ENSMUSG00000037138	Aff3	AF4/FMR2 family, member 3 [Source:MGI Symbol;Acc:MGI:106927]
chr1	38667620	0.673757	0.542429	0.131328	0.0653138	2.01072	0.0107898	0.0106677	0.0443545	1	Intergenic	-2666	ENSMUST00000039827	chr1-38626793-38628084-CpG:_94-CGI	-39537	NA	NA	NA
chr1	38670880	0.318721	0.438182	-0.119461	0.0517305	-2.3093	0.00743625	0.00951566	0.0209272	1	Intergenic	-5926	ENSMUST00000039827	chr1-38626793-38628084-CpG:_94-CGI	-42797	NA	NA	NA
chr1	38761105	0.722806	0.614318	0.108488	0.050087	2.16599	0.00902558	0.00879587	0.0303118	1	Intergenic	60109	ENSMUST00000039612	chr1-38835801-38836776-CpG:_131-CGI	74696	NA	NA	NA
chr1	38837633	0.362923	0.544937	-0.182014	0.0922626	-1.97279	0.017573	0.0347134	0.0485199	1	Intergenic	-1544	ENSMUST00000147695	chr1-38835801-38836776-CpG:_131-CGI	-858	NA	NA	NA
chr1	38837661	0.564931	0.765162	-0.200231	0.0837111	-2.39193	0.0130424	0.0300286	0.0167602	1	Intergenic	-1572	ENSMUST00000147695	chr1-38835801-38836776-CpG:_131-CGI	-886	NA	NA	NA
chr1	38852894	0.48811	0.598811	-0.110701	0.0467128	-2.36982	0.00737523	0.0072192	0.0177968	1	Intergenic	-16805	ENSMUST00000147695	chr1-38835801-38836776-CpG:_131-CGI	-16119	NA	NA	NA
chr1	38856160	0.681563	0.789843	-0.10828	0.0455724	-2.37599	0.00989697	0.0073787	0.0175017	1	Intergenic	-20071	ENSMUST00000147695	chr1-38835801-38836776-CpG:_131-CGI	-19385	NA	NA	NA
chr1	38870071	0.444284	0.604922	-0.160638	0.077912	-2.06179	0.0203561	0.0109594	0.0392278	1	intron (ENSMUST00000027249, intron 5 of 6)	28088	ENSMUST00000027249	chr1-38897864-38898202-CpG:_46-CGI	27793	ENSMUSG00000026080	Chst10	carbohydrate sulfotransferase 10 [Source:MGI Symbol;Acc:MGI:2138283]
chr1	38984429	0.888056	0.991585	-0.103529	0.0418717	-2.47254	0.0140296	0.0225189	0.0134157	1	Intergenic	-3384	ENSMUST00000027247	chr1-38987499-38988052-CpG:_47-CGI	3070	NA	NA	NA
chr1	38988310	0.0131772	0.172465	-0.159288	0.0462784	-3.44195	0.0147495	0.0143707	0.000577543	0.699693	intron (ENSMUST00000027247, intron 1 of 5)	497	ENSMUST00000027247	chr1-38987499-38988052-CpG:_47-CGI	-259	ENSMUSG00000026078	Pdcl3	phosducin-like 3 [Source:MGI Symbol;Acc:MGI:1916083]
chr1	39011062	0.0656375	0.180525	-0.114888	0.0512078	-2.24355	0.0341549	0.014205	0.0248611	1	Intergenic	23249	ENSMUST00000027247	chr1-38987499-38988052-CpG:_47-CGI	-23011	NA	NA	NA
chr1	39012932	0.63497	0.754843	-0.119873	0.0531102	-2.25706	0.00930625	0.00964052	0.0240045	1	Intergenic	25119	ENSMUST00000027247	chr1-38987499-38988052-CpG:_47-CGI	-24881	NA	NA	NA
chr1	39084253	0.709506	0.835464	-0.125958	0.0624308	-2.01756	0.0194778	0.0110988	0.0436373	1	Intergenic	96440	ENSMUST00000027247	chr1-38987499-38988052-CpG:_47-CGI	-96202	NA	NA	NA
chr1	39105820	0.120704	0.242919	-0.122215	0.0531468	-2.29958	0.00824866	0.0206146	0.0214721	1	Intergenic	-87910	ENSMUST00000173050	chr1-39193418-39194435-CpG:_103-CGI	87598	NA	NA	NA
chr1	39105871	0.170324	0.323803	-0.15348	0.0511568	-3.00019	0.00873635	0.0103156	0.00269815	1	Intergenic	-87859	ENSMUST00000173050	chr1-39193418-39194435-CpG:_103-CGI	87547	NA	NA	NA
chr1	39122569	0.829375	0.960115	-0.13074	0.0388578	-3.36457	0.00963856	0.0133725	0.000766629	0.753802	Intergenic	-71161	ENSMUST00000173050	chr1-39193418-39194435-CpG:_103-CGI	70849	NA	NA	NA
chr1	39177754	0.494504	0.630989	-0.136485	0.0678712	-2.01094	0.0106331	0.0142957	0.0443315	1	Intergenic	-15976	ENSMUST00000173050	chr1-39193418-39194435-CpG:_103-CGI	15664	NA	NA	NA
chr1	39340345	0.773839	0.962058	-0.188218	0.0487513	-3.86079	0.0171145	0.0108469	0.000113022	0.421273	intron (ENSMUST00000056815, intron 16 of 20)	-1209	ENSMUST00000172825	chr1-39367434-39368617-CpG:_100-CGI	27089	ENSMUSG00000026077	Npas2	neuronal PAS domain protein 2 [Source:MGI Symbol;Acc:MGI:109232]
chr1	39340719	0.63263	0.763953	-0.131323	0.0596479	-2.20164	0.0167228	0.0092801	0.0276907	1	promoter-TSS (ENSMUST00000172825)	-835	ENSMUST00000172825	chr1-39367434-39368617-CpG:_100-CGI	26715	ENSMUSG00000026077	Npas2	neuronal PAS domain protein 2 [Source:MGI Symbol;Acc:MGI:109232]
chr1	39345318	0.462377	0.218343	0.244033	0.0717455	3.40137	0.0107241	0.0224038	0.000670478	0.72792	exon (ENSMUST00000056815, exon 17 of 21)	3764	ENSMUST00000172825	chr1-39367434-39368617-CpG:_100-CGI	22116	ENSMUSG00000026077	Npas2	neuronal PAS domain protein 2 [Source:MGI Symbol;Acc:MGI:109232]
chr1	39347672	0.73757	0.600615	0.136955	0.0647361	2.11558	0.0140221	0.0152398	0.0343802	1	exon (ENSMUST00000056815, exon 18 of 21)	6118	ENSMUST00000172825	chr1-39367434-39368617-CpG:_100-CGI	19762	ENSMUSG00000026077	Npas2	neuronal PAS domain protein 2 [Source:MGI Symbol;Acc:MGI:109232]
chr1	39367070	0.147345	0.254889	-0.107544	0.0455592	-2.36053	0.0134917	0.00793489	0.018249	1	promoter-TSS (ENSMUST00000179954)	-780	ENSMUST00000178079	chr1-39367434-39368617-CpG:_100-CGI	364	ENSMUSG00000073702	Rpl31	ribosomal protein L31 [Source:MGI Symbol;Acc:MGI:2149632]
chr1	39370957	0.802434	0.912276	-0.109842	0.0516033	-2.12857	0.0123518	0.011482	0.0332896	1	TTS (ENSMUST00000054462)	3107	ENSMUST00000086535	chr1-39367434-39368617-CpG:_100-CGI	-2341	ENSMUSG00000003134	Tbc1d8	TBC1 domain family, member 8 [Source:MGI Symbol;Acc:MGI:1927225]
chr1	39370967	0.864851	0.965188	-0.100337	0.0431088	-2.32753	0.0148777	0.013236	0.0199371	1	TTS (ENSMUST00000054462)	3117	ENSMUST00000086535	chr1-39367434-39368617-CpG:_100-CGI	-2351	ENSMUSG00000003134	Tbc1d8	TBC1 domain family, member 8 [Source:MGI Symbol;Acc:MGI:1927225]
chr1	39462460	0.806469	0.932304	-0.125835	0.0487771	-2.57979	0.00924926	0.0358034	0.00988604	1	intron (ENSMUST00000054462, intron 1 of 19)	16286	ENSMUST00000054462	chr1-39478123-39478997-CpG:_81-CGI	15663	ENSMUSG00000003134	Tbc1d8	TBC1 domain family, member 8 [Source:MGI Symbol;Acc:MGI:1927225]
chr1	39480955	0.748631	0.909296	-0.160665	0.067965	-2.36394	0.013221	0.0240859	0.0180817	1	Intergenic	-2209	ENSMUST00000054462	chr1-39478123-39478997-CpG:_81-CGI	-1959	NA	NA	NA
chr1	39534724	0.547012	0.36529	0.181722	0.0856698	2.12119	0.0107113	0.0345651	0.0339062	1	promoter-TSS (ENSMUST00000161515)	-267	ENSMUST00000161515	chr1-39535587-39536365-CpG:_98-CGI	863	ENSMUSG00000003135	Cnot11	CCR4-NOT transcription complex, subunit 11 [Source:MGI Symbol;Acc:MGI:106580]
chr1	39571959	0.615858	0.774448	-0.15859	0.0588621	-2.69426	0.0118569	0.0101021	0.00705447	1	intron (ENSMUST00000062525, intron 1 of 6)	1915	ENSMUST00000083002	chr1-39576525-39577527-CpG:_100-CGI	4566	ENSMUSG00000048234	Rnf149	ring finger protein 149 [Source:MGI Symbol;Acc:MGI:2677438]
chr1	39577874	0.341606	0.465766	-0.12416	0.0578054	-2.1479	0.00980541	0.00908928	0.031722	1	promoter-TSS (ENSMUST00000062525)	-470	ENSMUST00000062525	chr1-39576525-39577527-CpG:_100-CGI	-348	ENSMUSG00000048234	Rnf149	ring finger protein 149 [Source:MGI Symbol;Acc:MGI:2677438]
chr1	39608725	0.309645	0.121324	0.188321	0.079116	2.38031	0.0302384	0.0182091	0.0172982	1	Intergenic	-31321	ENSMUST00000062525	chr1-39576525-39577527-CpG:_100-CGI	-31199	NA	NA	NA
chr1	39612936	0.389881	0.603754	-0.213873	0.0899264	-2.37831	0.015256	0.0141793	0.017392	1	Intergenic	-35532	ENSMUST00000062525	chr1-39576525-39577527-CpG:_100-CGI	-35410	NA	NA	NA
chr1	39622185	0.515532	0.687742	-0.17221	0.0764039	-2.25394	0.014264	0.020172	0.0242002	1	3' UTR (ENSMUST00000053355, exon 4 of 4)	-27990	ENSMUST00000181841	chr1-39650441-39651282-CpG:_76-CGI	28256	ENSMUSG00000050967	Creg2	cellular repressor of E1A-stimulated genes 2 [Source:MGI Symbol;Acc:MGI:1928333]
chr1	39654780	0.698549	0.832181	-0.133633	0.0658137	-2.03047	0.0195772	0.012057	0.0423088	1	intron (ENSMUST00000181841, intron 1 of 1)	-3599	ENSMUST00000053355	chr1-39650441-39651282-CpG:_76-CGI	-3499	ENSMUSG00000097083	D930019O06Rik	RIKEN cDNA D930019O06 [Source:MGI Symbol;Acc:MGI:3043219]
chr1	39720966	0.0298045	0.239091	-0.209286	0.0598663	-3.4959	0.0137633	0.0225905	0.000472472	0.665839	promoter-TSS (ENSMUST00000151913)	30	ENSMUST00000151913	chr1-39650441-39651282-CpG:_76-CGI	-69685	ENSMUSG00000057173	Rfx8	regulatory factor X 8 [Source:MGI Symbol;Acc:MGI:3588206]
chr1	39739028	0.704776	0.878976	-0.1742	0.0642683	-2.71051	0.0132406	0.0217751	0.00671805	1	Intergenic	-18032	ENSMUST00000151913	chr1-39650441-39651282-CpG:_76-CGI	-87747	NA	NA	NA
chr1	39859555	0.534477	0.352115	0.182362	0.0678339	2.68836	0.0098623	0.0140097	0.00718044	1	Intergenic	-41357	ENSMUST00000168431	chr1-39900472-39901459-CpG:_127-CGI	40917	NA	NA	NA
chr1	39859899	0.867373	0.992838	-0.125465	0.043177	-2.90582	0.0129842	0.0227117	0.00366287	1	Intergenic	-41013	ENSMUST00000168431	chr1-39900472-39901459-CpG:_127-CGI	40573	NA	NA	NA
chr1	39895743	0.323747	0.462178	-0.138431	0.0610481	-2.26758	0.0131603	0.0107066	0.0233551	1	Intergenic	-5169	ENSMUST00000168431	chr1-39900472-39901459-CpG:_127-CGI	4729	NA	NA	NA
chr1	39903449	0.373799	0.613563	-0.239764	0.0747992	-3.20544	0.0118712	0.0133599	0.00134858	0.867923	intron (ENSMUST00000163854, intron 2 of 30)	2537	ENSMUST00000163854	chr1-39900472-39901459-CpG:_127-CGI	-1991	ENSMUSG00000026074	Map4k4	mitogen-activated protein kinase kinase kinase kinase 4 [Source:MGI Symbol;Acc:MGI:1349394]
chr1	39904014	0.678751	0.781024	-0.102273	0.0440465	-2.32194	0.00736629	0.00777159	0.0202362	1	intron (ENSMUST00000163854, intron 2 of 30)	3102	ENSMUST00000163854	chr1-39900472-39901459-CpG:_127-CGI	-2556	ENSMUSG00000026074	Map4k4	mitogen-activated protein kinase kinase kinase kinase 4 [Source:MGI Symbol;Acc:MGI:1349394]
chr1	39924280	0.663259	0.391381	0.271878	0.0873864	3.11122	0.0140502	0.0137851	0.00186315	0.93404	intron (ENSMUST00000163854, intron 2 of 30)	23368	ENSMUST00000163854	chr1-39900472-39901459-CpG:_127-CGI	-22822	ENSMUSG00000026074	Map4k4	mitogen-activated protein kinase kinase kinase kinase 4 [Source:MGI Symbol;Acc:MGI:1349394]
chr1	39936293	0.00450146	0.143363	-0.138862	0.0557849	-2.48923	0.0197633	0.0199303	0.0128019	1	intron (ENSMUST00000163854, intron 2 of 30)	35381	ENSMUST00000163854	chr1-39900472-39901459-CpG:_127-CGI	-34835	ENSMUSG00000026074	Map4k4	mitogen-activated protein kinase kinase kinase kinase 4 [Source:MGI Symbol;Acc:MGI:1349394]
chr1	40064861	0.719713	0.859013	-0.1393	0.0631775	-2.20489	0.0147442	0.0132943	0.0274617	1	Intergenic	-19906	ENSMUST00000027243	chr1-39900472-39901459-CpG:_127-CGI	-163403	NA	NA	NA
chr1	40115559	0.260915	0.373916	-0.113001	0.0498701	-2.2659	0.00837108	0.00812589	0.0234574	1	intron (ENSMUST00000027243, intron 5 of 8)	-29707	ENSMUST00000181756	chr1-40266556-40266876-CpG:_30-CGI	150997	ENSMUSG00000026073	Il1r2	interleukin 1 receptor, type II [Source:MGI Symbol;Acc:MGI:96546]
chr1	40229259	0.840641	0.959439	-0.118797	0.052694	-2.25448	0.0132598	0.0152442	0.0241662	1	intron (ENSMUST00000027241, intron 1 of 10)	4180	ENSMUST00000027241	chr1-40266556-40266876-CpG:_30-CGI	37297	ENSMUSG00000026072	Il1r1	interleukin 1 receptor, type I [Source:MGI Symbol;Acc:MGI:96545]
chr1	40229940	0.832275	0.93332	-0.101045	0.0393967	-2.5648	0.013546	0.00848281	0.0103234	1	intron (ENSMUST00000027241, intron 1 of 10)	4861	ENSMUST00000027241	chr1-40266556-40266876-CpG:_30-CGI	36616	ENSMUSG00000026072	Il1r1	interleukin 1 receptor, type I [Source:MGI Symbol;Acc:MGI:96545]
chr1	40230024	0.629844	0.744309	-0.114465	0.0477683	-2.39625	0.00719908	0.00929163	0.016564	1	intron (ENSMUST00000027241, intron 1 of 10)	4945	ENSMUST00000027241	chr1-40266556-40266876-CpG:_30-CGI	36532	ENSMUSG00000026072	Il1r1	interleukin 1 receptor, type I [Source:MGI Symbol;Acc:MGI:96545]
chr1	40267561	0.67968	0.844667	-0.164987	0.0706478	-2.33535	0.013893	0.0305075	0.0195251	1	intron (ENSMUST00000114795, intron 1 of 10)	976	ENSMUST00000114795	chr1-40266556-40266876-CpG:_30-CGI	-686	ENSMUSG00000026072	Il1r1	interleukin 1 receptor, type I [Source:MGI Symbol;Acc:MGI:96545]
chr1	40311277	0.809464	0.956728	-0.147263	0.0515961	-2.85416	0.0157266	0.0190474	0.00431511	1	intron (ENSMUST00000114795, intron 9 of 10)	-13349	ENSMUST00000095020	chr1-40325809-40326019-CpG:_17-CGI	14532	ENSMUSG00000026072	Il1r1	interleukin 1 receptor, type I [Source:MGI Symbol;Acc:MGI:96545]
chr1	40314146	0.500724	0.667416	-0.166692	0.0684857	-2.43396	0.0111339	0.017533	0.0149345	1	3' UTR (ENSMUST00000027241, exon 11 of 11)	-10480	ENSMUST00000095020	chr1-40325809-40326019-CpG:_17-CGI	11663	ENSMUSG00000026072	Il1r1	interleukin 1 receptor, type I [Source:MGI Symbol;Acc:MGI:96545]
chr1	40325956	0.155042	0.368691	-0.213649	0.0798183	-2.67669	0.011952	0.0304863	0.00743523	1	intron (ENSMUST00000095020, intron 1 of 10)	1330	ENSMUST00000095020	chr1-40325809-40326019-CpG:_17-CGI	0	ENSMUSG00000070942	Il1rl2	interleukin 1 receptor-like 2 [Source:MGI Symbol;Acc:MGI:1913107]
chr1	40356199	0.691285	0.808651	-0.117366	0.0462291	-2.53879	0.00877648	0.00847274	0.0111237	1	intron (ENSMUST00000095020, intron 8 of 10)	31573	ENSMUST00000095020	chr1-40325809-40326019-CpG:_17-CGI	-30181	ENSMUSG00000070942	Il1rl2	interleukin 1 receptor-like 2 [Source:MGI Symbol;Acc:MGI:1913107]
chr1	40356731	0.721215	0.881129	-0.159914	0.0749804	-2.13275	0.0263799	0.0166849	0.0329456	1	intron (ENSMUST00000095020, intron 8 of 10)	32105	ENSMUST00000095020	chr1-40325809-40326019-CpG:_17-CGI	-30713	ENSMUSG00000070942	Il1rl2	interleukin 1 receptor-like 2 [Source:MGI Symbol;Acc:MGI:1913107]
chr1	40358888	0.569317	0.71097	-0.141653	0.0694499	-2.03965	0.0193382	0.0165865	0.0413856	1	intron (ENSMUST00000095020, intron 9 of 10)	34262	ENSMUST00000095020	chr1-40325809-40326019-CpG:_17-CGI	-32870	ENSMUSG00000070942	Il1rl2	interleukin 1 receptor-like 2 [Source:MGI Symbol;Acc:MGI:1913107]
chr1	40358936	0.583772	0.742287	-0.158514	0.0664075	-2.387	0.0181849	0.0139271	0.0169867	1	intron (ENSMUST00000095020, intron 9 of 10)	34310	ENSMUST00000095020	chr1-40325809-40326019-CpG:_17-CGI	-32918	ENSMUSG00000070942	Il1rl2	interleukin 1 receptor-like 2 [Source:MGI Symbol;Acc:MGI:1913107]
chr1	40380461	0.633556	0.753994	-0.120438	0.0537845	-2.23927	0.0116112	0.0107247	0.0251382	1	Intergenic	-49108	ENSMUST00000174335	chr1-40325809-40326019-CpG:_17-CGI	-54443	NA	NA	NA
chr1	40479301	0.640173	0.860776	-0.220602	0.0714212	-3.08875	0.0135542	0.0139467	0.00201	0.945233	intron (ENSMUST00000087983, intron 4 of 11)	13296	ENSMUST00000087983	chr1-40325809-40326019-CpG:_17-CGI	-153283	ENSMUSG00000026070	Il18r1	interleukin 18 receptor 1 [Source:MGI Symbol;Acc:MGI:105383]
chr1	41382027	0.798678	0.971855	-0.173177	0.0643206	-2.6924	0.0215392	0.018309	0.00709396	1	Intergenic	-517809	ENSMUST00000178542	chr1-40790518-40790811-CpG:_28-CGI	-591217	NA	NA	NA
chr1	41429222	0.644395	0.791156	-0.146762	0.0593625	-2.47229	0.0103609	0.0108416	0.0134249	1	Intergenic	-565004	ENSMUST00000178542	chr1-40790518-40790811-CpG:_28-CGI	-638412	NA	NA	NA
chr1	41677110	0.717489	0.842852	-0.125363	0.0563146	-2.22611	0.0180741	0.0113217	0.0260068	1	Intergenic	-552615	ENSMUST00000066196	chr1-42491684-42491938-CpG:_26-CGI	814574	NA	NA	NA
chr1	42624189	0.596656	0.762811	-0.166155	0.0738221	-2.25075	0.0206853	0.0116222	0.0244013	1	intron (ENSMUST00000181660, intron 2 of 3)	27489	ENSMUST00000176977	chr1-42684497-42685011-CpG:_40-CGI	60308	ENSMUSG00000060424	Pantr1	POU domain, class 3, transcription factor 3 adjacent noncoding transcript 1 [Source:MGI Symbol;Acc:MGI:1913547]
chr1	42651311	0.575887	0.764366	-0.188479	0.0923394	-2.04115	0.0162952	0.0173311	0.0412357	1	intron (ENSMUST00000181725, intron 2 of 2)	367	ENSMUST00000176977	chr1-42684497-42685011-CpG:_40-CGI	33186	ENSMUSG00000060424	Pantr1	POU domain, class 3, transcription factor 3 adjacent noncoding transcript 1 [Source:MGI Symbol;Acc:MGI:1913547]
chr1	42651732	0.610636	0.734045	-0.123409	0.0555866	-2.22012	0.0137558	0.00809992	0.0264103	1	promoter-TSS (ENSMUST00000176977)	-54	ENSMUST00000176977	chr1-42684497-42685011-CpG:_40-CGI	32765	ENSMUSG00000060424	Pantr1	POU domain, class 3, transcription factor 3 adjacent noncoding transcript 1 [Source:MGI Symbol;Acc:MGI:1913547]
chr1	42651804	0.431928	0.616624	-0.184696	0.0678452	-2.72232	0.0176506	0.0124781	0.00648261	1	promoter-TSS (ENSMUST00000176977)	-126	ENSMUST00000176977	chr1-42684497-42685011-CpG:_40-CGI	32693	ENSMUSG00000060424	Pantr1	POU domain, class 3, transcription factor 3 adjacent noncoding transcript 1 [Source:MGI Symbol;Acc:MGI:1913547]
chr1	42651825	0.437973	0.57831	-0.140338	0.0647937	-2.16592	0.0143829	0.0101246	0.0303176	1	promoter-TSS (ENSMUST00000176977)	-147	ENSMUST00000176977	chr1-42684497-42685011-CpG:_40-CGI	32672	ENSMUSG00000060424	Pantr1	POU domain, class 3, transcription factor 3 adjacent noncoding transcript 1 [Source:MGI Symbol;Acc:MGI:1913547]
chr1	42664881	0.562019	0.718202	-0.156183	0.0769514	-2.02963	0.0125617	0.0143943	0.0423938	1	intron (ENSMUST00000078844, intron 1 of 2)	-1280	ENSMUST00000176154	chr1-42684497-42685011-CpG:_40-CGI	19616	ENSMUSG00000060424	Pantr1	POU domain, class 3, transcription factor 3 adjacent noncoding transcript 1 [Source:MGI Symbol;Acc:MGI:1913547]
chr1	42686075	0.0406737	0.145512	-0.104838	0.0506996	-2.06784	0.0142031	0.0153912	0.0386554	1	intron (ENSMUST00000180689, intron 1 of 3)	7039	ENSMUST00000181725	chr1-42686605-42686928-CpG:_31-CGI	530	ENSMUSG00000060424	Pantr1	POU domain, class 3, transcription factor 3 adjacent noncoding transcript 1 [Source:MGI Symbol;Acc:MGI:1913547]
chr1	42719071	0.179958	0.0392527	0.140706	0.0512213	2.74701	0.0142988	0.0126184	0.00601406	1	intron (ENSMUST00000176807, intron 1 of 1)	-5618	ENSMUST00000180589	chr1-42696574-42698657-CpG:_158-CGI	-20415	ENSMUSG00000093436	Gm20646	predicted gene 20646 [Source:MGI Symbol;Acc:MGI:5313093]
chr1	42791253	0.319531	0.485034	-0.165503	0.0755667	-2.19016	0.0145269	0.011859	0.0285127	1	Intergenic	-59979	ENSMUST00000057208	chr1-42851139-42851682-CpG:_36-CGI	59886	NA	NA	NA
chr1	42866672	0.802605	0.957629	-0.155023	0.0484729	-3.19814	0.0126471	0.0130974	0.00138317	0.873825	TTS (ENSMUST00000104260)	145	ENSMUST00000104260	chr1-42851139-42851682-CpG:_36-CGI	-14991	ENSMUSG00000077448	Gm23126	predicted gene, 23126 [Source:MGI Symbol;Acc:MGI:5452903]
chr1	42950436	0.465147	0.332619	0.132528	0.0569914	2.3254	0.00863114	0.010248	0.0200506	1	Intergenic	-2435	ENSMUST00000179766	chr1-42952792-42953543-CpG:_53-CGI	2356	NA	NA	NA
chr1	43051945	0.837156	0.941766	-0.10461	0.0426859	-2.45068	0.0103938	0.0146092	0.0142585	1	exon (ENSMUST00000095014, exon 12 of 13)	15101	ENSMUST00000158463	chr1-43092247-43092816-CpG:_57-CGI	40302	ENSMUSG00000070939	Tgfbrap1	transforming growth factor, beta receptor associated protein 1 [Source:MGI Symbol;Acc:MGI:2447427]
chr1	43097849	0.440561	0.651382	-0.210821	0.0847526	-2.48748	0.0126681	0.0144681	0.0128651	1	promoter-TSS (ENSMUST00000010434)	772	ENSMUST00000095014	chr1-43098480-43098954-CpG:_46-CGI	631	ENSMUSG00000010290	AI597479	expressed sequence AI597479 [Source:MGI Symbol;Acc:MGI:2138299]
chr1	43111044	0.715532	0.870084	-0.154553	0.0583474	-2.64884	0.0131029	0.0120827	0.00807689	1	exon (ENSMUST00000010434, exon 3 of 4)	12335	ENSMUST00000010434	chr1-43098480-43098954-CpG:_46-CGI	-12091	ENSMUSG00000010290	AI597479	expressed sequence AI597479 [Source:MGI Symbol;Acc:MGI:2138299]
chr1	43226021	0.579449	0.74814	-0.168691	0.0666045	-2.53273	0.0108096	0.0120353	0.0113178	1	Intergenic	36866	ENSMUST00000178557	chr1-43163728-43164080-CpG:_42-CGI	-61942	NA	NA	NA
chr1	43375140	0.419966	0.655569	-0.235602	0.0817757	-2.88108	0.0131093	0.0152059	0.00396314	1	Intergenic	-70610	ENSMUST00000136648	chr1-43445846-43446568-CpG:_67-CGI	70706	NA	NA	NA
chr1	43732066	0.624633	0.746844	-0.122211	0.0575916	-2.12203	0.0115735	0.0120512	0.033835	1	intron (ENSMUST00000027217, intron 1 of 3)	1465	ENSMUST00000027217	chr1-43827314-43828135-CpG:_95-CGI	95248	ENSMUSG00000026051	1500015O10Rik	RIKEN cDNA 1500015O10 gene [Source:MGI Symbol;Acc:MGI:1926146]
chr1	43811113	0.763354	0.646121	0.117234	0.0592356	1.9791	0.0154037	0.0102295	0.0478043	1	intron (ENSMUST00000134860, intron 1 of 6)	15902	ENSMUST00000136179	chr1-43827314-43828135-CpG:_95-CGI	16201	ENSMUSG00000057363	Uxs1	UDP-glucuronate decarboxylase 1 [Source:MGI Symbol;Acc:MGI:1915133]
chr1	43840328	0.448151	0.704942	-0.25679	0.0901813	-2.84749	0.012488	0.032066	0.00440654	1	Intergenic	-12529	ENSMUST00000139451	chr1-43827314-43828135-CpG:_95-CGI	-12194	NA	NA	NA
chr1	43899790	0.571669	0.70683	-0.135161	0.0595639	-2.26918	0.0106659	0.0107442	0.0232575	1	Intergenic	-3137	ENSMUST00000158223	chr1-43933652-43934550-CpG:_86-CGI	33862	NA	NA	NA
chr1	44120636	0.671864	0.812955	-0.141091	0.0622556	-2.26632	0.0178561	0.0112849	0.0234317	1	intron (ENSMUST00000129068, intron 1 of 1)	658	ENSMUST00000129068	chr1-44101935-44102758-CpG:_99-CGI	-17879	ENSMUSG00000041684	Bivm	basic, immunoglobulin-like variable motif containing [Source:MGI Symbol;Acc:MGI:2179809]
chr1	44148775	0.28686	0.451228	-0.164369	0.0534411	-3.0757	0.00877889	0.00870483	0.00210009	0.959988	intron (ENSMUST00000027214, intron 1 of 14)	844	ENSMUST00000145406	chr1-44147610-44148213-CpG:_58-CGI	-563	ENSMUSG00000026048	Ercc5	excision repair cross-complementing rodent repair deficiency, complementation group 5 [Source:MGI Symbol;Acc:MGI:103582]
chr1	44148961	0.164964	0.271352	-0.106389	0.0409897	-2.5955	0.00718232	0.00783238	0.0094454	1	intron (ENSMUST00000027214, intron 1 of 14)	1030	ENSMUST00000145406	chr1-44147610-44148213-CpG:_58-CGI	-749	ENSMUSG00000026048	Ercc5	excision repair cross-complementing rodent repair deficiency, complementation group 5 [Source:MGI Symbol;Acc:MGI:103582]
chr1	44212304	0.918354	0.776506	0.141848	0.0512958	2.7653	0.0121142	0.0115974	0.00568709	1	exon (ENSMUST00000161563, exon 1 of 1)	143	ENSMUST00000161563	chr1-44147610-44148213-CpG:_58-CGI	-64092	ENSMUSG00000089703	Gm15833	predicted gene 15833 [Source:MGI Symbol;Acc:MGI:3801794]
chr1	44229200	0.336712	0.617428	-0.280716	0.069494	-4.03942	0.0105998	0.0156543	5.35827e-05	0.337829	Intergenic	-10240	ENSMUST00000054801	chr1-44147610-44148213-CpG:_58-CGI	-80988	NA	NA	NA
chr1	44389637	0.692595	0.859559	-0.166965	0.0682504	-2.44635	0.0128764	0.0150599	0.0144309	1	Intergenic	-161873	ENSMUST00000074525	chr1-44551578-44552491-CpG:_63-CGI	161941	NA	NA	NA
chr1	44553247	0.41098	0.559727	-0.148747	0.0660757	-2.25117	0.0104126	0.0180024	0.0243749	1	5' UTR (ENSMUST00000161066, exon 2 of 4)	651	ENSMUST00000161066	chr1-44551578-44552491-CpG:_63-CGI	-757	ENSMUSG00000056870	Gulp1	GULP, engulfment adaptor PTB domain containing 1 [Source:MGI Symbol;Acc:MGI:1920407]
chr1	44553265	0.343332	0.482161	-0.138829	0.0569388	-2.43821	0.00945921	0.0108812	0.0147604	1	5' UTR (ENSMUST00000161066, exon 2 of 4)	669	ENSMUST00000161066	chr1-44551578-44552491-CpG:_63-CGI	-775	ENSMUSG00000056870	Gulp1	GULP, engulfment adaptor PTB domain containing 1 [Source:MGI Symbol;Acc:MGI:1920407]
chr1	45087741	0.960814	0.817513	0.143301	0.0614498	2.33201	0.0195563	0.0179583	0.0197003	1	Intergenic	-223796	ENSMUST00000129611	chr1-44551578-44552491-CpG:_63-CGI	-535251	NA	NA	NA
chr1	45430913	0.543041	0.68648	-0.143439	0.060008	-2.39033	0.00794004	0.0165043	0.0168334	1	intron (ENSMUST00000086430, intron 6 of 53)	-8503	ENSMUST00000131535	chr1-45795375-45795757-CpG:_47-CGI	364462	ENSMUSG00000026042	Col5a2	collagen, type V, alpha 2 [Source:MGI Symbol;Acc:MGI:88458]
chr1	45520168	0.642342	0.807534	-0.165192	0.0694133	-2.37984	0.0126519	0.0133586	0.0173203	1	Intergenic	-16887	ENSMUST00000134681	chr1-45795375-45795757-CpG:_47-CGI	275207	NA	NA	NA
chr1	45672791	0.281122	0.405699	-0.124577	0.0534565	-2.33043	0.0078732	0.0118434	0.0197833	1	Intergenic	12770	ENSMUST00000179545	chr1-45795375-45795757-CpG:_47-CGI	122584	NA	NA	NA
chr1	45725684	0.967612	0.844651	0.122961	0.05433	2.26323	0.0181017	0.0148572	0.0236218	1	Intergenic	-21210	ENSMUST00000083321	chr1-45795375-45795757-CpG:_47-CGI	69691	NA	NA	NA
chr1	45769323	0.930376	0.806988	0.123388	0.0596581	2.06825	0.0160071	0.0191288	0.0386166	1	Intergenic	-3638	ENSMUST00000157139	chr1-45795375-45795757-CpG:_47-CGI	26052	NA	NA	NA
chr1	45777273	0.567049	0.732924	-0.165875	0.0748785	-2.21526	0.0126229	0.0135013	0.0267424	1	Intergenic	4312	ENSMUST00000157139	chr1-45795375-45795757-CpG:_47-CGI	18102	NA	NA	NA
chr1	45889737	0.826707	0.957686	-0.13098	0.0534338	-2.45125	0.0132776	0.0165529	0.0142361	1	TTS (ENSMUST00000183590)	340	ENSMUST00000183590	chr1-45795375-45795757-CpG:_47-CGI	-93981	ENSMUSG00000098549	Gm5269	predicted gene 5269 [Source:MGI Symbol;Acc:MGI:3646793]
chr1	45890122	0.782609	0.949208	-0.1666	0.0628379	-2.65126	0.0176985	0.0158126	0.00801924	1	promoter-TSS (ENSMUST00000183590)	-45	ENSMUST00000183590	chr1-45795375-45795757-CpG:_47-CGI	-94366	ENSMUSG00000098549	Gm5269	predicted gene 5269 [Source:MGI Symbol;Acc:MGI:3646793]
chr1	46414481	0.738136	0.868376	-0.13024	0.0453821	-2.86986	0.0081495	0.0109621	0.00410654	1	Intergenic	40285	ENSMUST00000093689	chr1-46425460-46425706-CpG:_20-CGI	10979	NA	NA	NA
chr1	46414615	0.562844	0.713844	-0.151	0.059679	-2.53021	0.00861945	0.0150248	0.0113995	1	Intergenic	40419	ENSMUST00000093689	chr1-46425460-46425706-CpG:_20-CGI	10845	NA	NA	NA
chr1	46414647	0.752407	0.890725	-0.138318	0.0469081	-2.9487	0.00955305	0.0123581	0.00319113	1	Intergenic	40451	ENSMUST00000093689	chr1-46425460-46425706-CpG:_20-CGI	10813	NA	NA	NA
chr1	46414831	0.607002	0.775883	-0.168881	0.0745482	-2.26539	0.0132472	0.0179281	0.0234885	1	Intergenic	40635	ENSMUST00000093689	chr1-46425460-46425706-CpG:_20-CGI	10629	NA	NA	NA
chr1	46415501	0.62798	0.741092	-0.113112	0.0515288	-2.19512	0.0100317	0.0088558	0.0281552	1	Intergenic	41305	ENSMUST00000093689	chr1-46425460-46425706-CpG:_20-CGI	9959	NA	NA	NA
chr1	46980164	0.776841	0.974773	-0.197932	0.0773984	-2.55731	0.0456046	0.0182789	0.0105484	1	Intergenic	-126119	ENSMUST00000027131	chr1-46852696-46854053-CpG:_168-CGI	-126112	NA	NA	NA
chr1	47014957	0.860806	0.749926	0.11088	0.0449701	2.46564	0.0102109	0.00913446	0.0136769	1	Intergenic	-160912	ENSMUST00000027131	chr1-46852696-46854053-CpG:_168-CGI	-160905	NA	NA	NA
chr1	49353904	0.797783	0.903196	-0.105413	0.0519463	-2.02928	0.0164933	0.0120546	0.04243	1	Intergenic	109289	ENSMUST00000056879	chr1-50927047-50928062-CpG:_77-CGI	1573143	NA	NA	NA
chr1	50025900	0.701801	0.854616	-0.152815	0.0747448	-2.04449	0.0128827	0.0238258	0.0409053	1	Intergenic	196619	ENSMUST00000184689	chr1-50927047-50928062-CpG:_77-CGI	901147	NA	NA	NA
chr1	50250850	0.304845	0.500541	-0.195696	0.0843439	-2.32022	0.0133542	0.0135643	0.0203292	1	Intergenic	-28331	ENSMUST00000184689	chr1-50927047-50928062-CpG:_77-CGI	676197	NA	NA	NA
chr1	50925528	0.199081	0.406686	-0.207606	0.0730133	-2.84339	0.013813	0.0133401	0.0044636	1	intron (ENSMUST00000114565, intron 4 of 9)	-1990	ENSMUST00000081851	chr1-50927047-50928062-CpG:_77-CGI	1519	ENSMUSG00000026109	Tmeff2	transmembrane protein with EGF-like and two follistatin-like domains 2 [Source:MGI Symbol;Acc:MGI:1861735]
chr1	51290195	0.239318	0.121261	0.118057	0.0498538	2.36807	0.0111098	0.0134048	0.0178814	1	intron (ENSMUST00000051572, intron 1 of 1)	1070	ENSMUST00000051572	chr1-51478159-51478621-CpG:_48-CGI	187964	ENSMUSG00000045954	Sdpr	serum deprivation response [Source:MGI Symbol;Acc:MGI:99513]
chr1	51338327	0.734652	0.934158	-0.199506	0.0611067	-3.26487	0.0152775	0.0172861	0.00109514	0.828072	Intergenic	49202	ENSMUST00000051572	chr1-51478159-51478621-CpG:_48-CGI	139832	NA	NA	NA
chr1	51387035	0.494536	0.692379	-0.197843	0.0828626	-2.38761	0.0128502	0.0133292	0.0169585	1	Intergenic	91363	ENSMUST00000027279	chr1-51478159-51478621-CpG:_48-CGI	91124	NA	NA	NA
chr1	51459111	0.419544	0.574917	-0.155373	0.0702717	-2.21103	0.0168074	0.0117672	0.0270337	1	Intergenic	19287	ENSMUST00000027279	chr1-51478159-51478621-CpG:_48-CGI	19048	NA	NA	NA
chr1	51624911	0.363149	0.597061	-0.233911	0.0919914	-2.54275	0.0284546	0.0131014	0.0109983	1	Intergenic	139558	ENSMUST00000145367	chr1-51478159-51478621-CpG:_48-CGI	-146291	NA	NA	NA
chr1	51625032	0.665739	0.781198	-0.115459	0.0568192	-2.03204	0.010736	0.0142171	0.0421497	1	Intergenic	139437	ENSMUST00000145367	chr1-51478159-51478621-CpG:_48-CGI	-146412	NA	NA	NA
chr1	51625283	0.800844	0.927349	-0.126504	0.0481331	-2.62822	0.00989348	0.0217834	0.0085833	1	Intergenic	139186	ENSMUST00000145367	chr1-51478159-51478621-CpG:_48-CGI	-146663	NA	NA	NA
chr1	51770216	0.789278	0.618848	0.17043	0.0733737	2.32277	0.0179061	0.014993	0.0201916	1	intron (ENSMUST00000136273, intron 4 of 5)	662	ENSMUST00000140731	chr1-51915183-51916194-CpG:_110-CGI	144967	ENSMUSG00000018417	Myo1b	myosin IB [Source:MGI Symbol;Acc:MGI:107752]
chr1	51846880	0.853217	0.512886	0.340331	0.0737855	4.61244	0.0143058	0.0140414	3.97967e-06	0.136041	intron (ENSMUST00000018561, intron 3 of 30)	4225	ENSMUST00000123299	chr1-51915183-51916194-CpG:_110-CGI	68303	ENSMUSG00000018417	Myo1b	myosin IB [Source:MGI Symbol;Acc:MGI:107752]
chr1	51861027	0.39302	0.63915	-0.246129	0.0696695	-3.53281	0.0105374	0.0152242	0.000411168	0.638425	intron (ENSMUST00000018561, intron 3 of 30)	-9922	ENSMUST00000123299	chr1-51915183-51916194-CpG:_110-CGI	54156	ENSMUSG00000018417	Myo1b	myosin IB [Source:MGI Symbol;Acc:MGI:107752]
chr1	51861063	0.375837	0.532899	-0.157063	0.072062	-2.17955	0.0167029	0.0138213	0.0292908	1	intron (ENSMUST00000018561, intron 3 of 30)	-9958	ENSMUST00000123299	chr1-51915183-51916194-CpG:_110-CGI	54120	ENSMUSG00000018417	Myo1b	myosin IB [Source:MGI Symbol;Acc:MGI:107752]
chr1	51879488	0.217598	0.10764	0.109957	0.0463004	2.37486	0.0100724	0.0112828	0.0175556	1	intron (ENSMUST00000018561, intron 2 of 30)	16812	ENSMUST00000144694	chr1-51915183-51916194-CpG:_110-CGI	35695	ENSMUSG00000018417	Myo1b	myosin IB [Source:MGI Symbol;Acc:MGI:107752]
chr1	51879845	0.461166	0.318291	0.142875	0.0546638	2.61371	0.00860353	0.010401	0.00895659	1	intron (ENSMUST00000018561, intron 2 of 30)	16455	ENSMUST00000144694	chr1-51915183-51916194-CpG:_110-CGI	35338	ENSMUSG00000018417	Myo1b	myosin IB [Source:MGI Symbol;Acc:MGI:107752]
chr1	51882635	0.805221	0.931926	-0.126705	0.0432428	-2.93009	0.010409	0.0105211	0.00338865	1	intron (ENSMUST00000018561, intron 2 of 30)	13665	ENSMUST00000144694	chr1-51915183-51916194-CpG:_110-CGI	32548	ENSMUSG00000018417	Myo1b	myosin IB [Source:MGI Symbol;Acc:MGI:107752]
chr1	51894359	0.448928	0.319275	0.129652	0.0639889	2.02617	0.0131158	0.0137737	0.0427475	1	intron (ENSMUST00000018561, intron 1 of 30)	1941	ENSMUST00000144694	chr1-51915183-51916194-CpG:_110-CGI	20824	ENSMUSG00000018417	Myo1b	myosin IB [Source:MGI Symbol;Acc:MGI:107752]
chr1	51896275	0.7127	0.594181	0.118519	0.0599782	1.97603	0.00993583	0.0148665	0.0481518	1	promoter-TSS (ENSMUST00000144694)	25	ENSMUST00000144694	chr1-51915183-51916194-CpG:_110-CGI	18908	ENSMUSG00000018417	Myo1b	myosin IB [Source:MGI Symbol;Acc:MGI:107752]
chr1	51896328	0.790604	0.657723	0.13288	0.0526876	2.52204	0.00888438	0.0131271	0.0116675	1	promoter-TSS (ENSMUST00000144694)	-28	ENSMUST00000144694	chr1-51915183-51916194-CpG:_110-CGI	18855	ENSMUSG00000018417	Myo1b	myosin IB [Source:MGI Symbol;Acc:MGI:107752]
chr1	51913109	0.770351	0.600163	0.170187	0.0812481	2.09466	0.0143208	0.0146938	0.0362009	1	intron (ENSMUST00000126657, intron 1 of 3)	2802	ENSMUST00000151525	chr1-51915183-51916194-CpG:_110-CGI	2074	ENSMUSG00000018417	Myo1b	myosin IB [Source:MGI Symbol;Acc:MGI:107752]
chr1	51913377	0.648227	0.486301	0.161926	0.0631621	2.56367	0.00955907	0.0153792	0.0103573	1	intron (ENSMUST00000126657, intron 1 of 3)	2534	ENSMUST00000151525	chr1-51915183-51916194-CpG:_110-CGI	1806	ENSMUSG00000018417	Myo1b	myosin IB [Source:MGI Symbol;Acc:MGI:107752]
chr1	51913511	0.853185	0.751949	0.101236	0.04892	2.06943	0.0106886	0.00996046	0.0385061	1	intron (ENSMUST00000126657, intron 1 of 3)	2400	ENSMUST00000151525	chr1-51915183-51916194-CpG:_110-CGI	1672	ENSMUSG00000018417	Myo1b	myosin IB [Source:MGI Symbol;Acc:MGI:107752]
chr1	51922816	0.509807	0.639672	-0.129865	0.0596917	-2.17559	0.00882269	0.0115423	0.0295857	1	Intergenic	-6746	ENSMUST00000046390	chr1-51915183-51916194-CpG:_110-CGI	-6623	NA	NA	NA
chr1	51938630	0.6416	0.831938	-0.190337	0.0858502	-2.21709	0.0172028	0.0328393	0.0266172	1	TTS (ENSMUST00000185162)	464	ENSMUST00000185162	chr1-51915183-51916194-CpG:_110-CGI	-22437	ENSMUSG00000099135	Gm27607	predicted gene, 27607 [Source:MGI Symbol;Acc:MGI:5530989]
chr1	51999048	0.235607	0.411649	-0.176042	0.0639054	-2.75473	0.0129165	0.0140449	0.00587399	1	intron (ENSMUST00000168302, intron 2 of 24)	-9195	ENSMUST00000027277	chr1-51915183-51916194-CpG:_110-CGI	-82855	ENSMUSG00000062939	Stat4	signal transducer and activator of transcription 4 [Source:MGI Symbol;Acc:MGI:103062]
chr1	52080145	0.322637	0.157168	0.165468	0.0727088	2.27577	0.0162467	0.0183444	0.0228597	1	intron (ENSMUST00000168302, intron 11 of 24)	10920	ENSMUST00000105087	chr1-52113708-52113995-CpG:_31-CGI	33563	ENSMUSG00000062939	Stat4	signal transducer and activator of transcription 4 [Source:MGI Symbol;Acc:MGI:103062]
chr1	52100501	0.575087	0.690022	-0.114935	0.0499913	-2.2991	0.00757454	0.00872351	0.0214995	1	intron (ENSMUST00000168302, intron 18 of 24)	-9436	ENSMUST00000105087	chr1-52113708-52113995-CpG:_31-CGI	13207	ENSMUSG00000062939	Stat4	signal transducer and activator of transcription 4 [Source:MGI Symbol;Acc:MGI:103062]
chr1	52118864	0.649214	0.811389	-0.162174	0.070737	-2.29264	0.0120266	0.0194446	0.0218687	1	promoter-TSS (ENSMUST00000070968)	-573	ENSMUST00000070968	chr1-52119293-52119737-CpG:_39-CGI	429	ENSMUSG00000026104	Stat1	signal transducer and activator of transcription 1 [Source:MGI Symbol;Acc:MGI:103063]
chr1	52150318	0.159688	0.336661	-0.176973	0.0816301	-2.16798	0.0203279	0.0261682	0.0301598	1	intron (ENSMUST00000070968, intron 18 of 24)	18656	ENSMUST00000136654	chr1-52119293-52119737-CpG:_39-CGI	-30582	ENSMUSG00000026104	Stat1	signal transducer and activator of transcription 1 [Source:MGI Symbol;Acc:MGI:103063]
chr1	52150845	0.657766	0.484832	0.172934	0.0753975	2.29363	0.0112089	0.0174897	0.0218116	1	intron (ENSMUST00000070968, intron 19 of 24)	18129	ENSMUST00000136654	chr1-52119293-52119737-CpG:_39-CGI	-31109	ENSMUSG00000026104	Stat1	signal transducer and activator of transcription 1 [Source:MGI Symbol;Acc:MGI:103063]
chr1	52233853	0.0518883	0.166861	-0.114973	0.0445893	-2.57849	0.0215899	0.0110344	0.00992324	1	promoter-TSS (ENSMUST00000114510)	-622	ENSMUST00000114510	chr1-52232207-52233503-CpG:_120-CGI	-351	ENSMUSG00000026103	Gls	glutaminase [Source:MGI Symbol;Acc:MGI:95752]
chr1	52288552	0.570281	0.387149	0.183132	0.0895462	2.04511	0.0139034	0.0141066	0.0408438	1	Intergenic	-55321	ENSMUST00000114510	chr1-52232207-52233503-CpG:_120-CGI	-55050	NA	NA	NA
chr1	52393111	0.178172	0.299952	-0.12178	0.0480156	-2.53626	0.00823043	0.0121582	0.0112042	1	Intergenic	51432	ENSMUST00000083258	chr1-52500031-52500252-CpG:_25-CGI	106920	NA	NA	NA
chr1	52501801	0.270154	0.435772	-0.165618	0.0510553	-3.2439	0.00844907	0.00844727	0.00117904	0.840387	Intergenic	-1123	ENSMUST00000069792	chr1-52500508-52500827-CpG:_36-CGI	-975	NA	NA	NA
chr1	52503722	0.95513	0.812231	0.142898	0.0436234	3.27572	0.0113704	0.0131471	0.00105392	0.819377	exon (ENSMUST00000180794, exon 1 of 1)	506	ENSMUST00000180794	chr1-52500508-52500827-CpG:_36-CGI	-2896	ENSMUSG00000097833	Gm5976	predicted gene 5976 [Source:MGI Symbol;Acc:MGI:3646538]
chr1	52582137	0.802062	0.620174	0.181889	0.0850696	2.13812	0.0144206	0.0197238	0.0325073	1	Intergenic	-48567	ENSMUST00000165859	chr1-52630541-52630942-CpG:_44-CGI	48404	NA	NA	NA
chr1	52596852	0.736444	0.843975	-0.10753	0.0499164	-2.15421	0.0111239	0.0135158	0.0312239	1	Intergenic	-33852	ENSMUST00000165859	chr1-52630541-52630942-CpG:_44-CGI	33689	NA	NA	NA
chr1	52597561	0.313713	0.471192	-0.157479	0.0544507	-2.89214	0.00864496	0.00893975	0.00382631	1	Intergenic	-33143	ENSMUST00000165859	chr1-52630541-52630942-CpG:_44-CGI	32980	NA	NA	NA
chr1	52598085	0.0801833	0.276314	-0.19613	0.0569783	-3.44219	0.0101518	0.0166813	0.000577022	0.699693	Intergenic	-32619	ENSMUST00000165859	chr1-52630541-52630942-CpG:_44-CGI	32456	NA	NA	NA
chr1	52598181	0.219617	0.406185	-0.186567	0.064498	-2.89261	0.021723	0.0115408	0.00382059	1	Intergenic	-32523	ENSMUST00000165859	chr1-52630541-52630942-CpG:_44-CGI	32360	NA	NA	NA
chr1	52598359	0.176495	0.367471	-0.190976	0.0751427	-2.54151	0.0432706	0.0107461	0.0110374	1	Intergenic	-32345	ENSMUST00000165859	chr1-52630541-52630942-CpG:_44-CGI	32182	NA	NA	NA
chr1	52631409	0.122205	0.232767	-0.110562	0.052827	-2.09291	0.0124426	0.0125887	0.0363576	1	intron (ENSMUST00000165859, intron 1 of 8)	705	ENSMUST00000165859	chr1-52630541-52630942-CpG:_44-CGI	-468	ENSMUSG00000043015	Tmem194b	transmembrane protein 194B [Source:MGI Symbol;Acc:MGI:2444113]
chr1	52845845	0.53397	0.678959	-0.144989	0.0506985	-2.85983	0.00764872	0.0111479	0.00423871	1	intron (ENSMUST00000161125, intron 1 of 6)	800	ENSMUST00000044478	chr1-52817206-52817862-CpG:_59-CGI	-27984	ENSMUSG00000041426	Hibch	3-hydroxyisobutyryl-Coenzyme A hydrolase [Source:MGI Symbol;Acc:MGI:1923792]
chr1	52845858	0.496479	0.619625	-0.123146	0.0507557	-2.42625	0.00762485	0.00989069	0.0152559	1	intron (ENSMUST00000161125, intron 1 of 6)	813	ENSMUST00000044478	chr1-52817206-52817862-CpG:_59-CGI	-27997	ENSMUSG00000041426	Hibch	3-hydroxyisobutyryl-Coenzyme A hydrolase [Source:MGI Symbol;Acc:MGI:1923792]
chr1	52935458	0.864415	0.728361	0.136054	0.0680756	1.99858	0.0135345	0.0147687	0.0456538	1	intron (ENSMUST00000114493, intron 1 of 1)	17385	ENSMUST00000050567	chr1-52952626-52952957-CpG:_28-CGI	17168	ENSMUSG00000043629	1700019D03Rik	RIKEN cDNA 1700019D03 gene [Source:MGI Symbol;Acc:MGI:1914330]
chr1	53209949	0.332299	0.181463	0.150836	0.0636666	2.36916	0.0105162	0.0197573	0.0178287	1	intron (ENSMUST00000027267, intron 6 of 12)	-22333	ENSMUST00000072235	chr1-53296788-53297379-CpG:_63-CGI	86839	ENSMUSG00000026098	Pms1	postmeiotic segregation increased 1 (S. cerevisiae) [Source:MGI Symbol;Acc:MGI:1202302]
chr1	53264532	0.701128	0.572283	0.128845	0.0595695	2.16293	0.0102302	0.0131572	0.0305462	1	exon (ENSMUST00000142922, exon 5 of 5)	17875	ENSMUST00000133358	chr1-53296788-53297379-CpG:_63-CGI	32256	ENSMUSG00000026098	Pms1	postmeiotic segregation increased 1 (S. cerevisiae) [Source:MGI Symbol;Acc:MGI:1202302]
chr1	53387152	0.42858	0.259426	0.169154	0.0703695	2.4038	0.0109488	0.0122895	0.0162255	1	Intergenic	-34401	ENSMUST00000147021	chr1-53352464-53352777-CpG:_33-CGI	-34376	NA	NA	NA
chr1	53774553	0.57634	0.800533	-0.224193	0.0771011	-2.90777	0.0121612	0.0210518	0.00364012	1	intron (ENSMUST00000027263, intron 2 of 7)	10670	ENSMUST00000027263	chr1-53784769-53785369-CpG:_75-CGI	10216	ENSMUSG00000026094	Stk17b	serine/threonine kinase 17b (apoptosis-inducing) [Source:MGI Symbol;Acc:MGI:2138162]
chr1	53909596	0.307956	0.523769	-0.215813	0.0745432	-2.89515	0.0117092	0.0141867	0.00378982	1	intron (ENSMUST00000087659, intron 13 of 28)	-22656	ENSMUST00000157324	chr1-53784769-53785369-CpG:_75-CGI	-124228	ENSMUSG00000042807	Hecw2	HECT, C2 and WW domain containing E3 ubiquitin protein ligase 2 [Source:MGI Symbol;Acc:MGI:2685817]
chr1	54460553	0.270326	0.432078	-0.161752	0.0728119	-2.2215	0.0132725	0.0128415	0.0263171	1	Intergenic	-21583	ENSMUST00000041638	chr1-54438757-54439059-CpG:_28-CGI	-21495	NA	NA	NA
chr1	54628071	0.776439	0.929457	-0.153017	0.0680232	-2.24949	0.0146292	0.0195475	0.0244814	1	Intergenic	29615	ENSMUST00000178156	chr1-54557255-54557805-CpG:_49-CGI	-70267	NA	NA	NA
chr1	54747905	0.177164	0.0633542	0.11381	0.0478529	2.37833	0.0128481	0.0246608	0.0173912	1	intron (ENSMUST00000179030, intron 9 of 27)	-12262	ENSMUST00000178685	chr1-54925725-54926617-CpG:_106-CGI	177820	ENSMUSG00000052331	Ankrd44	ankyrin repeat domain 44 [Source:MGI Symbol;Acc:MGI:3045243]
chr1	54833184	0.909745	0.766135	0.14361	0.05059	2.8387	0.0113181	0.0117427	0.00452972	1	intron (ENSMUST00000179030, intron 1 of 27)	-19742	ENSMUST00000178905	chr1-54925725-54926617-CpG:_106-CGI	92541	ENSMUSG00000052331	Ankrd44	ankyrin repeat domain 44 [Source:MGI Symbol;Acc:MGI:3045243]
chr1	54923883	0.747889	0.932099	-0.18421	0.0654699	-2.81366	0.0229037	0.0156309	0.00489817	1	intron (ENSMUST00000179030, intron 1 of 27)	2470	ENSMUST00000178935	chr1-54925725-54926617-CpG:_106-CGI	1842	ENSMUSG00000052331	Ankrd44	ankyrin repeat domain 44 [Source:MGI Symbol;Acc:MGI:3045243]
chr1	54983395	0.51174	0.678549	-0.166809	0.0521445	-3.19899	0.00806189	0.00930564	0.00137912	0.872651	Intergenic	44082	ENSMUST00000027127	chr1-54957230-54957497-CpG:_17-CGI	-25899	NA	NA	NA
chr1	55051971	0.651553	0.816156	-0.164602	0.0760059	-2.16565	0.018577	0.0169674	0.0303377	1	promoter-TSS (ENSMUST00000027125)	-798	ENSMUST00000027125	chr1-55052507-55053297-CpG:_90-CGI	536	ENSMUSG00000025981	Coq10b	coenzyme Q10 homolog B (S. cerevisiae) [Source:MGI Symbol;Acc:MGI:1915126]
chr1	55076136	0.303121	0.503925	-0.200803	0.0855931	-2.34602	0.013002	0.0176492	0.0189749	1	Intergenic	11887	ENSMUST00000027123	chr1-55087410-55088640-CpG:_125-CGI	11274	NA	NA	NA
chr1	55127530	0.807808	0.663765	0.144042	0.0692164	2.08104	0.0125989	0.0130727	0.0374299	1	exon (ENSMUST00000160730, exon 1 of 1)	234	ENSMUST00000160730	chr1-55131057-55131773-CpG:_74-CGI	3527	ENSMUSG00000089670	Gm16581	predicted gene 16581 [Source:MGI Symbol;Acc:MGI:4415001]
chr1	55161028	0.870532	0.982674	-0.112142	0.0483532	-2.31923	0.0250961	0.0180908	0.0203824	1	promoter-TSS (ENSMUST00000085491)	22	ENSMUST00000085491	chr1-55131057-55131773-CpG:_74-CGI	-29256	ENSMUSG00000061863	Gm6822	predicted pseudogene 6822 [Source:MGI Symbol;Acc:MGI:3644721]
chr1	55161036	0.816188	0.934785	-0.118597	0.0522534	-2.26965	0.0135321	0.0129818	0.0232288	1	promoter-TSS (ENSMUST00000085491)	14	ENSMUST00000085491	chr1-55131057-55131773-CpG:_74-CGI	-29264	ENSMUSG00000061863	Gm6822	predicted pseudogene 6822 [Source:MGI Symbol;Acc:MGI:3644721]
chr1	55161958	0.814416	0.666883	0.147532	0.0733709	2.01078	0.0108292	0.0243557	0.0443492	1	promoter-TSS (ENSMUST00000085491)	-906	ENSMUST00000161440	chr1-55131057-55131773-CpG:_74-CGI	-30186	ENSMUSG00000061863	Gm6822	predicted pseudogene 6822 [Source:MGI Symbol;Acc:MGI:3644721]
chr1	55164346	0.640637	0.802341	-0.161704	0.0710021	-2.27746	0.0169639	0.0129583	0.022759	1	Intergenic	-3294	ENSMUST00000161440	chr1-55131057-55131773-CpG:_74-CGI	-32574	NA	NA	NA
chr1	55164366	0.687784	0.857898	-0.170114	0.0702784	-2.42057	0.015531	0.0125113	0.0154962	1	Intergenic	-3314	ENSMUST00000161440	chr1-55131057-55131773-CpG:_74-CGI	-32594	NA	NA	NA
chr1	55210367	0.10312	0.240682	-0.137562	0.0656024	-2.09691	0.0113554	0.0316614	0.036002	1	intron (ENSMUST00000132055, intron 1 of 7)	-3879	ENSMUST00000133294	chr1-55236985-55237816-CpG:_93-CGI	26618	ENSMUSG00000025978	Rftn2	raftlin family member 2 [Source:MGI Symbol;Acc:MGI:1921263]
chr1	55363178	0.158611	0.359466	-0.200855	0.0747007	-2.68879	0.0153458	0.02127	0.00717107	1	promoter-TSS (ENSMUST00000161472)	140	ENSMUST00000159564	chr1-55362481-55363657-CpG:_115-CGI	0	ENSMUSG00000025977	Boll	bol, boule-like (Drosophila) [Source:MGI Symbol;Acc:MGI:1922638]
chr1	55369866	0.530528	0.838476	-0.307948	0.0876705	-3.51256	0.0131437	0.0370015	0.000443817	0.653054	Intergenic	-6398	ENSMUST00000159398	chr1-55362481-55363657-CpG:_115-CGI	-6210	NA	NA	NA
chr1	55405973	0.114961	0.00349201	0.111469	0.040453	2.75553	0.0159435	0.0216709	0.00585977	1	promoter-TSS (ENSMUST00000042986)	-414	ENSMUST00000042986	chr1-55405582-55406648-CpG:_109-CGI	0	ENSMUSG00000038349	Plcl1	phospholipase C-like 1 [Source:MGI Symbol;Acc:MGI:3036262]
chr1	55890633	0.652653	0.807649	-0.154996	0.073484	-2.10925	0.0132415	0.0204211	0.0349227	1	Intergenic	-445570	ENSMUST00000081004	chr1-55405582-55406648-CpG:_109-CGI	-483986	NA	NA	NA
chr1	56850431	0.71908	0.838231	-0.119151	0.0429246	-2.77582	0.00961603	0.00715225	0.00550623	1	intron (ENSMUST00000114415, intron 7 of 10)	119408	ENSMUST00000176759	chr1-56969619-56969873-CpG:_28-CGI	119188	ENSMUSG00000038331	Satb2	special AT-rich sequence binding protein 2 [Source:MGI Symbol;Acc:MGI:2679336]
chr1	56850444	0.716686	0.829863	-0.113177	0.0427057	-2.65017	0.00931837	0.00724755	0.00804515	1	intron (ENSMUST00000114415, intron 7 of 10)	119395	ENSMUST00000176759	chr1-56969619-56969873-CpG:_28-CGI	119175	ENSMUSG00000038331	Satb2	special AT-rich sequence binding protein 2 [Source:MGI Symbol;Acc:MGI:2679336]
chr1	56975475	0.472801	0.354028	0.118773	0.0597008	1.98947	0.0123909	0.00887869	0.0466499	1	TTS (ENSMUST00000135238)	-2974	ENSMUST00000042857	chr1-56977104-56977392-CpG:_25-CGI	1629	ENSMUSG00000087022	9130024F11Rik	RIKEN cDNA 9130024F11 gene [Source:MGI Symbol;Acc:MGI:1926150]
chr1	56984581	0.128315	0.0245266	0.103788	0.0404303	2.56708	0.0119756	0.0134749	0.0102558	1	Intergenic	-5932	ENSMUST00000177282	chr1-56977104-56977392-CpG:_25-CGI	-7190	NA	NA	NA
chr1	57270076	0.425112	0.564777	-0.139664	0.055392	-2.52138	0.00849612	0.00860727	0.0116896	1	Intergenic	107427	ENSMUST00000181949	chr1-57377474-57378019-CpG:_67-CGI	107398	NA	NA	NA
chr1	57339612	0.113699	0.295209	-0.18151	0.0878066	-2.06716	0.0132148	0.0484836	0.0387189	1	Intergenic	37891	ENSMUST00000181949	chr1-57377474-57378019-CpG:_67-CGI	37862	NA	NA	NA
chr1	57339615	0.153869	0.364632	-0.210764	0.0710627	-2.96588	0.0118566	0.0148249	0.00301816	1	Intergenic	37888	ENSMUST00000181949	chr1-57377474-57378019-CpG:_67-CGI	37859	NA	NA	NA
chr1	57428885	0.363523	0.481151	-0.117628	0.0513505	-2.29069	0.00797023	0.00966843	0.0219811	1	Intergenic	-6513	ENSMUST00000104588	chr1-57406137-57407067-CpG:_74-CGI	-21819	NA	NA	NA
chr1	57613479	0.423841	0.255151	0.16869	0.0804432	2.09701	0.022131	0.0122823	0.0359927	1	Intergenic	145610	ENSMUST00000157728	chr1-57774698-57775632-CpG:_108-CGI	161219	NA	NA	NA
chr1	57613555	0.567649	0.419092	0.148557	0.0723816	2.05242	0.0124296	0.0147168	0.0401293	1	Intergenic	145686	ENSMUST00000157728	chr1-57774698-57775632-CpG:_108-CGI	161143	NA	NA	NA
chr1	57773890	0.336729	0.45205	-0.115321	0.0584983	-1.97136	0.00939536	0.0091745	0.0486826	1	promoter-TSS (ENSMUST00000167971)	-271	ENSMUST00000172287	chr1-57774698-57775632-CpG:_108-CGI	808	ENSMUSG00000038305	Spats2l	spermatogenesis associated, serine-rich 2-like [Source:MGI Symbol;Acc:MGI:1914448]
chr1	57970653	0.772857	0.904063	-0.131206	0.0393657	-3.33301	0.00828505	0.00867139	0.00085913	0.775791	promoter-TSS (ENSMUST00000160130)	-526	ENSMUST00000114410	chr1-57969733-57970245-CpG:_56-CGI	-409	ENSMUSG00000054770	Kctd18	potassium channel tetramerisation domain containing 18 [Source:MGI Symbol;Acc:MGI:3603813]
chr1	57970784	0.702529	0.845717	-0.143188	0.0554565	-2.58199	0.0114514	0.0107697	0.00982313	1	promoter-TSS (ENSMUST00000160130)	-657	ENSMUST00000114410	chr1-57969733-57970245-CpG:_56-CGI	-540	ENSMUSG00000054770	Kctd18	potassium channel tetramerisation domain containing 18 [Source:MGI Symbol;Acc:MGI:3603813]
chr1	57988790	0.494428	0.748498	-0.254071	0.0794633	-3.19733	0.0143238	0.0184187	0.00138706	0.874507	intron (ENSMUST00000163061, intron 4 of 9)	-7180	ENSMUST00000027202	chr1-57995863-57996253-CpG:_46-CGI	7073	ENSMUSG00000054770	Kctd18	potassium channel tetramerisation domain containing 18 [Source:MGI Symbol;Acc:MGI:3603813]
chr1	57988793	0.560462	0.763313	-0.202851	0.0720975	-2.81357	0.0118304	0.013552	0.00489943	1	intron (ENSMUST00000163061, intron 4 of 9)	-7177	ENSMUST00000027202	chr1-57995863-57996253-CpG:_46-CGI	7070	ENSMUSG00000054770	Kctd18	potassium channel tetramerisation domain containing 18 [Source:MGI Symbol;Acc:MGI:3603813]
chr1	58027604	0.869298	0.75352	0.115778	0.0431871	2.68085	0.0127467	0.00803927	0.00734355	1	Intergenic	-2326	ENSMUST00000001027	chr1-57995863-57996253-CpG:_46-CGI	-31352	NA	NA	NA
chr1	58029317	0.394388	0.621301	-0.226913	0.0628174	-3.61226	0.010025	0.0111711	0.000303537	0.579973	promoter-TSS (ENSMUST00000001027)	-613	ENSMUST00000001027	chr1-57995863-57996253-CpG:_46-CGI	-33065	ENSMUSG00000063558	Aox1	aldehyde oxidase 1 [Source:MGI Symbol;Acc:MGI:88035]
chr1	58112776	0.499855	0.655884	-0.156029	0.066812	-2.33533	0.0205923	0.00892973	0.0195259	1	promoter-TSS (ENSMUST00000040999)	-353	ENSMUST00000161549	chr1-57995863-57996253-CpG:_46-CGI	-116524	ENSMUSG00000064294	Aox3	aldehyde oxidase 3 [Source:MGI Symbol;Acc:MGI:1918974]
chr1	58144924	0.333584	0.482574	-0.14899	0.0631869	-2.35792	0.0107007	0.0134765	0.0183774	1	intron (ENSMUST00000040999, intron 10 of 34)	10163	ENSMUST00000158650	chr1-57995863-57996253-CpG:_46-CGI	-148672	ENSMUSG00000064294	Aox3	aldehyde oxidase 3 [Source:MGI Symbol;Acc:MGI:1918974]
chr1	58253543	0.859447	0.665829	0.193617	0.0777566	2.49005	0.0138212	0.0155057	0.0127727	1	TTS (ENSMUST00000161126)	12938	ENSMUST00000161926	chr1-58392748-58393897-CpG:_95-CGI	139205	ENSMUSG00000089822	Gm15759	predicted gene 15759 [Source:MGI Symbol;Acc:MGI:3783202]
chr1	58290527	0.408688	0.581728	-0.17304	0.0805216	-2.14899	0.0190501	0.012437	0.0316353	1	intron (ENSMUST00000114366, intron 7 of 35)	12202	ENSMUST00000114366	chr1-58392748-58393897-CpG:_95-CGI	102221	ENSMUSG00000079554	Aox2	aldehyde oxidase 2 [Source:MGI Symbol;Acc:MGI:3529596]
chr1	58296156	0.723722	0.898061	-0.174338	0.0619573	-2.81384	0.0158478	0.0144489	0.00489531	1	intron (ENSMUST00000114366, intron 10 of 35)	17831	ENSMUST00000114366	chr1-58392748-58393897-CpG:_95-CGI	96592	ENSMUSG00000079554	Aox2	aldehyde oxidase 2 [Source:MGI Symbol;Acc:MGI:3529596]
chr1	58296922	0.93348	0.783495	0.149985	0.0680386	2.2044	0.0141351	0.01654	0.027496	1	intron (ENSMUST00000114366, intron 10 of 35)	18597	ENSMUST00000114366	chr1-58392748-58393897-CpG:_95-CGI	95826	ENSMUSG00000079554	Aox2	aldehyde oxidase 2 [Source:MGI Symbol;Acc:MGI:3529596]
chr1	58359536	0.616791	0.875399	-0.258607	0.0715408	-3.61482	0.0178285	0.0162113	0.000300554	0.577298	intron (ENSMUST00000114366, intron 34 of 35)	-33599	ENSMUST00000050552	chr1-58392748-58393897-CpG:_95-CGI	33212	ENSMUSG00000079554	Aox2	aldehyde oxidase 2 [Source:MGI Symbol;Acc:MGI:3529596]
chr1	58359557	0.386042	0.610385	-0.224342	0.0726917	-3.08622	0.0160761	0.0114654	0.00202721	0.948071	intron (ENSMUST00000114366, intron 34 of 35)	-33578	ENSMUST00000050552	chr1-58392748-58393897-CpG:_95-CGI	33191	ENSMUSG00000079554	Aox2	aldehyde oxidase 2 [Source:MGI Symbol;Acc:MGI:3529596]
chr1	58359577	0.194195	0.360894	-0.1667	0.0588884	-2.83077	0.0100682	0.0113723	0.00464356	1	intron (ENSMUST00000114366, intron 34 of 35)	-33558	ENSMUST00000050552	chr1-58392748-58393897-CpG:_95-CGI	33171	ENSMUSG00000079554	Aox2	aldehyde oxidase 2 [Source:MGI Symbol;Acc:MGI:3529596]
chr1	58359662	0.243858	0.394354	-0.150497	0.0615313	-2.44585	0.0140889	0.0121172	0.014451	1	intron (ENSMUST00000114366, intron 34 of 35)	-33473	ENSMUST00000050552	chr1-58392748-58393897-CpG:_95-CGI	33086	ENSMUSG00000079554	Aox2	aldehyde oxidase 2 [Source:MGI Symbol;Acc:MGI:3529596]
chr1	58359738	0.163888	0.297599	-0.133711	0.0514848	-2.59709	0.0122781	0.00961886	0.00940178	1	intron (ENSMUST00000114366, intron 34 of 35)	-33397	ENSMUST00000050552	chr1-58392748-58393897-CpG:_95-CGI	33010	ENSMUSG00000079554	Aox2	aldehyde oxidase 2 [Source:MGI Symbol;Acc:MGI:3529596]
chr1	58505321	0.0260978	0.137923	-0.111826	0.0456318	-2.45061	0.0197208	0.0133564	0.0142614	1	promoter-TSS (ENSMUST00000027198)	167	ENSMUST00000139825	chr1-58504543-58505162-CpG:_65-CGI	-160	ENSMUSG00000026037	Orc2	origin recognition complex, subunit 2 [Source:MGI Symbol;Acc:MGI:1328306]
chr1	58505347	0.0766337	0.205743	-0.129109	0.0542915	-2.37808	0.0127914	0.0150621	0.0174032	1	promoter-TSS (ENSMUST00000027198)	193	ENSMUST00000139825	chr1-58504543-58505162-CpG:_65-CGI	-186	ENSMUSG00000026037	Orc2	origin recognition complex, subunit 2 [Source:MGI Symbol;Acc:MGI:1328306]
chr1	58585117	0.706585	0.82008	-0.113495	0.0557736	-2.03492	0.0135196	0.0103472	0.041859	1	intron (ENSMUST00000160546, intron 1 of 4)	1073	ENSMUST00000038372	chr1-58585919-58586427-CpG:_40-CGI	802	ENSMUSG00000038174	Fam126b	family with sequence similarity 126, member B [Source:MGI Symbol;Acc:MGI:1098784]
chr1	58585157	0.518661	0.653701	-0.13504	0.0638518	-2.11489	0.00922607	0.0144264	0.0344394	1	intron (ENSMUST00000160546, intron 1 of 4)	1033	ENSMUST00000038372	chr1-58585919-58586427-CpG:_40-CGI	762	ENSMUSG00000038174	Fam126b	family with sequence similarity 126, member B [Source:MGI Symbol;Acc:MGI:1098784]
chr1	58625280	0.74421	0.93547	-0.19126	0.0572022	-3.34358	0.0118884	0.0135339	0.000827038	0.771419	Intergenic	-21327	ENSMUST00000081455	chr1-58585919-58586427-CpG:_40-CGI	-38854	NA	NA	NA
chr1	58625498	0.837982	0.950134	-0.112152	0.0564223	-1.98773	0.0144347	0.0228189	0.0468413	1	Intergenic	-21109	ENSMUST00000081455	chr1-58585919-58586427-CpG:_40-CGI	-39072	NA	NA	NA
chr1	58679473	0.567804	0.729013	-0.161209	0.064683	-2.4923	0.0167139	0.0101316	0.012692	1	intron (ENSMUST00000055313, intron 5 of 14)	16515	ENSMUST00000055313	chr1-58711442-58711764-CpG:_40-CGI	31969	ENSMUSG00000047528	Als2cr12	amyotrophic lateral sclerosis 2 (juvenile) chromosome region, candidate 12 (human) [Source:MGI Symbol;Acc:MGI:1918359]
chr1	58712852	0.00556115	0.120837	-0.115276	0.0476869	-2.41735	0.0195776	0.0193907	0.0156339	1	promoter-TSS (ENSMUST00000114309)	-441	ENSMUST00000114309	chr1-58713384-58713657-CpG:_21-CGI	532	ENSMUSG00000026031	Cflar	CASP8 and FADD-like apoptosis regulator [Source:MGI Symbol;Acc:MGI:1336166]
chr1	58717877	0.836877	0.944144	-0.107268	0.0339792	-3.15687	0.00989352	0.00996897	0.00159475	0.90074	TTS (ENSMUST00000097723)	4561	ENSMUST00000069333	chr1-58713384-58713657-CpG:_21-CGI	-4221	ENSMUSG00000026031	Cflar	CASP8 and FADD-like apoptosis regulator [Source:MGI Symbol;Acc:MGI:1336166]
chr1	58742664	0.137122	0.241865	-0.104743	0.0509839	-2.05444	0.00764519	0.0198359	0.0399333	1	intron (ENSMUST00000069333, intron 8 of 9)	12113	ENSMUST00000123032	chr1-58713384-58713657-CpG:_21-CGI	-29008	ENSMUSG00000026031	Cflar	CASP8 and FADD-like apoptosis regulator [Source:MGI Symbol;Acc:MGI:1336166]
chr1	58742858	0.665373	0.789515	-0.124142	0.0621136	-1.99863	0.0112069	0.0139218	0.0456479	1	intron (ENSMUST00000069333, intron 8 of 9)	12307	ENSMUST00000123032	chr1-58713384-58713657-CpG:_21-CGI	-29202	ENSMUSG00000026031	Cflar	CASP8 and FADD-like apoptosis regulator [Source:MGI Symbol;Acc:MGI:1336166]
chr1	58746979	0.63413	0.791674	-0.157544	0.0671676	-2.34553	0.01113	0.0266254	0.0189999	1	intron (ENSMUST00000069333, intron 8 of 9)	16428	ENSMUST00000123032	chr1-58713384-58713657-CpG:_21-CGI	-33323	ENSMUSG00000026031	Cflar	CASP8 and FADD-like apoptosis regulator [Source:MGI Symbol;Acc:MGI:1336166]
chr1	58792624	0.824162	0.680638	0.143524	0.0696727	2.05998	0.0162191	0.0139759	0.0394003	1	Intergenic	-2749	ENSMUST00000027189	chr1-58795582-58795852-CpG:_28-CGI	2958	NA	NA	NA
chr1	58802749	0.788091	0.660239	0.127853	0.0526892	2.42655	0.0102481	0.0104059	0.0152432	1	intron (ENSMUST00000165549, intron 1 of 8)	248	ENSMUST00000165549	chr1-58795582-58795852-CpG:_28-CGI	-6898	ENSMUSG00000026029	Casp8	caspase 8 [Source:MGI Symbol;Acc:MGI:1261423]
chr1	58860561	0.506687	0.671198	-0.164511	0.0697028	-2.36018	0.0102854	0.0127503	0.0182659	1	Intergenic	46650	ENSMUST00000172685	chr1-58795582-58795852-CpG:_28-CGI	-64710	NA	NA	NA
chr1	58860729	0.460396	0.629377	-0.168981	0.0833326	-2.02779	0.0188246	0.0159034	0.0425816	1	Intergenic	46482	ENSMUST00000172685	chr1-58795582-58795852-CpG:_28-CGI	-64878	NA	NA	NA
chr1	58876718	0.623483	0.747966	-0.124482	0.0486147	-2.56059	0.00975724	0.00744341	0.0104494	1	Intergenic	30493	ENSMUST00000172685	chr1-58795582-58795852-CpG:_28-CGI	-80867	NA	NA	NA
chr1	58962839	0.900202	0.777902	0.122299	0.0453458	2.69704	0.00973646	0.0101335	0.0069959	1	intron (ENSMUST00000173590, intron 1 of 2)	10589	ENSMUST00000173590	chr1-58973210-58974117-CpG:_83-CGI	10371	ENSMUSG00000026028	Trak2	trafficking protein, kinesin binding 2 [Source:MGI Symbol;Acc:MGI:1918077]
chr1	58974545	0.33987	0.532636	-0.192766	0.0830287	-2.32168	0.0161601	0.0128152	0.0202501	1	intron (ENSMUST00000153990, intron 1 of 12)	1024	ENSMUST00000123965	chr1-58973210-58974117-CpG:_83-CGI	-429	ENSMUSG00000026027	Stradb	STE20-related kinase adaptor beta [Source:MGI Symbol;Acc:MGI:2144047]
chr1	59256460	0.552209	0.696689	-0.144479	0.0582189	-2.48165	0.00951548	0.00952131	0.0130775	1	promoter-TSS (ENSMUST00000162487)	-445	ENSMUST00000160662	chr1-59236919-59237493-CpG:_61-CGI	-18968	ENSMUSG00000026023	Cdk15	cyclin-dependent kinase 15 [Source:MGI Symbol;Acc:MGI:3583944]
chr1	59257447	0.223167	0.518892	-0.295724	0.0797172	-3.70967	0.0121718	0.0146355	0.000207532	0.512768	intron (ENSMUST00000162487, intron 1 of 1)	320	ENSMUST00000162487	chr1-59236919-59237493-CpG:_61-CGI	-19955	ENSMUSG00000026023	Cdk15	cyclin-dependent kinase 15 [Source:MGI Symbol;Acc:MGI:3583944]
chr1	59315982	0.699896	0.824534	-0.124638	0.0626367	-1.98986	0.0109094	0.0127516	0.0466064	1	intron (ENSMUST00000162906, intron 3 of 4)	17047	ENSMUST00000162906	chr1-59236919-59237493-CpG:_61-CGI	-78490	ENSMUSG00000026023	Cdk15	cyclin-dependent kinase 15 [Source:MGI Symbol;Acc:MGI:3583944]
chr1	59367827	0.696516	0.570626	0.12589	0.0615533	2.04523	0.00913673	0.0113983	0.0408326	1	Intergenic	68892	ENSMUST00000162906	chr1-59481951-59483937-CpG:_185-CGI	114124	NA	NA	NA
chr1	59376233	0.183618	0.0736441	0.109974	0.0483268	2.27562	0.0125084	0.0122004	0.0228688	1	Intergenic	77298	ENSMUST00000162906	chr1-59481951-59483937-CpG:_185-CGI	105718	NA	NA	NA
chr1	59380805	0.873287	0.714928	0.15836	0.0800297	1.97876	0.0285588	0.0153217	0.047843	1	Intergenic	81870	ENSMUST00000162906	chr1-59481951-59483937-CpG:_185-CGI	101146	NA	NA	NA
chr1	59380981	0.676091	0.808999	-0.132908	0.0478734	-2.77624	0.00742615	0.0131555	0.00549923	1	Intergenic	82046	ENSMUST00000162906	chr1-59481951-59483937-CpG:_185-CGI	100970	NA	NA	NA
chr1	59413004	0.607956	0.295345	0.312611	0.0870322	3.59191	0.0147305	0.0165059	0.000328269	0.593626	Intergenic	-69142	ENSMUST00000114246	chr1-59481951-59483937-CpG:_185-CGI	68947	NA	NA	NA
chr1	59413007	0.718203	0.522036	0.196167	0.0973213	2.01566	0.0134269	0.0328649	0.0438352	1	Intergenic	-69139	ENSMUST00000114246	chr1-59481951-59483937-CpG:_185-CGI	68944	NA	NA	NA
chr1	59413577	0.772762	0.901941	-0.12918	0.0605685	-2.13279	0.013136	0.0154229	0.0329422	1	Intergenic	-68569	ENSMUST00000114246	chr1-59481951-59483937-CpG:_185-CGI	68374	NA	NA	NA
chr1	59423652	0.486941	0.676461	-0.18952	0.0672361	-2.81873	0.0104539	0.0162334	0.00482144	1	Intergenic	-58494	ENSMUST00000114246	chr1-59481951-59483937-CpG:_185-CGI	58299	NA	NA	NA
chr1	59423661	0.551308	0.675492	-0.124184	0.0611788	-2.02985	0.00974789	0.0104876	0.0423715	1	Intergenic	-58485	ENSMUST00000114246	chr1-59481951-59483937-CpG:_185-CGI	58290	NA	NA	NA
chr1	59423942	0.421221	0.576416	-0.155195	0.0711092	-2.18249	0.00824369	0.0268361	0.0290736	1	Intergenic	-58204	ENSMUST00000114246	chr1-59481951-59483937-CpG:_185-CGI	58009	NA	NA	NA
chr1	59427294	0.739981	0.857243	-0.117262	0.0525656	-2.23077	0.013323	0.00991301	0.0256961	1	Intergenic	-54852	ENSMUST00000114246	chr1-59481951-59483937-CpG:_185-CGI	54657	NA	NA	NA
chr1	59457314	0.716527	0.846944	-0.130418	0.0657679	-1.983	0.0174714	0.0177758	0.0473679	1	Intergenic	-24832	ENSMUST00000114246	chr1-59481951-59483937-CpG:_185-CGI	24637	NA	NA	NA
chr1	59485268	0.121743	0.264253	-0.14251	0.0524827	-2.71537	0.011842	0.0105792	0.0066202	1	exon (ENSMUST00000114246, exon 1 of 1)	3090	ENSMUST00000037105	chr1-59481951-59483937-CpG:_185-CGI	-1332	ENSMUSG00000041075	Fzd7	frizzled homolog 7 (Drosophila) [Source:MGI Symbol;Acc:MGI:108570]
chr1	59485396	0.314243	0.44993	-0.135687	0.06276	-2.162	0.0128774	0.0109078	0.0306179	1	exon (ENSMUST00000114246, exon 1 of 1)	3218	ENSMUST00000037105	chr1-59481951-59483937-CpG:_185-CGI	-1460	ENSMUSG00000041075	Fzd7	frizzled homolog 7 (Drosophila) [Source:MGI Symbol;Acc:MGI:108570]
chr1	59493106	0.477875	0.775724	-0.297849	0.0894027	-3.33155	0.0134735	0.0166025	0.000863644	0.777553	promoter-TSS (ENSMUST00000180778)	-502	ENSMUST00000180778	chr1-59481951-59483937-CpG:_185-CGI	-9170	ENSMUSG00000097819	Gm26813	predicted gene, 26813 [Source:MGI Symbol;Acc:MGI:5477307]
chr1	59496449	0.743382	0.590442	0.15294	0.0684412	2.23462	0.0157396	0.0110625	0.0254424	1	Intergenic	-3845	ENSMUST00000180778	chr1-59481951-59483937-CpG:_185-CGI	-12513	NA	NA	NA
chr1	59508730	0.0270617	0.13353	-0.106468	0.0469904	-2.26573	0.0227926	0.0205361	0.0234677	1	Intergenic	-7533	ENSMUST00000114243	chr1-59481951-59483937-CpG:_185-CGI	-24794	NA	NA	NA
chr1	59560994	0.973973	0.863945	0.110029	0.043317	2.54008	0.0138952	0.0139016	0.0110827	1	intron (ENSMUST00000114243, intron 9 of 19)	44731	ENSMUST00000114243	chr1-59481951-59483937-CpG:_185-CGI	-77058	ENSMUSG00000047361	Gm973	predicted gene 973 [Source:MGI Symbol;Acc:MGI:2685819]
chr1	59739909	0.631809	0.737365	-0.105556	0.0532642	-1.98174	0.00920106	0.00955552	0.0475085	1	Intergenic	-24369	ENSMUST00000087435	chr1-59762785-59764213-CpG:_142-CGI	22876	NA	NA	NA
chr1	59895388	0.695835	0.809384	-0.113549	0.0475388	-2.38856	0.00978896	0.00904961	0.0169147	1	Intergenic	-17617	ENSMUST00000036540	chr1-59912548-59913890-CpG:_118-CGI	17160	NA	NA	NA
chr1	60016257	0.616276	0.792766	-0.17649	0.0528131	-3.34178	0.0121882	0.00815502	0.00083242	0.771616	intron (ENSMUST00000027172, intron 3 of 10)	26829	ENSMUST00000027172	chr1-60042646-60043499-CpG:_81-CGI	26389	ENSMUSG00000026018	Ica1l	islet cell autoantigen 1-like [Source:MGI Symbol;Acc:MGI:1917625]
chr1	60018031	0.571267	0.801997	-0.230731	0.0838133	-2.75291	0.0156521	0.0142728	0.00590677	1	intron (ENSMUST00000027172, intron 3 of 10)	25055	ENSMUST00000027172	chr1-60042646-60043499-CpG:_81-CGI	24615	ENSMUSG00000026018	Ica1l	islet cell autoantigen 1-like [Source:MGI Symbol;Acc:MGI:1917625]
chr1	60410708	0.0873371	0.19422	-0.106883	0.0409189	-2.61206	0.00928687	0.0116458	0.00899992	1	intron (ENSMUST00000052332, intron 1 of 8)	1090	ENSMUST00000052332	chr1-60409278-60410251-CpG:_103-CGI	-458	ENSMUSG00000026782	Abi2	abl-interactor 2 [Source:MGI Symbol;Acc:MGI:106913]
chr1	60429101	0.455146	0.622653	-0.167507	0.0520302	-3.21942	0.00838056	0.00840475	0.00128448	0.859277	intron (ENSMUST00000052332, intron 1 of 8)	19483	ENSMUST00000052332	chr1-60409278-60410251-CpG:_103-CGI	-18851	ENSMUSG00000026782	Abi2	abl-interactor 2 [Source:MGI Symbol;Acc:MGI:106913]
chr1	60447216	0.72737	0.844234	-0.116864	0.0587249	-1.99002	0.0226376	0.00874156	0.0465888	1	intron (ENSMUST00000052332, intron 4 of 8)	37598	ENSMUST00000052332	chr1-60409278-60410251-CpG:_103-CGI	-36966	ENSMUSG00000026782	Abi2	abl-interactor 2 [Source:MGI Symbol;Acc:MGI:106913]
chr1	60599069	0.631017	0.824697	-0.19368	0.060704	-3.19057	0.0149977	0.0124126	0.00141992	0.877779	Intergenic	-6361	ENSMUST00000118530	chr1-60566182-60567260-CpG:_139-CGI	-31810	NA	NA	NA
chr1	60778816	0.359801	0.491085	-0.131284	0.057236	-2.29373	0.0121704	0.00995044	0.0218062	1	promoter-TSS (ENSMUST00000130082)	-26	ENSMUST00000130082	chr1-60566182-60567260-CpG:_139-CGI	-211557	ENSMUSG00000085965	2310016D23Rik	RIKEN cDNA 2310016D23 gene [Source:MGI Symbol;Acc:MGI:1923693]
chr1	60824651	0.572763	0.67645	-0.103687	0.050021	-2.07287	0.00773911	0.00790612	0.038184	1	Intergenic	15536	ENSMUST00000122024	chr1-60566182-60567260-CpG:_139-CGI	-257392	NA	NA	NA
chr1	61075872	0.841367	0.960631	-0.119264	0.0447539	-2.66489	0.0135216	0.0119156	0.00770143	1	exon (ENSMUST00000119156, exon 1 of 1)	199	ENSMUST00000119156	chr1-60566182-60567260-CpG:_139-CGI	-508613	ENSMUSG00000082804	Rpl17-ps1	ribosomal protein L17, pseudogene 1 [Source:MGI Symbol;Acc:MGI:3652107]
chr1	61139181	0.270934	0.147839	0.123095	0.0513171	2.39871	0.0101241	0.0108705	0.0164528	1	Intergenic	-15178	ENSMUST00000118999	chr1-61638736-61639406-CpG:_78-CGI	499555	NA	NA	NA
chr1	61139457	0.174472	0.31397	-0.139498	0.0699932	-1.99303	0.0191607	0.0198026	0.0462585	1	Intergenic	-15454	ENSMUST00000118999	chr1-61638736-61639406-CpG:_78-CGI	499279	NA	NA	NA
chr1	61637244	0.777241	0.90101	-0.123768	0.0629394	-1.96646	0.0150698	0.026849	0.0492452	1	Intergenic	-1579	ENSMUST00000138768	chr1-61638736-61639406-CpG:_78-CGI	1492	NA	NA	NA
chr1	61967212	0.72573	0.574359	0.15137	0.0760279	1.99098	0.0124134	0.0155795	0.0464827	1	intron (ENSMUST00000046673, intron 2 of 21)	-115673	ENSMUST00000130699	chr1-61638736-61639406-CpG:_78-CGI	-327807	ENSMUSG00000052062	Pard3b	par-3 family cell polarity regulator beta [Source:MGI Symbol;Acc:MGI:1919301]
chr1	62010325	0.646694	0.809203	-0.162509	0.0680418	-2.38837	0.0155414	0.0145146	0.0169232	1	exon (ENSMUST00000138768, exon 3 of 5)	125783	ENSMUST00000127498	chr1-61638736-61639406-CpG:_78-CGI	-370920	ENSMUSG00000052062	Pard3b	par-3 family cell polarity regulator beta [Source:MGI Symbol;Acc:MGI:1919301]
chr1	62181866	0.370696	0.257673	0.113023	0.0558704	2.02295	0.0128695	0.00911037	0.0430787	1	intron (ENSMUST00000046673, intron 10 of 21)	-45758	ENSMUST00000127498	chr1-62702838-62703748-CpG:_86-CGI	520972	ENSMUSG00000052062	Pard3b	par-3 family cell polarity regulator beta [Source:MGI Symbol;Acc:MGI:1919301]
chr1	62660902	0.772165	0.599949	0.172216	0.06299	2.73403	0.0122054	0.0112846	0.00625651	1	promoter-TSS (ENSMUST00000118720)	64	ENSMUST00000118720	chr1-62702838-62703748-CpG:_86-CGI	41936	ENSMUSG00000084333	Gm11599	predicted gene 11599 [Source:MGI Symbol;Acc:MGI:3651840]
chr1	62696952	0.213246	0.369508	-0.156262	0.053007	-2.94795	0.0143817	0.00816447	0.00319889	1	Intergenic	-6332	ENSMUST00000102822	chr1-62702838-62703748-CpG:_86-CGI	5886	NA	NA	NA
chr1	62701042	0.293194	0.15878	0.134415	0.0621698	2.16205	0.0113102	0.0122469	0.0306139	1	Intergenic	-2242	ENSMUST00000102822	chr1-62702838-62703748-CpG:_86-CGI	1796	NA	NA	NA
chr1	62703966	0.0810045	0.199509	-0.118505	0.0572931	-2.0684	0.0131458	0.0135288	0.0386026	1	5' UTR (ENSMUST00000114157, exon 1 of 17)	265	ENSMUST00000114157	chr1-62702838-62703748-CpG:_86-CGI	-219	ENSMUSG00000025969	Nrp2	neuropilin 2 [Source:MGI Symbol;Acc:MGI:1100492]
chr1	62718213	0.905129	0.750612	0.154517	0.0778698	1.9843	0.016066	0.0296773	0.0472223	1	intron (ENSMUST00000102822, intron 1 of 15)	14512	ENSMUST00000114157	chr1-62705850-62707032-CpG:_88-CGI	-11182	ENSMUSG00000025969	Nrp2	neuropilin 2 [Source:MGI Symbol;Acc:MGI:1100492]
chr1	62721094	0.722984	0.513023	0.209961	0.0898291	2.33734	0.0200322	0.0174932	0.0194216	1	intron (ENSMUST00000102822, intron 2 of 15)	17393	ENSMUST00000114157	chr1-62705850-62707032-CpG:_88-CGI	-14063	ENSMUSG00000025969	Nrp2	neuropilin 2 [Source:MGI Symbol;Acc:MGI:1100492]
chr1	62725486	0.349593	0.24281	0.106782	0.0465622	2.29333	0.00746034	0.00875871	0.0218292	1	intron (ENSMUST00000102822, intron 2 of 15)	21785	ENSMUST00000114157	chr1-62705850-62707032-CpG:_88-CGI	-18455	ENSMUSG00000025969	Nrp2	neuropilin 2 [Source:MGI Symbol;Acc:MGI:1100492]
chr1	62747670	0.317956	0.189619	0.128337	0.0622794	2.06066	0.0109987	0.0124987	0.0393354	1	intron (ENSMUST00000102822, intron 6 of 15)	43969	ENSMUST00000114157	chr1-62705850-62707032-CpG:_88-CGI	-40639	ENSMUSG00000025969	Nrp2	neuropilin 2 [Source:MGI Symbol;Acc:MGI:1100492]
chr1	62747802	0.564054	0.34763	0.216424	0.0501908	4.31202	0.00743554	0.00891963	1.6177e-05	0.225424	intron (ENSMUST00000102822, intron 6 of 15)	44101	ENSMUST00000114157	chr1-62705850-62707032-CpG:_88-CGI	-40771	ENSMUSG00000025969	Nrp2	neuropilin 2 [Source:MGI Symbol;Acc:MGI:1100492]
chr1	62747811	0.639362	0.48206	0.157303	0.0610613	2.57614	0.012193	0.0138107	0.00999103	1	intron (ENSMUST00000102822, intron 6 of 15)	44110	ENSMUST00000114157	chr1-62705850-62707032-CpG:_88-CGI	-40780	ENSMUSG00000025969	Nrp2	neuropilin 2 [Source:MGI Symbol;Acc:MGI:1100492]
chr1	62747839	0.474222	0.350723	0.123498	0.0559637	2.20676	0.0140718	0.00725972	0.027331	1	intron (ENSMUST00000102822, intron 6 of 15)	44138	ENSMUST00000114157	chr1-62705850-62707032-CpG:_88-CGI	-40808	ENSMUSG00000025969	Nrp2	neuropilin 2 [Source:MGI Symbol;Acc:MGI:1100492]
chr1	62774759	0.655385	0.478069	0.177317	0.0786361	2.2549	0.0117144	0.0162185	0.0241396	1	intron (ENSMUST00000102822, intron 12 of 15)	71058	ENSMUST00000114157	chr1-62705850-62707032-CpG:_88-CGI	-67728	ENSMUSG00000025969	Nrp2	neuropilin 2 [Source:MGI Symbol;Acc:MGI:1100492]
chr1	62778025	0.588192	0.358864	0.229328	0.0781501	2.93445	0.0114669	0.0208046	0.00334135	1	intron (ENSMUST00000102822, intron 12 of 15)	74324	ENSMUST00000114157	chr1-62705850-62707032-CpG:_88-CGI	-70994	ENSMUSG00000025969	Nrp2	neuropilin 2 [Source:MGI Symbol;Acc:MGI:1100492]
chr1	62783422	0.629865	0.790094	-0.160229	0.0704774	-2.27348	0.0152187	0.0142538	0.0229972	1	exon (ENSMUST00000114157, exon 13 of 17)	79721	ENSMUST00000114157	chr1-62705850-62707032-CpG:_88-CGI	-76391	ENSMUSG00000025969	Nrp2	neuropilin 2 [Source:MGI Symbol;Acc:MGI:1100492]
chr1	62783450	0.859713	0.965711	-0.105998	0.0462501	-2.29185	0.0213281	0.0113251	0.0219143	1	exon (ENSMUST00000114157, exon 13 of 17)	79749	ENSMUST00000114157	chr1-62705850-62707032-CpG:_88-CGI	-76419	ENSMUSG00000025969	Nrp2	neuropilin 2 [Source:MGI Symbol;Acc:MGI:1100492]
chr1	62783489	0.470634	0.640135	-0.1695	0.0745516	-2.2736	0.0108883	0.02086	0.0229903	1	exon (ENSMUST00000114157, exon 13 of 17)	79788	ENSMUST00000114157	chr1-62705850-62707032-CpG:_88-CGI	-76458	ENSMUSG00000025969	Nrp2	neuropilin 2 [Source:MGI Symbol;Acc:MGI:1100492]
chr1	62783506	0.623263	0.766952	-0.14369	0.0637881	-2.25261	0.0138365	0.0118139	0.0242838	1	exon (ENSMUST00000114157, exon 13 of 17)	79805	ENSMUST00000114157	chr1-62705850-62707032-CpG:_88-CGI	-76475	ENSMUSG00000025969	Nrp2	neuropilin 2 [Source:MGI Symbol;Acc:MGI:1100492]
chr1	62783985	0.473851	0.624866	-0.151015	0.070427	-2.14428	0.0187539	0.0112806	0.0320108	1	intron (ENSMUST00000102822, intron 13 of 15)	80284	ENSMUST00000114157	chr1-62705850-62707032-CpG:_88-CGI	-76954	ENSMUSG00000025969	Nrp2	neuropilin 2 [Source:MGI Symbol;Acc:MGI:1100492]
chr1	62784001	0.600916	0.757142	-0.156226	0.058506	-2.67026	0.00919317	0.0114727	0.00757922	1	intron (ENSMUST00000102822, intron 13 of 15)	80300	ENSMUST00000114157	chr1-62705850-62707032-CpG:_88-CGI	-76970	ENSMUSG00000025969	Nrp2	neuropilin 2 [Source:MGI Symbol;Acc:MGI:1100492]
chr1	62799781	0.773967	0.927442	-0.153475	0.0703155	-2.18266	0.0210961	0.0170076	0.0290608	1	intron (ENSMUST00000075144, intron 15 of 15)	96080	ENSMUST00000114157	chr1-62705850-62707032-CpG:_88-CGI	-92750	ENSMUSG00000025969	Nrp2	neuropilin 2 [Source:MGI Symbol;Acc:MGI:1100492]
chr1	62964644	0.322863	0.438261	-0.115398	0.0579651	-1.99082	0.0105081	0.0104323	0.0465003	1	intron (ENSMUST00000133236, intron 11 of 12)	-68061	ENSMUST00000158328	chr1-63113485-63114349-CpG:_77-CGI	148841	ENSMUSG00000040865	Ino80d	INO80 complex subunit D [Source:MGI Symbol;Acc:MGI:3027003]
chr1	62967729	0.899204	0.776795	0.122409	0.0560443	2.18415	0.0142467	0.0123255	0.0289513	1	intron (ENSMUST00000133236, intron 11 of 12)	-64976	ENSMUST00000158328	chr1-63113485-63114349-CpG:_77-CGI	145756	ENSMUSG00000040865	Ino80d	INO80 complex subunit D [Source:MGI Symbol;Acc:MGI:3027003]
chr1	62984442	0.387728	0.574166	-0.186438	0.0808324	-2.30647	0.0121033	0.0197614	0.0210844	1	intron (ENSMUST00000133236, intron 9 of 12)	-48263	ENSMUST00000158328	chr1-63113485-63114349-CpG:_77-CGI	129043	ENSMUSG00000040865	Ino80d	INO80 complex subunit D [Source:MGI Symbol;Acc:MGI:3027003]
chr1	62984854	0.415992	0.580674	-0.164682	0.069764	-2.36056	0.0160283	0.0123345	0.0182474	1	intron (ENSMUST00000133236, intron 9 of 12)	-47851	ENSMUST00000158328	chr1-63113485-63114349-CpG:_77-CGI	128631	ENSMUSG00000040865	Ino80d	INO80 complex subunit D [Source:MGI Symbol;Acc:MGI:3027003]
chr1	63057979	0.77031	0.602931	0.167379	0.0767222	2.18163	0.0183217	0.0146328	0.0291371	1	3' UTR (ENSMUST00000133236, exon 9 of 13)	-15794	ENSMUST00000118179	chr1-63113485-63114349-CpG:_77-CGI	55506	ENSMUSG00000040865	Ino80d	INO80 complex subunit D [Source:MGI Symbol;Acc:MGI:3027003]
chr1	63058296	0.820495	0.953504	-0.133009	0.049516	-2.68618	0.0115094	0.0234836	0.00722739	1	exon (ENSMUST00000133236, exon 9 of 13)	-15477	ENSMUST00000118179	chr1-63113485-63114349-CpG:_77-CGI	55189	ENSMUSG00000040865	Ino80d	INO80 complex subunit D [Source:MGI Symbol;Acc:MGI:3027003]
chr1	63089029	0.798201	0.921793	-0.123592	0.0619301	-1.99567	0.0136785	0.0215634	0.04597	1	intron (ENSMUST00000165066, intron 4 of 11)	2899	ENSMUST00000133236	chr1-63113485-63114349-CpG:_77-CGI	24456	ENSMUSG00000040865	Ino80d	INO80 complex subunit D [Source:MGI Symbol;Acc:MGI:3027003]
chr1	63137973	0.524174	0.757757	-0.233582	0.0567299	-4.11745	0.00892678	0.0118507	3.83089e-05	0.295136	intron (ENSMUST00000138611, intron 1 of 3)	-23307	ENSMUST00000097718	chr1-63113485-63114349-CpG:_77-CGI	-23625	ENSMUSG00000084799	Ino80dos	INO80 complex subunit D, opposite strand [Source:MGI Symbol;Acc:MGI:3651861]
chr1	63199814	0.420414	0.609631	-0.189217	0.0856466	-2.20928	0.013394	0.0158614	0.0271554	1	promoter-TSS (ENSMUST00000141027)	-498	ENSMUST00000141027	chr1-63176547-63177427-CpG:_78-CGI	-22388	ENSMUSG00000086730	Platr12	pluripotency associated transcript 12 [Source:MGI Symbol;Acc:MGI:3651341]
chr1	63214073	0.242122	0.389993	-0.147871	0.0740012	-1.99822	0.0184358	0.0163647	0.0456926	1	intron (ENSMUST00000050536, intron 1 of 2)	469	ENSMUST00000050536	chr1-63248289-63248615-CpG:_44-CGI	34216	ENSMUSG00000046856	Gpr1	G protein-coupled receptor 1 [Source:MGI Symbol;Acc:MGI:2385324]
chr1	63365292	0.992409	0.871768	0.120641	0.046489	2.59504	0.0209929	0.014662	0.00945803	1	promoter-TSS (ENSMUST00000120413)	72	ENSMUST00000120413	chr1-63365284-63365489-CpG:_17-CGI	0	ENSMUSG00000081643	Gm11605	predicted gene 11605 [Source:MGI Symbol;Acc:MGI:3651339]
chr1	63403787	0.425406	0.564543	-0.139138	0.0558751	-2.49015	0.00933359	0.0089494	0.0127689	1	Intergenic	-38423	ENSMUST00000120413	chr1-63365284-63365489-CpG:_17-CGI	-38299	NA	NA	NA
chr1	63445369	0.381413	0.540711	-0.159298	0.0744399	-2.13996	0.0110541	0.0158703	0.0323583	1	promoter-TSS (ENSMUST00000114103)	-521	ENSMUST00000114103	chr1-63445715-63446529-CpG:_95-CGI	346	ENSMUSG00000025964	Adam23	a disintegrin and metallopeptidase domain 23 [Source:MGI Symbol;Acc:MGI:1345162]
chr1	63953805	0.174098	0.0591073	0.114991	0.0450844	2.55057	0.012857	0.0116507	0.0107546	1	Intergenic	-10921	ENSMUST00000133244	chr1-64121613-64122142-CpG:_56-CGI	167808	NA	NA	NA
chr1	64009102	0.276912	0.169428	0.107484	0.0443756	2.42214	0.00793339	0.00991603	0.0154296	1	Intergenic	-20360	ENSMUST00000181595	chr1-64121613-64122142-CpG:_56-CGI	112511	NA	NA	NA
chr1	64098783	0.689822	0.528169	0.161653	0.0594806	2.71775	0.0147169	0.00894272	0.00657281	1	intron (ENSMUST00000114086, intron 1 of 3)	20130	ENSMUST00000149820	chr1-64121613-64122142-CpG:_56-CGI	22830	ENSMUSG00000025959	Klf7	Kruppel-like factor 7 (ubiquitous) [Source:MGI Symbol;Acc:MGI:1935151]
chr1	64098808	0.656516	0.530162	0.126354	0.0541478	2.3335	0.0109065	0.00811581	0.0196217	1	intron (ENSMUST00000114086, intron 1 of 3)	20155	ENSMUST00000149820	chr1-64121613-64122142-CpG:_56-CGI	22805	ENSMUSG00000025959	Klf7	Kruppel-like factor 7 (ubiquitous) [Source:MGI Symbol;Acc:MGI:1935151]
chr1	64150376	0.639581	0.807035	-0.167454	0.068489	-2.44497	0.0153091	0.0123747	0.0144862	1	exon (ENSMUST00000117621, exon 1 of 1)	176	ENSMUST00000117621	chr1-64121613-64122142-CpG:_56-CGI	-28235	ENSMUSG00000086721	Gm13750	predicted gene 13750 [Source:MGI Symbol;Acc:MGI:3650598]
chr1	64226462	0.268121	0.100917	0.167204	0.0631939	2.64589	0.0206122	0.0128938	0.00814769	1	Intergenic	76262	ENSMUST00000117621	chr1-64121613-64122142-CpG:_56-CGI	-104321	NA	NA	NA
chr1	64305979	0.168744	0.276026	-0.107282	0.0397457	-2.69921	0.0068925	0.00722733	0.00695037	1	Intergenic	-90354	ENSMUST00000175487	chr1-64121613-64122142-CpG:_56-CGI	-183838	NA	NA	NA
chr1	64531838	0.0341845	0.180299	-0.146115	0.0553193	-2.64129	0.01969	0.0154269	0.00825902	1	promoter-TSS (ENSMUST00000049932)	-965	ENSMUST00000087366	chr1-64532367-64533738-CpG:_131-CGI	529	ENSMUSG00000025958	Creb1	cAMP responsive element binding protein 1 [Source:MGI Symbol;Acc:MGI:88494]
chr1	64618473	0.378365	0.54363	-0.165266	0.0549419	-3.00801	0.0103269	0.00910304	0.00262967	1	Intergenic	-1232	ENSMUST00000114079	chr1-64616945-64617792-CpG:_83-CGI	-682	NA	NA	NA
chr1	64655848	0.601672	0.720823	-0.119151	0.0585166	-2.03619	0.0112719	0.0091876	0.0417309	1	Intergenic	-34606	ENSMUST00000114077	chr1-64690534-64691585-CpG:_108-CGI	34686	NA	NA	NA
chr1	64705296	0.529232	0.633172	-0.10394	0.0494587	-2.10155	0.00975024	0.00679358	0.0355931	1	intron (ENSMUST00000094898, intron 3 of 9)	13952	ENSMUST00000094898	chr1-64690534-64691585-CpG:_108-CGI	-13712	ENSMUSG00000070871	Ccnyl1	cyclin Y-like 1 [Source:MGI Symbol;Acc:MGI:2138614]
chr1	64734072	0.790342	0.905411	-0.115069	0.0479194	-2.4013	0.00999812	0.0129769	0.016337	1	3' UTR (ENSMUST00000063982, exon 2 of 2)	3677	ENSMUST00000116133	chr1-64734847-64737979-CpG:_241-CGI	775	ENSMUSG00000045005	Fzd5	frizzled homolog 5 (Drosophila) [Source:MGI Symbol;Acc:MGI:108571]
chr1	64735251	0.644381	0.800145	-0.155763	0.0626607	-2.48582	0.010848	0.0141137	0.0129253	1	exon (ENSMUST00000063982, exon 2 of 2)	2498	ENSMUST00000116133	chr1-64734847-64737979-CpG:_241-CGI	0	ENSMUSG00000045005	Fzd5	frizzled homolog 5 (Drosophila) [Source:MGI Symbol;Acc:MGI:108571]
chr1	64735256	0.674325	0.841831	-0.167506	0.064694	-2.58921	0.0134002	0.0170399	0.00961975	1	exon (ENSMUST00000063982, exon 2 of 2)	2493	ENSMUST00000116133	chr1-64734847-64737979-CpG:_241-CGI	0	ENSMUSG00000045005	Fzd5	frizzled homolog 5 (Drosophila) [Source:MGI Symbol;Acc:MGI:108571]
chr1	64735915	0.337051	0.468818	-0.131766	0.06632	-1.98683	0.0110644	0.0108303	0.0469415	1	exon (ENSMUST00000063982, exon 2 of 2)	1834	ENSMUST00000116133	chr1-64734847-64737979-CpG:_241-CGI	0	ENSMUSG00000045005	Fzd5	frizzled homolog 5 (Drosophila) [Source:MGI Symbol;Acc:MGI:108571]
chr1	64739329	0.568656	0.340142	0.228514	0.0768513	2.97346	0.0190216	0.0131784	0.00294466	1	Intergenic	-1580	ENSMUST00000063982	chr1-64734847-64737979-CpG:_241-CGI	-1351	NA	NA	NA
chr1	64739465	0.570847	0.686747	-0.115901	0.0554729	-2.08932	0.00870559	0.00958286	0.0366787	1	Intergenic	-1716	ENSMUST00000063982	chr1-64734847-64737979-CpG:_241-CGI	-1487	NA	NA	NA
chr1	64787562	0.589757	0.743858	-0.1541	0.0713555	-2.15961	0.0144799	0.0161471	0.0308025	1	intron (ENSMUST00000139649, intron 8 of 8)	-49813	ENSMUST00000063982	chr1-64734847-64737979-CpG:_241-CGI	-49584	ENSMUSG00000051344	Plekhm3	pleckstrin homology domain containing, family M, member 3 [Source:MGI Symbol;Acc:MGI:2443627]
chr1	64795755	0.587258	0.726512	-0.139254	0.0523342	-2.66087	0.00916232	0.0102794	0.00779399	1	intron (ENSMUST00000139649, intron 7 of 8)	-58006	ENSMUST00000063982	chr1-64734847-64737979-CpG:_241-CGI	-57777	ENSMUSG00000051344	Plekhm3	pleckstrin homology domain containing, family M, member 3 [Source:MGI Symbol;Acc:MGI:2443627]
chr1	64876254	0.702334	0.570563	0.131771	0.0666425	1.97729	0.0125316	0.0183813	0.0480091	1	intron (ENSMUST00000139649, intron 5 of 8)	51842	ENSMUST00000140857	chr1-64956498-64956870-CpG:_41-CGI	80244	ENSMUSG00000051344	Plekhm3	pleckstrin homology domain containing, family M, member 3 [Source:MGI Symbol;Acc:MGI:2443627]
chr1	64885279	0.612905	0.798016	-0.185111	0.084801	-2.18289	0.0350721	0.0137503	0.0290438	1	intron (ENSMUST00000139649, intron 4 of 8)	42817	ENSMUST00000140857	chr1-64956498-64956870-CpG:_41-CGI	71219	ENSMUSG00000051344	Plekhm3	pleckstrin homology domain containing, family M, member 3 [Source:MGI Symbol;Acc:MGI:2443627]
chr1	65169671	0.790188	0.678623	0.111565	0.0489126	2.28091	0.00879655	0.00848841	0.0225537	1	intron (ENSMUST00000149310, intron 3 of 3)	5892	ENSMUST00000149310	chr1-65178904-65179373-CpG:_38-CGI	9233	ENSMUSG00000025950	Idh1	isocitrate dehydrogenase 1 (NADP+), soluble [Source:MGI Symbol;Acc:MGI:96413]
chr1	65185912	0.211361	0.316068	-0.104708	0.0482021	-2.17226	0.00972361	0.00845666	0.0298361	1	promoter-TSS (ENSMUST00000081154)	566	ENSMUST00000169032	chr1-65186379-65187053-CpG:_59-CGI	467	ENSMUSG00000025949	Pikfyve	phosphoinositide kinase, FYVE finger containing [Source:MGI Symbol;Acc:MGI:1335106]
chr1	65407658	0.710699	0.364426	0.346272	0.0797991	4.3393	0.0126317	0.0212925	1.42938e-05	0.222421	Intergenic	96402	ENSMUST00000027083	chr1-65186379-65187053-CpG:_59-CGI	-220606	NA	NA	NA
chr1	65552727	0.786501	0.952942	-0.166441	0.0644984	-2.58055	0.015607	0.0187285	0.00986427	1	promoter-TSS (ENSMUST00000117848)	46	ENSMUST00000117848	chr1-65186379-65187053-CpG:_59-CGI	-365675	ENSMUSG00000082774	Gm8805	predicted gene 8805 [Source:MGI Symbol;Acc:MGI:3643512]
chr1	65831714	0.546037	0.696651	-0.150614	0.0622279	-2.42037	0.0109374	0.0129041	0.0155049	1	Intergenic	-94807	ENSMUST00000027082	chr1-66175311-66175645-CpG:_29-CGI	343597	NA	NA	NA
chr1	66063093	0.872314	0.972886	-0.100572	0.0450979	-2.23008	0.0170876	0.0232492	0.0257424	1	exon (ENSMUST00000118496, exon 1 of 1)	129	ENSMUST00000118496	chr1-66175311-66175645-CpG:_29-CGI	112218	ENSMUSG00000083289	Gm8812	predicted gene 8812 [Source:MGI Symbol;Acc:MGI:3643091]
chr1	66100294	0.46881	0.290154	0.178657	0.0876307	2.03874	0.014416	0.0155492	0.0414757	1	Intergenic	37330	ENSMUST00000118496	chr1-66175311-66175645-CpG:_29-CGI	75017	NA	NA	NA
chr1	66105265	0.5304	0.368249	0.162151	0.0779499	2.0802	0.0118179	0.0154696	0.0375072	1	Intergenic	42301	ENSMUST00000118496	chr1-66175311-66175645-CpG:_29-CGI	70046	NA	NA	NA
chr1	66469108	0.543993	0.713548	-0.169555	0.0566631	-2.99234	0.00883906	0.0100133	0.00276846	1	intron (ENSMUST00000061620, intron 1 of 64)	679	ENSMUST00000136727	chr1-66468022-66468623-CpG:_68-CGI	-486	ENSMUSG00000055567	Unc80	unc-80 homolog (C. elegans) [Source:MGI Symbol;Acc:MGI:2652882]
chr1	66551024	0.407265	0.534758	-0.127493	0.0552508	-2.30753	0.00795766	0.00906776	0.0210254	1	exon (ENSMUST00000061620, exon 20 of 65)	82595	ENSMUST00000136727	chr1-66468022-66468623-CpG:_68-CGI	-82402	ENSMUSG00000055567	Unc80	unc-80 homolog (C. elegans) [Source:MGI Symbol;Acc:MGI:2652882]
chr1	66703241	0.640133	0.801834	-0.161701	0.0665222	-2.43079	0.0164351	0.0140166	0.0150659	1	intron (ENSMUST00000113995, intron 2 of 6)	2411	ENSMUST00000113995	chr1-66700752-66701351-CpG:_60-CGI	-1891	ENSMUSG00000026005	Rpe	ribulose-5-phosphate-3-epimerase [Source:MGI Symbol;Acc:MGI:1913896]
chr1	66804951	0.421732	0.227963	0.193769	0.0768153	2.52253	0.0153978	0.0127082	0.0116514	1	intron (ENSMUST00000068168, intron 1 of 13)	-3742	ENSMUST00000129190	chr1-66816436-66817867-CpG:_132-CGI	11485	ENSMUSG00000026004	Kansl1l	KAT8 regulatory NSL complex subunit 1-like [Source:MGI Symbol;Acc:MGI:1915941]
chr1	66838976	0.732313	0.596448	0.135865	0.0689528	1.9704	0.0146175	0.0121038	0.0487923	1	intron (ENSMUST00000027153, intron 8 of 10)	10625	ENSMUST00000121857	chr1-66816436-66817867-CpG:_132-CGI	-21110	ENSMUSG00000026003	Acadl	acyl-Coenzyme A dehydrogenase, long-chain [Source:MGI Symbol;Acc:MGI:87866]
chr1	66849598	0.99431	0.894204	0.100105	0.0423382	2.36442	0.0216671	0.0275463	0.0180583	1	promoter-TSS (ENSMUST00000121857)	3	ENSMUST00000121857	chr1-66862839-66863146-CpG:_31-CGI	13241	ENSMUSG00000082769	Gm15793	predicted gene 15793 [Source:MGI Symbol;Acc:MGI:3783235]
chr1	66948900	0.987604	0.88594	0.101664	0.0358072	2.83921	0.015149	0.0118604	0.00452261	1	promoter-TSS (ENSMUST00000143596)	39	ENSMUST00000143596	chr1-66862839-66863146-CpG:_31-CGI	-85755	ENSMUSG00000094191	Rpl31-ps14	ribosomal protein L31, pseudogene 14 [Source:MGI Symbol;Acc:MGI:3704189]
chr1	66948946	0.955511	0.847957	0.107554	0.0524882	2.04911	0.014741	0.017716	0.040451	1	promoter-TSS (ENSMUST00000143596)	-7	ENSMUST00000143596	chr1-66862839-66863146-CpG:_31-CGI	-85801	ENSMUSG00000094191	Rpl31-ps14	ribosomal protein L31, pseudogene 14 [Source:MGI Symbol;Acc:MGI:3704189]
chr1	66987911	0.939644	0.817046	0.122598	0.0495725	2.47311	0.0158397	0.0128846	0.0133943	1	Intergenic	33153	ENSMUST00000133508	chr1-67038520-67038937-CpG:_42-CGI	50609	NA	NA	NA
chr1	66987968	0.831735	0.95684	-0.125105	0.0610561	-2.04901	0.0219412	0.015235	0.0404611	1	Intergenic	33096	ENSMUST00000133508	chr1-67038520-67038937-CpG:_42-CGI	50552	NA	NA	NA
chr1	66992748	0.40502	0.524005	-0.118984	0.0521248	-2.28268	0.00897662	0.0103436	0.0224493	1	Intergenic	28316	ENSMUST00000133508	chr1-67038520-67038937-CpG:_42-CGI	45772	NA	NA	NA
chr1	67000718	0.740719	0.841742	-0.101022	0.0440351	-2.29413	0.00868545	0.0085407	0.021783	1	3' UTR (ENSMUST00000027149, exon 10 of 10)	20346	ENSMUST00000133508	chr1-67038520-67038937-CpG:_42-CGI	37802	ENSMUSG00000026000	Lancl1	LanC (bacterial lantibiotic synthetase component C)-like 1 [Source:MGI Symbol;Acc:MGI:1336997]
chr1	67011934	0.828717	0.722413	0.106303	0.0490226	2.16846	0.00997118	0.0108133	0.030124	1	intron (ENSMUST00000149996, intron 4 of 4)	9130	ENSMUST00000133508	chr1-67038520-67038937-CpG:_42-CGI	26586	ENSMUSG00000026000	Lancl1	LanC (bacterial lantibiotic synthetase component C)-like 1 [Source:MGI Symbol;Acc:MGI:1336997]
chr1	67038179	0.547944	0.654597	-0.106653	0.0481067	-2.217	0.00674152	0.00993424	0.026623	1	intron (ENSMUST00000149996, intron 2 of 4)	654	ENSMUST00000119559	chr1-67038520-67038937-CpG:_42-CGI	341	ENSMUSG00000026000	Lancl1	LanC (bacterial lantibiotic synthetase component C)-like 1 [Source:MGI Symbol;Acc:MGI:1336997]
chr1	67103689	0.43046	0.573098	-0.142638	0.0612332	-2.32942	0.00840044	0.0146625	0.0198368	1	Intergenic	-19336	ENSMUST00000027144	chr1-67038520-67038937-CpG:_42-CGI	-64753	NA	NA	NA
chr1	67103889	0.555181	0.670071	-0.11489	0.0572366	-2.00727	0.0128055	0.00902099	0.0447204	1	Intergenic	-19136	ENSMUST00000027144	chr1-67038520-67038937-CpG:_42-CGI	-64953	NA	NA	NA
chr1	67116137	0.755677	0.861876	-0.106199	0.0396913	-2.67563	0.00827022	0.00801324	0.00745899	1	Intergenic	-6888	ENSMUST00000027144	chr1-67038520-67038937-CpG:_42-CGI	-77201	NA	NA	NA
chr1	67640699	0.00407103	0.10798	-0.103909	0.0390317	-2.66216	0.0198735	0.0141472	0.00776407	1	Intergenic	23725	ENSMUST00000174899	chr1-67038520-67038937-CpG:_42-CGI	-601763	NA	NA	NA
chr1	68106374	0.119116	0.329211	-0.210095	0.0737057	-2.85046	0.0138005	0.0152759	0.0043656	1	intron (ENSMUST00000119142, intron 20 of 27)	82132	ENSMUST00000124160	chr1-69107034-69108055-CpG:_91-CGI	1000660	ENSMUSG00000062209	Erbb4	v-erb-a erythroblastic leukemia viral oncogene homolog 4 (avian) [Source:MGI Symbol;Acc:MGI:104771]
chr1	68106496	0.73102	0.907167	-0.176147	0.0650422	-2.7082	0.0327473	0.0101168	0.00676501	1	intron (ENSMUST00000119142, intron 20 of 27)	82254	ENSMUST00000124160	chr1-69107034-69108055-CpG:_91-CGI	1000538	ENSMUSG00000062209	Erbb4	v-erb-a erythroblastic leukemia viral oncogene homolog 4 (avian) [Source:MGI Symbol;Acc:MGI:104771]
chr1	69108076	0.290222	0.109542	0.180679	0.0723513	2.49725	0.0127958	0.0176754	0.0125161	1	promoter-TSS (ENSMUST00000121473)	-18	ENSMUST00000121473	chr1-69107034-69108055-CpG:_91-CGI	-22	ENSMUSG00000062209	Erbb4	v-erb-a erythroblastic leukemia viral oncogene homolog 4 (avian) [Source:MGI Symbol;Acc:MGI:104771]
chr1	69376978	0.991987	0.889767	0.10222	0.0374283	2.73109	0.0209469	0.0127344	0.00631245	1	Intergenic	-245680	ENSMUST00000122454	chr1-69376995-69377218-CpG:_16-CGI	17	NA	NA	NA
chr1	69377003	0.968685	0.848057	0.120628	0.0454946	2.65148	0.0167335	0.0125613	0.00801406	1	Intergenic	-245705	ENSMUST00000122454	chr1-69376995-69377218-CpG:_16-CGI	0	NA	NA	NA
chr1	69377099	0.780231	0.940562	-0.160331	0.0674575	-2.37677	0.0225567	0.0167986	0.0174648	1	Intergenic	-245801	ENSMUST00000122454	chr1-69376995-69377218-CpG:_16-CGI	0	NA	NA	NA
chr1	69488885	0.552849	0.758292	-0.205442	0.0778858	-2.63774	0.0121785	0.0135408	0.00834606	1	Intergenic	197074	ENSMUST00000027146	chr1-69377803-69378045-CpG:_20-CGI	-110841	NA	NA	NA
chr1	69489093	0.377399	0.49526	-0.117861	0.0568177	-2.07437	0.00966866	0.00917333	0.0380451	1	Intergenic	196866	ENSMUST00000027146	chr1-69377803-69378045-CpG:_20-CGI	-111049	NA	NA	NA
chr1	69513333	0.565948	0.703482	-0.137535	0.0596492	-2.30572	0.00932258	0.0108979	0.021126	1	Intergenic	172626	ENSMUST00000027146	chr1-69377803-69378045-CpG:_20-CGI	-135289	NA	NA	NA
chr1	69559972	0.49445	0.303747	0.190703	0.0709578	2.68756	0.0118086	0.0127691	0.00719758	1	intron (ENSMUST00000027146, intron 5 of 7)	125987	ENSMUST00000027146	chr1-69377803-69378045-CpG:_20-CGI	-181928	ENSMUSG00000025997	Ikzf2	IKAROS family zinc finger 2 [Source:MGI Symbol;Acc:MGI:1342541]
chr1	69684443	0.169517	0.322858	-0.15334	0.0636364	-2.40963	0.0117376	0.0155865	0.0159687	1	intron (ENSMUST00000027146, intron 1 of 7)	1516	ENSMUST00000027146	chr1-69826863-69827202-CpG:_35-CGI	142420	ENSMUSG00000025997	Ikzf2	IKAROS family zinc finger 2 [Source:MGI Symbol;Acc:MGI:1342541]
chr1	69688822	0.0714893	0.264694	-0.193205	0.0559467	-3.45337	0.0137477	0.0132915	0.000553632	0.692845	Intergenic	-2863	ENSMUST00000027146	chr1-69826863-69827202-CpG:_35-CGI	138041	NA	NA	NA
chr1	69729537	0.236401	0.13234	0.104061	0.0460106	2.26168	0.00998443	0.0098923	0.0237172	1	Intergenic	-43578	ENSMUST00000027146	chr1-69826863-69827202-CpG:_35-CGI	97326	NA	NA	NA
chr1	69785257	0.130039	0.242253	-0.112214	0.0463636	-2.4203	0.010285	0.00928689	0.0155077	1	Intergenic	-41730	ENSMUST00000161131	chr1-69826863-69827202-CpG:_35-CGI	41606	NA	NA	NA
chr1	69790703	0.37906	0.539727	-0.160666	0.0557522	-2.88179	0.00815523	0.00950551	0.00395421	1	Intergenic	-36284	ENSMUST00000161131	chr1-69826863-69827202-CpG:_35-CGI	36160	NA	NA	NA
chr1	69791035	0.525139	0.332893	0.192246	0.0733767	2.61999	0.0119074	0.0122887	0.00879324	1	Intergenic	-35952	ENSMUST00000161131	chr1-69826863-69827202-CpG:_35-CGI	35828	NA	NA	NA
chr1	69826664	0.65213	0.414616	0.237513	0.0871403	2.72564	0.0150151	0.022152	0.00641763	1	promoter-TSS (ENSMUST00000161131)	-323	ENSMUST00000161131	chr1-69826863-69827202-CpG:_35-CGI	199	ENSMUSG00000053153	Spag16	sperm associated antigen 16 [Source:MGI Symbol;Acc:MGI:1913972]
chr1	69833693	0.689808	0.418015	0.271793	0.105431	2.57792	0.0183199	0.0384451	0.00993981	1	intron (ENSMUST00000113940, intron 1 of 10)	6702	ENSMUST00000113940	chr1-69826863-69827202-CpG:_35-CGI	-6492	ENSMUSG00000053153	Spag16	sperm associated antigen 16 [Source:MGI Symbol;Acc:MGI:1913972]
chr1	70067911	0.387929	0.570969	-0.183041	0.0920555	-1.98837	0.0159269	0.0154746	0.0467704	1	intron (ENSMUST00000065425, intron 11 of 16)	-112783	ENSMUST00000116874	chr1-69826863-69827202-CpG:_35-CGI	-240710	ENSMUSG00000053153	Spag16	sperm associated antigen 16 [Source:MGI Symbol;Acc:MGI:1913972]
chr1	70270371	0.240301	0.382361	-0.14206	0.0508203	-2.79534	0.00800786	0.00911475	0.00518444	1	intron (ENSMUST00000065425, intron 12 of 16)	-315243	ENSMUST00000116874	chr1-69826863-69827202-CpG:_35-CGI	-443170	ENSMUSG00000053153	Spag16	sperm associated antigen 16 [Source:MGI Symbol;Acc:MGI:1913972]
chr1	71056300	0.489607	0.31638	0.173227	0.0695558	2.49048	0.0201502	0.0128117	0.012757	1	intron (ENSMUST00000027393, intron 6 of 10)	-16271	ENSMUST00000159588	chr1-71102404-71103220-CpG:_72-CGI	46104	ENSMUSG00000026196	Bard1	BRCA1 associated RING domain 1 [Source:MGI Symbol;Acc:MGI:1328361]
chr1	71100144	0.0600417	0.173351	-0.113309	0.0487757	-2.32307	0.0121255	0.0181123	0.0201755	1	intron (ENSMUST00000027393, intron 1 of 10)	3001	ENSMUST00000027393	chr1-71102404-71103220-CpG:_72-CGI	2260	ENSMUSG00000026196	Bard1	BRCA1 associated RING domain 1 [Source:MGI Symbol;Acc:MGI:1328361]
chr1	71101922	0.291113	0.429358	-0.138245	0.0626313	-2.20728	0.0101488	0.0121684	0.0272945	1	intron (ENSMUST00000027393, intron 1 of 10)	1223	ENSMUST00000027393	chr1-71102404-71103220-CpG:_72-CGI	482	ENSMUSG00000026196	Bard1	BRCA1 associated RING domain 1 [Source:MGI Symbol;Acc:MGI:1328361]
chr1	71103453	0.195698	0.315682	-0.119984	0.054734	-2.19213	0.00836444	0.015927	0.0283704	1	promoter-TSS (ENSMUST00000027393)	-308	ENSMUST00000027393	chr1-71102404-71103220-CpG:_72-CGI	-234	ENSMUSG00000026196	Bard1	BRCA1 associated RING domain 1 [Source:MGI Symbol;Acc:MGI:1328361]
chr1	71103593	0.137742	0.256891	-0.119149	0.0552244	-2.15755	0.0140336	0.0108793	0.0309628	1	promoter-TSS (ENSMUST00000027393)	-448	ENSMUST00000027393	chr1-71102404-71103220-CpG:_72-CGI	-374	ENSMUSG00000026196	Bard1	BRCA1 associated RING domain 1 [Source:MGI Symbol;Acc:MGI:1328361]
chr1	71227889	0.650407	0.399033	0.251374	0.0885304	2.83941	0.0377489	0.0113083	0.00451968	1	Intergenic	-124744	ENSMUST00000027393	chr1-71102404-71103220-CpG:_72-CGI	-124670	NA	NA	NA
chr1	71250612	0.802773	0.927211	-0.124438	0.0585309	-2.12602	0.0186749	0.0176803	0.0335018	1	intron (ENSMUST00000087268, intron 48 of 52)	-147467	ENSMUST00000027393	chr1-71102404-71103220-CpG:_72-CGI	-147393	ENSMUSG00000050296	Abca12	ATP-binding cassette, sub-family A (ABC1), member 12 [Source:MGI Symbol;Acc:MGI:2676312]
chr1	71616150	0.838778	0.992232	-0.153454	0.0628658	-2.44098	0.0402592	0.0224927	0.0146475	1	intron (ENSMUST00000055226, intron 23 of 45)	-36686	ENSMUST00000097699	chr1-71652697-71653358-CpG:_58-CGI	36547	ENSMUSG00000026193	Fn1	fibronectin 1 [Source:MGI Symbol;Acc:MGI:95566]
chr1	71651551	0.438648	0.316673	0.121975	0.06159	1.98044	0.00808809	0.0199672	0.0476538	1	exon (ENSMUST00000055226, exon 2 of 46)	-1285	ENSMUST00000097699	chr1-71652697-71653358-CpG:_58-CGI	1146	ENSMUSG00000026193	Fn1	fibronectin 1 [Source:MGI Symbol;Acc:MGI:95566]
chr1	71658790	0.713761	0.601799	0.111963	0.0552328	2.02711	0.00874087	0.00962364	0.0426515	1	intron (ENSMUST00000126516, intron 2 of 3)	5452	ENSMUST00000125934	chr1-71652697-71653358-CpG:_58-CGI	-5433	ENSMUSG00000073652	Apol7d	apolipoprotein L 7d [Source:MGI Symbol;Acc:MGI:3723449]
chr1	71658878	0.439225	0.292153	0.147072	0.0730635	2.01293	0.0148266	0.0144084	0.0441218	1	intron (ENSMUST00000126516, intron 2 of 3)	5540	ENSMUST00000125934	chr1-71652697-71653358-CpG:_58-CGI	-5521	ENSMUSG00000073652	Apol7d	apolipoprotein L 7d [Source:MGI Symbol;Acc:MGI:3723449]
chr1	71672676	0.810094	0.700107	0.109986	0.047586	2.31132	0.0080498	0.010074	0.0208152	1	Intergenic	19338	ENSMUST00000125934	chr1-71652697-71653358-CpG:_58-CGI	-19319	NA	NA	NA
chr1	71714715	0.975353	0.790723	0.18463	0.0575936	3.20573	0.016571	0.016697	0.00134718	0.867923	Intergenic	61377	ENSMUST00000125934	chr1-71652697-71653358-CpG:_58-CGI	-61358	NA	NA	NA
chr1	71887820	0.731084	0.845964	-0.11488	0.0500038	-2.29743	0.0151652	0.010036	0.0215941	1	Intergenic	-116467	ENSMUST00000076314	chr1-71652697-71653358-CpG:_58-CGI	-234463	NA	NA	NA
chr1	71896569	0.156685	0.334123	-0.177438	0.084191	-2.10756	0.0110886	0.0374885	0.0350689	1	Intergenic	-107718	ENSMUST00000076314	chr1-71652697-71653358-CpG:_58-CGI	-243212	NA	NA	NA
chr1	71897346	0.158486	0.318395	-0.159909	0.068883	-2.32145	0.0121356	0.014245	0.0202625	1	Intergenic	-106941	ENSMUST00000076314	chr1-71652697-71653358-CpG:_58-CGI	-243989	NA	NA	NA
chr1	71912757	0.565625	0.684532	-0.118907	0.0535758	-2.21942	0.00745971	0.013175	0.0264581	1	Intergenic	-91530	ENSMUST00000076314	chr1-71652697-71653358-CpG:_58-CGI	-259400	NA	NA	NA
chr1	71913541	0.713792	0.830949	-0.117156	0.0581927	-2.01325	0.0109274	0.0162341	0.0440882	1	Intergenic	-90746	ENSMUST00000076314	chr1-71652697-71653358-CpG:_58-CGI	-260184	NA	NA	NA
chr1	71921690	0.665314	0.807582	-0.142268	0.0487493	-2.91836	0.0106068	0.00807874	0.00351881	1	Intergenic	-82597	ENSMUST00000076314	chr1-71652697-71653358-CpG:_58-CGI	-268333	NA	NA	NA
chr1	71938766	0.520087	0.647043	-0.126956	0.05437	-2.33504	0.00831527	0.00868631	0.0195412	1	Intergenic	-65521	ENSMUST00000076314	chr1-72211749-72212422-CpG:_65-CGI	272983	NA	NA	NA
chr1	71938813	0.415112	0.576731	-0.161619	0.0590041	-2.73912	0.00929937	0.0105097	0.00616042	1	Intergenic	-65474	ENSMUST00000076314	chr1-72211749-72212422-CpG:_65-CGI	272936	NA	NA	NA
chr1	71938828	0.50339	0.630602	-0.127213	0.0642041	-1.98138	0.0132465	0.0117098	0.0475483	1	Intergenic	-65459	ENSMUST00000076314	chr1-72211749-72212422-CpG:_65-CGI	272921	NA	NA	NA
chr1	71965138	0.883425	0.991893	-0.108468	0.047958	-2.26173	0.0181966	0.0223885	0.0237144	1	Intergenic	-39149	ENSMUST00000076314	chr1-72211749-72212422-CpG:_65-CGI	246611	NA	NA	NA
chr1	72032050	0.753041	0.905305	-0.152264	0.0436968	-3.48456	0.00899109	0.0127229	0.000492945	0.67174	Intergenic	27763	ENSMUST00000076314	chr1-72211749-72212422-CpG:_65-CGI	179699	NA	NA	NA
chr1	72038605	0.559037	0.702105	-0.143068	0.0568124	-2.51825	0.00886217	0.0108817	0.011794	1	Intergenic	34318	ENSMUST00000076314	chr1-72211749-72212422-CpG:_65-CGI	173144	NA	NA	NA
chr1	72173742	0.467191	0.632576	-0.165386	0.0682491	-2.42327	0.00957239	0.0139148	0.0153816	1	intron (ENSMUST00000048860, intron 2 of 4)	38564	ENSMUST00000048860	chr1-72211749-72212422-CpG:_65-CGI	38007	ENSMUSG00000039395	Mreg	melanoregulin [Source:MGI Symbol;Acc:MGI:2151839]
chr1	72182760	0.323663	0.177572	0.146091	0.0740516	1.97283	0.0141756	0.0143949	0.048515	1	intron (ENSMUST00000048860, intron 2 of 4)	29546	ENSMUST00000048860	chr1-72211749-72212422-CpG:_65-CGI	28989	ENSMUSG00000039395	Mreg	melanoregulin [Source:MGI Symbol;Acc:MGI:2151839]
chr1	72283815	0.321016	0.447311	-0.126296	0.0564382	-2.23777	0.0078437	0.0121688	0.0252363	1	promoter-TSS (ENSMUST00000141783)	443	ENSMUST00000097698	chr1-72254745-72254986-CpG:_25-CGI	-28830	ENSMUSG00000026188	Tmem169	transmembrane protein 169 [Source:MGI Symbol;Acc:MGI:2442781]
chr1	72283825	0.306214	0.413674	-0.10746	0.0547203	-1.96381	0.0103904	0.00941927	0.0495517	1	promoter-TSS (ENSMUST00000141783)	433	ENSMUST00000097698	chr1-72254745-72254986-CpG:_25-CGI	-28840	ENSMUSG00000026188	Tmem169	transmembrane protein 169 [Source:MGI Symbol;Acc:MGI:2442781]
chr1	72577225	0.501261	0.297303	0.203957	0.0847584	2.40634	0.0217119	0.0147726	0.0161133	1	Intergenic	-6025	ENSMUST00000152814	chr1-72536961-72537217-CpG:_22-CGI	-40009	NA	NA	NA
chr1	72710827	0.630024	0.430381	0.199643	0.0815747	2.44736	0.011202	0.027594	0.0143906	1	promoter-TSS (ENSMUST00000059980)	-432	ENSMUST00000059980	chr1-72710861-72711718-CpG:_72-CGI	34	ENSMUSG00000046330	Rpl37a	ribosomal protein L37a [Source:MGI Symbol;Acc:MGI:98068]
chr1	72713616	0.766473	0.885538	-0.119065	0.053667	-2.21859	0.0113168	0.0126291	0.0265145	1	3' UTR (ENSMUST00000059980, exon 4 of 4)	2357	ENSMUST00000059980	chr1-72710861-72711718-CpG:_72-CGI	-1899	ENSMUSG00000046330	Rpl37a	ribosomal protein L37a [Source:MGI Symbol;Acc:MGI:98068]
chr1	72741584	0.71383	0.831202	-0.117371	0.0476398	-2.46373	0.0101427	0.00857007	0.0137501	1	Intergenic	30325	ENSMUST00000059980	chr1-72710861-72711718-CpG:_72-CGI	-29867	NA	NA	NA
chr1	72773063	0.710676	0.849473	-0.138797	0.0603819	-2.29865	0.0173188	0.0134416	0.021525	1	Intergenic	-51439	ENSMUST00000047328	chr1-72824693-72824937-CpG:_32-CGI	51630	NA	NA	NA
chr1	72773884	0.55998	0.720219	-0.160239	0.0790773	-2.02635	0.0112716	0.018384	0.0427285	1	Intergenic	-50618	ENSMUST00000047328	chr1-72824693-72824937-CpG:_32-CGI	50809	NA	NA	NA
chr1	72790469	0.607497	0.725903	-0.118406	0.0552549	-2.14291	0.0114461	0.00889281	0.0321206	1	Intergenic	-34033	ENSMUST00000047328	chr1-72824693-72824937-CpG:_32-CGI	34224	NA	NA	NA
chr1	72797169	0.680113	0.551389	0.128724	0.065031	1.97943	0.0106774	0.0110985	0.047768	1	Intergenic	-27333	ENSMUST00000047328	chr1-72824693-72824937-CpG:_32-CGI	27524	NA	NA	NA
chr1	72806622	0.85842	0.710838	0.147582	0.0739061	1.99689	0.0187015	0.0141886	0.0458374	1	Intergenic	-17880	ENSMUST00000047328	chr1-72824693-72824937-CpG:_32-CGI	18071	NA	NA	NA
chr1	72822617	0.644725	0.797237	-0.152512	0.0574954	-2.65259	0.00929798	0.0135297	0.00798768	1	Intergenic	-1885	ENSMUST00000047328	chr1-72824693-72824937-CpG:_32-CGI	2076	NA	NA	NA
chr1	72823657	0.619526	0.439466	0.180061	0.0768683	2.34245	0.0108288	0.0156969	0.0191574	1	promoter-TSS (ENSMUST00000047328)	-845	ENSMUST00000047328	chr1-72824693-72824937-CpG:_32-CGI	1036	ENSMUSG00000039323	Igfbp2	insulin-like growth factor binding protein 2 [Source:MGI Symbol;Acc:MGI:96437]
chr1	72826505	0.42013	0.589521	-0.169391	0.0708428	-2.39109	0.0126998	0.0118372	0.0167986	1	intron (ENSMUST00000120564, intron 1 of 3)	1184	ENSMUST00000120564	chr1-72825362-72825653-CpG:_20-CGI	-853	ENSMUSG00000039323	Igfbp2	insulin-like growth factor binding protein 2 [Source:MGI Symbol;Acc:MGI:96437]
chr1	72859290	0.684819	0.500586	0.184233	0.0784593	2.34814	0.0137504	0.0154826	0.0188677	1	3' UTR (ENSMUST00000027377, exon 4 of 4)	10592	ENSMUST00000155703	chr1-72873698-72873966-CpG:_27-CGI	14408	ENSMUSG00000026185	Igfbp5	insulin-like growth factor binding protein 5 [Source:MGI Symbol;Acc:MGI:96440]
chr1	72879244	0.779212	0.908497	-0.129285	0.0520548	-2.48364	0.0157853	0.0125935	0.0130049	1	Intergenic	-4361	ENSMUST00000027377	chr1-72873698-72873966-CpG:_27-CGI	-5279	NA	NA	NA
chr1	72960674	0.304707	0.122065	0.182642	0.0690869	2.64365	0.0131521	0.0130152	0.00820174	1	Intergenic	55224	ENSMUST00000027374	chr1-72873698-72873966-CpG:_27-CGI	-86709	NA	NA	NA
chr1	73004143	0.977067	0.872329	0.104738	0.0517298	2.02471	0.0163602	0.0179363	0.0428976	1	Intergenic	11755	ENSMUST00000027374	chr1-72873698-72873966-CpG:_27-CGI	-130178	NA	NA	NA
chr1	73036760	0.588504	0.40227	0.186234	0.0738963	2.52021	0.011106	0.0153621	0.0117286	1	Intergenic	-20862	ENSMUST00000027374	chr1-72873698-72873966-CpG:_27-CGI	-162795	NA	NA	NA
chr1	73125808	0.294597	0.426344	-0.131746	0.0661332	-1.99214	0.0106793	0.0130972	0.0463558	1	Intergenic	-109910	ENSMUST00000027374	chr1-72873698-72873966-CpG:_27-CGI	-251843	NA	NA	NA
chr1	73618650	0.234817	0.340668	-0.10585	0.0524962	-2.01634	0.00956178	0.0126963	0.0437642	1	Intergenic	-145059	ENSMUST00000158041	chr1-73907271-73907503-CpG:_27-CGI	288621	NA	NA	NA
chr1	73642753	0.510578	0.271699	0.238879	0.0754621	3.16555	0.01202	0.0180822	0.00154792	0.892817	Intergenic	-120956	ENSMUST00000158041	chr1-73907271-73907503-CpG:_27-CGI	264518	NA	NA	NA
chr1	73642883	0.291193	0.474207	-0.183014	0.0739974	-2.47325	0.0136188	0.014968	0.0133889	1	Intergenic	-120826	ENSMUST00000158041	chr1-73907271-73907503-CpG:_27-CGI	264388	NA	NA	NA
chr1	73863128	0.243348	0.403315	-0.159967	0.071578	-2.23486	0.0134765	0.0120853	0.0254264	1	Intergenic	99419	ENSMUST00000158041	chr1-73907271-73907503-CpG:_27-CGI	44143	NA	NA	NA
chr1	73863159	0.188467	0.322275	-0.133808	0.0655981	-2.03982	0.016226	0.0123029	0.0413681	1	Intergenic	99450	ENSMUST00000158041	chr1-73907271-73907503-CpG:_27-CGI	44112	NA	NA	NA
chr1	73901388	0.377905	0.547198	-0.169294	0.0862431	-1.96298	0.0121457	0.0154393	0.0496485	1	Intergenic	137679	ENSMUST00000158041	chr1-73907271-73907503-CpG:_27-CGI	5883	NA	NA	NA
chr1	73905650	0.306576	0.522394	-0.215818	0.0761773	-2.8331	0.012029	0.0153413	0.00460992	1	Intergenic	141941	ENSMUST00000158041	chr1-73907271-73907503-CpG:_27-CGI	1621	NA	NA	NA
chr1	73905769	0.718008	0.856587	-0.138579	0.06261	-2.21337	0.0124586	0.0275388	0.0268719	1	Intergenic	142060	ENSMUST00000158041	chr1-73907271-73907503-CpG:_27-CGI	1502	NA	NA	NA
chr1	73914038	0.648229	0.497721	0.150508	0.0750698	2.00491	0.0115318	0.0144893	0.0449726	1	3' UTR (ENSMUST00000169786, exon 35 of 35)	150329	ENSMUST00000158041	chr1-73907271-73907503-CpG:_27-CGI	-6536	ENSMUSG00000055322	Tns1	tensin 1 [Source:MGI Symbol;Acc:MGI:104552]
chr1	73932811	0.177259	0.495495	-0.318236	0.10271	-3.09839	0.0213727	0.0525948	0.00194577	0.942998	intron (ENSMUST00000169786, intron 24 of 34)	169102	ENSMUST00000158041	chr1-73907271-73907503-CpG:_27-CGI	-25309	ENSMUSG00000055322	Tns1	tensin 1 [Source:MGI Symbol;Acc:MGI:104552]
chr1	73932818	0.24779	0.45633	-0.20854	0.0724526	-2.87829	0.0123577	0.0139703	0.00399836	1	intron (ENSMUST00000169786, intron 24 of 34)	169109	ENSMUST00000158041	chr1-73907271-73907503-CpG:_27-CGI	-25316	ENSMUSG00000055322	Tns1	tensin 1 [Source:MGI Symbol;Acc:MGI:104552]
chr1	73933269	0.432775	0.590424	-0.157649	0.0579769	-2.71918	0.0127418	0.00953982	0.00654443	1	intron (ENSMUST00000169786, intron 24 of 34)	169560	ENSMUST00000158041	chr1-73907271-73907503-CpG:_27-CGI	-25767	ENSMUSG00000055322	Tns1	tensin 1 [Source:MGI Symbol;Acc:MGI:104552]
chr1	74014389	0.444933	0.57848	-0.133548	0.0640083	-2.08641	0.0108803	0.011487	0.0369413	1	intron (ENSMUST00000169786, intron 4 of 34)	110057	ENSMUST00000169786	chr1-74036952-74037248-CpG:_29-CGI	22563	ENSMUSG00000055322	Tns1	tensin 1 [Source:MGI Symbol;Acc:MGI:104552]
chr1	74014794	0.113835	0.24233	-0.128494	0.0434046	-2.96038	0.00856308	0.00939531	0.0030726	1	intron (ENSMUST00000169786, intron 4 of 34)	109652	ENSMUST00000169786	chr1-74036952-74037248-CpG:_29-CGI	22158	ENSMUSG00000055322	Tns1	tensin 1 [Source:MGI Symbol;Acc:MGI:104552]
chr1	74031114	0.242277	0.109429	0.132848	0.0490236	2.70987	0.0100468	0.0103266	0.00673096	1	intron (ENSMUST00000169786, intron 3 of 34)	93332	ENSMUST00000169786	chr1-74036952-74037248-CpG:_29-CGI	5838	ENSMUSG00000055322	Tns1	tensin 1 [Source:MGI Symbol;Acc:MGI:104552]
chr1	74077269	0.104676	0.205899	-0.101223	0.0507056	-1.99629	0.0235522	0.0105701	0.0459026	1	intron (ENSMUST00000169786, intron 2 of 34)	47177	ENSMUST00000169786	chr1-74068492-74068975-CpG:_35-CGI	-8295	ENSMUSG00000055322	Tns1	tensin 1 [Source:MGI Symbol;Acc:MGI:104552]
chr1	74092630	0.4024	0.546918	-0.144518	0.0543532	-2.65888	0.00863663	0.00973642	0.00784019	1	intron (ENSMUST00000169786, intron 1 of 34)	31816	ENSMUST00000169786	chr1-74098213-74098786-CpG:_48-CGI	5583	ENSMUSG00000055322	Tns1	tensin 1 [Source:MGI Symbol;Acc:MGI:104552]
chr1	74092637	0.515229	0.635579	-0.12035	0.0523592	-2.29854	0.0080709	0.00930787	0.021531	1	intron (ENSMUST00000169786, intron 1 of 34)	31809	ENSMUST00000169786	chr1-74098213-74098786-CpG:_48-CGI	5576	ENSMUSG00000055322	Tns1	tensin 1 [Source:MGI Symbol;Acc:MGI:104552]
chr1	74092725	0.718839	0.832287	-0.113448	0.0577792	-1.96348	0.00925214	0.0249933	0.0495908	1	intron (ENSMUST00000169786, intron 1 of 34)	31721	ENSMUST00000169786	chr1-74098213-74098786-CpG:_48-CGI	5488	ENSMUSG00000055322	Tns1	tensin 1 [Source:MGI Symbol;Acc:MGI:104552]
chr1	74094911	0.308395	0.444286	-0.135891	0.0462633	-2.93733	0.00725881	0.00719028	0.00331049	1	intron (ENSMUST00000169786, intron 1 of 34)	29535	ENSMUST00000169786	chr1-74098213-74098786-CpG:_48-CGI	3302	ENSMUSG00000055322	Tns1	tensin 1 [Source:MGI Symbol;Acc:MGI:104552]
chr1	74229518	0.688443	0.84464	-0.156197	0.077796	-2.00778	0.0139756	0.0204848	0.0446668	1	Intergenic	-6978	ENSMUST00000113820	chr1-74236580-74237193-CpG:_52-CGI	7062	NA	NA	NA
chr1	74326879	0.858459	0.730079	0.12838	0.0628895	2.04136	0.0254013	0.0113928	0.0412155	1	intron (ENSMUST00000087226, intron 3 of 10)	-5730	ENSMUST00000087225	chr1-74332449-74332824-CpG:_38-CGI	5570	ENSMUSG00000026179	Pnkd	paroxysmal nonkinesiogenic dyskinesia [Source:MGI Symbol;Acc:MGI:1930773]
chr1	74335307	0.726879	0.547743	0.179136	0.0649135	2.75962	0.0134141	0.0110655	0.00578691	1	intron (ENSMUST00000087225, intron 1 of 8)	2698	ENSMUST00000087225	chr1-74332449-74332824-CpG:_38-CGI	-2484	ENSMUSG00000026179	Pnkd	paroxysmal nonkinesiogenic dyskinesia [Source:MGI Symbol;Acc:MGI:1930773]
chr1	74335513	0.39365	0.189783	0.203867	0.0735002	2.77369	0.013936	0.0127957	0.0055424	1	intron (ENSMUST00000087225, intron 1 of 8)	2904	ENSMUST00000087225	chr1-74332449-74332824-CpG:_38-CGI	-2690	ENSMUSG00000026179	Pnkd	paroxysmal nonkinesiogenic dyskinesia [Source:MGI Symbol;Acc:MGI:1930773]
chr1	74343439	0.517817	0.679224	-0.161407	0.0781221	-2.06608	0.0125492	0.0257628	0.038821	1	intron (ENSMUST00000087225, intron 1 of 8)	10830	ENSMUST00000087225	chr1-74332449-74332824-CpG:_38-CGI	-10616	ENSMUSG00000026179	Pnkd	paroxysmal nonkinesiogenic dyskinesia [Source:MGI Symbol;Acc:MGI:1930773]
chr1	74379386	0.687655	0.793083	-0.105428	0.048951	-2.15375	0.00898683	0.008751	0.0312598	1	intron (ENSMUST00000155865, intron 2 of 2)	-2264	ENSMUST00000133896	chr1-74391332-74392430-CpG:_93-CGI	11946	ENSMUSG00000026177	Slc11a1	solute carrier family 11 (proton-coupled divalent metal ion transporters), member 1 [Source:MGI Symbol;Acc:MGI:1345275]
chr1	74379593	0.420005	0.578782	-0.158778	0.0710095	-2.23601	0.0109854	0.013443	0.0253514	1	intron (ENSMUST00000155865, intron 2 of 2)	-2057	ENSMUST00000133896	chr1-74391332-74392430-CpG:_93-CGI	11739	ENSMUSG00000026177	Slc11a1	solute carrier family 11 (proton-coupled divalent metal ion transporters), member 1 [Source:MGI Symbol;Acc:MGI:1345275]
chr1	74379626	0.36981	0.558751	-0.188941	0.0809417	-2.33429	0.0267836	0.0165983	0.0195808	1	intron (ENSMUST00000155865, intron 2 of 2)	-2024	ENSMUST00000133896	chr1-74391332-74392430-CpG:_93-CGI	11706	ENSMUSG00000026177	Slc11a1	solute carrier family 11 (proton-coupled divalent metal ion transporters), member 1 [Source:MGI Symbol;Acc:MGI:1345275]
chr1	74389618	0.81883	0.978331	-0.159501	0.0551358	-2.89287	0.0172735	0.017235	0.00381742	1	Intergenic	-1890	ENSMUST00000027367	chr1-74391332-74392430-CpG:_93-CGI	1714	NA	NA	NA
chr1	74389770	0.50063	0.674042	-0.173412	0.0725299	-2.3909	0.0124168	0.0125801	0.016807	1	Intergenic	-1738	ENSMUST00000027367	chr1-74391332-74392430-CpG:_93-CGI	1562	NA	NA	NA
chr1	74389772	0.57457	0.739361	-0.164791	0.0760826	-2.16595	0.0190705	0.0136915	0.0303151	1	Intergenic	-1736	ENSMUST00000027367	chr1-74391332-74392430-CpG:_93-CGI	1560	NA	NA	NA
chr1	74392063	0.0366715	0.139644	-0.102972	0.0517175	-1.99105	0.0244903	0.016266	0.0464749	1	promoter-TSS (ENSMUST00000152659)	-98	ENSMUST00000152659	chr1-74391332-74392430-CpG:_93-CGI	0	ENSMUSG00000026176	Ctdsp1	CTD (carboxy-terminal domain, RNA polymerase II, polypeptide A) small phosphatase 1 [Source:MGI Symbol;Acc:MGI:2654470]
chr1	74395470	0.617677	0.735253	-0.117576	0.0591142	-1.98897	0.0137289	0.0124938	0.046705	1	exon (ENSMUST00000027367, exon 7 of 7)	3309	ENSMUST00000152659	chr1-74391332-74392430-CpG:_93-CGI	-3041	ENSMUSG00000026176	Ctdsp1	CTD (carboxy-terminal domain, RNA polymerase II, polypeptide A) small phosphatase 1 [Source:MGI Symbol;Acc:MGI:2654470]
chr1	74401184	0.813911	0.698211	0.1157	0.0546325	2.11778	0.00865099	0.0144288	0.0341936	1	Intergenic	-8191	ENSMUST00000027366	chr1-74391332-74392430-CpG:_93-CGI	-8755	NA	NA	NA
chr1	74408431	0.321851	0.518819	-0.196968	0.0756899	-2.6023	0.0122104	0.0150143	0.00926008	1	promoter-TSS (ENSMUST00000027366)	-944	ENSMUST00000027366	chr1-74391332-74392430-CpG:_93-CGI	-16002	ENSMUSG00000026175	Vil1	villin 1 [Source:MGI Symbol;Acc:MGI:98930]
chr1	74415152	0.721873	0.850071	-0.128198	0.0497663	-2.57599	0.0100238	0.00980834	0.00999525	1	exon (ENSMUST00000027366, exon 2 of 20)	-3900	ENSMUST00000159749	chr1-74391332-74392430-CpG:_93-CGI	-22723	ENSMUSG00000026175	Vil1	villin 1 [Source:MGI Symbol;Acc:MGI:98930]
chr1	74419131	0.806578	0.944609	-0.138031	0.0579525	-2.3818	0.0150334	0.0193343	0.0172283	1	promoter-TSS (ENSMUST00000159749)	79	ENSMUST00000159749	chr1-74391332-74392430-CpG:_93-CGI	-26702	ENSMUSG00000026175	Vil1	villin 1 [Source:MGI Symbol;Acc:MGI:98930]
chr1	74511529	0.963074	0.811077	0.151997	0.0555226	2.73758	0.0145811	0.019155	0.00618933	1	intron (ENSMUST00000087215, intron 1 of 7)	5470	ENSMUST00000137100	chr1-74505461-74506819-CpG:_112-CGI	-4711	ENSMUSG00000026174	Rqcd1	rcd1 (required for cell differentiation) homolog 1 (S. pombe) [Source:MGI Symbol;Acc:MGI:1928902]
chr1	74589087	0.730132	0.842495	-0.112362	0.0527302	-2.13089	0.0161017	0.00913299	0.0330984	1	promoter-TSS (ENSMUST00000156613)	714	ENSMUST00000113732	chr1-74587633-74588472-CpG:_62-CGI	-616	ENSMUSG00000026135	Zfp142	zinc finger protein 142 [Source:MGI Symbol;Acc:MGI:1924514]
chr1	74713997	0.00511008	0.133569	-0.128459	0.0519983	-2.47044	0.0196462	0.0223692	0.0134946	1	intron (ENSMUST00000027356, intron 1 of 8)	424	ENSMUST00000027356	chr1-74713618-74713831-CpG:_20-CGI	-167	ENSMUSG00000026170	Cyp27a1	cytochrome P450, family 27, subfamily a, polypeptide 1 [Source:MGI Symbol;Acc:MGI:88594]
chr1	74719728	0.96435	0.832132	0.132219	0.0521428	2.5357	0.0204489	0.0176707	0.0112222	1	intron (ENSMUST00000027356, intron 1 of 8)	6155	ENSMUST00000027356	chr1-74713618-74713831-CpG:_20-CGI	-5898	ENSMUSG00000026170	Cyp27a1	cytochrome P450, family 27, subfamily a, polypeptide 1 [Source:MGI Symbol;Acc:MGI:88594]
chr1	74783625	0.280533	0.463947	-0.183415	0.0831166	-2.20671	0.0121399	0.0221163	0.0273341	1	intron (ENSMUST00000006716, intron 3 of 3)	-7890	ENSMUST00000006718	chr1-74784035-74784616-CpG:_67-CGI	410	ENSMUSG00000033227	Wnt6	wingless-type MMTV integration site family, member 6 [Source:MGI Symbol;Acc:MGI:98960]
chr1	74807135	0.0317058	0.173769	-0.142063	0.0595601	-2.38521	0.014348	0.0210291	0.0170694	1	Intergenic	15620	ENSMUST00000006718	chr1-74803204-74803609-CpG:_43-CGI	-3527	NA	NA	NA
chr1	74807492	0.216532	0.393501	-0.176969	0.0774908	-2.28374	0.0313119	0.0114993	0.0223866	1	Intergenic	15977	ENSMUST00000006718	chr1-74803204-74803609-CpG:_43-CGI	-3884	NA	NA	NA
chr1	74815362	0.65309	0.813212	-0.160122	0.073225	-2.18671	0.0121702	0.0248936	0.0287637	1	Intergenic	23847	ENSMUST00000006718	chr1-74816944-74817187-CpG:_25-CGI	1582	NA	NA	NA
chr1	74817612	0.196571	0.301827	-0.105256	0.0533068	-1.97452	0.00965901	0.0147724	0.0483222	1	Intergenic	26097	ENSMUST00000006718	chr1-74816944-74817187-CpG:_25-CGI	-426	NA	NA	NA
chr1	74824872	0.296312	0.180706	0.115605	0.0517881	2.23227	0.00943823	0.0163562	0.0255969	1	Intergenic	-26022	ENSMUST00000159627	chr1-74816944-74817187-CpG:_25-CGI	-7686	NA	NA	NA
chr1	74851798	0.138734	0.248679	-0.109945	0.0532183	-2.06592	0.0105934	0.0109367	0.0388362	1	intron (ENSMUST00000159627, intron 1 of 3)	904	ENSMUST00000159627	chr1-74854859-74856469-CpG:_149-CGI	3061	ENSMUSG00000089964	Gm16582	predicted gene 16582 [Source:MGI Symbol;Acc:MGI:4415002]
chr1	74854389	0.0520324	0.16281	-0.110778	0.0517798	-2.1394	0.0164011	0.0127511	0.0324034	1	promoter-TSS (ENSMUST00000160379)	-639	ENSMUST00000160379	chr1-74854859-74856469-CpG:_149-CGI	470	ENSMUSG00000090071	Cdk5r2	cyclin-dependent kinase 5, regulatory subunit 2 (p39) [Source:MGI Symbol;Acc:MGI:1330828]
chr1	74902829	0.354522	0.498796	-0.144274	0.0554709	-2.60089	0.00949836	0.0088202	0.00929828	1	intron (ENSMUST00000094844, intron 31 of 32)	459	ENSMUST00000160540	chr1-74900555-74900984-CpG:_48-CGI	-1846	ENSMUSG00000047021	Ccdc108	coiled-coil domain containing 108 [Source:MGI Symbol;Acc:MGI:2444274]
chr1	74947802	0.38673	0.232363	0.154367	0.0688833	2.241	0.0122729	0.0126963	0.0250261	1	intron (ENSMUST00000164097, intron 2 of 2)	3848	ENSMUST00000164097	chr1-74950631-74952093-CpG:_126-CGI	2829	ENSMUSG00000006538	Ihh	Indian hedgehog [Source:MGI Symbol;Acc:MGI:96533]
chr1	74952593	0.396201	0.581933	-0.185732	0.0779888	-2.38153	0.0140566	0.0132267	0.0172411	1	promoter-TSS (ENSMUST00000164097)	-943	ENSMUST00000164097	chr1-74950631-74952093-CpG:_126-CGI	-501	ENSMUSG00000006538	Ihh	Indian hedgehog [Source:MGI Symbol;Acc:MGI:96533]
chr1	74968350	0.820295	0.940661	-0.120366	0.044852	-2.68362	0.0136764	0.0164073	0.00728288	1	intron (ENSMUST00000152855, intron 3 of 4)	-16700	ENSMUST00000164097	chr1-74950631-74952093-CpG:_126-CGI	-16258	ENSMUSG00000026162	Nhej1	nonhomologous end-joining factor 1 [Source:MGI Symbol;Acc:MGI:1922820]
chr1	74990657	0.893702	0.764517	0.129185	0.0606887	2.12864	0.019367	0.0134186	0.0332837	1	intron (ENSMUST00000152855, intron 2 of 4)	-39007	ENSMUST00000164097	chr1-74950631-74952093-CpG:_126-CGI	-38565	ENSMUSG00000026162	Nhej1	nonhomologous end-joining factor 1 [Source:MGI Symbol;Acc:MGI:1922820]
chr1	75000921	0.585644	0.772497	-0.186853	0.0726396	-2.57233	0.0116626	0.0144624	0.0101015	1	intron (ENSMUST00000152855, intron 2 of 4)	45717	ENSMUST00000152855	chr1-74950631-74952093-CpG:_126-CGI	-48829	ENSMUSG00000026162	Nhej1	nonhomologous end-joining factor 1 [Source:MGI Symbol;Acc:MGI:1922820]
chr1	75126013	0.59703	0.738243	-0.141213	0.0622792	-2.26742	0.0167115	0.00941897	0.0233646	1	exon (ENSMUST00000027405, exon 12 of 12)	7876	ENSMUST00000027405	chr1-75124739-75125149-CpG:_38-CGI	-865	ENSMUSG00000026205	Slc23a3	solute carrier family 23 (nucleobase transporters), member 3 [Source:MGI Symbol;Acc:MGI:104516]
chr1	75178690	0.864191	0.740411	0.12378	0.0519519	2.38259	0.0135294	0.0101568	0.0171914	1	exon (ENSMUST00000161103, exon 2 of 2)	258	ENSMUST00000160757	chr1-75168558-75168942-CpG:_42-CGI	-9749	ENSMUSG00000026198	Abcb6	ATP-binding cassette, sub-family B (MDR/TAP), member 6 [Source:MGI Symbol;Acc:MGI:1921354]
chr1	75209636	0.133932	0.234412	-0.10048	0.0503934	-1.99391	0.0160245	0.0102915	0.0461619	1	promoter-TSS (ENSMUST00000132507)	94	ENSMUST00000184844	chr1-75210804-75211065-CpG:_27-CGI	1168	ENSMUSG00000026200	Glb1l	galactosidase, beta 1-like [Source:MGI Symbol;Acc:MGI:1921827]
chr1	75217213	0.413049	0.278547	0.134502	0.0628649	2.13954	0.0132738	0.0116565	0.032392	1	exon (ENSMUST00000079464, exon 2 of 4)	2039	ENSMUST00000079464	chr1-75219212-75219982-CpG:_66-CGI	1999	ENSMUSG00000026202	Tuba4a	tubulin, alpha 4A [Source:MGI Symbol;Acc:MGI:1095410]
chr1	75223713	0.609167	0.736343	-0.127175	0.055233	-2.30253	0.010173	0.0092339	0.0213056	1	promoter-TSS (ENSMUST00000179573)	-60	ENSMUST00000179573	chr1-75219212-75219982-CpG:_66-CGI	-3732	ENSMUSG00000096094	A630095N17Rik	RIKEN cDNA A630095N17 gene [Source:MGI Symbol;Acc:MGI:2686470]
chr1	75227670	0.771008	0.502454	0.268554	0.0874851	3.06971	0.0157222	0.0155466	0.00214268	0.963255	intron (ENSMUST00000180101, intron 1 of 2)	-4017	ENSMUST00000179573	chr1-75219212-75219982-CpG:_66-CGI	-7689	ENSMUSG00000096094	A630095N17Rik	RIKEN cDNA A630095N17 gene [Source:MGI Symbol;Acc:MGI:2686470]
chr1	75234557	0.489618	0.636092	-0.146474	0.0572369	-2.55908	0.00855166	0.0113284	0.0104948	1	Intergenic	-1907	ENSMUST00000082158	chr1-75236419-75236960-CpG:_47-CGI	1862	NA	NA	NA
chr1	75247023	0.89546	0.724472	0.170988	0.0548029	3.12006	0.0101569	0.0159401	0.00180814	0.928774	TTS (ENSMUST00000027404)	10559	ENSMUST00000055223	chr1-75251753-75251964-CpG:_17-CGI	4730	ENSMUSG00000026204	Ptprn	protein tyrosine phosphatase, receptor type, N [Source:MGI Symbol;Acc:MGI:102765]
chr1	75247038	0.666289	0.503021	0.163268	0.0756906	2.15704	0.0166241	0.0184473	0.0310023	1	TTS (ENSMUST00000027404)	10574	ENSMUST00000055223	chr1-75251753-75251964-CpG:_17-CGI	4715	ENSMUSG00000026204	Ptprn	protein tyrosine phosphatase, receptor type, N [Source:MGI Symbol;Acc:MGI:102765]
chr1	75251590	0.209815	0.467916	-0.258101	0.0761916	-3.38753	0.014182	0.013863	0.000705261	0.733102	intron (ENSMUST00000027404, intron 19 of 22)	12617	ENSMUST00000027404	chr1-75251753-75251964-CpG:_17-CGI	163	ENSMUSG00000026204	Ptprn	protein tyrosine phosphatase, receptor type, N [Source:MGI Symbol;Acc:MGI:102765]
chr1	75253357	0.800831	0.904378	-0.103547	0.0457463	-2.26351	0.0112671	0.0103264	0.023604	1	exon (ENSMUST00000027404, exon 14 of 23)	10850	ENSMUST00000027404	chr1-75251753-75251964-CpG:_17-CGI	-1394	ENSMUSG00000026204	Ptprn	protein tyrosine phosphatase, receptor type, N [Source:MGI Symbol;Acc:MGI:102765]
chr1	75253359	0.757503	0.863236	-0.105733	0.0525432	-2.01231	0.0106458	0.014764	0.0441878	1	exon (ENSMUST00000027404, exon 14 of 23)	10848	ENSMUST00000027404	chr1-75251753-75251964-CpG:_17-CGI	-1396	ENSMUSG00000026204	Ptprn	protein tyrosine phosphatase, receptor type, N [Source:MGI Symbol;Acc:MGI:102765]
chr1	75254052	0.787576	0.906467	-0.118892	0.0598283	-1.98722	0.019794	0.0161563	0.0468985	1	exon (ENSMUST00000027404, exon 13 of 23)	10155	ENSMUST00000027404	chr1-75251753-75251964-CpG:_17-CGI	-2089	ENSMUSG00000026204	Ptprn	protein tyrosine phosphatase, receptor type, N [Source:MGI Symbol;Acc:MGI:102765]
chr1	75254087	0.78294	0.519826	0.263115	0.0734197	3.5837	0.0227008	0.0115453	0.000338757	0.600408	exon (ENSMUST00000027404, exon 13 of 23)	10120	ENSMUST00000027404	chr1-75251753-75251964-CpG:_17-CGI	-2124	ENSMUSG00000026204	Ptprn	protein tyrosine phosphatase, receptor type, N [Source:MGI Symbol;Acc:MGI:102765]
chr1	75337668	0.679209	0.505972	0.173237	0.0788739	2.19638	0.0143925	0.0164463	0.0280648	1	Intergenic	-20032	ENSMUST00000066668	chr1-75317105-75318069-CpG:_98-CGI	-19600	NA	NA	NA
chr1	75345016	0.2015	0.0597154	0.141785	0.0577722	2.4542	0.0137441	0.0238125	0.0141197	1	Intergenic	-15312	ENSMUST00000027409	chr1-75360355-75360970-CpG:_71-CGI	15339	NA	NA	NA
chr1	75345597	0.41036	0.263883	0.146477	0.0732626	1.99934	0.0126761	0.0198564	0.0455721	1	Intergenic	-14731	ENSMUST00000027409	chr1-75360355-75360970-CpG:_71-CGI	14758	NA	NA	NA
chr1	75370257	0.193168	0.0876126	0.105556	0.0523415	2.01667	0.0171969	0.0168566	0.0437297	1	exon (ENSMUST00000130095, exon 1 of 3)	193	ENSMUST00000130095	chr1-75369572-75369788-CpG:_17-CGI	-470	ENSMUSG00000085653	Gm15179	predicted gene 15179 [Source:MGI Symbol;Acc:MGI:3705125]
chr1	75375841	0.218423	0.420357	-0.201934	0.0746423	-2.70535	0.0146585	0.0146164	0.00682317	1	promoter-TSS (ENSMUST00000152799)	545	ENSMUST00000087122	chr1-75375225-75375786-CpG:_47-CGI	-56	ENSMUSG00000085653	Gm15179	predicted gene 15179 [Source:MGI Symbol;Acc:MGI:3705125]
chr1	75382463	0.119364	0.297818	-0.178453	0.0693258	-2.57413	0.0162346	0.0160129	0.0100493	1	intron (ENSMUST00000125306, intron 1 of 5)	326	ENSMUST00000125306	chr1-75381924-75382387-CpG:_36-CGI	-77	ENSMUSG00000026207	Speg	SPEG complex locus [Source:MGI Symbol;Acc:MGI:109282]
chr1	75382632	0.131693	0.251194	-0.119501	0.0609682	-1.96005	0.00929097	0.0275174	0.0499895	1	promoter-TSS (ENSMUST00000146705)	495	ENSMUST00000125306	chr1-75381924-75382387-CpG:_36-CGI	-246	ENSMUSG00000026207	Speg	SPEG complex locus [Source:MGI Symbol;Acc:MGI:109282]
chr1	75384660	0.828914	0.701724	0.12719	0.0589205	2.15867	0.00979847	0.0133092	0.0308762	1	promoter-TSS (ENSMUST00000132222)	-39	ENSMUST00000125118	chr1-75384918-75385180-CpG:_21-CGI	258	ENSMUSG00000026207	Speg	SPEG complex locus [Source:MGI Symbol;Acc:MGI:109282]
chr1	75387987	0.486921	0.695288	-0.208367	0.0875129	-2.38099	0.0127615	0.0326794	0.0172664	1	TTS (ENSMUST00000125118)	2378	ENSMUST00000137868	chr1-75387985-75389104-CpG:_107-CGI	0	ENSMUSG00000026207	Speg	SPEG complex locus [Source:MGI Symbol;Acc:MGI:109282]
chr1	75388072	0.116273	0.290854	-0.174582	0.0731156	-2.38775	0.0150038	0.0147079	0.016952	1	TTS (ENSMUST00000125118)	2463	ENSMUST00000137868	chr1-75387985-75389104-CpG:_107-CGI	0	ENSMUSG00000026207	Speg	SPEG complex locus [Source:MGI Symbol;Acc:MGI:109282]
chr1	75388737	0.251369	0.110112	0.141257	0.063041	2.24071	0.0122276	0.0169061	0.0250448	1	TTS (ENSMUST00000148515)	3128	ENSMUST00000137868	chr1-75387985-75389104-CpG:_107-CGI	0	ENSMUSG00000026207	Speg	SPEG complex locus [Source:MGI Symbol;Acc:MGI:109282]
chr1	75388749	0.356734	0.19935	0.157384	0.0738803	2.13026	0.0121964	0.0209467	0.0331499	1	TTS (ENSMUST00000148515)	3140	ENSMUST00000137868	chr1-75387985-75389104-CpG:_107-CGI	0	ENSMUSG00000026207	Speg	SPEG complex locus [Source:MGI Symbol;Acc:MGI:109282]
chr1	75388766	0.50421	0.31505	0.18916	0.0763661	2.47701	0.0118407	0.0154536	0.0132487	1	TTS (ENSMUST00000148515)	3157	ENSMUST00000137868	chr1-75387985-75389104-CpG:_107-CGI	0	ENSMUSG00000026207	Speg	SPEG complex locus [Source:MGI Symbol;Acc:MGI:109282]
chr1	75388827	0.679146	0.522522	0.156624	0.0750678	2.08644	0.0110618	0.0171278	0.0369392	1	TTS (ENSMUST00000148515)	3218	ENSMUST00000137868	chr1-75387985-75389104-CpG:_107-CGI	0	ENSMUSG00000026207	Speg	SPEG complex locus [Source:MGI Symbol;Acc:MGI:109282]
chr1	75389098	0.589195	0.333472	0.255724	0.0934524	2.7364	0.0286138	0.0213249	0.00621146	1	TTS (ENSMUST00000132222)	3489	ENSMUST00000137868	chr1-75387985-75389104-CpG:_107-CGI	0	ENSMUSG00000026207	Speg	SPEG complex locus [Source:MGI Symbol;Acc:MGI:109282]
chr1	75392328	0.343133	0.506049	-0.162916	0.0750166	-2.17173	0.0155968	0.0126126	0.0298759	1	TTS (ENSMUST00000132228)	4034	ENSMUST00000132100	chr1-75387985-75389104-CpG:_107-CGI	-3225	ENSMUSG00000026207	Speg	SPEG complex locus [Source:MGI Symbol;Acc:MGI:109282]
chr1	75393769	0.609983	0.439585	0.170398	0.0594239	2.8675	0.00815432	0.0123594	0.00413726	1	intron (ENSMUST00000132100, intron 1 of 1)	2593	ENSMUST00000132100	chr1-75387985-75389104-CpG:_107-CGI	-4666	ENSMUSG00000086053	Gm15178	predicted gene 15178 [Source:MGI Symbol;Acc:MGI:3705132]
chr1	75413723	0.666596	0.847775	-0.181179	0.069814	-2.59517	0.0150079	0.0215902	0.00945451	1	intron (ENSMUST00000087122, intron 18 of 40)	-9786	ENSMUST00000143679	chr1-75421988-75423440-CpG:_120-CGI	8265	ENSMUSG00000026207	Speg	SPEG complex locus [Source:MGI Symbol;Acc:MGI:109282]
chr1	75422845	0.0199715	0.135359	-0.115387	0.0371119	-3.10917	0.0134674	0.0116342	0.00187611	0.934852	promoter-TSS (ENSMUST00000143679)	-664	ENSMUST00000143679	chr1-75421988-75423440-CpG:_120-CGI	0	ENSMUSG00000026207	Speg	SPEG complex locus [Source:MGI Symbol;Acc:MGI:109282]
chr1	75422922	0.0144843	0.125409	-0.110925	0.0399492	-2.77664	0.0148599	0.0126559	0.00549234	1	promoter-TSS (ENSMUST00000143679)	-587	ENSMUST00000143679	chr1-75421988-75423440-CpG:_120-CGI	0	ENSMUSG00000026207	Speg	SPEG complex locus [Source:MGI Symbol;Acc:MGI:109282]
chr1	75423518	0.131037	0.250158	-0.119121	0.0539941	-2.20618	0.0105031	0.012087	0.0273714	1	promoter-TSS (ENSMUST00000143679)	9	ENSMUST00000143679	chr1-75421988-75423440-CpG:_120-CGI	-79	ENSMUSG00000026207	Speg	SPEG complex locus [Source:MGI Symbol;Acc:MGI:109282]
chr1	75443198	0.645921	0.775805	-0.129884	0.0644939	-2.0139	0.0132197	0.0112831	0.0440196	1	TTS (ENSMUST00000135453)	975	ENSMUST00000124539	chr1-75450376-75450680-CpG:_22-CGI	7178	ENSMUSG00000033021	Gmppa	GDP-mannose pyrophosphorylase A [Source:MGI Symbol;Acc:MGI:1916330]
chr1	75449173	0.0850266	0.218367	-0.13334	0.0603918	-2.20792	0.013849	0.0160986	0.0272498	1	Intergenic	-1262	ENSMUST00000113577	chr1-75450376-75450680-CpG:_22-CGI	1203	NA	NA	NA
chr1	75451971	0.379317	0.563714	-0.184397	0.0905957	-2.03538	0.0218038	0.0135434	0.0418122	1	intron (ENSMUST00000037708, intron 1 of 9)	1273	ENSMUST00000037708	chr1-75450376-75450680-CpG:_22-CGI	-1292	ENSMUSG00000033007	Asic4	acid-sensing (proton-gated) ion channel family member 4 [Source:MGI Symbol;Acc:MGI:2652846]
chr1	75456948	0.659502	0.376728	0.282774	0.0935495	3.02272	0.0156682	0.0160908	0.00250511	0.995388	intron (ENSMUST00000037708, intron 1 of 9)	6250	ENSMUST00000037708	chr1-75458558-75458772-CpG:_20-CGI	1610	ENSMUSG00000033007	Asic4	acid-sensing (proton-gated) ion channel family member 4 [Source:MGI Symbol;Acc:MGI:2652846]
chr1	75475989	0.68081	0.855572	-0.174762	0.0815426	-2.1432	0.0309152	0.0160703	0.032097	1	3' UTR (ENSMUST00000143020, exon 5 of 5)	2756	ENSMUST00000143496	chr1-75475918-75476150-CpG:_20-CGI	0	ENSMUSG00000032997	Chpf	chondroitin polymerizing factor [Source:MGI Symbol;Acc:MGI:106576]
chr1	75476205	0.918752	0.677985	0.240767	0.0700606	3.43655	0.0277588	0.0131593	0.000589174	0.702912	3' UTR (ENSMUST00000143020, exon 5 of 5)	2540	ENSMUST00000143496	chr1-75475918-75476150-CpG:_20-CGI	-56	ENSMUSG00000032997	Chpf	chondroitin polymerizing factor [Source:MGI Symbol;Acc:MGI:106576]
chr1	75477292	0.248381	0.366744	-0.118363	0.0583107	-2.02987	0.00924335	0.011316	0.04237	1	TTS (ENSMUST00000124042)	1453	ENSMUST00000143496	chr1-75475918-75476150-CpG:_20-CGI	-1143	ENSMUSG00000032997	Chpf	chondroitin polymerizing factor [Source:MGI Symbol;Acc:MGI:106576]
chr1	75482335	0.488592	0.595463	-0.106871	0.0525884	-2.03221	0.0098707	0.00904195	0.042132	1	intron (ENSMUST00000050899, intron 1 of 3)	2756	ENSMUST00000050899	chr1-75482645-75483019-CpG:_27-CGI	310	ENSMUSG00000051703	Tmem198	transmembrane protein 198 [Source:MGI Symbol;Acc:MGI:2443133]
chr1	75487456	0.156643	0.363419	-0.206775	0.0715585	-2.8896	0.0121036	0.0139054	0.00385733	1	promoter-TSS (ENSMUST00000156499)	-224	ENSMUST00000156499	chr1-75487636-75488078-CpG:_50-CGI	180	ENSMUSG00000026211	Obsl1	obscurin-like 1 [Source:MGI Symbol;Acc:MGI:2138628]
chr1	75487503	0.225922	0.0810934	0.144828	0.0683836	2.11788	0.0269365	0.0134005	0.034185	1	promoter-TSS (ENSMUST00000156499)	-271	ENSMUST00000156499	chr1-75487636-75488078-CpG:_50-CGI	133	ENSMUSG00000026211	Obsl1	obscurin-like 1 [Source:MGI Symbol;Acc:MGI:2138628]
chr1	75488807	0.741373	0.886232	-0.144858	0.0662274	-2.18729	0.0124814	0.0153064	0.0287216	1	promoter-TSS (ENSMUST00000156705)	-730	ENSMUST00000156705	chr1-75487636-75488078-CpG:_50-CGI	-730	ENSMUSG00000026211	Obsl1	obscurin-like 1 [Source:MGI Symbol;Acc:MGI:2138628]
chr1	75492110	0.550646	0.796104	-0.245458	0.085039	-2.88641	0.0137526	0.0146808	0.00389663	1	promoter-TSS (ENSMUST00000145382)	-300	ENSMUST00000145382	chr1-75487636-75488078-CpG:_50-CGI	-4033	ENSMUSG00000026211	Obsl1	obscurin-like 1 [Source:MGI Symbol;Acc:MGI:2138628]
chr1	75500249	0.949868	0.824498	0.12537	0.0466491	2.68751	0.0114506	0.0150255	0.0071987	1	intron (ENSMUST00000155084, intron 5 of 11)	3430	ENSMUST00000127507	chr1-75503722-75503961-CpG:_21-CGI	3473	ENSMUSG00000026211	Obsl1	obscurin-like 1 [Source:MGI Symbol;Acc:MGI:2138628]
chr1	75503316	0.790811	0.573212	0.217599	0.0850171	2.55947	0.0139606	0.0176	0.0104831	1	exon (ENSMUST00000129403, exon 3 of 4)	363	ENSMUST00000127507	chr1-75503722-75503961-CpG:_21-CGI	406	ENSMUSG00000026211	Obsl1	obscurin-like 1 [Source:MGI Symbol;Acc:MGI:2138628]
chr1	75509412	0.783624	0.922549	-0.138925	0.0607106	-2.28832	0.0210539	0.0133483	0.022119	1	exon (ENSMUST00000037330, exon 2 of 2)	2336	ENSMUST00000037330	chr1-75505201-75506384-CpG:_138-CGI	-3029	ENSMUSG00000032968	Inha	inhibin alpha [Source:MGI Symbol;Acc:MGI:96569]
chr1	75509430	0.775029	0.949825	-0.174796	0.0501156	-3.48787	0.0115837	0.0138593	0.000486893	0.67121	exon (ENSMUST00000037330, exon 2 of 2)	2354	ENSMUST00000037330	chr1-75505201-75506384-CpG:_138-CGI	-3047	ENSMUSG00000032968	Inha	inhibin alpha [Source:MGI Symbol;Acc:MGI:96569]
chr1	75516909	0.97051	0.662749	0.307761	0.0712669	4.31842	0.0184409	0.0156046	1.57148e-05	0.225424	Intergenic	-2627	ENSMUST00000120142	chr1-75521431-75521985-CpG:_43-CGI	4522	NA	NA	NA
chr1	75516971	0.592267	0.420101	0.172166	0.0583898	2.94857	0.00970728	0.0104244	0.00319246	1	Intergenic	-2689	ENSMUST00000120142	chr1-75521431-75521985-CpG:_43-CGI	4460	NA	NA	NA
chr1	75516993	0.696529	0.569552	0.126977	0.062214	2.04097	0.0124788	0.0114869	0.0412535	1	Intergenic	-2711	ENSMUST00000120142	chr1-75521431-75521985-CpG:_43-CGI	4438	NA	NA	NA
chr1	75517042	0.825482	0.688924	0.136558	0.0664696	2.05444	0.0117011	0.0184276	0.0399328	1	Intergenic	-2760	ENSMUST00000120142	chr1-75521431-75521985-CpG:_43-CGI	4389	NA	NA	NA
chr1	75556911	0.746581	0.889513	-0.142933	0.0684084	-2.0894	0.0159941	0.0140091	0.0366716	1	exon (ENSMUST00000124341, exon 20 of 23)	5203	ENSMUST00000132110	chr1-75546264-75546756-CpG:_54-CGI	-10156	ENSMUSG00000006576	Slc4a3	solute carrier family 4 (anion exchanger), member 3 [Source:MGI Symbol;Acc:MGI:109350]
chr1	75556965	0.914057	0.797656	0.116402	0.0553383	2.10345	0.0191955	0.0128543	0.0354262	1	exon (ENSMUST00000124341, exon 20 of 23)	5257	ENSMUST00000132110	chr1-75546264-75546756-CpG:_54-CGI	-10210	ENSMUSG00000006576	Slc4a3	solute carrier family 4 (anion exchanger), member 3 [Source:MGI Symbol;Acc:MGI:109350]
chr1	75557329	0.83432	0.959941	-0.125621	0.0438782	-2.86294	0.0116692	0.0118732	0.00419724	1	exon (ENSMUST00000124341, exon 21 of 23)	5621	ENSMUST00000132110	chr1-75546264-75546756-CpG:_54-CGI	-10574	ENSMUSG00000006576	Slc4a3	solute carrier family 4 (anion exchanger), member 3 [Source:MGI Symbol;Acc:MGI:109350]
chr1	75561075	0.761225	0.865847	-0.104622	0.041842	-2.5004	0.00931701	0.00883493	0.0124052	1	TTS (ENSMUST00000132612)	-7007	ENSMUST00000117745	chr1-75546264-75546756-CpG:_54-CGI	-14320	ENSMUSG00000006576	Slc4a3	solute carrier family 4 (anion exchanger), member 3 [Source:MGI Symbol;Acc:MGI:109350]
chr1	75609227	0.476353	0.597799	-0.121446	0.0603941	-2.0109	0.00933084	0.0108725	0.0443361	1	Intergenic	-15426	ENSMUST00000120832	chr1-75546264-75546756-CpG:_54-CGI	-62472	NA	NA	NA
chr1	75609253	0.511462	0.718442	-0.20698	0.0631139	-3.27946	0.00930691	0.0173567	0.00104005	0.81725	Intergenic	-15400	ENSMUST00000120832	chr1-75546264-75546756-CpG:_54-CGI	-62498	NA	NA	NA
chr1	75654125	0.300724	0.404662	-0.103938	0.0516872	-2.0109	0.00966481	0.0104684	0.0443361	1	Intergenic	17736	ENSMUST00000121823	chr1-75546264-75546756-CpG:_54-CGI	-107370	NA	NA	NA
chr1	75654175	0.56373	0.698938	-0.135208	0.0476105	-2.83988	0.00721767	0.0075424	0.00451304	1	Intergenic	17786	ENSMUST00000121823	chr1-75546264-75546756-CpG:_54-CGI	-107420	NA	NA	NA
chr1	75657627	0.441834	0.665503	-0.223668	0.0840028	-2.66263	0.013429	0.0212407	0.00775323	1	Intergenic	21238	ENSMUST00000121823	chr1-75546264-75546756-CpG:_54-CGI	-110872	NA	NA	NA
chr1	75660490	0.512179	0.650224	-0.138044	0.0633493	-2.1791	0.0135267	0.0116979	0.0293244	1	Intergenic	24101	ENSMUST00000121823	chr1-75546264-75546756-CpG:_54-CGI	-113735	NA	NA	NA
chr1	75668243	0.629032	0.797075	-0.168043	0.0667275	-2.51834	0.0111515	0.0174945	0.0117908	1	Intergenic	31854	ENSMUST00000121823	chr1-75546264-75546756-CpG:_54-CGI	-121488	NA	NA	NA
chr1	75862966	0.767319	0.621856	0.145463	0.0491495	2.9596	0.0114985	0.00819064	0.00308038	1	Intergenic	226577	ENSMUST00000121823	chr1-75546264-75546756-CpG:_54-CGI	-316211	NA	NA	NA
chr1	76321489	0.64308	0.776845	-0.133765	0.0486148	-2.75153	0.00873721	0.00804601	0.0059317	1	Intergenic	685100	ENSMUST00000121823	chr1-75546264-75546756-CpG:_54-CGI	-774734	NA	NA	NA
chr1	77082082	0.548052	0.753603	-0.205551	0.0857191	-2.39796	0.0137796	0.0235465	0.0164869	1	Intergenic	-62670	ENSMUST00000158701	chr1-77514349-77515453-CpG:_77-CGI	432267	NA	NA	NA
chr1	77373862	0.991041	0.881723	0.109318	0.0465496	2.34841	0.0206013	0.0147951	0.0188535	1	intron (ENSMUST00000027451, intron 16 of 17)	141225	ENSMUST00000027451	chr1-77514349-77515453-CpG:_77-CGI	140487	ENSMUSG00000026235	Epha4	Eph receptor A4 [Source:MGI Symbol;Acc:MGI:98277]
chr1	77413384	0.694477	0.869387	-0.17491	0.0614799	-2.845	0.0133388	0.0137319	0.00444119	1	intron (ENSMUST00000027451, intron 5 of 17)	101703	ENSMUST00000027451	chr1-77514349-77515453-CpG:_77-CGI	100965	ENSMUSG00000026235	Epha4	Eph receptor A4 [Source:MGI Symbol;Acc:MGI:98277]
chr1	77413394	0.54765	0.717973	-0.170323	0.0790275	-2.15523	0.0146027	0.0179003	0.0311438	1	intron (ENSMUST00000027451, intron 5 of 17)	101693	ENSMUST00000027451	chr1-77514349-77515453-CpG:_77-CGI	100955	ENSMUSG00000026235	Epha4	Eph receptor A4 [Source:MGI Symbol;Acc:MGI:98277]
chr1	77413416	0.670032	0.852417	-0.182384	0.0744085	-2.45112	0.0143388	0.0159461	0.0142411	1	intron (ENSMUST00000027451, intron 5 of 17)	101671	ENSMUST00000027451	chr1-77514349-77515453-CpG:_77-CGI	100933	ENSMUSG00000026235	Epha4	Eph receptor A4 [Source:MGI Symbol;Acc:MGI:98277]
chr1	77441977	0.62215	0.449047	0.173103	0.083731	2.06737	0.0158855	0.019938	0.0386991	1	intron (ENSMUST00000027451, intron 4 of 17)	73110	ENSMUST00000027451	chr1-77514349-77515453-CpG:_77-CGI	72372	ENSMUSG00000026235	Epha4	Eph receptor A4 [Source:MGI Symbol;Acc:MGI:98277]
chr1	77947212	0.695092	0.824151	-0.129059	0.0493626	-2.61452	0.0116441	0.0088864	0.00893529	1	Intergenic	-48767	ENSMUST00000083281	chr1-78189565-78189829-CpG:_26-CGI	242353	NA	NA	NA
chr1	77947224	0.763261	0.866053	-0.102792	0.0456127	-2.25358	0.0124221	0.00878225	0.0242223	1	Intergenic	-48779	ENSMUST00000083281	chr1-78189565-78189829-CpG:_26-CGI	242341	NA	NA	NA
chr1	77972344	0.403429	0.266046	0.137383	0.069628	1.9731	0.0145623	0.0134619	0.0484844	1	Intergenic	-73899	ENSMUST00000083281	chr1-78189565-78189829-CpG:_26-CGI	217221	NA	NA	NA
chr1	78140767	0.131709	0.242097	-0.110388	0.0469039	-2.35349	0.00929131	0.0101844	0.018598	1	intron (ENSMUST00000087086, intron 4 of 7)	56070	ENSMUST00000004994	chr1-78189565-78189829-CpG:_26-CGI	48798	ENSMUSG00000004872	Pax3	paired box 3 [Source:MGI Symbol;Acc:MGI:97487]
chr1	78193758	0.213518	0.323057	-0.109539	0.0509216	-2.15113	0.00674152	0.014904	0.0314662	1	exon (ENSMUST00000004994, exon 3 of 9)	3079	ENSMUST00000004994	chr1-78196631-78197287-CpG:_49-CGI	2873	ENSMUSG00000004872	Pax3	paired box 3 [Source:MGI Symbol;Acc:MGI:97487]
chr1	78195230	0.245569	0.356662	-0.111093	0.0543836	-2.04277	0.00887409	0.0111933	0.0410756	1	intron (ENSMUST00000172555, intron 2 of 4)	1607	ENSMUST00000004994	chr1-78196631-78197287-CpG:_49-CGI	1401	ENSMUSG00000004872	Pax3	paired box 3 [Source:MGI Symbol;Acc:MGI:97487]
chr1	78195352	0.225438	0.390686	-0.165248	0.0766274	-2.15652	0.0393364	0.0123384	0.0310433	1	exon (ENSMUST00000004994, exon 2 of 9)	1485	ENSMUST00000004994	chr1-78196631-78197287-CpG:_49-CGI	1279	ENSMUSG00000004872	Pax3	paired box 3 [Source:MGI Symbol;Acc:MGI:97487]
chr1	78195463	0.138295	0.308001	-0.169706	0.0613326	-2.76698	0.0129297	0.0194652	0.00565787	1	exon (ENSMUST00000004994, exon 2 of 9)	1374	ENSMUST00000004994	chr1-78196631-78197287-CpG:_49-CGI	1168	ENSMUSG00000004872	Pax3	paired box 3 [Source:MGI Symbol;Acc:MGI:97487]
chr1	78195708	0.232469	0.355959	-0.123491	0.0571311	-2.16153	0.0106961	0.0102789	0.0306545	1	intron (ENSMUST00000172555, intron 1 of 4)	1129	ENSMUST00000004994	chr1-78196631-78197287-CpG:_49-CGI	923	ENSMUSG00000004872	Pax3	paired box 3 [Source:MGI Symbol;Acc:MGI:97487]
chr1	78201235	0.156857	0.283138	-0.126281	0.0538148	-2.34658	0.00939007	0.0125783	0.0189465	1	Intergenic	-4102	ENSMUST00000087086	chr1-78203836-78204189-CpG:_25-CGI	2601	NA	NA	NA
chr1	78201308	0.216223	0.375136	-0.158912	0.0707819	-2.2451	0.0099048	0.0287921	0.0247618	1	Intergenic	-4175	ENSMUST00000087086	chr1-78203836-78204189-CpG:_25-CGI	2528	NA	NA	NA
chr1	78204303	0.0543201	0.230123	-0.175803	0.0554498	-3.17048	0.0175075	0.0136581	0.00152185	0.890653	Intergenic	-7170	ENSMUST00000087086	chr1-78203836-78204189-CpG:_25-CGI	-115	NA	NA	NA
chr1	78307687	0.11646	0.269638	-0.153178	0.0665391	-2.30207	0.0141669	0.0136487	0.0213313	1	Intergenic	-2658	ENSMUST00000036172	chr1-78310063-78310738-CpG:_68-CGI	2376	NA	NA	NA
chr1	78413151	0.357764	0.490079	-0.132315	0.0661603	-1.99992	0.0121384	0.0105758	0.0455091	1	intron (ENSMUST00000036172, intron 4 of 4)	75694	ENSMUST00000068333	chr1-78488483-78488916-CpG:_43-CGI	75332	ENSMUSG00000032908	Sgpp2	sphingosine-1-phosphate phosphotase 2 [Source:MGI Symbol;Acc:MGI:3589109]
chr1	78511524	0.840628	0.64809	0.192538	0.0790034	2.43709	0.0142187	0.0249149	0.014806	1	promoter-TSS (ENSMUST00000012331)	-287	ENSMUST00000152111	chr1-78511827-78512070-CpG:_20-CGI	303	ENSMUSG00000012187	Mogat1	monoacylglycerol O-acyltransferase 1 [Source:MGI Symbol;Acc:MGI:1915643]
chr1	78525602	0.48552	0.35849	0.12703	0.0508025	2.50046	0.0075055	0.00944495	0.012403	1	intron (ENSMUST00000149732, intron 3 of 4)	-12025	ENSMUST00000125458	chr1-78511827-78512070-CpG:_20-CGI	-13533	ENSMUSG00000012187	Mogat1	monoacylglycerol O-acyltransferase 1 [Source:MGI Symbol;Acc:MGI:1915643]
chr1	78525644	0.57866	0.465996	0.112664	0.0488374	2.30692	0.00674152	0.00860138	0.0210593	1	intron (ENSMUST00000149732, intron 3 of 4)	-11983	ENSMUST00000125458	chr1-78511827-78512070-CpG:_20-CGI	-13575	ENSMUSG00000012187	Mogat1	monoacylglycerol O-acyltransferase 1 [Source:MGI Symbol;Acc:MGI:1915643]
chr1	78532601	0.356923	0.141181	0.215741	0.0757435	2.84831	0.0131934	0.0143561	0.00439516	1	intron (ENSMUST00000113524, intron 6 of 6)	-5026	ENSMUST00000125458	chr1-78511827-78512070-CpG:_20-CGI	-20532	ENSMUSG00000012187	Mogat1	monoacylglycerol O-acyltransferase 1 [Source:MGI Symbol;Acc:MGI:1915643]
chr1	78536594	0.364217	0.470292	-0.106074	0.0513603	-2.0653	0.00907876	0.00937369	0.0388946	1	intron (ENSMUST00000113524, intron 6 of 6)	-1033	ENSMUST00000125458	chr1-78511827-78512070-CpG:_20-CGI	-24525	ENSMUSG00000012187	Mogat1	monoacylglycerol O-acyltransferase 1 [Source:MGI Symbol;Acc:MGI:1915643]
chr1	78657270	0.560086	0.702838	-0.142751	0.0598625	-2.38465	0.00997116	0.0109662	0.0170952	1	promoter-TSS (ENSMUST00000142704)	-554	ENSMUST00000035779	chr1-78657622-78658549-CpG:_117-CGI	352	ENSMUSG00000032883	Acsl3	acyl-CoA synthetase long-chain family member 3 [Source:MGI Symbol;Acc:MGI:1921455]
chr1	78657280	0.196303	0.335591	-0.139288	0.0592587	-2.35051	0.0194094	0.00925371	0.0187475	1	promoter-TSS (ENSMUST00000142704)	-544	ENSMUST00000035779	chr1-78657622-78658549-CpG:_117-CGI	342	ENSMUSG00000032883	Acsl3	acyl-CoA synthetase long-chain family member 3 [Source:MGI Symbol;Acc:MGI:1921455]
chr1	78707432	0.644041	0.477204	0.166837	0.0758884	2.19845	0.0113471	0.0150511	0.0279171	1	TTS (ENSMUST00000142704)	10777	ENSMUST00000148608	chr1-78657622-78658549-CpG:_117-CGI	-48884	ENSMUSG00000032883	Acsl3	acyl-CoA synthetase long-chain family member 3 [Source:MGI Symbol;Acc:MGI:1921455]
chr1	78734591	0.361452	0.212925	0.148527	0.0749173	1.98255	0.0122662	0.0143518	0.0474181	1	Intergenic	37936	ENSMUST00000148608	chr1-78657622-78658549-CpG:_117-CGI	-76043	NA	NA	NA
chr1	78846719	0.397069	0.259738	0.137331	0.0694037	1.97873	0.0159124	0.0118395	0.0478465	1	Intergenic	29771	ENSMUST00000057262	chr1-78657622-78658549-CpG:_117-CGI	-188171	NA	NA	NA
chr1	79439806	0.641666	0.464491	0.177175	0.0741635	2.38898	0.0118528	0.0216351	0.0168951	1	intron (ENSMUST00000049972, intron 1 of 1)	283	ENSMUST00000049972	chr1-79671574-79671937-CpG:_33-CGI	231768	ENSMUSG00000050711	Scg2	secretogranin II [Source:MGI Symbol;Acc:MGI:103033]
chr1	79506756	0.759396	0.917368	-0.157972	0.0560884	-2.81649	0.0111827	0.0137545	0.00485522	1	Intergenic	7107	ENSMUST00000104594	chr1-79671574-79671937-CpG:_33-CGI	164818	NA	NA	NA
chr1	79581932	0.697578	0.463302	0.234276	0.0863699	2.71247	0.0228564	0.0138665	0.00667839	1	Intergenic	-68069	ENSMUST00000104594	chr1-79671574-79671937-CpG:_33-CGI	89642	NA	NA	NA
chr1	79669577	0.77957	0.880947	-0.101377	0.0397266	-2.55186	0.00944977	0.00986384	0.0107149	1	intron (ENSMUST00000160706, intron 1 of 3)	2387	ENSMUST00000159312	chr1-79671574-79671937-CpG:_33-CGI	1997	ENSMUSG00000054702	Ap1s3	adaptor-related protein complex AP-1, sigma 3 [Source:MGI Symbol;Acc:MGI:1891304]
chr1	79861671	0.393668	0.543598	-0.14993	0.070786	-2.11807	0.0200867	0.0156175	0.0341689	1	Intergenic	-2976	ENSMUST00000027467	chr1-79858193-79859006-CpG:_90-CGI	-2666	NA	NA	NA
chr1	80237240	0.715843	0.551356	0.164487	0.0795047	2.0689	0.011461	0.0162124	0.0385557	1	Intergenic	-18768	ENSMUST00000161427	chr1-79858193-79859006-CpG:_90-CGI	-378235	NA	NA	NA
chr1	80606876	0.864061	0.973427	-0.109366	0.0457241	-2.39187	0.0221881	0.0138855	0.0167628	1	intron (ENSMUST00000077946, intron 4 of 55)	151676	ENSMUST00000077946	chr1-80758071-80758785-CpG:_78-CGI	151195	ENSMUSG00000038608	Dock10	dedicator of cytokinesis 10 [Source:MGI Symbol;Acc:MGI:2146320]
chr1	80664740	0.860157	0.732262	0.127895	0.0621986	2.05623	0.0121043	0.0137676	0.03976	1	intron (ENSMUST00000077946, intron 1 of 55)	93812	ENSMUST00000077946	chr1-80758071-80758785-CpG:_78-CGI	93331	ENSMUSG00000038608	Dock10	dedicator of cytokinesis 10 [Source:MGI Symbol;Acc:MGI:2146320]
chr1	80727700	0.527607	0.759502	-0.231894	0.0676163	-3.42956	0.0116542	0.0126517	0.000604552	0.709941	intron (ENSMUST00000077946, intron 1 of 55)	30852	ENSMUST00000077946	chr1-80758071-80758785-CpG:_78-CGI	30371	ENSMUSG00000038608	Dock10	dedicator of cytokinesis 10 [Source:MGI Symbol;Acc:MGI:2146320]
chr1	81517001	0.552361	0.681578	-0.129217	0.0602725	-2.14388	0.0108987	0.0112051	0.0320426	1	Intergenic	225684	ENSMUST00000178013	chr1-80758071-80758785-CpG:_78-CGI	-758217	NA	NA	NA
chr1	82169754	0.829943	0.682239	0.147704	0.0700999	2.10705	0.0146064	0.0164456	0.0351135	1	Intergenic	-63357	ENSMUST00000023262	chr1-82283183-82283558-CpG:_30-CGI	113429	NA	NA	NA
chr1	82184169	0.57686	0.70459	-0.127731	0.0650357	-1.96401	0.0100657	0.0152468	0.0495294	1	Intergenic	-48942	ENSMUST00000023262	chr1-82283183-82283558-CpG:_30-CGI	99014	NA	NA	NA
chr1	82254214	0.678968	0.564715	0.114253	0.0567067	2.01481	0.0104486	0.00969841	0.0439247	1	intron (ENSMUST00000069799, intron 1 of 1)	21103	ENSMUST00000023262	chr1-82283183-82283558-CpG:_30-CGI	28969	ENSMUSG00000055980	Irs1	insulin receptor substrate 1 [Source:MGI Symbol;Acc:MGI:99454]
chr1	82254247	0.795811	0.686372	0.10944	0.0491215	2.22794	0.0102173	0.00860313	0.0258848	1	intron (ENSMUST00000069799, intron 1 of 1)	21136	ENSMUST00000023262	chr1-82283183-82283558-CpG:_30-CGI	28936	ENSMUSG00000055980	Irs1	insulin receptor substrate 1 [Source:MGI Symbol;Acc:MGI:99454]
chr1	82287570	0.281262	0.425699	-0.144437	0.0713772	-2.02358	0.0101027	0.0260399	0.0430136	1	exon (ENSMUST00000069799, exon 1 of 2)	3845	ENSMUST00000069799	chr1-82290195-82291822-CpG:_127-CGI	2625	ENSMUSG00000055980	Irs1	insulin receptor substrate 1 [Source:MGI Symbol;Acc:MGI:99454]
chr1	82289497	0.479034	0.337306	0.141728	0.0659018	2.1506	0.0109129	0.0128117	0.0315078	1	exon (ENSMUST00000069799, exon 1 of 2)	1918	ENSMUST00000069799	chr1-82290195-82291822-CpG:_127-CGI	698	ENSMUSG00000055980	Irs1	insulin receptor substrate 1 [Source:MGI Symbol;Acc:MGI:99454]
chr1	82289513	0.517862	0.362323	0.155539	0.0769119	2.0223	0.0260202	0.0101044	0.0431452	1	exon (ENSMUST00000069799, exon 1 of 2)	1902	ENSMUST00000069799	chr1-82290195-82291822-CpG:_127-CGI	682	ENSMUSG00000055980	Irs1	insulin receptor substrate 1 [Source:MGI Symbol;Acc:MGI:99454]
chr1	82289519	0.535078	0.343666	0.191412	0.0675302	2.83447	0.0152467	0.0111186	0.00459018	1	exon (ENSMUST00000069799, exon 1 of 2)	1896	ENSMUST00000069799	chr1-82290195-82291822-CpG:_127-CGI	676	ENSMUSG00000055980	Irs1	insulin receptor substrate 1 [Source:MGI Symbol;Acc:MGI:99454]
chr1	82289608	0.457109	0.318363	0.138746	0.0657231	2.11108	0.0107545	0.014639	0.0347658	1	exon (ENSMUST00000069799, exon 1 of 2)	1807	ENSMUST00000069799	chr1-82290195-82291822-CpG:_127-CGI	587	ENSMUSG00000055980	Irs1	insulin receptor substrate 1 [Source:MGI Symbol;Acc:MGI:99454]
chr1	82290502	0.0177657	0.12639	-0.108624	0.0485263	-2.23846	0.0167779	0.0146368	0.0251911	1	exon (ENSMUST00000069799, exon 1 of 2)	913	ENSMUST00000069799	chr1-82290195-82291822-CpG:_127-CGI	0	ENSMUSG00000055980	Irs1	insulin receptor substrate 1 [Source:MGI Symbol;Acc:MGI:99454]
chr1	82638372	0.901159	0.773225	0.127934	0.0605915	2.11142	0.013477	0.0168495	0.0347366	1	intron (ENSMUST00000113457, intron 1 of 51)	3360	ENSMUST00000083121	chr1-82724792-82725181-CpG:_43-CGI	86420	ENSMUSG00000079465	Col4a3	collagen, type IV, alpha 3 [Source:MGI Symbol;Acc:MGI:104688]
chr1	82648068	0.575038	0.7169	-0.141862	0.052597	-2.69716	0.00903409	0.00860115	0.00699346	1	intron (ENSMUST00000113457, intron 3 of 51)	13056	ENSMUST00000083121	chr1-82724792-82725181-CpG:_43-CGI	76724	ENSMUSG00000079465	Col4a3	collagen, type IV, alpha 3 [Source:MGI Symbol;Acc:MGI:104688]
chr1	82648279	0.408857	0.533627	-0.12477	0.0628177	-1.98622	0.00935893	0.0103068	0.0470086	1	intron (ENSMUST00000113457, intron 3 of 51)	13267	ENSMUST00000083121	chr1-82724792-82725181-CpG:_43-CGI	76513	ENSMUSG00000079465	Col4a3	collagen, type IV, alpha 3 [Source:MGI Symbol;Acc:MGI:104688]
chr1	82648511	0.646413	0.753108	-0.106696	0.0526468	-2.02663	0.0108492	0.00921822	0.0427003	1	intron (ENSMUST00000113457, intron 3 of 51)	13499	ENSMUST00000083121	chr1-82724792-82725181-CpG:_43-CGI	76281	ENSMUSG00000079465	Col4a3	collagen, type IV, alpha 3 [Source:MGI Symbol;Acc:MGI:104688]
chr1	82762655	0.896026	0.78024	0.115787	0.0508065	2.27897	0.0184113	0.0109666	0.0226689	1	intron (ENSMUST00000027331, intron 2 of 3)	5805	ENSMUST00000027331	chr1-82724792-82725181-CpG:_43-CGI	-37475	ENSMUSG00000026149	Tm4sf20	transmembrane 4 L six family member 20 [Source:MGI Symbol;Acc:MGI:1913511]
chr1	82816654	0.933055	0.831978	0.101077	0.0480156	2.10507	0.0139075	0.0119127	0.0352848	1	Intergenic	-22791	ENSMUST00000177110	chr1-82839328-82840320-CpG:_109-CGI	22674	NA	NA	NA
chr1	82836960	0.922401	0.791515	0.130886	0.0602344	2.17294	0.0129227	0.0197046	0.029785	1	Intergenic	-2485	ENSMUST00000177110	chr1-82839328-82840320-CpG:_109-CGI	2368	NA	NA	NA
chr1	82960212	0.533521	0.411155	0.122366	0.0544186	2.24861	0.00820858	0.00893754	0.0245375	1	Intergenic	60019	ENSMUST00000142805	chr1-82839328-82840320-CpG:_109-CGI	-119893	NA	NA	NA
chr1	83003993	0.690853	0.910267	-0.219414	0.0741688	-2.95831	0.0153607	0.0164371	0.00309331	1	Intergenic	16238	ENSMUST00000142805	chr1-82839328-82840320-CpG:_109-CGI	-163674	NA	NA	NA
chr1	83038820	0.475762	0.616918	-0.141156	0.064267	-2.1964	0.0102946	0.0118461	0.0280631	1	promoter-TSS (ENSMUST00000045560)	-373	ENSMUST00000045560	chr1-82839328-82840320-CpG:_109-CGI	-198501	ENSMUSG00000038496	Slc19a3	solute carrier family 19, member 3 [Source:MGI Symbol;Acc:MGI:1931307]
chr1	83076523	0.324798	0.48158	-0.156782	0.0702314	-2.23237	0.01705	0.0146115	0.0255907	1	Intergenic	-38076	ENSMUST00000045560	chr1-82839328-82840320-CpG:_109-CGI	-236204	NA	NA	NA
chr1	84217873	0.426729	0.278627	0.148102	0.0528017	2.80487	0.0103506	0.00875179	0.00503365	1	intron (ENSMUST00000176822, intron 2 of 4)	66549	ENSMUST00000176720	chr1-84284316-84284612-CpG:_31-CGI	66443	ENSMUSG00000045658	Pid1	phosphotyrosine interaction domain containing 1 [Source:MGI Symbol;Acc:MGI:2138391]
chr1	84285847	0.758281	0.859834	-0.101553	0.0480666	-2.11275	0.0113886	0.0107556	0.0346221	1	intron (ENSMUST00000176822, intron 2 of 4)	-1203	ENSMUST00000168574	chr1-84284316-84284612-CpG:_31-CGI	-1236	ENSMUSG00000045658	Pid1	phosphotyrosine interaction domain containing 1 [Source:MGI Symbol;Acc:MGI:2138391]
chr1	84418869	0.640901	0.839062	-0.198161	0.0758187	-2.61362	0.0123953	0.0409784	0.00895889	1	intron (ENSMUST00000049126, intron 8 of 12)	-54690	ENSMUST00000175996	chr1-84284316-84284612-CpG:_31-CGI	-134258	ENSMUSG00000036766	Dner	delta/notch-like EGF-related receptor [Source:MGI Symbol;Acc:MGI:2152889]
chr1	84470836	0.570477	0.297371	0.273106	0.0939983	2.90544	0.0264571	0.0162997	0.00366742	1	intron (ENSMUST00000049126, intron 7 of 12)	-106657	ENSMUST00000175996	chr1-84284316-84284612-CpG:_31-CGI	-186225	ENSMUSG00000036766	Dner	delta/notch-like EGF-related receptor [Source:MGI Symbol;Acc:MGI:2152889]
chr1	84581704	0.815157	0.937109	-0.121952	0.0509059	-2.39565	0.0152284	0.0113966	0.0165911	1	intron (ENSMUST00000049126, intron 3 of 12)	114516	ENSMUST00000049126	chr1-84695498-84695745-CpG:_27-CGI	113794	ENSMUSG00000036766	Dner	delta/notch-like EGF-related receptor [Source:MGI Symbol;Acc:MGI:2152889]
chr1	84637663	0.394598	0.593229	-0.198631	0.0696532	-2.85171	0.0127407	0.0165141	0.00434844	1	intron (ENSMUST00000049126, intron 1 of 12)	58557	ENSMUST00000049126	chr1-84695498-84695745-CpG:_27-CGI	57835	ENSMUSG00000036766	Dner	delta/notch-like EGF-related receptor [Source:MGI Symbol;Acc:MGI:2152889]
chr1	84652800	0.977151	0.865586	0.111565	0.0438658	2.54332	0.0231062	0.0179643	0.0109804	1	intron (ENSMUST00000049126, intron 1 of 12)	43420	ENSMUST00000049126	chr1-84695498-84695745-CpG:_27-CGI	42698	ENSMUSG00000036766	Dner	delta/notch-like EGF-related receptor [Source:MGI Symbol;Acc:MGI:2152889]
chr1	84694043	0.599838	0.426963	0.172874	0.0613675	2.81703	0.0110578	0.00969632	0.00484692	1	intron (ENSMUST00000049126, intron 1 of 12)	2177	ENSMUST00000049126	chr1-84695498-84695745-CpG:_27-CGI	1455	ENSMUSG00000036766	Dner	delta/notch-like EGF-related receptor [Source:MGI Symbol;Acc:MGI:2152889]
chr1	84694222	0.691263	0.832475	-0.141212	0.0672899	-2.09856	0.0200957	0.0125841	0.0358557	1	intron (ENSMUST00000049126, intron 1 of 12)	1998	ENSMUST00000049126	chr1-84695498-84695745-CpG:_27-CGI	1276	ENSMUSG00000036766	Dner	delta/notch-like EGF-related receptor [Source:MGI Symbol;Acc:MGI:2152889]
chr1	84833064	0.787293	0.890431	-0.103138	0.0492621	-2.09366	0.0116722	0.0109831	0.0362903	1	intron (ENSMUST00000027421, intron 1 of 40)	6239	ENSMUST00000027421	chr1-84838454-84840300-CpG:_159-CGI	5390	ENSMUSG00000026219	Trip12	thyroid hormone receptor interactor 12 [Source:MGI Symbol;Acc:MGI:1309481]
chr1	84837487	0.439179	0.557824	-0.118645	0.0514456	-2.30623	0.00940316	0.00813552	0.0210979	1	intron (ENSMUST00000027421, intron 1 of 40)	1816	ENSMUST00000027421	chr1-84838454-84840300-CpG:_159-CGI	967	ENSMUSG00000026219	Trip12	thyroid hormone receptor interactor 12 [Source:MGI Symbol;Acc:MGI:1309481]
chr1	84851421	0.794621	0.555522	0.239099	0.0894293	2.67361	0.0296119	0.0140153	0.00750391	1	intron (ENSMUST00000143656, intron 2 of 4)	11569	ENSMUST00000143656	chr1-84838454-84840300-CpG:_159-CGI	-11122	ENSMUSG00000073633	Fbxo36	F-box protein 36 [Source:MGI Symbol;Acc:MGI:1289192]
chr1	84860790	0.841351	0.947168	-0.105817	0.046642	-2.26871	0.0122521	0.0121119	0.0232862	1	intron (ENSMUST00000143656, intron 2 of 4)	-5645	ENSMUST00000139562	chr1-84838454-84840300-CpG:_159-CGI	-20491	ENSMUSG00000073633	Fbxo36	F-box protein 36 [Source:MGI Symbol;Acc:MGI:1289192]
chr1	84866767	0.814554	0.947979	-0.133425	0.0527428	-2.52973	0.0139813	0.0163183	0.0114151	1	intron (ENSMUST00000139562, intron 1 of 3)	332	ENSMUST00000139562	chr1-84838454-84840300-CpG:_159-CGI	-26468	ENSMUSG00000073633	Fbxo36	F-box protein 36 [Source:MGI Symbol;Acc:MGI:1289192]
chr1	84890111	0.310846	0.139774	0.171072	0.0660994	2.58811	0.0117151	0.0203943	0.0096505	1	intron (ENSMUST00000151737, intron 2 of 3)	20961	ENSMUST00000151737	chr1-84934572-84935054-CpG:_47-CGI	44461	ENSMUSG00000073633	Fbxo36	F-box protein 36 [Source:MGI Symbol;Acc:MGI:1289192]
chr1	84912507	0.825121	0.676317	0.148804	0.0608039	2.44728	0.0118249	0.0124986	0.0143939	1	exon (ENSMUST00000027422, exon 4 of 5)	22617	ENSMUST00000027422	chr1-84934572-84935054-CpG:_47-CGI	22065	ENSMUSG00000026220	Slc16a14	solute carrier family 16 (monocarboxylic acid transporters), member 14 [Source:MGI Symbol;Acc:MGI:1919031]
chr1	84955845	0.647047	0.806618	-0.159571	0.0719379	-2.21817	0.0162703	0.0139787	0.0265432	1	Intergenic	-7823	ENSMUST00000097671	chr1-84934572-84935054-CpG:_47-CGI	-20792	NA	NA	NA
chr1	84977746	0.37002	0.663215	-0.293195	0.0892435	-3.28533	0.0185935	0.0134794	0.00101862	0.810382	Intergenic	14078	ENSMUST00000097671	chr1-84934572-84935054-CpG:_47-CGI	-42693	NA	NA	NA
chr1	85012210	0.947196	0.697218	0.249979	0.0782976	3.19267	0.0284602	0.0309719	0.00140962	0.877376	promoter-TSS (ENSMUST00000121059)	97	ENSMUST00000121059	chr1-84934572-84935054-CpG:_47-CGI	-77157	ENSMUSG00000064281	Rpl19-ps1	ribosomal protein L19, pseudogene 1 [Source:MGI Symbol;Acc:MGI:3642668]
chr1	85027610	0.671063	0.851185	-0.180122	0.0848529	-2.12275	0.0342583	0.0138734	0.0337747	1	TTS (ENSMUST00000160831)	14347	ENSMUST00000160831	chr1-84934572-84935054-CpG:_47-CGI	-92557	ENSMUSG00000061852	Gm7582	predicted gene 7582 [Source:MGI Symbol;Acc:MGI:3643856]
chr1	85036616	0.728613	0.559933	0.16868	0.0805206	2.09486	0.0165442	0.0141615	0.0361832	1	intron (ENSMUST00000160831, intron 2 of 3)	5341	ENSMUST00000160831	chr1-84934572-84935054-CpG:_47-CGI	-101563	ENSMUSG00000061852	Gm7582	predicted gene 7582 [Source:MGI Symbol;Acc:MGI:3643856]
chr1	85110068	0.798328	0.904755	-0.106427	0.0479388	-2.22007	0.0126481	0.0134768	0.0264143	1	promoter-TSS (ENSMUST00000161724)	-216	ENSMUST00000160792	chr1-84934572-84935054-CpG:_47-CGI	-175015	ENSMUSG00000089844	A530032D15Rik	RIKEN cDNA A530032D15Rik gene [Source:MGI Symbol;Acc:MGI:3037746]
chr1	85145644	0.699151	0.896291	-0.19714	0.0710234	-2.77571	0.0157784	0.0152715	0.00550818	1	intron (ENSMUST00000161267, intron 1 of 2)	12077	ENSMUST00000159600	chr1-84934572-84935054-CpG:_47-CGI	-210591	ENSMUSG00000052477	C130026I21Rik	RIKEN cDNA C130026I21 gene [Source:MGI Symbol;Acc:MGI:3612702]
chr1	85189019	0.63836	0.4573	0.18106	0.0768004	2.35754	0.0139347	0.0127576	0.0183964	1	intron (ENSMUST00000162896, intron 9 of 12)	-10593	ENSMUST00000160058	chr1-84934572-84935054-CpG:_47-CGI	-253966	ENSMUSG00000089716	Gm6264	predicted gene 6264 [Source:MGI Symbol;Acc:MGI:3779580]
chr1	85189111	0.347437	0.148465	0.198972	0.0761932	2.61141	0.0207508	0.0134659	0.00901695	1	intron (ENSMUST00000162896, intron 9 of 12)	-10501	ENSMUST00000160058	chr1-84934572-84935054-CpG:_47-CGI	-254058	ENSMUSG00000089716	Gm6264	predicted gene 6264 [Source:MGI Symbol;Acc:MGI:3779580]
chr1	85204931	0.763684	0.907815	-0.144131	0.0625933	-2.30266	0.0286116	0.0118145	0.0212977	1	intron (ENSMUST00000113407, intron 2 of 2)	5224	ENSMUST00000113402	chr1-84934572-84935054-CpG:_47-CGI	-269878	ENSMUSG00000079457	Gm7609	predicted pseudogene 7609 [Source:MGI Symbol;Acc:MGI:3644536]
chr1	85270415	0.841602	0.692486	0.149116	0.0589855	2.52801	0.0134833	0.0121806	0.011471	1	promoter-TSS (ENSMUST00000159582)	127	ENSMUST00000093506	chr1-84934572-84935054-CpG:_47-CGI	-335362	ENSMUSG00000052477	C130026I21Rik	RIKEN cDNA C130026I21 gene [Source:MGI Symbol;Acc:MGI:3612702]
chr1	85272369	0.807201	0.698166	0.109034	0.0493455	2.20961	0.0100451	0.00895599	0.0271322	1	promoter-TSS (ENSMUST00000094774)	11	ENSMUST00000159849	chr1-84934572-84935054-CpG:_47-CGI	-337316	ENSMUSG00000079455	Gm16026	predicted pseudogene 16026 [Source:MGI Symbol;Acc:MGI:3783243]
chr1	85305234	0.803748	0.905245	-0.101497	0.0493619	-2.05617	0.00998923	0.0135236	0.0397658	1	Intergenic	-21494	ENSMUST00000161923	chr1-84934572-84935054-CpG:_47-CGI	-370181	NA	NA	NA
chr1	85307384	0.559168	0.753934	-0.194765	0.0633579	-3.07405	0.0104907	0.013567	0.00211173	0.960657	Intergenic	-19344	ENSMUST00000161923	chr1-84934572-84935054-CpG:_47-CGI	-372331	NA	NA	NA
chr1	85311591	0.864664	0.738958	0.125707	0.051788	2.42733	0.00948076	0.0110966	0.0152104	1	intron (ENSMUST00000162276, intron 3 of 3)	-15137	ENSMUST00000161923	chr1-84934572-84935054-CpG:_47-CGI	-376538	ENSMUSG00000091199	Gm2619	predicted gene 2619 [Source:MGI Symbol;Acc:MGI:3780787]
chr1	85311599	0.713904	0.583797	0.130106	0.0612138	2.12544	0.0111334	0.0106592	0.0335497	1	intron (ENSMUST00000162276, intron 3 of 3)	-15129	ENSMUST00000161923	chr1-84934572-84935054-CpG:_47-CGI	-376546	ENSMUSG00000091199	Gm2619	predicted gene 2619 [Source:MGI Symbol;Acc:MGI:3780787]
chr1	85327439	0.329592	0.447872	-0.118281	0.0583007	-2.0288	0.00840854	0.0116473	0.0424784	1	promoter-TSS (ENSMUST00000166777)	-134	ENSMUST00000166777	chr1-84934572-84935054-CpG:_47-CGI	-392386	ENSMUSG00000091199	Gm2619	predicted gene 2619 [Source:MGI Symbol;Acc:MGI:3780787]
chr1	85451478	0.567238	0.732212	-0.164974	0.0692341	-2.38284	0.0157173	0.0130224	0.0171797	1	Intergenic	33663	ENSMUST00000160587	chr1-85793327-85794491-CpG:_135-CGI	341849	NA	NA	NA
chr1	85495142	0.732842	0.607497	0.125346	0.0598444	2.09453	0.00903571	0.0114783	0.0362132	1	Intergenic	-10001	ENSMUST00000160587	chr1-85793327-85794491-CpG:_135-CGI	298185	NA	NA	NA
chr1	85500337	0.251502	0.404861	-0.153359	0.0722261	-2.12331	0.0123955	0.0166225	0.0337278	1	Intergenic	-15196	ENSMUST00000160587	chr1-85793327-85794491-CpG:_135-CGI	292990	NA	NA	NA
chr1	85509683	0.287011	0.445653	-0.158643	0.07011	-2.26277	0.0122832	0.0138669	0.02365	1	Intergenic	-16918	ENSMUST00000159601	chr1-85793327-85794491-CpG:_135-CGI	283644	NA	NA	NA
chr1	85526808	0.666587	0.789949	-0.123362	0.0495339	-2.49046	0.00859072	0.00858256	0.0127579	1	intron (ENSMUST00000159601, intron 1 of 2)	119	ENSMUST00000160674	chr1-85793327-85794491-CpG:_135-CGI	266519	ENSMUSG00000090186	Gm7592	predicted gene 7592 [Source:MGI Symbol;Acc:MGI:3644077]
chr1	85528761	0.775546	0.657779	0.117767	0.0486979	2.41832	0.00863905	0.00949112	0.0155924	1	intron (ENSMUST00000159601, intron 1 of 2)	-1601	ENSMUST00000161449	chr1-85793327-85794491-CpG:_135-CGI	264566	ENSMUSG00000090186	Gm7592	predicted gene 7592 [Source:MGI Symbol;Acc:MGI:3644077]
chr1	85581147	0.617395	0.757721	-0.140325	0.0621546	-2.25768	0.0116303	0.0118054	0.0239654	1	intron (ENSMUST00000093508, intron 9 of 11)	5472	ENSMUST00000178024	chr1-85793327-85794491-CpG:_135-CGI	212180	ENSMUSG00000070034	Sp110	Sp110 nuclear body protein [Source:MGI Symbol;Acc:MGI:1923364]
chr1	85581322	0.399987	0.542885	-0.142898	0.0701051	-2.03834	0.0163173	0.0105282	0.041516	1	intron (ENSMUST00000093508, intron 9 of 11)	5647	ENSMUST00000178024	chr1-85793327-85794491-CpG:_135-CGI	212005	ENSMUSG00000070034	Sp110	Sp110 nuclear body protein [Source:MGI Symbol;Acc:MGI:1923364]
chr1	85581558	0.807588	0.919723	-0.112135	0.0504174	-2.22413	0.0133317	0.0159006	0.0261397	1	intron (ENSMUST00000093508, intron 9 of 11)	5883	ENSMUST00000178024	chr1-85793327-85794491-CpG:_135-CGI	211769	ENSMUSG00000070034	Sp110	Sp110 nuclear body protein [Source:MGI Symbol;Acc:MGI:1923364]
chr1	85601258	0.599334	0.416244	0.18309	0.0902099	2.0296	0.0142878	0.0368706	0.0423972	1	intron (ENSMUST00000080204, intron 1 of 16)	556	ENSMUST00000080204	chr1-85793327-85794491-CpG:_135-CGI	192069	ENSMUSG00000070031	Sp140	Sp140 nuclear body protein [Source:MGI Symbol;Acc:MGI:3702467]
chr1	85650117	0.385057	0.205447	0.17961	0.0714399	2.51414	0.0142412	0.0120679	0.0119323	1	promoter-TSS (ENSMUST00000066427)	68	ENSMUST00000066427	chr1-85793327-85794491-CpG:_135-CGI	143210	ENSMUSG00000026222	Sp100	nuclear antigen Sp100 [Source:MGI Symbol;Acc:MGI:109561]
chr1	85680144	0.568115	0.733323	-0.165208	0.0767542	-2.15242	0.0114949	0.0160217	0.031364	1	TTS (ENSMUST00000140758)	5263	ENSMUST00000082480	chr1-85793327-85794491-CpG:_135-CGI	113183	ENSMUSG00000026222	Sp100	nuclear antigen Sp100 [Source:MGI Symbol;Acc:MGI:109561]
chr1	85693419	0.701002	0.826331	-0.125329	0.0588569	-2.12939	0.0105931	0.0128922	0.0332218	1	promoter-TSS (ENSMUST00000132641)	-519	ENSMUST00000134283	chr1-85793327-85794491-CpG:_135-CGI	99908	ENSMUSG00000026222	Sp100	nuclear antigen Sp100 [Source:MGI Symbol;Acc:MGI:109561]
chr1	85703298	0.19944	0.323283	-0.123843	0.0551005	-2.24759	0.0117085	0.00969552	0.0246027	1	promoter-TSS (ENSMUST00000141709)	-143	ENSMUST00000141709	chr1-85793327-85794491-CpG:_135-CGI	90029	ENSMUSG00000026222	Sp100	nuclear antigen Sp100 [Source:MGI Symbol;Acc:MGI:109561]
chr1	85735357	0.369388	0.499199	-0.129811	0.0551191	-2.3551	0.00783262	0.00987075	0.0185179	1	intron (ENSMUST00000159325, intron 2 of 3)	1196	ENSMUST00000161453	chr1-85793327-85794491-CpG:_135-CGI	57970	ENSMUSG00000052760	A630001G21Rik	RIKEN cDNA A630001G21 gene [Source:MGI Symbol;Acc:MGI:2443131]
chr1	85735467	0.605081	0.734116	-0.129035	0.0539064	-2.39368	0.00844029	0.00965027	0.0166803	1	intron (ENSMUST00000159325, intron 2 of 3)	1086	ENSMUST00000161453	chr1-85793327-85794491-CpG:_135-CGI	57860	ENSMUSG00000052760	A630001G21Rik	RIKEN cDNA A630001G21 gene [Source:MGI Symbol;Acc:MGI:2443131]
chr1	85735489	0.597716	0.709971	-0.112255	0.0570181	-1.96876	0.00950888	0.00979075	0.0489809	1	intron (ENSMUST00000159325, intron 2 of 3)	1064	ENSMUST00000161453	chr1-85793327-85794491-CpG:_135-CGI	57838	ENSMUSG00000052760	A630001G21Rik	RIKEN cDNA A630001G21 gene [Source:MGI Symbol;Acc:MGI:2443131]
chr1	85735562	0.439816	0.604553	-0.164737	0.0794253	-2.07412	0.0226993	0.0210449	0.0380685	1	intron (ENSMUST00000159325, intron 2 of 3)	991	ENSMUST00000161453	chr1-85793327-85794491-CpG:_135-CGI	57765	ENSMUSG00000052760	A630001G21Rik	RIKEN cDNA A630001G21 gene [Source:MGI Symbol;Acc:MGI:2443131]
chr1	85751865	0.393709	0.52527	-0.131561	0.065346	-2.0133	0.0190281	0.0106636	0.0440833	1	intron (ENSMUST00000159122, intron 3 of 7)	-11928	ENSMUST00000175454	chr1-85793327-85794491-CpG:_135-CGI	41462	ENSMUSG00000052760	A630001G21Rik	RIKEN cDNA A630001G21 gene [Source:MGI Symbol;Acc:MGI:2443131]
chr1	85863076	0.992152	0.859169	0.132983	0.0447494	2.97173	0.0208784	0.0149521	0.00296124	1	Intergenic	-31204	ENSMUST00000027425	chr1-85894474-85894906-CpG:_43-CGI	31398	NA	NA	NA
chr1	85896648	0.570097	0.704267	-0.13417	0.0629973	-2.12978	0.0194956	0.00895534	0.03319	1	intron (ENSMUST00000027425, intron 1 of 5)	2368	ENSMUST00000027425	chr1-85894474-85894906-CpG:_43-CGI	-1743	ENSMUSG00000026223	Itm2c	integral membrane protein 2C [Source:MGI Symbol;Acc:MGI:1927594]
chr1	85909043	0.479897	0.331697	0.1482	0.0682582	2.17116	0.0134294	0.0109203	0.0299189	1	TTS (ENSMUST00000027425)	2883	ENSMUST00000139837	chr1-85894474-85894906-CpG:_43-CGI	-14138	ENSMUSG00000026223	Itm2c	integral membrane protein 2C [Source:MGI Symbol;Acc:MGI:1927594]
chr1	85909160	0.49249	0.296934	0.195556	0.0928543	2.10605	0.0284249	0.0129055	0.0351997	1	TTS (ENSMUST00000027425)	3000	ENSMUST00000139837	chr1-85894474-85894906-CpG:_43-CGI	-14255	ENSMUSG00000026223	Itm2c	integral membrane protein 2C [Source:MGI Symbol;Acc:MGI:1927594]
chr1	85935618	0.348203	0.555465	-0.207262	0.076589	-2.70616	0.0116897	0.0134108	0.00680661	1	intron (ENSMUST00000129392, intron 2 of 2)	6892	ENSMUST00000129392	chr1-85894474-85894906-CpG:_43-CGI	-40713	ENSMUSG00000026224	4933407L21Rik	RIKEN cDNA 4933407L21 gene [Source:MGI Symbol;Acc:MGI:1918391]
chr1	85935808	0.405748	0.568432	-0.162684	0.0794993	-2.04636	0.0139193	0.0132226	0.0407213	1	intron (ENSMUST00000129392, intron 2 of 2)	7082	ENSMUST00000129392	chr1-85894474-85894906-CpG:_43-CGI	-40903	ENSMUSG00000026224	4933407L21Rik	RIKEN cDNA 4933407L21 gene [Source:MGI Symbol;Acc:MGI:1918391]
chr1	86014899	0.866605	0.971884	-0.105279	0.0496907	-2.11869	0.0192129	0.0209806	0.0341168	1	Intergenic	-1916	ENSMUST00000129169	chr1-86018289-86018836-CpG:_53-CGI	3390	NA	NA	NA
chr1	86016844	0.738717	0.927674	-0.188956	0.0538822	-3.50684	0.0112633	0.0114074	0.000453457	0.656962	promoter-TSS (ENSMUST00000129169)	29	ENSMUST00000129169	chr1-86018289-86018836-CpG:_53-CGI	1445	ENSMUSG00000026226	Spata3	spermatogenesis associated 3 [Source:MGI Symbol;Acc:MGI:1917310]
chr1	86032738	0.0544528	0.17012	-0.115668	0.0513	-2.25473	0.0226923	0.0124851	0.0241504	1	Intergenic	10634	ENSMUST00000131151	chr1-86045856-86046583-CpG:_105-CGI	13118	NA	NA	NA
chr1	86046904	0.422817	0.273903	0.148914	0.0733341	2.03062	0.0111528	0.0274193	0.0422933	1	intron (ENSMUST00000027429, intron 1 of 2)	637	ENSMUST00000027429	chr1-86045856-86046583-CpG:_105-CGI	-322	ENSMUSG00000026227	2810459M11Rik	RIKEN cDNA 2810459M11 gene [Source:MGI Symbol;Acc:MGI:1920042]
chr1	86215107	0.602166	0.829177	-0.227011	0.0951167	-2.38666	0.0358191	0.0202945	0.0170023	1	intron (ENSMUST00000123618, intron 19 of 19)	12612	ENSMUST00000156675	chr1-86154608-86155041-CpG:_38-CGI	-60067	ENSMUSG00000062590	Armc9	armadillo repeat containing 9 [Source:MGI Symbol;Acc:MGI:1926045]
chr1	86269207	0.545862	0.652758	-0.106896	0.0535864	-1.99483	0.00828098	0.0120259	0.0460611	1	TTS (ENSMUST00000126579)	24642	ENSMUST00000126579	chr1-86303140-86303984-CpG:_73-CGI	33933	ENSMUSG00000062590	Armc9	armadillo repeat containing 9 [Source:MGI Symbol;Acc:MGI:1926045]
chr1	86303023	0.50539	0.368721	0.136669	0.0692427	1.97377	0.0104844	0.012602	0.0484083	1	promoter-TSS (ENSMUST00000113306)	-197	ENSMUST00000113306	chr1-86303140-86303984-CpG:_73-CGI	117	ENSMUSG00000079445	B3gnt7	UDP-GlcNAc:betaGal beta-1,3-N-acetylglucosaminyltransferase 7 [Source:MGI Symbol;Acc:MGI:2384394]
chr1	86304437	0.832682	0.706744	0.125938	0.0616267	2.04356	0.0133071	0.0181867	0.0409975	1	intron (ENSMUST00000113306, intron 1 of 1)	1217	ENSMUST00000113306	chr1-86303140-86303984-CpG:_73-CGI	-454	ENSMUSG00000079445	B3gnt7	UDP-GlcNAc:betaGal beta-1,3-N-acetylglucosaminyltransferase 7 [Source:MGI Symbol;Acc:MGI:2384394]
chr1	86309779	0.798922	0.903809	-0.104887	0.039893	-2.62921	0.00897747	0.0101116	0.00855828	1	Intergenic	6559	ENSMUST00000113306	chr1-86303140-86303984-CpG:_73-CGI	-5796	NA	NA	NA
chr1	86311394	0.441797	0.261456	0.18034	0.0657465	2.74296	0.0114492	0.0129542	0.00608875	1	Intergenic	8174	ENSMUST00000113306	chr1-86303140-86303984-CpG:_73-CGI	-7411	NA	NA	NA
chr1	86311530	0.308687	0.481102	-0.172415	0.0829916	-2.0775	0.0310427	0.0139226	0.0377553	1	Intergenic	8310	ENSMUST00000113306	chr1-86303140-86303984-CpG:_73-CGI	-7547	NA	NA	NA
chr1	86313764	0.122731	0.248735	-0.126003	0.0596638	-2.11189	0.0115284	0.0139171	0.0346957	1	Intergenic	-9502	ENSMUST00000165437	chr1-86303140-86303984-CpG:_73-CGI	-9781	NA	NA	NA
chr1	86389701	0.786133	0.891308	-0.105175	0.0531031	-1.98059	0.0121842	0.0132293	0.0476377	1	Intergenic	-1540	ENSMUST00000027440	chr1-86358611-86360007-CpG:_155-CGI	-29695	NA	NA	NA
chr1	86389771	0.535609	0.729728	-0.194118	0.0770577	-2.51913	0.0122508	0.0206676	0.0117645	1	Intergenic	-1610	ENSMUST00000027440	chr1-86358611-86360007-CpG:_155-CGI	-29765	NA	NA	NA
chr1	86398483	0.533765	0.637393	-0.103628	0.0496176	-2.08852	0.00674152	0.00965566	0.0367507	1	Intergenic	-10322	ENSMUST00000027440	chr1-86434301-86434867-CpG:_49-CGI	35818	NA	NA	NA
chr1	86398568	0.44748	0.559449	-0.111968	0.053582	-2.08966	0.0132565	0.00674152	0.0366482	1	Intergenic	-10407	ENSMUST00000027440	chr1-86434301-86434867-CpG:_49-CGI	35733	NA	NA	NA
chr1	86399467	0.684646	0.439335	0.245311	0.0836198	2.93365	0.0125614	0.0158739	0.00335005	1	Intergenic	-11306	ENSMUST00000027440	chr1-86434301-86434867-CpG:_49-CGI	34834	NA	NA	NA
chr1	86407210	0.489526	0.344222	0.145304	0.0734902	1.97719	0.0148497	0.0144478	0.0480201	1	Intergenic	-19049	ENSMUST00000027440	chr1-86434301-86434867-CpG:_49-CGI	27091	NA	NA	NA
chr1	86415693	0.459538	0.713875	-0.254337	0.0764332	-3.32758	0.011803	0.0170566	0.000876049	0.779882	Intergenic	-10635	ENSMUST00000046004	chr1-86434301-86434867-CpG:_49-CGI	18608	NA	NA	NA
chr1	86435153	0.109839	0.214233	-0.104394	0.0393234	-2.65476	0.00916616	0.00810364	0.00793649	1	Intergenic	8825	ENSMUST00000046004	chr1-86434301-86434867-CpG:_49-CGI	-287	NA	NA	NA
chr1	86437680	0.490572	0.628126	-0.137554	0.0645261	-2.13175	0.00871775	0.016059	0.0330271	1	Intergenic	11352	ENSMUST00000046004	chr1-86434301-86434867-CpG:_49-CGI	-2814	NA	NA	NA
chr1	86444049	0.216034	0.0776232	0.138411	0.0606919	2.28055	0.0177404	0.0155827	0.022575	1	Intergenic	17721	ENSMUST00000046004	chr1-86441992-86443154-CpG:_96-CGI	-896	NA	NA	NA
chr1	86444131	0.768161	0.654643	0.113518	0.0565407	2.00773	0.0105523	0.0108422	0.0446721	1	Intergenic	17803	ENSMUST00000046004	chr1-86441992-86443154-CpG:_96-CGI	-978	NA	NA	NA
chr1	86464577	0.785809	0.628454	0.157355	0.0756433	2.08022	0.0362706	0.0104174	0.0375055	1	Intergenic	38249	ENSMUST00000046004	chr1-86441992-86443154-CpG:_96-CGI	-21424	NA	NA	NA
chr1	86477801	0.771911	0.884268	-0.112357	0.0438144	-2.56439	0.0133171	0.00742498	0.0103358	1	Intergenic	-48934	ENSMUST00000045897	chr1-86487213-86488016-CpG:_87-CGI	9412	NA	NA	NA
chr1	86481886	0.716513	0.855953	-0.13944	0.0602731	-2.31347	0.0114997	0.0128565	0.0206968	1	Intergenic	-44849	ENSMUST00000045897	chr1-86487213-86488016-CpG:_87-CGI	5327	NA	NA	NA
chr1	86498092	0.529652	0.677076	-0.147424	0.056762	-2.59723	0.00864903	0.012985	0.00939793	1	Intergenic	-28643	ENSMUST00000045897	chr1-86503849-86504493-CpG:_60-CGI	5757	NA	NA	NA
chr1	86501427	0.188592	0.310584	-0.121992	0.0491851	-2.48026	0.00857582	0.00995155	0.0131287	1	Intergenic	-25308	ENSMUST00000045897	chr1-86503849-86504493-CpG:_60-CGI	2422	NA	NA	NA
chr1	86502459	0.157385	0.287532	-0.130148	0.062684	-2.07625	0.0120124	0.0129935	0.0378708	1	Intergenic	-24276	ENSMUST00000045897	chr1-86503849-86504493-CpG:_60-CGI	1390	NA	NA	NA
chr1	86505348	0.572099	0.713115	-0.141017	0.0564412	-2.49847	0.0118291	0.00942342	0.012473	1	Intergenic	-21387	ENSMUST00000045897	chr1-86503849-86504493-CpG:_60-CGI	-856	NA	NA	NA
chr1	86505752	0.363716	0.187957	0.175759	0.0735315	2.39026	0.01317	0.0190434	0.0168365	1	Intergenic	-20983	ENSMUST00000045897	chr1-86503849-86504493-CpG:_60-CGI	-1260	NA	NA	NA
chr1	86522695	0.515683	0.665451	-0.149768	0.0763829	-1.96076	0.0144289	0.0161368	0.049907	1	Intergenic	-4040	ENSMUST00000045897	chr1-86524827-86528579-CpG:_361-CGI	2132	NA	NA	NA
chr1	86530067	0.243226	0.10965	0.133577	0.0654352	2.04136	0.0148639	0.0140434	0.0412155	1	3' UTR (ENSMUST00000045897, exon 5 of 5)	3332	ENSMUST00000045897	chr1-86524827-86528579-CpG:_361-CGI	-1489	ENSMUSG00000026238	Ptma	prothymosin alpha [Source:MGI Symbol;Acc:MGI:97803]
chr1	86531301	0.33228	0.218418	0.113861	0.0542798	2.09768	0.0114316	0.010715	0.0359338	1	TTS (ENSMUST00000045897)	4566	ENSMUST00000045897	chr1-86524827-86528579-CpG:_361-CGI	-2723	ENSMUSG00000026238	Ptma	prothymosin alpha [Source:MGI Symbol;Acc:MGI:97803]
chr1	86532797	0.615914	0.805001	-0.189087	0.0853646	-2.21506	0.0387633	0.0125851	0.0267562	1	Intergenic	6062	ENSMUST00000045897	chr1-86524827-86528579-CpG:_361-CGI	-4219	NA	NA	NA
chr1	86595856	0.82955	0.944953	-0.115403	0.0485883	-2.37512	0.0113614	0.0151867	0.0175433	1	promoter-TSS (ENSMUST00000127219)	-883	ENSMUST00000127219	chr1-86587037-86587467-CpG:_33-CGI	-8390	ENSMUSG00000026240	Cops7b	COP9 (constitutive photomorphogenic) homolog, subunit 7b (Arabidopsis thaliana) [Source:MGI Symbol;Acc:MGI:1349388]
chr1	86670979	0.291109	0.418623	-0.127514	0.0605029	-2.10756	0.00996118	0.0137851	0.0350687	1	promoter-TSS (ENSMUST00000027449)	-407	ENSMUST00000027449	chr1-86669612-86670874-CpG:_93-CGI	-106	ENSMUSG00000026241	Nppc	natriuretic peptide type C [Source:MGI Symbol;Acc:MGI:97369]
chr1	86700326	0.866767	0.631723	0.235044	0.0820558	2.86444	0.0181948	0.0163732	0.0041775	1	Intergenic	-3477	ENSMUST00000065694	chr1-86703618-86704161-CpG:_67-CGI	3292	NA	NA	NA
chr1	86753623	0.785172	0.904228	-0.119056	0.0495539	-2.40255	0.0123062	0.0113302	0.016281	1	intron (ENSMUST00000168237, intron 3 of 21)	49820	ENSMUST00000168237	chr1-86703618-86704161-CpG:_67-CGI	-49463	ENSMUSG00000053333	Dis3l2	DIS3 mitotic control homolog (S. cerevisiae)-like 2 [Source:MGI Symbol;Acc:MGI:2442555]
chr1	87036081	0.267564	0.392968	-0.125403	0.0475889	-2.63514	0.00722054	0.00790699	0.00841037	1	intron (ENSMUST00000168237, intron 15 of 21)	53846	ENSMUST00000027455	chr1-87098682-87098940-CpG:_25-CGI	62601	ENSMUSG00000053333	Dis3l2	DIS3 mitotic control homolog (S. cerevisiae)-like 2 [Source:MGI Symbol;Acc:MGI:2442555]
chr1	87041533	0.886787	0.765601	0.121185	0.0526414	2.30209	0.0143113	0.0145696	0.02133	1	intron (ENSMUST00000168237, intron 15 of 21)	48394	ENSMUST00000027455	chr1-87098682-87098940-CpG:_25-CGI	57149	ENSMUSG00000053333	Dis3l2	DIS3 mitotic control homolog (S. cerevisiae)-like 2 [Source:MGI Symbol;Acc:MGI:2442555]
chr1	87070738	0.599064	0.748807	-0.149743	0.0734971	-2.0374	0.0238924	0.0124379	0.0416102	1	Intergenic	19189	ENSMUST00000027455	chr1-87098682-87098940-CpG:_25-CGI	27944	NA	NA	NA
chr1	87070843	0.619555	0.4384	0.181154	0.0829661	2.18348	0.0115998	0.0311316	0.0290008	1	Intergenic	19084	ENSMUST00000027455	chr1-87098682-87098940-CpG:_25-CGI	27839	NA	NA	NA
chr1	87087064	0.725819	0.858969	-0.13315	0.0560232	-2.3767	0.0185797	0.0099278	0.0174683	1	exon (ENSMUST00000027455, exon 11 of 11)	2863	ENSMUST00000027455	chr1-87098682-87098940-CpG:_25-CGI	11618	ENSMUSG00000026246	Alppl2	alkaline phosphatase, placental-like 2 [Source:MGI Symbol;Acc:MGI:108009]
chr1	87149791	0.126987	0.273777	-0.14679	0.0571766	-2.5673	0.0111663	0.0179635	0.0102494	1	promoter-TSS (ENSMUST00000162015)	-876	ENSMUST00000162015	chr1-87153912-87155085-CpG:_126-CGI	4121	ENSMUSG00000026247	Ecel1	endothelin converting enzyme-like 1 [Source:MGI Symbol;Acc:MGI:1343461]
chr1	87155327	0.0935252	0.202607	-0.109081	0.0435228	-2.50631	0.00914728	0.0102882	0.0122	1	promoter-TSS (ENSMUST00000027463)	-17	ENSMUST00000159662	chr1-87153912-87155085-CpG:_126-CGI	-243	ENSMUSG00000026247	Ecel1	endothelin converting enzyme-like 1 [Source:MGI Symbol;Acc:MGI:1343461]
chr1	87156297	0.00350292	0.107222	-0.103719	0.0405223	-2.55955	0.0202206	0.0191653	0.0104808	1	promoter-TSS (ENSMUST00000160810)	-133	ENSMUST00000160810	chr1-87155838-87156120-CpG:_32-CGI	-178	ENSMUSG00000026247	Ecel1	endothelin converting enzyme-like 1 [Source:MGI Symbol;Acc:MGI:1343461]
chr1	87176334	0.582201	0.387431	0.19477	0.0694959	2.80261	0.0121359	0.0149232	0.00506913	1	Intergenic	-6978	ENSMUST00000044533	chr1-87186574-87187227-CpG:_54-CGI	10240	NA	NA	NA
chr1	87232451	0.858545	0.975853	-0.117307	0.059223	-1.98078	0.0315314	0.0186399	0.0476164	1	3' UTR (ENSMUST00000113235, exon 7 of 8)	18166	ENSMUST00000113231	chr1-87213816-87214382-CpG:_64-CGI	-18070	ENSMUSG00000026254	Eif4e2	eukaryotic translation initiation factor 4E member 2 [Source:MGI Symbol;Acc:MGI:1914440]
chr1	87263449	0.29437	0.398043	-0.103674	0.0487415	-2.12701	0.00778658	0.00880478	0.0334194	1	promoter-TSS (ENSMUST00000027472)	-913	ENSMUST00000118687	chr1-87264206-87264956-CpG:_69-CGI	757	ENSMUSG00000026255	Efhd1	EF hand domain containing 1 [Source:MGI Symbol;Acc:MGI:1921607]
chr1	87272347	0.829358	0.949918	-0.12056	0.0490764	-2.45659	0.0114798	0.0170506	0.0140264	1	intron (ENSMUST00000118687, intron 1 of 4)	-7174	ENSMUST00000138844	chr1-87264206-87264956-CpG:_69-CGI	-7392	ENSMUSG00000026255	Efhd1	EF hand domain containing 1 [Source:MGI Symbol;Acc:MGI:1921607]
chr1	87316126	0.25981	0.39153	-0.13172	0.062618	-2.10355	0.00985618	0.0127027	0.0354174	1	Intergenic	6901	ENSMUST00000150831	chr1-87326822-87327563-CpG:_75-CGI	10696	NA	NA	NA
chr1	87468240	0.811156	0.658626	0.15253	0.0763023	1.99902	0.0131995	0.0149706	0.0456058	1	Intergenic	-2023	ENSMUST00000027476	chr1-87475331-87475685-CpG:_33-CGI	7091	NA	NA	NA
chr1	87475367	0.0040378	0.105682	-0.101644	0.0481654	-2.11032	0.0199722	0.0265776	0.0348309	1	TTS (ENSMUST00000027476)	5104	ENSMUST00000027476	chr1-87475331-87475685-CpG:_33-CGI	0	ENSMUSG00000026258	3110079O15Rik	RIKEN cDNA 3110079O15 gene [Source:MGI Symbol;Acc:MGI:1920484]
chr1	87475430	0.1222	0.00453468	0.117666	0.0412486	2.8526	0.0134457	0.0213179	0.00433637	1	TTS (ENSMUST00000027476)	5167	ENSMUST00000027476	chr1-87475331-87475685-CpG:_33-CGI	0	ENSMUSG00000026258	3110079O15Rik	RIKEN cDNA 3110079O15 gene [Source:MGI Symbol;Acc:MGI:1920484]
chr1	87508689	0.471952	0.594794	-0.122842	0.0555362	-2.21193	0.00866162	0.00891958	0.0269717	1	intron (ENSMUST00000027477, intron 2 of 12)	-1199	ENSMUST00000166055	chr1-87509540-87510557-CpG:_101-CGI	851	ENSMUSG00000026259	Ngef	neuronal guanine nucleotide exchange factor [Source:MGI Symbol;Acc:MGI:1858414]
chr1	87509112	0.30287	0.460396	-0.157526	0.0726854	-2.16723	0.0113457	0.01366	0.0302172	1	promoter-TSS (ENSMUST00000166055)	-776	ENSMUST00000166055	chr1-87509540-87510557-CpG:_101-CGI	428	ENSMUSG00000079434	Neu2	neuraminidase 2 [Source:MGI Symbol;Acc:MGI:1344417]
chr1	87551303	0.553314	0.871566	-0.318251	0.070826	-4.49342	0.0121972	0.0145811	7.00872e-06	0.176247	intron (ENSMUST00000068681, intron 1 of 14)	-6612	ENSMUST00000172004	chr1-87509540-87510557-CpG:_101-CGI	-40747	ENSMUSG00000026259	Ngef	neuronal guanine nucleotide exchange factor [Source:MGI Symbol;Acc:MGI:1858414]
chr1	87583483	0.248126	0.513045	-0.264918	0.0765285	-3.4617	0.0125649	0.0204104	0.000536783	0.689555	promoter-TSS (ENSMUST00000164128)	-553	ENSMUST00000164128	chr1-87509540-87510557-CpG:_101-CGI	-72927	ENSMUSG00000079434	Neu2	neuraminidase 2 [Source:MGI Symbol;Acc:MGI:1344417]
chr1	87607552	0.490208	0.701751	-0.211543	0.0789743	-2.67863	0.0128443	0.0132661	0.00739238	1	Intergenic	-12759	ENSMUST00000169754	chr1-87509540-87510557-CpG:_101-CGI	-96996	NA	NA	NA
chr1	87607952	0.369374	0.237853	0.131521	0.0633109	2.07739	0.011351	0.0130101	0.0377659	1	Intergenic	-12359	ENSMUST00000169754	chr1-87509540-87510557-CpG:_101-CGI	-97396	NA	NA	NA
chr1	87619914	0.744094	0.881731	-0.137636	0.0653066	-2.10754	0.0118468	0.0231428	0.0350706	1	promoter-TSS (ENSMUST00000165554)	-397	ENSMUST00000169754	chr1-87509540-87510557-CpG:_101-CGI	-109358	ENSMUSG00000026288	Inpp5d	inositol polyphosphate-5-phosphatase D [Source:MGI Symbol;Acc:MGI:107357]
chr1	87620573	0.68066	0.52538	0.15528	0.0716995	2.16571	0.0141133	0.0128444	0.0303334	1	promoter-TSS (ENSMUST00000165554)	-53	ENSMUST00000165554	chr1-87509540-87510557-CpG:_101-CGI	-110017	ENSMUSG00000026288	Inpp5d	inositol polyphosphate-5-phosphatase D [Source:MGI Symbol;Acc:MGI:107357]
chr1	87620618	0.762614	0.599618	0.162996	0.0743009	2.19373	0.0244063	0.0137315	0.0282549	1	promoter-TSS (ENSMUST00000165554)	-8	ENSMUST00000165554	chr1-87509540-87510557-CpG:_101-CGI	-110062	ENSMUSG00000026288	Inpp5d	inositol polyphosphate-5-phosphatase D [Source:MGI Symbol;Acc:MGI:107357]
chr1	87631799	0.491354	0.641806	-0.150452	0.0646387	-2.32758	0.0110081	0.0107062	0.0199344	1	intron (ENSMUST00000163576, intron 1 of 3)	10126	ENSMUST00000163576	chr1-87509540-87510557-CpG:_101-CGI	-121243	ENSMUSG00000026288	Inpp5d	inositol polyphosphate-5-phosphatase D [Source:MGI Symbol;Acc:MGI:107357]
chr1	87638232	0.740919	0.901384	-0.160466	0.0453113	-3.54141	0.00984906	0.0107256	0.000398001	0.633746	intron (ENSMUST00000072999, intron 2 of 27)	16559	ENSMUST00000163576	chr1-87755866-87756662-CpG:_90-CGI	117634	ENSMUSG00000026288	Inpp5d	inositol polyphosphate-5-phosphatase D [Source:MGI Symbol;Acc:MGI:107357]
chr1	87712292	0.583774	0.70635	-0.122576	0.0584418	-2.0974	0.010712	0.0100567	0.0359578	1	TTS (ENSMUST00000163548)	2952	ENSMUST00000163548	chr1-87755866-87756662-CpG:_90-CGI	43574	ENSMUSG00000026288	Inpp5d	inositol polyphosphate-5-phosphatase D [Source:MGI Symbol;Acc:MGI:107357]
chr1	87721370	0.696392	0.45811	0.238281	0.0860451	2.76926	0.0140987	0.020057	0.00561832	1	TTS (ENSMUST00000042275)	12030	ENSMUST00000163548	chr1-87755866-87756662-CpG:_90-CGI	34496	ENSMUSG00000026288	Inpp5d	inositol polyphosphate-5-phosphatase D [Source:MGI Symbol;Acc:MGI:107357]
chr1	87753422	0.488727	0.721912	-0.233185	0.0788975	-2.95554	0.0123536	0.0142516	0.00312118	1	Intergenic	-2447	ENSMUST00000144047	chr1-87755866-87756662-CpG:_90-CGI	2444	NA	NA	NA
chr1	87753719	0.740291	0.861594	-0.121303	0.0617814	-1.96343	0.0121549	0.0116949	0.0495966	1	Intergenic	-2150	ENSMUST00000144047	chr1-87755866-87756662-CpG:_90-CGI	2147	NA	NA	NA
chr1	87770341	0.819329	0.934954	-0.115624	0.0494777	-2.33689	0.0114125	0.0144831	0.0194447	1	TTS (ENSMUST00000133072)	3441	ENSMUST00000129431	chr1-87755866-87756662-CpG:_90-CGI	-13680	ENSMUSG00000026289	Atg16l1	autophagy related 16-like 1 (S. cerevisiae) [Source:MGI Symbol;Acc:MGI:1924290]
chr1	87960457	0.591255	0.746321	-0.155066	0.072716	-2.13249	0.0142719	0.0129588	0.0329663	1	intron (ENSMUST00000040783, intron 19 of 27)	48093	ENSMUST00000040783	chr1-88008207-88008601-CpG:_45-CGI	47750	ENSMUSG00000005501	Usp40	ubiquitin specific peptidase 40 [Source:MGI Symbol;Acc:MGI:2443184]
chr1	88166439	0.687428	0.81525	-0.127821	0.0421645	-3.0315	0.00674152	0.00875383	0.00243346	0.988881	exon (ENSMUST00000097659, exon 1 of 5)	428	ENSMUST00000097659	chr1-88205329-88205799-CpG:_58-CGI	38890	ENSMUSG00000089943	Ugt1a5	UDP glucuronosyltransferase 1 family, polypeptide A5 [Source:MGI Symbol;Acc:MGI:3032634]
chr1	88206000	0.510486	0.368993	0.141493	0.0699976	2.0214	0.01152	0.0172315	0.0432383	1	promoter-TSS (ENSMUST00000119972)	-253	ENSMUST00000119972	chr1-88205329-88205799-CpG:_58-CGI	-202	ENSMUSG00000081984	Dnajb3	DnaJ (Hsp40) homolog, subfamily B, member 3 [Source:MGI Symbol;Acc:MGI:1306822]
chr1	88206141	0.581938	0.351447	0.230491	0.0803059	2.87017	0.0160664	0.013026	0.00410255	1	promoter-TSS (ENSMUST00000119972)	-394	ENSMUST00000119972	chr1-88205329-88205799-CpG:_58-CGI	-343	ENSMUSG00000081984	Dnajb3	DnaJ (Hsp40) homolog, subfamily B, member 3 [Source:MGI Symbol;Acc:MGI:1306822]
chr1	88237300	0.41739	0.649853	-0.232464	0.0797004	-2.91672	0.0166561	0.0135601	0.00353735	1	promoter-TSS (ENSMUST00000142632)	-807	ENSMUST00000142632	chr1-88205329-88205799-CpG:_58-CGI	-31502	ENSMUSG00000079429	Mroh2a	maestro heat-like repeat family member 2A [Source:MGI Symbol;Acc:MGI:3705228]
chr1	88245982	0.852296	0.965958	-0.113662	0.0449038	-2.53122	0.0137011	0.0266763	0.0113665	1	intron (ENSMUST00000113130, intron 23 of 41)	7875	ENSMUST00000142632	chr1-88277213-88277704-CpG:_49-CGI	31231	ENSMUSG00000079429	Mroh2a	maestro heat-like repeat family member 2A [Source:MGI Symbol;Acc:MGI:3705228]
chr1	88254945	0.555033	0.452995	0.102039	0.0453466	2.2502	0.00674152	0.00691874	0.0244365	1	exon (ENSMUST00000061013, exon 33 of 43)	-2812	ENSMUST00000135948	chr1-88277213-88277704-CpG:_49-CGI	22268	ENSMUSG00000079429	Mroh2a	maestro heat-like repeat family member 2A [Source:MGI Symbol;Acc:MGI:3705228]
chr1	88266335	0.762652	0.877492	-0.11484	0.0510753	-2.24844	0.0108674	0.0111161	0.0245481	1	TTS (ENSMUST00000127446)	3056	ENSMUST00000127446	chr1-88277213-88277704-CpG:_49-CGI	10878	ENSMUSG00000044783	Hjurp	Holliday junction recognition protein [Source:MGI Symbol;Acc:MGI:2685821]
chr1	88287673	0.317301	0.152103	0.165197	0.0666419	2.47888	0.0124673	0.0141483	0.0131795	1	intron (ENSMUST00000148138, intron 1 of 5)	10013	ENSMUST00000148138	chr1-88277213-88277704-CpG:_49-CGI	-9970	ENSMUSG00000036251	Trpm8	transient receptor potential cation channel, subfamily M, member 8 [Source:MGI Symbol;Acc:MGI:2181435]
chr1	88288891	0.689082	0.807863	-0.118781	0.0510128	-2.32846	0.00910507	0.0121486	0.0198877	1	intron (ENSMUST00000148138, intron 1 of 5)	11231	ENSMUST00000148138	chr1-88277213-88277704-CpG:_49-CGI	-11188	ENSMUSG00000036251	Trpm8	transient receptor potential cation channel, subfamily M, member 8 [Source:MGI Symbol;Acc:MGI:2181435]
chr1	88304938	0.609063	0.724094	-0.115031	0.0551365	-2.08629	0.0081975	0.011438	0.0369528	1	5' UTR (ENSMUST00000113114, exon 2 of 29)	1656	ENSMUST00000113114	chr1-88277213-88277704-CpG:_49-CGI	-27235	ENSMUSG00000036251	Trpm8	transient receptor potential cation channel, subfamily M, member 8 [Source:MGI Symbol;Acc:MGI:2181435]
chr1	88465941	0.723773	0.861424	-0.137652	0.0523987	-2.62701	0.0145637	0.00958677	0.00861399	1	Intergenic	43944	ENSMUST00000067625	chr1-88277213-88277704-CpG:_49-CGI	-188238	NA	NA	NA
chr1	88491661	0.493829	0.634168	-0.140339	0.0695308	-2.01837	0.0126734	0.0134314	0.0435525	1	Intergenic	18224	ENSMUST00000067625	chr1-88700953-88702514-CpG:_167-CGI	209292	NA	NA	NA
chr1	88669174	0.892769	0.777641	0.115128	0.0499764	2.30365	0.0115257	0.0133803	0.0212423	1	Intergenic	32701	ENSMUST00000051236	chr1-88700953-88702514-CpG:_167-CGI	31779	NA	NA	NA
chr1	88705156	0.593714	0.759339	-0.165625	0.0692997	-2.38997	0.0124956	0.0148362	0.0168495	1	Intergenic	-2936	ENSMUST00000159814	chr1-88700953-88702514-CpG:_167-CGI	-2643	NA	NA	NA
chr1	88720911	0.664368	0.491845	0.172523	0.0783204	2.20278	0.0304779	0.0113168	0.02761	1	Intergenic	-18691	ENSMUST00000159814	chr1-88700953-88702514-CpG:_167-CGI	-18398	NA	NA	NA
chr1	88742285	0.505154	0.635356	-0.130202	0.0644352	-2.02066	0.0138	0.0134886	0.0433148	1	Intergenic	-12604	ENSMUST00000181016	chr1-88700953-88702514-CpG:_167-CGI	-39772	NA	NA	NA
chr1	88756945	0.582883	0.704885	-0.122002	0.0568595	-2.14568	0.0112385	0.0098458	0.0318988	1	Intergenic	1992	ENSMUST00000180596	chr1-88700953-88702514-CpG:_167-CGI	-54432	NA	NA	NA
chr1	88799211	0.594793	0.743394	-0.1486	0.0757363	-1.96208	0.0247377	0.0128982	0.0497537	1	Intergenic	44258	ENSMUST00000180596	chr1-88700953-88702514-CpG:_167-CGI	-96698	NA	NA	NA
chr1	88799587	0.782315	0.884199	-0.101884	0.045171	-2.25553	0.00830331	0.0151252	0.0241004	1	Intergenic	44634	ENSMUST00000180596	chr1-88700953-88702514-CpG:_167-CGI	-97074	NA	NA	NA
chr1	88799629	0.350388	0.501591	-0.151203	0.0687841	-2.19822	0.00832197	0.021911	0.0279331	1	Intergenic	44676	ENSMUST00000180596	chr1-88700953-88702514-CpG:_167-CGI	-97116	NA	NA	NA
chr1	88836928	0.636673	0.761678	-0.125005	0.0472128	-2.64768	0.00773891	0.00801507	0.0081046	1	Intergenic	81975	ENSMUST00000180596	chr1-88700953-88702514-CpG:_167-CGI	-134415	NA	NA	NA
chr1	88837052	0.440667	0.575998	-0.135331	0.0568007	-2.38256	0.0132108	0.00774744	0.0171926	1	Intergenic	82099	ENSMUST00000180596	chr1-88700953-88702514-CpG:_167-CGI	-134539	NA	NA	NA
chr1	88839753	0.15314	0.337503	-0.184363	0.0887516	-2.07729	0.0169618	0.0292337	0.0377751	1	Intergenic	84800	ENSMUST00000180596	chr1-88700953-88702514-CpG:_167-CGI	-137240	NA	NA	NA
chr1	88871585	0.93442	0.803425	0.130996	0.0661113	1.98144	0.0177412	0.0221778	0.047542	1	Intergenic	116632	ENSMUST00000180596	chr1-88700953-88702514-CpG:_167-CGI	-169072	NA	NA	NA
chr1	88924063	0.320732	0.192462	0.12827	0.0599378	2.14005	0.0144801	0.0111301	0.0323511	1	Intergenic	-146351	ENSMUST00000066279	chr1-89070436-89071245-CpG:_66-CGI	146373	NA	NA	NA
chr1	88995003	0.359157	0.252371	0.106786	0.051454	2.07537	0.00927824	0.00926838	0.037952	1	Intergenic	-75411	ENSMUST00000066279	chr1-89070436-89071245-CpG:_66-CGI	75433	NA	NA	NA
chr1	88996361	0.223691	0.457182	-0.23349	0.0749262	-3.11627	0.0174481	0.012392	0.00183156	0.931112	Intergenic	-74053	ENSMUST00000066279	chr1-89070436-89071245-CpG:_66-CGI	74075	NA	NA	NA
chr1	89069328	0.408525	0.61811	-0.209585	0.0707106	-2.96398	0.0112433	0.0182983	0.00303692	1	Intergenic	-1086	ENSMUST00000066279	chr1-89070436-89071245-CpG:_66-CGI	1108	NA	NA	NA
chr1	89069360	0.503702	0.662611	-0.158909	0.0659958	-2.40787	0.0133224	0.0132382	0.0160461	1	Intergenic	-1054	ENSMUST00000066279	chr1-89070436-89071245-CpG:_66-CGI	1076	NA	NA	NA
chr1	89069419	0.470218	0.594542	-0.124325	0.0578657	-2.1485	0.00805867	0.0119911	0.0316739	1	promoter-TSS (ENSMUST00000066279)	-995	ENSMUST00000066279	chr1-89070436-89071245-CpG:_66-CGI	1017	ENSMUSG00000036206	Sh3bp4	SH3-domain binding protein 4 [Source:MGI Symbol;Acc:MGI:2138297]
chr1	89103070	0.300385	0.157657	0.142727	0.0589062	2.42296	0.0136782	0.0117115	0.0153947	1	intron (ENSMUST00000123745, intron 1 of 2)	32618	ENSMUST00000123745	chr1-89070436-89071245-CpG:_66-CGI	-31826	ENSMUSG00000036206	Sh3bp4	SH3-domain binding protein 4 [Source:MGI Symbol;Acc:MGI:2138297]
chr1	89104579	0.335955	0.536895	-0.20094	0.0660181	-3.04371	0.00999196	0.0112072	0.00233681	0.978991	intron (ENSMUST00000123745, intron 1 of 2)	34127	ENSMUST00000123745	chr1-89070436-89071245-CpG:_66-CGI	-33335	ENSMUSG00000036206	Sh3bp4	SH3-domain binding protein 4 [Source:MGI Symbol;Acc:MGI:2138297]
chr1	89104600	0.558631	0.700537	-0.141906	0.0700481	-2.02584	0.0117295	0.0127956	0.0427811	1	intron (ENSMUST00000123745, intron 1 of 2)	34148	ENSMUST00000123745	chr1-89070436-89071245-CpG:_66-CGI	-33356	ENSMUSG00000036206	Sh3bp4	SH3-domain binding protein 4 [Source:MGI Symbol;Acc:MGI:2138297]
chr1	89108681	0.107884	0.210802	-0.102918	0.0448556	-2.29443	0.00968323	0.0102547	0.0217656	1	intron (ENSMUST00000066279, intron 2 of 5)	38229	ENSMUST00000123745	chr1-89070436-89071245-CpG:_66-CGI	-37437	ENSMUSG00000036206	Sh3bp4	SH3-domain binding protein 4 [Source:MGI Symbol;Acc:MGI:2138297]
chr1	89108826	0.0482996	0.321283	-0.272983	0.0720694	-3.78778	0.0145907	0.0179174	0.000152001	0.469693	intron (ENSMUST00000066279, intron 2 of 5)	38374	ENSMUST00000123745	chr1-89070436-89071245-CpG:_66-CGI	-37582	ENSMUSG00000036206	Sh3bp4	SH3-domain binding protein 4 [Source:MGI Symbol;Acc:MGI:2138297]
chr1	89133360	0.650096	0.479851	0.170244	0.070782	2.40519	0.0127692	0.0120197	0.016164	1	intron (ENSMUST00000066279, intron 2 of 5)	62908	ENSMUST00000123745	chr1-89070436-89071245-CpG:_66-CGI	-62116	ENSMUSG00000036206	Sh3bp4	SH3-domain binding protein 4 [Source:MGI Symbol;Acc:MGI:2138297]
chr1	89183534	0.0767173	0.214602	-0.137885	0.0632482	-2.18006	0.013929	0.0148239	0.0292528	1	Intergenic	113082	ENSMUST00000123745	chr1-89070436-89071245-CpG:_66-CGI	-112290	NA	NA	NA
chr1	89183541	0.0645115	0.222851	-0.158339	0.0664372	-2.38329	0.0323666	0.0164183	0.0171585	1	Intergenic	113089	ENSMUST00000123745	chr1-89070436-89071245-CpG:_66-CGI	-112297	NA	NA	NA
chr1	89189372	0.688253	0.579601	0.108652	0.0508045	2.13863	0.00735761	0.00979899	0.0324656	1	Intergenic	118920	ENSMUST00000123745	chr1-89070436-89071245-CpG:_66-CGI	-118128	NA	NA	NA
chr1	89256764	0.773172	0.906962	-0.133789	0.0650067	-2.05809	0.0196047	0.0144668	0.0395817	1	Intergenic	186312	ENSMUST00000123745	chr1-89070436-89071245-CpG:_66-CGI	-185520	NA	NA	NA
chr1	89439727	0.743114	0.869571	-0.126457	0.061503	-2.05611	0.0120913	0.0188865	0.039772	1	Intergenic	-15083	ENSMUST00000027521	chr1-89454368-89455875-CpG:_155-CGI	14641	NA	NA	NA
chr1	89461844	0.816257	0.67341	0.142847	0.0694352	2.05727	0.0133496	0.0138702	0.0396605	1	intron (ENSMUST00000074945, intron 1 of 16)	7034	ENSMUST00000074945	chr1-89454368-89455875-CpG:_155-CGI	-5970	ENSMUSG00000055013	Agap1	ArfGAP with GTPase domain, ankyrin repeat and PH domain 1 [Source:MGI Symbol;Acc:MGI:2653690]
chr1	89557338	0.24827	0.422582	-0.174312	0.0707292	-2.4645	0.0181748	0.0193032	0.0137206	1	intron (ENSMUST00000074945, intron 1 of 16)	-6021	ENSMUST00000157746	chr1-89580254-89581800-CpG:_183-CGI	22916	ENSMUSG00000055013	Agap1	ArfGAP with GTPase domain, ankyrin repeat and PH domain 1 [Source:MGI Symbol;Acc:MGI:2653690]
chr1	89557525	0.344652	0.532426	-0.187774	0.0695854	-2.69847	0.0106315	0.0114065	0.00696599	1	intron (ENSMUST00000074945, intron 1 of 16)	-5834	ENSMUST00000157746	chr1-89580254-89581800-CpG:_183-CGI	22729	ENSMUSG00000055013	Agap1	ArfGAP with GTPase domain, ankyrin repeat and PH domain 1 [Source:MGI Symbol;Acc:MGI:2653690]
chr1	89566577	0.547858	0.714432	-0.166574	0.0591035	-2.81834	0.0104159	0.0143179	0.00482725	1	intron (ENSMUST00000074945, intron 1 of 16)	3218	ENSMUST00000157746	chr1-89580254-89581800-CpG:_183-CGI	13677	ENSMUSG00000055013	Agap1	ArfGAP with GTPase domain, ankyrin repeat and PH domain 1 [Source:MGI Symbol;Acc:MGI:2653690]
chr1	89566606	0.315406	0.450845	-0.135438	0.0625729	-2.16449	0.0150661	0.0121288	0.0304267	1	intron (ENSMUST00000074945, intron 1 of 16)	3247	ENSMUST00000157746	chr1-89580254-89581800-CpG:_183-CGI	13648	ENSMUSG00000055013	Agap1	ArfGAP with GTPase domain, ankyrin repeat and PH domain 1 [Source:MGI Symbol;Acc:MGI:2653690]
chr1	89566704	0.0812285	0.228821	-0.147592	0.0595664	-2.47778	0.0150157	0.0169352	0.0132203	1	intron (ENSMUST00000074945, intron 1 of 16)	3345	ENSMUST00000157746	chr1-89580254-89581800-CpG:_183-CGI	13550	ENSMUSG00000055013	Agap1	ArfGAP with GTPase domain, ankyrin repeat and PH domain 1 [Source:MGI Symbol;Acc:MGI:2653690]
chr1	89582010	0.52788	0.709257	-0.181377	0.0788354	-2.3007	0.0138161	0.0317008	0.0214083	1	intron (ENSMUST00000074945, intron 1 of 16)	18651	ENSMUST00000157746	chr1-89580254-89581800-CpG:_183-CGI	-211	ENSMUSG00000055013	Agap1	ArfGAP with GTPase domain, ankyrin repeat and PH domain 1 [Source:MGI Symbol;Acc:MGI:2653690]
chr1	89627688	0.702792	0.813584	-0.110792	0.0534109	-2.07432	0.012733	0.00898908	0.0380492	1	intron (ENSMUST00000074945, intron 3 of 16)	-57113	ENSMUST00000158150	chr1-89580254-89581800-CpG:_183-CGI	-45889	ENSMUSG00000055013	Agap1	ArfGAP with GTPase domain, ankyrin repeat and PH domain 1 [Source:MGI Symbol;Acc:MGI:2653690]
chr1	89631846	0.34268	0.223312	0.119368	0.0601168	1.98561	0.0114883	0.0123358	0.0470771	1	intron (ENSMUST00000074945, intron 5 of 16)	-52955	ENSMUST00000158150	chr1-89580254-89581800-CpG:_183-CGI	-50047	ENSMUSG00000055013	Agap1	ArfGAP with GTPase domain, ankyrin repeat and PH domain 1 [Source:MGI Symbol;Acc:MGI:2653690]
chr1	89634383	0.926292	0.786255	0.140038	0.0502617	2.78617	0.0134498	0.013232	0.00533341	1	intron (ENSMUST00000074945, intron 6 of 16)	-50418	ENSMUST00000158150	chr1-89580254-89581800-CpG:_183-CGI	-52584	ENSMUSG00000055013	Agap1	ArfGAP with GTPase domain, ankyrin repeat and PH domain 1 [Source:MGI Symbol;Acc:MGI:2653690]
chr1	89647056	0.591214	0.726915	-0.135701	0.0466075	-2.91158	0.00706705	0.0082376	0.00359609	1	intron (ENSMUST00000074945, intron 6 of 16)	-37745	ENSMUST00000158150	chr1-89580254-89581800-CpG:_183-CGI	-65257	ENSMUSG00000055013	Agap1	ArfGAP with GTPase domain, ankyrin repeat and PH domain 1 [Source:MGI Symbol;Acc:MGI:2653690]
chr1	89663062	0.778071	0.92099	-0.142919	0.0571124	-2.50242	0.0123371	0.0220082	0.0123347	1	intron (ENSMUST00000074945, intron 6 of 16)	-21739	ENSMUST00000158150	chr1-89580254-89581800-CpG:_183-CGI	-81263	ENSMUSG00000055013	Agap1	ArfGAP with GTPase domain, ankyrin repeat and PH domain 1 [Source:MGI Symbol;Acc:MGI:2653690]
chr1	89731278	0.978929	0.834133	0.144796	0.0572225	2.5304	0.0162757	0.0190552	0.0113932	1	intron (ENSMUST00000074945, intron 10 of 16)	46477	ENSMUST00000158150	chr1-89580254-89581800-CpG:_183-CGI	-149479	ENSMUSG00000055013	Agap1	ArfGAP with GTPase domain, ankyrin repeat and PH domain 1 [Source:MGI Symbol;Acc:MGI:2653690]
chr1	89756593	0.92156	0.784281	0.137278	0.0587246	2.33766	0.0120295	0.020485	0.0194048	1	intron (ENSMUST00000074945, intron 11 of 16)	71792	ENSMUST00000158150	chr1-89922851-89923131-CpG:_22-CGI	166258	ENSMUSG00000055013	Agap1	ArfGAP with GTPase domain, ankyrin repeat and PH domain 1 [Source:MGI Symbol;Acc:MGI:2653690]
chr1	89764158	0.234508	0.100785	0.133724	0.0492882	2.7131	0.0133842	0.0103426	0.00666576	1	intron (ENSMUST00000074945, intron 11 of 16)	79357	ENSMUST00000158150	chr1-89922851-89923131-CpG:_22-CGI	158693	ENSMUSG00000055013	Agap1	ArfGAP with GTPase domain, ankyrin repeat and PH domain 1 [Source:MGI Symbol;Acc:MGI:2653690]
chr1	89817047	0.561592	0.368667	0.192925	0.0910952	2.11784	0.0202292	0.0167984	0.0341886	1	intron (ENSMUST00000074945, intron 12 of 16)	-113186	ENSMUST00000173856	chr1-89922851-89923131-CpG:_22-CGI	105804	ENSMUSG00000055013	Agap1	ArfGAP with GTPase domain, ankyrin repeat and PH domain 1 [Source:MGI Symbol;Acc:MGI:2653690]
chr1	89824141	0.6855	0.563467	0.122033	0.0611628	1.99522	0.00828477	0.0160842	0.0460191	1	intron (ENSMUST00000074945, intron 12 of 16)	-106092	ENSMUST00000173856	chr1-89922851-89923131-CpG:_22-CGI	98710	ENSMUSG00000055013	Agap1	ArfGAP with GTPase domain, ankyrin repeat and PH domain 1 [Source:MGI Symbol;Acc:MGI:2653690]
chr1	89825143	0.547002	0.333664	0.213338	0.0666398	3.20136	0.0103443	0.0139573	0.00136782	0.870818	intron (ENSMUST00000074945, intron 12 of 16)	-105090	ENSMUST00000173856	chr1-89922851-89923131-CpG:_22-CGI	97708	ENSMUSG00000055013	Agap1	ArfGAP with GTPase domain, ankyrin repeat and PH domain 1 [Source:MGI Symbol;Acc:MGI:2653690]
chr1	89870731	0.537618	0.286554	0.251064	0.0873568	2.87401	0.0169519	0.0146021	0.00405302	1	intron (ENSMUST00000074945, intron 15 of 16)	-59502	ENSMUST00000173856	chr1-89922851-89923131-CpG:_22-CGI	52120	ENSMUSG00000055013	Agap1	ArfGAP with GTPase domain, ankyrin repeat and PH domain 1 [Source:MGI Symbol;Acc:MGI:2653690]
chr1	89926341	0.708443	0.500843	0.207601	0.0630566	3.2923	0.0120258	0.0112293	0.000993727	0.809889	Intergenic	-3892	ENSMUST00000173856	chr1-89928656-89928995-CpG:_26-CGI	2315	NA	NA	NA
chr1	89926760	0.166532	0.320491	-0.153959	0.0768691	-2.00288	0.0139953	0.0139757	0.0451906	1	Intergenic	-3473	ENSMUST00000173856	chr1-89928656-89928995-CpG:_26-CGI	1896	NA	NA	NA
chr1	89928125	0.698332	0.837133	-0.138801	0.0640462	-2.1672	0.0131577	0.0134866	0.0302193	1	3' UTR (ENSMUST00000036954, exon 2 of 2)	-2108	ENSMUST00000173856	chr1-89928656-89928995-CpG:_26-CGI	531	ENSMUSG00000034486	Gbx2	gastrulation brain homeobox 2 [Source:MGI Symbol;Acc:MGI:95668]
chr1	89928757	0.225426	0.0933489	0.132077	0.0594765	2.22066	0.0227177	0.0154954	0.0263741	1	exon (ENSMUST00000036954, exon 2 of 2)	-1476	ENSMUST00000173856	chr1-89928656-89928995-CpG:_26-CGI	0	ENSMUSG00000034486	Gbx2	gastrulation brain homeobox 2 [Source:MGI Symbol;Acc:MGI:95668]
chr1	89933843	0.187633	0.0876226	0.10001	0.0503249	1.98729	0.00990788	0.0258643	0.0468907	1	promoter-TSS (ENSMUST00000036954)	-554	ENSMUST00000036954	chr1-89930082-89931398-CpG:_140-CGI	-2446	ENSMUSG00000034486	Gbx2	gastrulation brain homeobox 2 [Source:MGI Symbol;Acc:MGI:95668]
chr1	89934327	0.172001	0.0549993	0.117002	0.0471867	2.47955	0.0161977	0.0114733	0.0131547	1	Intergenic	-1038	ENSMUST00000036954	chr1-89930082-89931398-CpG:_140-CGI	-2930	NA	NA	NA
chr1	89934854	0.347776	0.226682	0.121094	0.0500654	2.41872	0.00885135	0.00899261	0.0155751	1	Intergenic	-1565	ENSMUST00000036954	chr1-89930082-89931398-CpG:_140-CGI	-3457	NA	NA	NA
chr1	89934868	0.270221	0.163167	0.107054	0.0511883	2.09138	0.0122043	0.0123973	0.0364939	1	Intergenic	-1579	ENSMUST00000036954	chr1-89930082-89931398-CpG:_140-CGI	-3471	NA	NA	NA
chr1	89935913	0.0169962	0.144689	-0.127693	0.0437412	-2.91928	0.0173718	0.0137413	0.00350842	1	Intergenic	-2624	ENSMUST00000036954	chr1-89930082-89931398-CpG:_140-CGI	-4516	NA	NA	NA
chr1	89936326	0.310158	0.178548	0.131609	0.0615195	2.13931	0.0161499	0.0110547	0.0324105	1	Intergenic	-3037	ENSMUST00000036954	chr1-89930082-89931398-CpG:_140-CGI	-4929	NA	NA	NA
chr1	89939633	0.531998	0.36654	0.165458	0.0793765	2.08447	0.0137463	0.0218486	0.0371178	1	Intergenic	-6344	ENSMUST00000036954	chr1-89941589-89942209-CpG:_48-CGI	1956	NA	NA	NA
chr1	89939801	0.551415	0.705364	-0.153949	0.0609932	-2.52404	0.00965332	0.0111661	0.0116014	1	Intergenic	-6512	ENSMUST00000036954	chr1-89941589-89942209-CpG:_48-CGI	1788	NA	NA	NA
chr1	89941437	0.241772	0.363821	-0.122049	0.0575986	-2.11895	0.00930282	0.0106004	0.0340946	1	Intergenic	-8148	ENSMUST00000036954	chr1-89941589-89942209-CpG:_48-CGI	152	NA	NA	NA
chr1	89992377	0.0404179	0.155149	-0.114731	0.0546866	-2.09797	0.0215473	0.0143319	0.0359082	1	intron (ENSMUST00000097656, intron 2 of 5)	22199	ENSMUST00000154228	chr1-89992163-89992477-CpG:_27-CGI	0	ENSMUSG00000067081	Asb18	ankyrin repeat and SOCS box-containing 18 [Source:MGI Symbol;Acc:MGI:2655109]
chr1	89992379	0.0216801	0.160699	-0.139019	0.0519268	-2.67721	0.015747	0.0146875	0.00742381	1	intron (ENSMUST00000097656, intron 2 of 5)	22197	ENSMUST00000154228	chr1-89992163-89992477-CpG:_27-CGI	0	ENSMUSG00000067081	Asb18	ankyrin repeat and SOCS box-containing 18 [Source:MGI Symbol;Acc:MGI:2655109]
chr1	89992702	0.134342	0.264219	-0.129877	0.0519423	-2.50041	0.0101015	0.0133588	0.0124049	1	intron (ENSMUST00000097656, intron 2 of 5)	21874	ENSMUST00000154228	chr1-89992163-89992477-CpG:_27-CGI	-226	ENSMUSG00000067081	Asb18	ankyrin repeat and SOCS box-containing 18 [Source:MGI Symbol;Acc:MGI:2655109]
chr1	90013195	0.876748	0.734677	0.142071	0.063451	2.23907	0.0134346	0.0152584	0.0251517	1	intron (ENSMUST00000086882, intron 1 of 5)	1381	ENSMUST00000154228	chr1-89992933-89993202-CpG:_24-CGI	-19994	ENSMUSG00000067081	Asb18	ankyrin repeat and SOCS box-containing 18 [Source:MGI Symbol;Acc:MGI:2655109]
chr1	90028420	0.346294	0.515043	-0.168748	0.0715428	-2.3587	0.0118155	0.0114294	0.0183389	1	Intergenic	-13755	ENSMUST00000097656	chr1-89992933-89993202-CpG:_24-CGI	-35219	NA	NA	NA
chr1	90028439	0.699556	0.84424	-0.144684	0.0596727	-2.42463	0.013053	0.0114455	0.015324	1	Intergenic	-13774	ENSMUST00000097656	chr1-89992933-89993202-CpG:_24-CGI	-35238	NA	NA	NA
chr1	90061115	0.82347	0.663728	0.159742	0.080808	1.9768	0.014874	0.0202113	0.0480638	1	intron (ENSMUST00000113094, intron 15 of 18)	-46450	ENSMUST00000097656	chr1-89992933-89993202-CpG:_24-CGI	-67914	ENSMUSG00000026301	Iqca	IQ motif containing with AAA domain [Source:MGI Symbol;Acc:MGI:1922168]
chr1	90113773	0.864297	0.983986	-0.119689	0.0459433	-2.60514	0.0188465	0.0168886	0.00918377	1	intron (ENSMUST00000113094, intron 6 of 18)	39627	ENSMUST00000113094	chr1-89992933-89993202-CpG:_24-CGI	-120572	ENSMUSG00000026301	Iqca	IQ motif containing with AAA domain [Source:MGI Symbol;Acc:MGI:1922168]
chr1	90157372	0.741682	0.598746	0.142936	0.0613136	2.33122	0.0124816	0.00996632	0.0197416	1	Intergenic	-3972	ENSMUST00000113094	chr1-89992933-89993202-CpG:_24-CGI	-164171	NA	NA	NA
chr1	90160018	0.627335	0.82376	-0.196425	0.0708428	-2.77269	0.0124128	0.0231377	0.00555954	1	Intergenic	-6618	ENSMUST00000113094	chr1-89992933-89993202-CpG:_24-CGI	-166817	NA	NA	NA
chr1	90160159	0.323605	0.503877	-0.180272	0.0779831	-2.31167	0.0193144	0.013278	0.0207956	1	Intergenic	-6759	ENSMUST00000113094	chr1-89992933-89993202-CpG:_24-CGI	-166958	NA	NA	NA
chr1	90160308	0.261126	0.416159	-0.155032	0.0758896	-2.04287	0.0191536	0.0134797	0.0410655	1	Intergenic	-6908	ENSMUST00000113094	chr1-89992933-89993202-CpG:_24-CGI	-167107	NA	NA	NA
chr1	90202164	0.778205	0.629271	0.148935	0.0691186	2.15477	0.0146575	0.0122007	0.03118	1	Intergenic	-1815	ENSMUST00000065587	chr1-89992933-89993202-CpG:_24-CGI	-208963	NA	NA	NA
chr1	90202625	0.597892	0.744976	-0.147084	0.0557138	-2.63999	0.0112541	0.00885649	0.00829087	1	Intergenic	-1354	ENSMUST00000065587	chr1-89992933-89993202-CpG:_24-CGI	-209424	NA	NA	NA
chr1	90202678	0.419782	0.579733	-0.159951	0.0613574	-2.60688	0.0115655	0.00956403	0.00913725	1	Intergenic	-1301	ENSMUST00000065587	chr1-89992933-89993202-CpG:_24-CGI	-209477	NA	NA	NA
chr1	90202692	0.643608	0.796817	-0.153209	0.0595129	-2.57438	0.0123718	0.014245	0.0100419	1	Intergenic	-1287	ENSMUST00000065587	chr1-89992933-89993202-CpG:_24-CGI	-209491	NA	NA	NA
chr1	90222210	0.728439	0.841745	-0.113306	0.0527719	-2.14708	0.0163163	0.0100272	0.0317868	1	Intergenic	18205	ENSMUST00000159654	chr1-89992933-89993202-CpG:_24-CGI	-229009	NA	NA	NA
chr1	90234777	0.571893	0.712886	-0.140993	0.0685134	-2.05789	0.0166362	0.0131995	0.0396011	1	Intergenic	30772	ENSMUST00000159654	chr1-89992933-89993202-CpG:_24-CGI	-241576	NA	NA	NA
chr1	90234836	0.48833	0.628312	-0.139983	0.0631556	-2.21647	0.0126661	0.0114077	0.0266594	1	Intergenic	30831	ENSMUST00000159654	chr1-89992933-89993202-CpG:_24-CGI	-241635	NA	NA	NA
chr1	90272878	0.79985	0.908365	-0.108515	0.0445599	-2.43525	0.00886218	0.0148945	0.0148816	1	Intergenic	-54433	ENSMUST00000184315	chr1-89992933-89993202-CpG:_24-CGI	-279677	NA	NA	NA
chr1	90272912	0.57818	0.712668	-0.134488	0.068531	-1.96244	0.012267	0.0125525	0.0497113	1	Intergenic	-54399	ENSMUST00000184315	chr1-89992933-89993202-CpG:_24-CGI	-279711	NA	NA	NA
chr1	90276072	0.441262	0.624479	-0.183217	0.0693771	-2.64089	0.0130593	0.0107294	0.00826897	1	Intergenic	-51239	ENSMUST00000184315	chr1-89992933-89993202-CpG:_24-CGI	-282871	NA	NA	NA
chr1	90283869	0.384621	0.567707	-0.183085	0.0668878	-2.7372	0.0138045	0.0103892	0.00619642	1	Intergenic	-43442	ENSMUST00000184315	chr1-89992933-89993202-CpG:_24-CGI	-290668	NA	NA	NA
chr1	90380515	0.420418	0.567478	-0.14706	0.063759	-2.3065	0.0103027	0.0135502	0.0210825	1	Intergenic	53204	ENSMUST00000184315	chr1-90603176-90603710-CpG:_58-CGI	222661	NA	NA	NA
chr1	90380600	0.716638	0.87522	-0.158581	0.0494916	-3.20421	0.0090539	0.0138214	0.00135435	0.867923	Intergenic	53289	ENSMUST00000184315	chr1-90603176-90603710-CpG:_58-CGI	222576	NA	NA	NA
chr1	90404663	0.579246	0.736076	-0.15683	0.064701	-2.42392	0.0124296	0.0129983	0.015354	1	Intergenic	77352	ENSMUST00000184315	chr1-90603176-90603710-CpG:_58-CGI	198513	NA	NA	NA
chr1	90412927	0.505174	0.373674	0.131499	0.0565823	2.32403	0.00792147	0.0123629	0.0201238	1	Intergenic	85616	ENSMUST00000184315	chr1-90603176-90603710-CpG:_58-CGI	190249	NA	NA	NA
chr1	90528492	0.724406	0.835212	-0.110806	0.0487606	-2.27244	0.00939993	0.011341	0.0230597	1	Intergenic	-74932	ENSMUST00000036153	chr1-90603176-90603710-CpG:_58-CGI	74684	NA	NA	NA
chr1	90592861	0.206646	0.33467	-0.128023	0.064416	-1.98744	0.0217556	0.0111065	0.0468732	1	Intergenic	-10563	ENSMUST00000036153	chr1-90603176-90603710-CpG:_58-CGI	10315	NA	NA	NA
chr1	90623840	0.81343	0.928848	-0.115418	0.0540542	-2.13522	0.012947	0.0127104	0.0327431	1	Intergenic	20416	ENSMUST00000036153	chr1-90603176-90603710-CpG:_58-CGI	-20131	NA	NA	NA
chr1	90627717	0.738082	0.903049	-0.164968	0.0707404	-2.33201	0.0332313	0.0143443	0.0197	1	Intergenic	24293	ENSMUST00000036153	chr1-90603176-90603710-CpG:_58-CGI	-24008	NA	NA	NA
chr1	90628042	0.851956	0.727769	0.124187	0.0599006	2.07322	0.0116642	0.015517	0.0381522	1	Intergenic	24618	ENSMUST00000036153	chr1-90603176-90603710-CpG:_58-CGI	-24333	NA	NA	NA
chr1	90736223	0.924382	0.79424	0.130142	0.045242	2.87656	0.0130985	0.0103587	0.00402033	1	Intergenic	36991	ENSMUST00000150769	chr1-90603176-90603710-CpG:_58-CGI	-132514	NA	NA	NA
chr1	90840148	0.356557	0.627947	-0.271389	0.0882555	-3.07504	0.0265279	0.0164809	0.00210475	0.960314	intron (ENSMUST00000097653, intron 1 of 40)	3779	ENSMUST00000130846	chr1-90998517-90999142-CpG:_79-CGI	158369	ENSMUSG00000048126	Col6a3	collagen, type VI, alpha 3 [Source:MGI Symbol;Acc:MGI:88461]
chr1	90840199	0.242768	0.414783	-0.172015	0.0679335	-2.53211	0.0144909	0.0176416	0.0113378	1	intron (ENSMUST00000097653, intron 1 of 40)	3728	ENSMUST00000130846	chr1-90998517-90999142-CpG:_79-CGI	158318	ENSMUSG00000048126	Col6a3	collagen, type VI, alpha 3 [Source:MGI Symbol;Acc:MGI:88461]
chr1	90909902	0.0757352	0.208437	-0.132702	0.0589401	-2.25147	0.0172686	0.0145915	0.0243557	1	Intergenic	-5182	ENSMUST00000027528	chr1-90998517-90999142-CpG:_79-CGI	88615	NA	NA	NA
chr1	90909918	0.129178	0.406007	-0.276829	0.0717256	-3.85955	0.014045	0.0164737	0.000113595	0.421937	Intergenic	-5166	ENSMUST00000027528	chr1-90998517-90999142-CpG:_79-CGI	88599	NA	NA	NA
chr1	90909961	0.115057	0.290523	-0.175466	0.0653416	-2.68537	0.0158094	0.0124306	0.00724502	1	Intergenic	-5123	ENSMUST00000027528	chr1-90998517-90999142-CpG:_79-CGI	88556	NA	NA	NA
chr1	90928875	0.216782	0.106918	0.109864	0.0554157	1.98254	0.0110309	0.0157923	0.0474187	1	TTS (ENSMUST00000125149)	1197	ENSMUST00000125149	chr1-90998517-90999142-CpG:_79-CGI	69642	ENSMUSG00000026303	Mlph	melanophilin [Source:MGI Symbol;Acc:MGI:2176380]
chr1	90999916	0.344937	0.464408	-0.119471	0.052337	-2.28272	0.00715563	0.0114453	0.0224466	1	intron (ENSMUST00000068116, intron 1 of 12)	1190	ENSMUST00000068116	chr1-90998517-90999142-CpG:_79-CGI	-775	ENSMUSG00000026305	Lrrfip1	leucine rich repeat (in FLII) interacting protein 1 [Source:MGI Symbol;Acc:MGI:1342770]
chr1	91024391	0.340599	0.485966	-0.145367	0.0672268	-2.16234	0.0210372	0.0127426	0.0305918	1	intron (ENSMUST00000068116, intron 1 of 12)	25665	ENSMUST00000068116	chr1-90998517-90999142-CpG:_79-CGI	-25250	ENSMUSG00000026305	Lrrfip1	leucine rich repeat (in FLII) interacting protein 1 [Source:MGI Symbol;Acc:MGI:1342770]
chr1	91038276	0.36965	0.191968	0.177682	0.0633398	2.80522	0.0108826	0.0150964	0.00502823	1	intron (ENSMUST00000068116, intron 1 of 12)	-15167	ENSMUST00000097649	chr1-91052628-91053202-CpG:_46-CGI	14352	ENSMUSG00000026305	Lrrfip1	leucine rich repeat (in FLII) interacting protein 1 [Source:MGI Symbol;Acc:MGI:1342770]
chr1	91038299	0.427703	0.2223	0.205403	0.0737056	2.78681	0.0113378	0.0237707	0.00532299	1	intron (ENSMUST00000068116, intron 1 of 12)	-15144	ENSMUST00000097649	chr1-91052628-91053202-CpG:_46-CGI	14329	ENSMUSG00000026305	Lrrfip1	leucine rich repeat (in FLII) interacting protein 1 [Source:MGI Symbol;Acc:MGI:1342770]
chr1	91038872	0.206399	0.0938421	0.112556	0.039774	2.8299	0.0083903	0.00890378	0.00465623	1	intron (ENSMUST00000068116, intron 1 of 12)	-14571	ENSMUST00000097649	chr1-91052628-91053202-CpG:_46-CGI	13756	ENSMUSG00000026305	Lrrfip1	leucine rich repeat (in FLII) interacting protein 1 [Source:MGI Symbol;Acc:MGI:1342770]
chr1	91051684	0.330688	0.493939	-0.163251	0.07083	-2.30483	0.0160615	0.012555	0.0211763	1	intron (ENSMUST00000068116, intron 1 of 12)	-1759	ENSMUST00000097649	chr1-91052628-91053202-CpG:_46-CGI	944	ENSMUSG00000026305	Lrrfip1	leucine rich repeat (in FLII) interacting protein 1 [Source:MGI Symbol;Acc:MGI:1342770]
chr1	91052586	0.150083	0.294786	-0.144703	0.0625581	-2.31309	0.0109351	0.015232	0.0207175	1	promoter-TSS (ENSMUST00000097649)	-857	ENSMUST00000097649	chr1-91052628-91053202-CpG:_46-CGI	42	ENSMUSG00000026305	Lrrfip1	leucine rich repeat (in FLII) interacting protein 1 [Source:MGI Symbol;Acc:MGI:1342770]
chr1	91054337	0.192661	0.0702446	0.122416	0.0574084	2.13238	0.0150465	0.0158529	0.0329756	1	intron (ENSMUST00000068167, intron 1 of 22)	894	ENSMUST00000068167	chr1-91052628-91053202-CpG:_46-CGI	-1136	ENSMUSG00000026305	Lrrfip1	leucine rich repeat (in FLII) interacting protein 1 [Source:MGI Symbol;Acc:MGI:1342770]
chr1	91055121	0.312922	0.596079	-0.283157	0.0974301	-2.90625	0.0151624	0.0216232	0.00365786	1	intron (ENSMUST00000068167, intron 1 of 22)	1678	ENSMUST00000068167	chr1-91052628-91053202-CpG:_46-CGI	-1920	ENSMUSG00000026305	Lrrfip1	leucine rich repeat (in FLII) interacting protein 1 [Source:MGI Symbol;Acc:MGI:1342770]
chr1	91102105	0.503836	0.319218	0.184617	0.0873499	2.11354	0.0294403	0.0180872	0.0345547	1	intron (ENSMUST00000097649, intron 4 of 7)	-42997	ENSMUST00000094698	chr1-91052628-91053202-CpG:_46-CGI	-48904	ENSMUSG00000026305	Lrrfip1	leucine rich repeat (in FLII) interacting protein 1 [Source:MGI Symbol;Acc:MGI:1342770]
chr1	91128826	0.991601	0.833163	0.158438	0.0497717	3.1833	0.0207315	0.0159082	0.00145608	0.882897	3' UTR (ENSMUST00000097650, exon 23 of 23)	-16276	ENSMUST00000094698	chr1-91052628-91053202-CpG:_46-CGI	-75625	ENSMUSG00000026305	Lrrfip1	leucine rich repeat (in FLII) interacting protein 1 [Source:MGI Symbol;Acc:MGI:1342770]
chr1	91174916	0.761757	0.897356	-0.135599	0.0668166	-2.02943	0.0306971	0.0118825	0.0424149	1	Intergenic	-4905	ENSMUST00000165855	chr1-91250291-91250853-CpG:_82-CGI	75375	NA	NA	NA
chr1	91176283	0.224735	0.416614	-0.191879	0.0767917	-2.4987	0.0150172	0.0153487	0.0124651	1	Intergenic	-3538	ENSMUST00000165855	chr1-91250291-91250853-CpG:_82-CGI	74008	NA	NA	NA
chr1	91176534	0.957308	0.850931	0.106377	0.0436203	2.43871	0.0158998	0.0123298	0.0147397	1	Intergenic	-3287	ENSMUST00000165855	chr1-91250291-91250853-CpG:_82-CGI	73757	NA	NA	NA
chr1	91178848	0.76129	0.927787	-0.166498	0.0687782	-2.42079	0.0142806	0.0177477	0.0154867	1	promoter-TSS (ENSMUST00000097648)	-973	ENSMUST00000165855	chr1-91250291-91250853-CpG:_82-CGI	71443	ENSMUSG00000034353	Ramp1	receptor (calcitonin) activity modifying protein 1 [Source:MGI Symbol;Acc:MGI:1858418]
chr1	91180282	0.124125	0.0222133	0.101912	0.0436438	2.33509	0.0131318	0.0181922	0.0195389	1	intron (ENSMUST00000165855, intron 1 of 3)	461	ENSMUST00000097648	chr1-91250291-91250853-CpG:_82-CGI	70009	ENSMUSG00000034353	Ramp1	receptor (calcitonin) activity modifying protein 1 [Source:MGI Symbol;Acc:MGI:1858418]
chr1	91216388	0.376727	0.534729	-0.158002	0.0605659	-2.60876	0.0102589	0.0131608	0.00908717	1	intron (ENSMUST00000097648, intron 2 of 2)	-33922	ENSMUST00000059743	chr1-91250291-91250853-CpG:_82-CGI	33903	ENSMUSG00000034353	Ramp1	receptor (calcitonin) activity modifying protein 1 [Source:MGI Symbol;Acc:MGI:1858418]
chr1	91216992	0.040803	0.192911	-0.152108	0.0487881	-3.11772	0.0133611	0.0135381	0.00182256	0.930752	intron (ENSMUST00000097648, intron 2 of 2)	-33318	ENSMUST00000059743	chr1-91250291-91250853-CpG:_82-CGI	33299	ENSMUSG00000034353	Ramp1	receptor (calcitonin) activity modifying protein 1 [Source:MGI Symbol;Acc:MGI:1858418]
chr1	91299046	0.734218	0.550287	0.183931	0.0886616	2.07453	0.014621	0.0186122	0.0380303	1	promoter-TSS (ENSMUST00000145843)	620	ENSMUST00000142802	chr1-91297895-91298794-CpG:_68-CGI	-253	ENSMUSG00000026307	Scly	selenocysteine lyase [Source:MGI Symbol;Acc:MGI:1355310]
chr1	91338503	0.792443	0.909649	-0.117206	0.0573062	-2.04526	0.0153238	0.0123405	0.0408291	1	intron (ENSMUST00000088904, intron 5 of 8)	-12512	ENSMUST00000027533	chr1-91344457-91345817-CpG:_109-CGI	5954	ENSMUSG00000049515	Espnl	espin-like [Source:MGI Symbol;Acc:MGI:2685402]
chr1	91344472	0.519079	0.716877	-0.197798	0.0878822	-2.25072	0.0127999	0.0317026	0.0244036	1	exon (ENSMUST00000176156, exon 8 of 8)	-6543	ENSMUST00000027533	chr1-91344457-91345817-CpG:_109-CGI	0	ENSMUSG00000049515	Espnl	espin-like [Source:MGI Symbol;Acc:MGI:2685402]
chr1	91344540	0.269339	0.443468	-0.174128	0.0835629	-2.0838	0.0124926	0.0165917	0.0371785	1	exon (ENSMUST00000176156, exon 8 of 8)	-6475	ENSMUST00000027533	chr1-91344457-91345817-CpG:_109-CGI	0	ENSMUSG00000049515	Espnl	espin-like [Source:MGI Symbol;Acc:MGI:2685402]
chr1	91344623	0.290836	0.488387	-0.197551	0.0818674	-2.41306	0.0201187	0.0125149	0.0158191	1	exon (ENSMUST00000176156, exon 8 of 8)	-6392	ENSMUST00000027533	chr1-91344457-91345817-CpG:_109-CGI	0	ENSMUSG00000049515	Espnl	espin-like [Source:MGI Symbol;Acc:MGI:2685402]
chr1	91345654	0.207918	0.0809297	0.126988	0.0605504	2.09723	0.0231405	0.0127639	0.0359732	1	exon (ENSMUST00000176156, exon 8 of 8)	-5361	ENSMUST00000027533	chr1-91344457-91345817-CpG:_109-CGI	0	ENSMUSG00000049515	Espnl	espin-like [Source:MGI Symbol;Acc:MGI:2685402]
chr1	91367141	0.416369	0.613519	-0.19715	0.083716	-2.35498	0.0119465	0.0300065	0.0185237	1	intron (ENSMUST00000086861, intron 1 of 7)	712	ENSMUST00000086861	chr1-91366303-91366752-CpG:_59-CGI	-390	ENSMUSG00000047443	Fam132b	family with sequence similarity 132, member B [Source:MGI Symbol;Acc:MGI:3606476]
chr1	91397856	0.544273	0.671104	-0.126831	0.0617895	-2.05263	0.0107897	0.0155734	0.0401089	1	intron (ENSMUST00000027534, intron 1 of 11)	926	ENSMUST00000027534	chr1-91398097-91399067-CpG:_90-CGI	241	ENSMUSG00000026309	Ilkap	integrin-linked kinase-associated serine/threonine phosphatase 2C [Source:MGI Symbol;Acc:MGI:1914694]
chr1	91412403	0.33834	0.473672	-0.135333	0.0563773	-2.40048	0.00937729	0.00885021	0.0163736	1	TTS (ENSMUST00000150520)	804	ENSMUST00000132188	chr1-91412380-91413380-CpG:_94-CGI	0	ENSMUSG00000067071	Hes6	hairy and enhancer of split 6 [Source:MGI Symbol;Acc:MGI:1859852]
chr1	91440204	0.751072	0.860296	-0.109224	0.0478851	-2.28095	0.00916505	0.0136255	0.0225512	1	intron (ENSMUST00000069620, intron 7 of 22)	19125	ENSMUST00000069620	chr1-91458999-91459734-CpG:_73-CGI	18795	ENSMUSG00000055866	Per2	period circadian clock 2 [Source:MGI Symbol;Acc:MGI:1195265]
chr1	91442832	0.525106	0.647968	-0.122862	0.0589887	-2.08281	0.00937085	0.0108298	0.0372686	1	intron (ENSMUST00000069620, intron 6 of 22)	16497	ENSMUST00000069620	chr1-91458999-91459734-CpG:_73-CGI	16167	ENSMUSG00000055866	Per2	period circadian clock 2 [Source:MGI Symbol;Acc:MGI:1195265]
chr1	91455573	0.555771	0.728833	-0.173063	0.072859	-2.37531	0.0134645	0.013078	0.0175343	1	intron (ENSMUST00000069620, intron 1 of 22)	3756	ENSMUST00000069620	chr1-91458999-91459734-CpG:_73-CGI	3426	ENSMUSG00000055866	Per2	period circadian clock 2 [Source:MGI Symbol;Acc:MGI:1195265]
chr1	91455820	0.147404	0.252625	-0.105221	0.0500159	-2.10375	0.00891043	0.0117172	0.0354004	1	intron (ENSMUST00000069620, intron 1 of 22)	3509	ENSMUST00000069620	chr1-91458999-91459734-CpG:_73-CGI	3179	ENSMUSG00000055866	Per2	period circadian clock 2 [Source:MGI Symbol;Acc:MGI:1195265]
chr1	91456511	0.207023	0.326514	-0.119491	0.0512172	-2.33302	0.00883119	0.0102316	0.0196473	1	intron (ENSMUST00000069620, intron 1 of 22)	2818	ENSMUST00000069620	chr1-91458999-91459734-CpG:_73-CGI	2488	ENSMUSG00000055866	Per2	period circadian clock 2 [Source:MGI Symbol;Acc:MGI:1195265]
chr1	91457221	0.820212	0.943332	-0.12312	0.0452058	-2.72354	0.0143138	0.0111999	0.00645857	1	intron (ENSMUST00000069620, intron 1 of 22)	2108	ENSMUST00000069620	chr1-91458999-91459734-CpG:_73-CGI	1778	ENSMUSG00000055866	Per2	period circadian clock 2 [Source:MGI Symbol;Acc:MGI:1195265]
chr1	91457674	0.329538	0.4795	-0.149963	0.0548961	-2.73176	0.00881543	0.0104833	0.00629977	1	intron (ENSMUST00000069620, intron 1 of 22)	1655	ENSMUST00000069620	chr1-91458999-91459734-CpG:_73-CGI	1325	ENSMUSG00000055866	Per2	period circadian clock 2 [Source:MGI Symbol;Acc:MGI:1195265]
chr1	91457826	0.200508	0.37345	-0.172943	0.0614648	-2.81368	0.0111883	0.0182102	0.00489775	1	intron (ENSMUST00000069620, intron 1 of 22)	1503	ENSMUST00000069620	chr1-91458999-91459734-CpG:_73-CGI	1173	ENSMUSG00000055866	Per2	period circadian clock 2 [Source:MGI Symbol;Acc:MGI:1195265]
chr1	91458159	0.298593	0.467409	-0.168816	0.0605443	-2.78831	0.0102398	0.0107875	0.00529841	1	intron (ENSMUST00000069620, intron 1 of 22)	1170	ENSMUST00000069620	chr1-91458999-91459734-CpG:_73-CGI	840	ENSMUSG00000055866	Per2	period circadian clock 2 [Source:MGI Symbol;Acc:MGI:1195265]
chr1	91478917	0.692093	0.868202	-0.17611	0.0651374	-2.70366	0.0115542	0.0170669	0.006858	1	Intergenic	-15750	ENSMUST00000047242	chr1-91494464-91494909-CpG:_61-CGI	15547	NA	NA	NA
chr1	91493262	0.751124	0.876341	-0.125218	0.0627759	-1.99468	0.0119065	0.0140056	0.0460776	1	Intergenic	-1405	ENSMUST00000047242	chr1-91494464-91494909-CpG:_61-CGI	1202	NA	NA	NA
chr1	91539635	0.192173	0.306894	-0.114722	0.0488252	-2.34964	0.0123607	0.00922136	0.0187918	1	promoter-TSS (ENSMUST00000027538)	-929	ENSMUST00000027538	chr1-91540317-91541072-CpG:_70-CGI	682	ENSMUSG00000026311	Asb1	ankyrin repeat and SOCS box-containing 1 [Source:MGI Symbol;Acc:MGI:1929735]
chr1	91580941	0.632608	0.754636	-0.122028	0.0526893	-2.31599	0.00851762	0.0125335	0.0205588	1	Intergenic	39862	ENSMUST00000086843	chr1-91540317-91541072-CpG:_70-CGI	-39870	NA	NA	NA
chr1	91589891	0.11273	0.230556	-0.117826	0.047018	-2.50598	0.0119656	0.0107203	0.0122113	1	Intergenic	48812	ENSMUST00000086843	chr1-91540317-91541072-CpG:_70-CGI	-48820	NA	NA	NA
chr1	91914214	0.736505	0.849783	-0.113278	0.0544058	-2.0821	0.00995904	0.0131886	0.0373337	1	Intergenic	16961	ENSMUST00000097644	chr1-91800886-91802681-CpG:_135-CGI	-111534	NA	NA	NA
chr1	92000235	0.974535	0.853926	0.12061	0.0532183	2.26632	0.0172878	0.0194403	0.0234319	1	intron (ENSMUST00000008995, intron 5 of 25)	11185	ENSMUST00000181260	chr1-92179620-92181074-CpG:_106-CGI	179385	ENSMUSG00000026313	Hdac4	histone deacetylase 4 [Source:MGI Symbol;Acc:MGI:3036234]
chr1	92088322	0.588136	0.691072	-0.102935	0.0521165	-1.9751	0.00983666	0.00793109	0.048257	1	intron (ENSMUST00000008995, intron 1 of 25)	60070	ENSMUST00000008995	chr1-92179620-92181074-CpG:_106-CGI	91298	ENSMUSG00000026313	Hdac4	histone deacetylase 4 [Source:MGI Symbol;Acc:MGI:3036234]
chr1	92142969	0.742467	0.866946	-0.124479	0.0558368	-2.22934	0.0106047	0.0126729	0.0257914	1	intron (ENSMUST00000008995, intron 1 of 25)	5423	ENSMUST00000008995	chr1-92179620-92181074-CpG:_106-CGI	36651	ENSMUSG00000026313	Hdac4	histone deacetylase 4 [Source:MGI Symbol;Acc:MGI:3036234]
chr1	92178751	0.514412	0.677281	-0.162869	0.068365	-2.38235	0.0118309	0.0162187	0.0172026	1	Intergenic	-30359	ENSMUST00000008995	chr1-92179620-92181074-CpG:_106-CGI	869	NA	NA	NA
chr1	92182425	0.953967	0.8487	0.105267	0.0422738	2.49012	0.0114853	0.011766	0.0127701	1	Intergenic	-34033	ENSMUST00000008995	chr1-92179620-92181074-CpG:_106-CGI	-1352	NA	NA	NA
chr1	92183446	0.737844	0.857596	-0.119753	0.0584124	-2.05012	0.0205837	0.0105999	0.0403525	1	Intergenic	-35054	ENSMUST00000008995	chr1-92179620-92181074-CpG:_106-CGI	-2373	NA	NA	NA
chr1	92286651	0.569412	0.354512	0.2149	0.0872133	2.46407	0.0133416	0.0141446	0.0137368	1	Intergenic	-138259	ENSMUST00000008995	chr1-92179620-92181074-CpG:_106-CGI	-105578	NA	NA	NA
chr1	92317460	0.829268	0.691667	0.137602	0.0651243	2.11291	0.0207051	0.0118923	0.0346088	1	Intergenic	143256	ENSMUST00000153897	chr1-92179620-92181074-CpG:_106-CGI	-136387	NA	NA	NA
chr1	92359755	0.77722	0.549061	0.228159	0.0767336	2.97339	0.0138166	0.0177188	0.00294534	1	Intergenic	100961	ENSMUST00000153897	chr1-92473460-92473964-CpG:_61-CGI	113705	NA	NA	NA
chr1	92366095	0.447765	0.585416	-0.137651	0.0589613	-2.3346	0.00817874	0.0123845	0.0195641	1	Intergenic	94621	ENSMUST00000153897	chr1-92473460-92473964-CpG:_61-CGI	107365	NA	NA	NA
chr1	92389296	0.903531	0.780263	0.123269	0.0521434	2.36403	0.0133703	0.01152	0.0180774	1	Intergenic	71420	ENSMUST00000153897	chr1-92473460-92473964-CpG:_61-CGI	84164	NA	NA	NA
chr1	92432645	0.533171	0.77175	-0.238579	0.0827035	-2.88475	0.0169505	0.0292803	0.00391721	1	Intergenic	28071	ENSMUST00000153897	chr1-92473460-92473964-CpG:_61-CGI	40815	NA	NA	NA
chr1	92471341	0.733176	0.873139	-0.139963	0.054337	-2.57583	0.0157211	0.0110226	0.00999987	1	intron (ENSMUST00000027478, intron 1 of 9)	2518	ENSMUST00000027478	chr1-92473460-92473964-CpG:_61-CGI	2119	ENSMUSG00000026260	Ndufa10	NADH dehydrogenase (ubiquinone) 1 alpha subcomplex 10 [Source:MGI Symbol;Acc:MGI:1914523]
chr1	92615000	0.441791	0.679827	-0.238036	0.0658069	-3.61718	0.0091937	0.0188674	0.000297831	0.577212	Intergenic	-4880	ENSMUST00000081274	chr1-92641726-92642045-CpG:_33-CGI	26726	NA	NA	NA
chr1	92641167	0.561157	0.423944	0.137213	0.0599454	2.28896	0.0158523	0.00946008	0.0220814	1	promoter-TSS (ENSMUST00000112999)	-604	ENSMUST00000112999	chr1-92641726-92642045-CpG:_33-CGI	559	ENSMUSG00000073616	Myeov2	myeloma overexpressed 2 [Source:MGI Symbol;Acc:MGI:1914165]
chr1	92649171	0.839833	0.947034	-0.107201	0.0432012	-2.48142	0.0179799	0.0101088	0.0130858	1	promoter-TSS (ENSMUST00000053144)	-331	ENSMUST00000053144	chr1-92641726-92642045-CpG:_33-CGI	-7127	ENSMUSG00000044055	Otos	otospiralin [Source:MGI Symbol;Acc:MGI:2672814]
chr1	92659198	0.724985	0.534848	0.190137	0.0735867	2.58385	0.0129737	0.0130346	0.00977036	1	Intergenic	-10358	ENSMUST00000053144	chr1-92641726-92642045-CpG:_33-CGI	-17154	NA	NA	NA
chr1	92847785	0.295303	0.126122	0.169181	0.0655559	2.58072	0.0157322	0.0137224	0.0098595	1	intron (ENSMUST00000045970, intron 1 of 8)	16141	ENSMUST00000045970	chr1-92848434-92848783-CpG:_29-CGI	649	ENSMUSG00000034220	Gpc1	glypican 1 [Source:MGI Symbol;Acc:MGI:1194891]
chr1	92850158	0.252603	0.421761	-0.169158	0.0721823	-2.34348	0.0122076	0.0210935	0.0191047	1	intron (ENSMUST00000045970, intron 1 of 8)	18514	ENSMUST00000045970	chr1-92848434-92848783-CpG:_29-CGI	-1376	ENSMUSG00000034220	Gpc1	glypican 1 [Source:MGI Symbol;Acc:MGI:1194891]
chr1	92903156	0.0938565	0.197871	-0.104014	0.0482248	-2.15686	0.0114421	0.0116109	0.0310163	1	promoter-TSS (ENSMUST00000160548)	-251	ENSMUST00000112998	chr1-92906972-92907592-CpG:_70-CGI	3816	ENSMUSG00000034212	Ankmy1	ankyrin repeat and MYND domain containing 1 [Source:MGI Symbol;Acc:MGI:3045261]
chr1	92909164	0.413734	0.551012	-0.137278	0.0597201	-2.29869	0.0145308	0.00842841	0.0215228	1	TTS (ENSMUST00000060913)	1599	ENSMUST00000181575	chr1-92910510-92911527-CpG:_101-CGI	1346	ENSMUSG00000047067	Dusp28	dual specificity phosphatase 28 [Source:MGI Symbol;Acc:MGI:1914696]
chr1	92911924	0.139162	0.260519	-0.121357	0.0569802	-2.12981	0.0116598	0.0128698	0.033187	1	exon (ENSMUST00000180306, exon 1 of 1)	716	ENSMUST00000179993	chr1-92910510-92911527-CpG:_101-CGI	-398	ENSMUSG00000026269	Rnpepl1	arginyl aminopeptidase (aminopeptidase B)-like 1 [Source:MGI Symbol;Acc:MGI:1914170]
chr1	92912932	0.772751	0.923042	-0.150291	0.054976	-2.73376	0.0155687	0.0132498	0.00626165	1	exon (ENSMUST00000180306, exon 1 of 1)	1724	ENSMUST00000179993	chr1-92910510-92911527-CpG:_101-CGI	-1406	ENSMUSG00000026269	Rnpepl1	arginyl aminopeptidase (aminopeptidase B)-like 1 [Source:MGI Symbol;Acc:MGI:1914170]
chr1	92918954	0.671911	0.88959	-0.21768	0.0768244	-2.83347	0.0284524	0.0139788	0.00460458	1	promoter-TSS (ENSMUST00000179531)	-659	ENSMUST00000179531	chr1-92910510-92911527-CpG:_101-CGI	-7428	ENSMUSG00000026269	Rnpepl1	arginyl aminopeptidase (aminopeptidase B)-like 1 [Source:MGI Symbol;Acc:MGI:1914170]
chr1	92919541	0.846364	0.959375	-0.113011	0.0458774	-2.46332	0.0158526	0.0146081	0.0137655	1	promoter-TSS (ENSMUST00000179531)	-72	ENSMUST00000179531	chr1-92910510-92911527-CpG:_101-CGI	-8015	ENSMUSG00000026269	Rnpepl1	arginyl aminopeptidase (aminopeptidase B)-like 1 [Source:MGI Symbol;Acc:MGI:1914170]
chr1	92919947	0.22767	0.403988	-0.176317	0.066455	-2.65319	0.0150952	0.0136447	0.00797357	1	TTS (ENSMUST00000178778)	334	ENSMUST00000179531	chr1-92910510-92911527-CpG:_101-CGI	-8421	ENSMUSG00000026269	Rnpepl1	arginyl aminopeptidase (aminopeptidase B)-like 1 [Source:MGI Symbol;Acc:MGI:1914170]
chr1	92919958	0.21702	0.379278	-0.162257	0.0712835	-2.27622	0.0162974	0.0181154	0.0228326	1	TTS (ENSMUST00000178778)	345	ENSMUST00000179531	chr1-92910510-92911527-CpG:_101-CGI	-8432	ENSMUSG00000026269	Rnpepl1	arginyl aminopeptidase (aminopeptidase B)-like 1 [Source:MGI Symbol;Acc:MGI:1914170]
chr1	92949561	0.68535	0.830853	-0.145503	0.0594237	-2.44857	0.0107443	0.0115884	0.0143425	1	Intergenic	2677	ENSMUST00000136598	chr1-92934261-92934948-CpG:_63-CGI	-14614	NA	NA	NA
chr1	92978909	0.368282	0.551627	-0.183344	0.06932	-2.6449	0.0165991	0.010238	0.00817158	1	promoter-TSS (ENSMUST00000169198)	7	ENSMUST00000169198	chr1-92934261-92934948-CpG:_63-CGI	-43962	ENSMUSG00000026271	Gpr35	G protein-coupled receptor 35 [Source:MGI Symbol;Acc:MGI:1929509]
chr1	92994191	0.50787	0.755709	-0.24784	0.111849	-2.21585	0.0262857	0.0514937	0.026702	1	Intergenic	-12142	ENSMUST00000059676	chr1-92934261-92934948-CpG:_63-CGI	-59244	NA	NA	NA
chr1	92994194	0.526562	0.708018	-0.181456	0.0924638	-1.96245	0.0135578	0.0148399	0.0497103	1	Intergenic	-12139	ENSMUST00000059676	chr1-92934261-92934948-CpG:_63-CGI	-59247	NA	NA	NA
chr1	93128089	0.343201	0.519291	-0.17609	0.0708689	-2.48472	0.0122689	0.0127918	0.0129652	1	Intergenic	-7155	ENSMUST00000027491	chr1-93101580-93102109-CpG:_44-CGI	-25981	NA	NA	NA
chr1	93210493	0.0174028	0.138174	-0.120772	0.0485576	-2.48718	0.0166249	0.018855	0.0128758	1	Intergenic	-5405	ENSMUST00000138595	chr1-93235701-93236507-CpG:_96-CGI	25208	NA	NA	NA
chr1	93224101	0.20493	0.0643405	0.140589	0.0512619	2.74257	0.0101847	0.0325774	0.0060961	1	exon (ENSMUST00000138595, exon 5 of 7)	8203	ENSMUST00000138595	chr1-93235701-93236507-CpG:_96-CGI	11600	ENSMUSG00000084989	Crocc2	ciliary rootlet coiled-coil, rootletin family member 2 [Source:MGI Symbol;Acc:MGI:3045962]
chr1	93224119	0.376672	0.211112	0.165561	0.0681563	2.42913	0.014908	0.014844	0.0151351	1	exon (ENSMUST00000138595, exon 5 of 7)	8221	ENSMUST00000138595	chr1-93235701-93236507-CpG:_96-CGI	11582	ENSMUSG00000084989	Crocc2	ciliary rootlet coiled-coil, rootletin family member 2 [Source:MGI Symbol;Acc:MGI:3045962]
chr1	93224122	0.342008	0.211921	0.130087	0.0626142	2.0776	0.0116895	0.0116848	0.0377464	1	exon (ENSMUST00000138595, exon 5 of 7)	8224	ENSMUST00000138595	chr1-93235701-93236507-CpG:_96-CGI	11579	ENSMUSG00000084989	Crocc2	ciliary rootlet coiled-coil, rootletin family member 2 [Source:MGI Symbol;Acc:MGI:3045962]
chr1	93224152	0.270094	0.139411	0.130683	0.0556996	2.34622	0.0106737	0.0126902	0.018965	1	exon (ENSMUST00000138595, exon 5 of 7)	8254	ENSMUST00000138595	chr1-93235701-93236507-CpG:_96-CGI	11549	ENSMUSG00000084989	Crocc2	ciliary rootlet coiled-coil, rootletin family member 2 [Source:MGI Symbol;Acc:MGI:3045962]
chr1	93224161	0.351396	0.201026	0.15037	0.0714565	2.10436	0.0195987	0.0165266	0.0353471	1	exon (ENSMUST00000138595, exon 5 of 7)	8263	ENSMUST00000138595	chr1-93235701-93236507-CpG:_96-CGI	11540	ENSMUSG00000084989	Crocc2	ciliary rootlet coiled-coil, rootletin family member 2 [Source:MGI Symbol;Acc:MGI:3045962]
chr1	93233340	0.826525	0.629438	0.197087	0.0668833	2.94672	0.0136567	0.0233165	0.00321159	1	Intergenic	-2500	ENSMUST00000062202	chr1-93235701-93236507-CpG:_96-CGI	2361	NA	NA	NA
chr1	93236537	0.0294469	0.142101	-0.112654	0.0377006	-2.98813	0.0131305	0.0118903	0.00280691	1	intron (ENSMUST00000062202, intron 1 of 30)	687	ENSMUST00000172289	chr1-93235701-93236507-CpG:_96-CGI	-31	ENSMUSG00000047793	Sned1	sushi, nidogen and EGF-like domains 1 [Source:MGI Symbol;Acc:MGI:3045960]
chr1	93236696	0.102818	0.211598	-0.108779	0.0446427	-2.43667	0.0109155	0.0102741	0.0148233	1	intron (ENSMUST00000062202, intron 1 of 30)	846	ENSMUST00000172289	chr1-93235701-93236507-CpG:_96-CGI	-190	ENSMUSG00000047793	Sned1	sushi, nidogen and EGF-like domains 1 [Source:MGI Symbol;Acc:MGI:3045960]
chr1	93252760	0.295257	0.107108	0.188149	0.0710457	2.64828	0.012969	0.0276134	0.00809022	1	intron (ENSMUST00000062202, intron 1 of 30)	16910	ENSMUST00000172289	chr1-93235701-93236507-CpG:_96-CGI	-16254	ENSMUSG00000047793	Sned1	sushi, nidogen and EGF-like domains 1 [Source:MGI Symbol;Acc:MGI:3045960]
chr1	93272669	0.196699	0.0277976	0.168901	0.0502522	3.36107	0.0181873	0.015329	0.000776422	0.757453	intron (ENSMUST00000062202, intron 12 of 30)	-1761	ENSMUST00000165843	chr1-93305704-93305961-CpG:_23-CGI	33035	ENSMUSG00000047793	Sned1	sushi, nidogen and EGF-like domains 1 [Source:MGI Symbol;Acc:MGI:3045960]
chr1	93306126	0.263305	0.114525	0.14878	0.0531731	2.79803	0.0130334	0.011912	0.00514157	1	promoter-TSS (ENSMUST00000112944)	-212	ENSMUST00000027492	chr1-93305704-93305961-CpG:_23-CGI	-166	ENSMUSG00000026273	Mterf4	mitochondrial transcription termination factor 4 [Source:MGI Symbol;Acc:MGI:1918355]
chr1	93306138	0.216256	0.0984125	0.117843	0.0486097	2.42427	0.0116953	0.0110367	0.015339	1	promoter-TSS (ENSMUST00000112944)	-224	ENSMUST00000027492	chr1-93305704-93305961-CpG:_23-CGI	-178	ENSMUSG00000026273	Mterf4	mitochondrial transcription termination factor 4 [Source:MGI Symbol;Acc:MGI:1918355]
chr1	93403385	0.81206	0.640865	0.171195	0.0701887	2.43907	0.0121424	0.0163344	0.0147252	1	3' UTR (ENSMUST00000058682, exon 24 of 24)	-18296	ENSMUST00000096427	chr1-93401446-93401652-CpG:_21-CGI	-1734	ENSMUSG00000034107	Ano7	anoctamin 7 [Source:MGI Symbol;Acc:MGI:3052714]
chr1	93513125	0.39884	0.511427	-0.112588	0.0556794	-2.02207	0.0130501	0.0084689	0.043169	1	intron (ENSMUST00000041983, intron 1 of 26)	1014	ENSMUST00000122402	chr1-93511776-93512054-CpG:_23-CGI	-1072	ENSMUSG00000034066	Farp2	FERM, RhoGEF and pleckstrin domain protein 2 [Source:MGI Symbol;Acc:MGI:2385126]
chr1	93513136	0.415816	0.537476	-0.121661	0.0511117	-2.38029	0.0092692	0.00820632	0.017299	1	intron (ENSMUST00000041983, intron 1 of 26)	1025	ENSMUST00000122402	chr1-93511776-93512054-CpG:_23-CGI	-1083	ENSMUSG00000034066	Farp2	FERM, RhoGEF and pleckstrin domain protein 2 [Source:MGI Symbol;Acc:MGI:2385126]
chr1	93513379	0.634347	0.781915	-0.147568	0.0715069	-2.06368	0.0110452	0.0203404	0.0390478	1	intron (ENSMUST00000041983, intron 1 of 26)	1268	ENSMUST00000122402	chr1-93511776-93512054-CpG:_23-CGI	-1326	ENSMUSG00000034066	Farp2	FERM, RhoGEF and pleckstrin domain protein 2 [Source:MGI Symbol;Acc:MGI:2385126]
chr1	93585122	0.254564	0.108213	0.146351	0.0657078	2.2273	0.0123381	0.0150453	0.0259274	1	intron (ENSMUST00000120301, intron 13 of 26)	40238	ENSMUST00000154008	chr1-93635101-93635978-CpG:_95-CGI	49979	ENSMUSG00000034066	Farp2	FERM, RhoGEF and pleckstrin domain protein 2 [Source:MGI Symbol;Acc:MGI:2385126]
chr1	93649836	0.753575	0.858396	-0.10482	0.0446949	-2.34524	0.0102417	0.00964023	0.0190146	1	Intergenic	-14115	ENSMUST00000027498	chr1-93635101-93635978-CpG:_95-CGI	-13859	NA	NA	NA
chr1	93667780	0.549723	0.681594	-0.131871	0.0590346	-2.2338	0.0112095	0.0117485	0.0254966	1	Intergenic	-17913	ENSMUST00000027499	chr1-93685454-93686634-CpG:_111-CGI	17674	NA	NA	NA
chr1	93668240	0.421943	0.316504	0.105439	0.0491048	2.14722	0.00811767	0.0089686	0.0317758	1	Intergenic	-17453	ENSMUST00000027499	chr1-93685454-93686634-CpG:_111-CGI	17214	NA	NA	NA
chr1	93688603	0.545052	0.685386	-0.140334	0.0583148	-2.40649	0.00959474	0.0120457	0.0161066	1	intron (ENSMUST00000027499, intron 2 of 4)	2910	ENSMUST00000027499	chr1-93685454-93686634-CpG:_111-CGI	-1970	ENSMUSG00000026278	Bok	BCL2-related ovarian killer [Source:MGI Symbol;Acc:MGI:1858494]
chr1	93725992	0.833655	0.948182	-0.114527	0.0510108	-2.24515	0.0116237	0.0294038	0.0247587	1	intron (ENSMUST00000112905, intron 2 of 5)	-25507	ENSMUST00000149436	chr1-93753866-93755348-CpG:_174-CGI	27874	ENSMUSG00000026279	Thap4	THAP domain containing 4 [Source:MGI Symbol;Acc:MGI:1914276]
chr1	93857689	0.2234	0.031875	0.191525	0.059922	3.19624	0.0137541	0.019587	0.00139231	0.87526	Intergenic	-3654	ENSMUST00000094663	chr1-93874525-93874841-CpG:_21-CGI	16836	NA	NA	NA
chr1	93857719	0.243559	0.0489381	0.194621	0.0687001	2.8329	0.0203306	0.0183899	0.00461271	1	Intergenic	-3624	ENSMUST00000094663	chr1-93874525-93874841-CpG:_21-CGI	16806	NA	NA	NA
chr1	93874707	0.752277	0.854627	-0.102351	0.0468179	-2.18615	0.00835639	0.0131719	0.0288049	1	exon (ENSMUST00000094663, exon 4 of 4)	13364	ENSMUST00000094663	chr1-93874525-93874841-CpG:_21-CGI	0	ENSMUSG00000094651	Gal3st2	galactose-3-O-sulfotransferase 2 [Source:MGI Symbol;Acc:MGI:2685834]
chr1	93874762	0.427724	0.593231	-0.165507	0.0627095	-2.63926	0.00967532	0.0104614	0.00830866	1	exon (ENSMUST00000094663, exon 4 of 4)	13419	ENSMUST00000094663	chr1-93874525-93874841-CpG:_21-CGI	0	ENSMUSG00000094651	Gal3st2	galactose-3-O-sulfotransferase 2 [Source:MGI Symbol;Acc:MGI:2685834]
chr1	93917168	0.864925	0.728385	0.13654	0.0452552	3.01711	0.00826526	0.00925173	0.00255195	0.996498	Intergenic	-1268	ENSMUST00000178757	chr1-93940675-93940991-CpG:_21-CGI	23507	NA	NA	NA
chr1	93940912	0.497149	0.672053	-0.174904	0.0794046	-2.20269	0.0111173	0.0180043	0.0276164	1	exon (ENSMUST00000178757, exon 4 of 4)	12876	ENSMUST00000177958	chr1-93940675-93940991-CpG:_21-CGI	0	ENSMUSG00000093805	Gm9994	predicted gene 9994 [Source:MGI Symbol;Acc:MGI:3711964]
chr1	93972369	0.769843	0.948658	-0.178816	0.0651547	-2.74448	0.0152012	0.0157354	0.00606074	1	Intergenic	-18139	ENSMUST00000097632	chr1-93940675-93940991-CpG:_21-CGI	-31379	NA	NA	NA
chr1	93991699	0.931739	0.825431	0.106308	0.0405006	2.62485	0.0087827	0.0116873	0.00866881	1	5' UTR (ENSMUST00000097632, exon 2 of 8)	1191	ENSMUST00000097632	chr1-93940675-93940991-CpG:_21-CGI	-50709	ENSMUSG00000073608	Gm6086	predicted gene 6086 [Source:MGI Symbol;Acc:MGI:3646771]
chr1	94008938	0.514912	0.640168	-0.125256	0.0634187	-1.97506	0.0156304	0.00954386	0.0482609	1	exon (ENSMUST00000097632, exon 8 of 8)	-11554	ENSMUST00000050890	chr1-93940675-93940991-CpG:_21-CGI	-67948	ENSMUSG00000073608	Gm6086	predicted gene 6086 [Source:MGI Symbol;Acc:MGI:3646771]
chr1	94009056	0.733254	0.837908	-0.104654	0.0446276	-2.34505	0.00820656	0.00975959	0.0190244	1	exon (ENSMUST00000097632, exon 8 of 8)	-11436	ENSMUST00000050890	chr1-93940675-93940991-CpG:_21-CGI	-68066	ENSMUSG00000073608	Gm6086	predicted gene 6086 [Source:MGI Symbol;Acc:MGI:3646771]
chr1	94009098	0.639254	0.779291	-0.140038	0.0584331	-2.39655	0.0102882	0.0172789	0.0165503	1	exon (ENSMUST00000097632, exon 8 of 8)	-11394	ENSMUST00000050890	chr1-93940675-93940991-CpG:_21-CGI	-68108	ENSMUSG00000073608	Gm6086	predicted gene 6086 [Source:MGI Symbol;Acc:MGI:3646771]
chr1	94009126	0.468437	0.616567	-0.148129	0.0626985	-2.36257	0.0122359	0.011734	0.0181489	1	exon (ENSMUST00000097632, exon 8 of 8)	-11366	ENSMUST00000050890	chr1-93940675-93940991-CpG:_21-CGI	-68136	ENSMUSG00000073608	Gm6086	predicted gene 6086 [Source:MGI Symbol;Acc:MGI:3646771]
chr1	94009162	0.565733	0.729735	-0.164002	0.0671082	-2.44385	0.0102641	0.0192126	0.0145316	1	exon (ENSMUST00000097632, exon 8 of 8)	-11330	ENSMUST00000050890	chr1-93940675-93940991-CpG:_21-CGI	-68172	ENSMUSG00000073608	Gm6086	predicted gene 6086 [Source:MGI Symbol;Acc:MGI:3646771]
chr1	94009194	0.489451	0.667057	-0.177606	0.0666509	-2.66472	0.010385	0.0119101	0.0077053	1	exon (ENSMUST00000097632, exon 8 of 8)	-11298	ENSMUST00000050890	chr1-93940675-93940991-CpG:_21-CGI	-68204	ENSMUSG00000073608	Gm6086	predicted gene 6086 [Source:MGI Symbol;Acc:MGI:3646771]
chr1	94009198	0.300556	0.461523	-0.160967	0.0655507	-2.45561	0.0101383	0.0108971	0.0140647	1	exon (ENSMUST00000097632, exon 8 of 8)	-11294	ENSMUST00000050890	chr1-93940675-93940991-CpG:_21-CGI	-68208	ENSMUSG00000073608	Gm6086	predicted gene 6086 [Source:MGI Symbol;Acc:MGI:3646771]
chr1	94009233	0.49399	0.686304	-0.192314	0.0772775	-2.48862	0.0139402	0.0164629	0.0128241	1	exon (ENSMUST00000097632, exon 8 of 8)	-11259	ENSMUST00000050890	chr1-93940675-93940991-CpG:_21-CGI	-68243	ENSMUSG00000073608	Gm6086	predicted gene 6086 [Source:MGI Symbol;Acc:MGI:3646771]
chr1	94009263	0.68331	0.820225	-0.136914	0.0663527	-2.06343	0.0109976	0.0169395	0.0390718	1	exon (ENSMUST00000097632, exon 8 of 8)	-11229	ENSMUST00000050890	chr1-93940675-93940991-CpG:_21-CGI	-68273	ENSMUSG00000073608	Gm6086	predicted gene 6086 [Source:MGI Symbol;Acc:MGI:3646771]
chr1	94078315	0.47108	0.612636	-0.141556	0.0705017	-2.00783	0.0113644	0.013204	0.0446614	1	Intergenic	-25763	ENSMUST00000027507	chr1-93940675-93940991-CpG:_21-CGI	-137325	NA	NA	NA
chr1	94086400	0.584367	0.718506	-0.134139	0.0659641	-2.03351	0.0153775	0.0106145	0.042001	1	Intergenic	-33848	ENSMUST00000027507	chr1-93940675-93940991-CpG:_21-CGI	-145410	NA	NA	NA
chr1	94269876	0.510733	0.338828	0.171905	0.0621468	2.76611	0.0119677	0.0103095	0.00567298	1	Intergenic	-217324	ENSMUST00000027507	chr1-93940675-93940991-CpG:_21-CGI	-328886	NA	NA	NA
chr1	95064672	0.497275	0.700051	-0.202777	0.0842914	-2.40566	0.0153318	0.0152092	0.0161432	1	Intergenic	-24630	ENSMUST00000158685	chr1-95313518-95314246-CpG:_81-CGI	248846	NA	NA	NA
chr1	95132928	0.662756	0.822412	-0.159657	0.0588009	-2.71521	0.0101035	0.0142713	0.00662346	1	Intergenic	-92886	ENSMUST00000158685	chr1-95313518-95314246-CpG:_81-CGI	180590	NA	NA	NA
chr1	95666044	0.0525778	0.178194	-0.125616	0.0538224	-2.3339	0.0122443	0.017841	0.0196011	1	intron (ENSMUST00000043336, intron 1 of 4)	1549	ENSMUST00000043336	chr1-95667365-95667768-CpG:_35-CGI	1321	ENSMUSG00000040710	St8sia4	ST8 alpha-N-acetyl-neuraminide alpha-2,8-sialyltransferase 4 [Source:MGI Symbol;Acc:MGI:106018]
chr1	95666465	0.0757274	0.211826	-0.136098	0.0603288	-2.25594	0.020475	0.0140897	0.0240743	1	intron (ENSMUST00000043336, intron 1 of 4)	1128	ENSMUST00000043336	chr1-95667365-95667768-CpG:_35-CGI	900	ENSMUSG00000040710	St8sia4	ST8 alpha-N-acetyl-neuraminide alpha-2,8-sialyltransferase 4 [Source:MGI Symbol;Acc:MGI:106018]
chr1	95668881	0.43369	0.571578	-0.137888	0.0646022	-2.13441	0.0153266	0.0106303	0.0328089	1	Intergenic	-1288	ENSMUST00000043336	chr1-95667365-95667768-CpG:_35-CGI	-1114	NA	NA	NA
chr1	96646571	0.787487	0.635863	0.151624	0.0769169	1.97127	0.0170219	0.0151317	0.0486927	1	Intergenic	29473	ENSMUST00000178491	chr1-96872144-96872429-CpG:_23-CGI	225573	NA	NA	NA
chr1	96799599	0.766543	0.894852	-0.128309	0.0643864	-1.99279	0.0161044	0.0239115	0.0462842	1	Intergenic	37569	ENSMUST00000104067	chr1-96872144-96872429-CpG:_23-CGI	72545	NA	NA	NA
chr1	96799667	0.475299	0.782241	-0.306942	0.0821969	-3.73423	0.0138343	0.0167624	0.000188291	0.499923	Intergenic	37637	ENSMUST00000104067	chr1-96872144-96872429-CpG:_23-CGI	72477	NA	NA	NA
chr1	97552770	0.277504	0.543336	-0.265832	0.0983756	-2.70222	0.0156746	0.0173762	0.0068879	1	Intergenic	108905	ENSMUST00000142234	chr1-97660683-97662278-CpG:_183-CGI	107913	NA	NA	NA
chr1	97553275	0.635128	0.777783	-0.142655	0.0500383	-2.85092	0.00913994	0.00886668	0.00435928	1	Intergenic	108400	ENSMUST00000142234	chr1-97660683-97662278-CpG:_183-CGI	107408	NA	NA	NA
chr1	97630590	0.450959	0.295164	0.155795	0.0704394	2.21176	0.0103175	0.0199363	0.0269831	1	Intergenic	31085	ENSMUST00000142234	chr1-97660683-97662278-CpG:_183-CGI	30093	NA	NA	NA
chr1	97630658	0.373634	0.516117	-0.142483	0.0726906	-1.96013	0.0113694	0.0124557	0.0499808	1	Intergenic	31017	ENSMUST00000142234	chr1-97660683-97662278-CpG:_183-CGI	30025	NA	NA	NA
chr1	97660131	0.285436	0.407402	-0.121966	0.0611069	-1.99595	0.0107773	0.0140067	0.0459399	1	intron (ENSMUST00000053033, intron 1 of 2)	1544	ENSMUST00000142234	chr1-97660683-97662278-CpG:_183-CGI	552	ENSMUSG00000044768	D1Ertd622e	DNA segment, Chr 1, ERATO Doi 622, expressed [Source:MGI Symbol;Acc:MGI:1277184]
chr1	97662707	0.615843	0.819782	-0.20394	0.0554711	-3.6765	0.00951126	0.0146641	0.000236453	0.533032	promoter-TSS (ENSMUST00000053033)	-634	ENSMUST00000149927	chr1-97660683-97662278-CpG:_183-CGI	-430	ENSMUSG00000044768	D1Ertd622e	DNA segment, Chr 1, ERATO Doi 622, expressed [Source:MGI Symbol;Acc:MGI:1277184]
chr1	97726925	0.373123	0.639681	-0.266558	0.0912384	-2.92155	0.0236436	0.013816	0.00348294	1	intron (ENSMUST00000042509, intron 23 of 27)	-11777	ENSMUST00000137758	chr1-97769532-97770690-CpG:_95-CGI	42607	ENSMUSG00000040648	Ppip5k2	diphosphoinositol pentakisphosphate kinase 2 [Source:MGI Symbol;Acc:MGI:2142810]
chr1	97773054	0.587018	0.774193	-0.187175	0.0832288	-2.24892	0.0274681	0.0241721	0.0245175	1	intron (ENSMUST00000112842, intron 1 of 2)	-2644	ENSMUST00000042509	chr1-97769532-97770690-CpG:_95-CGI	-2365	ENSMUSG00000026333	Gin1	gypsy retrotransposon integrase 1 [Source:MGI Symbol;Acc:MGI:2182036]
chr1	97821771	0.880996	0.750756	0.13024	0.0519227	2.50835	0.0117008	0.0126142	0.0121296	1	TTS (ENSMUST00000162681)	4213	ENSMUST00000160210	chr1-97769532-97770690-CpG:_95-CGI	-51082	ENSMUSG00000026335	Pam	peptidylglycine alpha-amidating monooxygenase [Source:MGI Symbol;Acc:MGI:97475]
chr1	97821784	0.827371	0.673711	0.15366	0.0708548	2.16867	0.0108954	0.0270703	0.0301081	1	TTS (ENSMUST00000162681)	4200	ENSMUST00000160210	chr1-97769532-97770690-CpG:_95-CGI	-51095	ENSMUSG00000026335	Pam	peptidylglycine alpha-amidating monooxygenase [Source:MGI Symbol;Acc:MGI:97475]
chr1	97834441	0.234407	0.0846131	0.149794	0.0532938	2.81072	0.0151197	0.014932	0.00494309	1	exon (ENSMUST00000162681, exon 3 of 5)	205	ENSMUST00000159585	chr1-97769532-97770690-CpG:_95-CGI	-63752	ENSMUSG00000026335	Pam	peptidylglycine alpha-amidating monooxygenase [Source:MGI Symbol;Acc:MGI:97475]
chr1	97834456	0.500986	0.316905	0.184081	0.0726743	2.53296	0.0183335	0.0127655	0.0113103	1	exon (ENSMUST00000162681, exon 3 of 5)	190	ENSMUST00000159585	chr1-97769532-97770690-CpG:_95-CGI	-63767	ENSMUSG00000026335	Pam	peptidylglycine alpha-amidating monooxygenase [Source:MGI Symbol;Acc:MGI:97475]
chr1	97848663	0.390983	0.504578	-0.113595	0.0533161	-2.1306	0.0107117	0.00869261	0.0331221	1	intron (ENSMUST00000161567, intron 14 of 23)	-7783	ENSMUST00000162803	chr1-97769532-97770690-CpG:_95-CGI	-77974	ENSMUSG00000026335	Pam	peptidylglycine alpha-amidating monooxygenase [Source:MGI Symbol;Acc:MGI:97475]
chr1	97865773	0.80944	0.951409	-0.141969	0.0594911	-2.38639	0.0141323	0.0193813	0.0170145	1	intron (ENSMUST00000058762, intron 14 of 25)	-1310	ENSMUST00000161071	chr1-97769532-97770690-CpG:_95-CGI	-95084	ENSMUSG00000026335	Pam	peptidylglycine alpha-amidating monooxygenase [Source:MGI Symbol;Acc:MGI:97475]
chr1	97975397	0.82358	0.961578	-0.137998	0.0457223	-3.01818	0.0119268	0.0168081	0.00254296	0.996498	intron (ENSMUST00000162426, intron 2 of 2)	1670	ENSMUST00000159428	chr1-97976934-97977255-CpG:_42-CGI	1537	ENSMUSG00000026335	Pam	peptidylglycine alpha-amidating monooxygenase [Source:MGI Symbol;Acc:MGI:97475]
chr1	98274330	0.735304	0.897802	-0.162498	0.0642888	-2.52762	0.0189644	0.0166183	0.0114837	1	Intergenic	10808	ENSMUST00000180540	chr1-98095047-98095891-CpG:_82-CGI	-178440	NA	NA	NA
chr1	98589564	0.624821	0.845887	-0.221066	0.0754616	-2.92952	0.0141312	0.0244452	0.00339491	1	Intergenic	40114	ENSMUST00000178484	chr1-98095047-98095891-CpG:_82-CGI	-493674	NA	NA	NA
chr1	98695523	0.219535	0.375613	-0.156078	0.076219	-2.04776	0.0274259	0.0121883	0.0405839	1	Intergenic	146073	ENSMUST00000178484	chr1-98095047-98095891-CpG:_82-CGI	-599633	NA	NA	NA
chr1	98813914	0.370409	0.53543	-0.16502	0.0679605	-2.42818	0.0102013	0.0150022	0.0151749	1	Intergenic	-203449	ENSMUST00000157179	chr1-98095047-98095891-CpG:_82-CGI	-718024	NA	NA	NA
chr1	99635576	0.95372	0.844846	0.108874	0.0461393	2.35969	0.0140014	0.0136511	0.0182904	1	Intergenic	-137188	ENSMUST00000086738	chr1-98095047-98095891-CpG:_82-CGI	-1539686	NA	NA	NA
chr1	99753225	0.352555	0.507477	-0.154922	0.0713813	-2.17034	0.0131537	0.0119862	0.0299812	1	Intergenic	-19539	ENSMUST00000086738	chr1-98095047-98095891-CpG:_82-CGI	-1657335	NA	NA	NA
chr1	99790629	0.811745	0.685766	0.125979	0.0616189	2.04449	0.0196985	0.0102929	0.0409054	1	exon (ENSMUST00000117372, exon 1 of 1)	395	ENSMUST00000117372	chr1-98095047-98095891-CpG:_82-CGI	-1694739	ENSMUSG00000082431	Tdpx-ps1	thioredoxin peroxidase, pseudogene 1 [Source:MGI Symbol;Acc:MGI:1321403]
chr1	99791044	0.974532	0.800696	0.173836	0.0558984	3.10985	0.0178532	0.0157856	0.00187181	0.934099	promoter-TSS (ENSMUST00000117372)	-20	ENSMUST00000117372	chr1-98095047-98095891-CpG:_82-CGI	-1695154	ENSMUSG00000082431	Tdpx-ps1	thioredoxin peroxidase, pseudogene 1 [Source:MGI Symbol;Acc:MGI:1321403]
chr1	100006217	0.498153	0.724135	-0.225982	0.0964944	-2.34192	0.0159763	0.0203275	0.0191849	1	intron (ENSMUST00000086738, intron 3 of 23)	-215193	ENSMUST00000117372	chr1-98095047-98095891-CpG:_82-CGI	-1910327	ENSMUSG00000067028	Cntnap5b	contactin associated protein-like 5B [Source:MGI Symbol;Acc:MGI:3664583]
chr1	100282451	0.844528	0.967387	-0.122859	0.0528397	-2.32513	0.0255157	0.0154848	0.0200649	1	intron (ENSMUST00000086738, intron 13 of 23)	-29404	ENSMUST00000157258	chr1-98095047-98095891-CpG:_82-CGI	-2186561	ENSMUSG00000067028	Cntnap5b	contactin associated protein-like 5B [Source:MGI Symbol;Acc:MGI:3664583]
chr1	100282842	0.810917	0.690513	0.120404	0.0610422	1.97248	0.0103565	0.0114452	0.0485554	1	intron (ENSMUST00000086738, intron 13 of 23)	-29795	ENSMUST00000157258	chr1-98095047-98095891-CpG:_82-CGI	-2186952	ENSMUSG00000067028	Cntnap5b	contactin associated protein-like 5B [Source:MGI Symbol;Acc:MGI:3664583]
chr1	101287003	0.535699	0.703909	-0.16821	0.0837451	-2.0086	0.0129912	0.0156697	0.0445798	1	Intergenic	425211	ENSMUST00000103851	chr1-98095047-98095891-CpG:_82-CGI	-3191113	NA	NA	NA
chr1	101806515	0.881874	0.992254	-0.11038	0.0499649	-2.20915	0.0287054	0.0226517	0.0271645	1	Intergenic	300064	ENSMUST00000104107	chr1-104768481-104768920-CpG:_32-CGI	2961966	NA	NA	NA
chr1	102527123	0.923133	0.762992	0.160141	0.0631754	2.53487	0.0167916	0.0136577	0.011249	1	Intergenic	-113103	ENSMUST00000157885	chr1-104768481-104768920-CpG:_32-CGI	2241358	NA	NA	NA
chr1	102825711	0.19819	0.404545	-0.206355	0.0836874	-2.46579	0.0181419	0.0195812	0.0136713	1	Intergenic	127836	ENSMUST00000157283	chr1-104768481-104768920-CpG:_32-CGI	1942770	NA	NA	NA
chr1	104019785	0.420024	0.59961	-0.179585	0.084588	-2.12306	0.0140922	0.0141531	0.0337487	1	Intergenic	-466171	ENSMUST00000157536	chr1-104768481-104768920-CpG:_32-CGI	748696	NA	NA	NA
chr1	104756127	0.496698	0.242993	0.253704	0.0865816	2.93023	0.0199486	0.0291465	0.00338707	1	Intergenic	11458	ENSMUST00000117011	chr1-104768481-104768920-CpG:_32-CGI	12354	NA	NA	NA
chr1	104994333	0.17114	0.0642089	0.106931	0.0514298	2.07916	0.0177689	0.0114767	0.037603	1	exon (ENSMUST00000062528, exon 12 of 12)	-82001	ENSMUST00000159213	chr1-104993908-104994456-CpG:_51-CGI	0	ENSMUSG00000050840	Cdh20	cadherin 20 [Source:MGI Symbol;Acc:MGI:1346069]
chr1	105116447	0.689877	0.811399	-0.121522	0.0543735	-2.23495	0.0105257	0.0184206	0.0254204	1	Intergenic	-204115	ENSMUST00000159213	chr1-104993908-104994456-CpG:_51-CGI	-121992	NA	NA	NA
chr1	105320133	0.800553	0.669898	0.130655	0.0648988	2.01321	0.0110618	0.0118233	0.0440929	1	intron (ENSMUST00000172299, intron 1 of 1)	-35873	ENSMUST00000181383	chr1-105355962-105356898-CpG:_77-CGI	35829	ENSMUSG00000047496	Rnf152	ring finger protein 152 [Source:MGI Symbol;Acc:MGI:2443787]
chr1	105355138	0.3195	0.437158	-0.117658	0.0527885	-2.22885	0.00842941	0.00950467	0.0258238	1	promoter-TSS (ENSMUST00000181383)	-868	ENSMUST00000181383	chr1-105355962-105356898-CpG:_77-CGI	824	ENSMUSG00000097482	Gm17634	predicted gene, 17634 [Source:MGI Symbol;Acc:MGI:4937268]
chr1	105355370	0.044813	0.185406	-0.140593	0.0516296	-2.72311	0.0158246	0.0185166	0.00646699	1	promoter-TSS (ENSMUST00000181383)	-636	ENSMUST00000181383	chr1-105355962-105356898-CpG:_77-CGI	592	ENSMUSG00000097482	Gm17634	predicted gene, 17634 [Source:MGI Symbol;Acc:MGI:4937268]
chr1	105661593	0.593429	0.809274	-0.215845	0.087511	-2.46649	0.0148317	0.01716	0.0136443	1	Intergenic	-2267	ENSMUST00000039173	chr1-105663826-105664647-CpG:_76-CGI	2233	NA	NA	NA
chr1	105661806	0.691624	0.854781	-0.163156	0.075642	-2.15695	0.0146208	0.0286188	0.0310092	1	Intergenic	-2054	ENSMUST00000039173	chr1-105663826-105664647-CpG:_76-CGI	2020	NA	NA	NA
chr1	105781201	0.133306	0.256908	-0.123603	0.0453982	-2.72263	0.00773185	0.0118832	0.00647641	1	intron (ENSMUST00000027559, intron 1 of 9)	479	ENSMUST00000027559	chr1-105663826-105664647-CpG:_76-CGI	-116555	ENSMUSG00000026321	Tnfrsf11a	tumor necrosis factor receptor superfamily, member 11a, NFKB activator [Source:MGI Symbol;Acc:MGI:1314891]
chr1	105782318	0.465031	0.604622	-0.139591	0.0670508	-2.08187	0.0101168	0.0125514	0.0373546	1	intron (ENSMUST00000027559, intron 1 of 9)	1596	ENSMUST00000027559	chr1-105663826-105664647-CpG:_76-CGI	-117672	ENSMUSG00000026321	Tnfrsf11a	tumor necrosis factor receptor superfamily, member 11a, NFKB activator [Source:MGI Symbol;Acc:MGI:1314891]
chr1	105844821	0.439594	0.290872	0.148722	0.0677059	2.19659	0.0170788	0.0109188	0.0280495	1	exon (ENSMUST00000027559, exon 10 of 10)	64099	ENSMUST00000027559	chr1-105989879-105991754-CpG:_182-CGI	145058	ENSMUSG00000026321	Tnfrsf11a	tumor necrosis factor receptor superfamily, member 11a, NFKB activator [Source:MGI Symbol;Acc:MGI:1314891]
chr1	105881030	0.267942	0.376978	-0.109036	0.0529005	-2.06115	0.00907418	0.00920557	0.039289	1	Intergenic	-64523	ENSMUST00000158581	chr1-105989879-105991754-CpG:_182-CGI	108849	NA	NA	NA
chr1	105881479	0.607029	0.79678	-0.189751	0.0832125	-2.28031	0.0185694	0.0192697	0.0225891	1	Intergenic	-64074	ENSMUST00000158581	chr1-105989879-105991754-CpG:_182-CGI	108400	NA	NA	NA
chr1	105907669	0.734186	0.96252	-0.228334	0.0597544	-3.82121	0.0145292	0.0166451	0.000132798	0.451574	Intergenic	-37884	ENSMUST00000158581	chr1-105989879-105991754-CpG:_182-CGI	82210	NA	NA	NA
chr1	105988930	0.598046	0.721796	-0.12375	0.0597633	-2.07067	0.0127399	0.010913	0.03839	1	Intergenic	-1475	ENSMUST00000119166	chr1-105989879-105991754-CpG:_182-CGI	949	NA	NA	NA
chr1	105991893	0.231462	0.0721662	0.159296	0.0607102	2.62387	0.0160028	0.0137045	0.00869358	1	intron (ENSMUST00000119166, intron 1 of 12)	1205	ENSMUST00000118196	chr1-105989879-105991754-CpG:_182-CGI	-140	ENSMUSG00000038866	Zcchc2	zinc finger, CCHC domain containing 2 [Source:MGI Symbol;Acc:MGI:2444114]
chr1	106037512	0.761142	0.912175	-0.151033	0.0636347	-2.37343	0.0130964	0.0167841	0.0176235	1	Intergenic	25769	ENSMUST00000131830	chr1-105993773-105994038-CpG:_33-CGI	-43475	NA	NA	NA
chr1	106108241	0.465926	0.679616	-0.21369	0.0914459	-2.3368	0.0252883	0.015705	0.0194498	1	Intergenic	18174	ENSMUST00000180947	chr1-106171429-106173330-CpG:_184-CGI	63188	NA	NA	NA
chr1	106162831	0.639505	0.764834	-0.125329	0.0562062	-2.22981	0.00805423	0.016216	0.0257599	1	Intergenic	-8920	ENSMUST00000061047	chr1-106171429-106173330-CpG:_184-CGI	8598	NA	NA	NA
chr1	106173500	0.244227	0.373425	-0.129198	0.0498188	-2.59336	0.00860592	0.00919113	0.00950439	1	intron (ENSMUST00000135810, intron 1 of 2)	1749	ENSMUST00000135810	chr1-106171429-106173330-CpG:_184-CGI	-171	ENSMUSG00000044340	Phlpp1	PH domain and leucine rich repeat protein phosphatase 1 [Source:MGI Symbol;Acc:MGI:2138327]
chr1	106192889	0.808678	0.946055	-0.137377	0.0620674	-2.21335	0.0138697	0.0180298	0.0268733	1	intron (ENSMUST00000135810, intron 1 of 2)	21138	ENSMUST00000135810	chr1-106171429-106173330-CpG:_184-CGI	-19560	ENSMUSG00000044340	Phlpp1	PH domain and leucine rich repeat protein phosphatase 1 [Source:MGI Symbol;Acc:MGI:2138327]
chr1	106317269	0.286906	0.426904	-0.139998	0.0588776	-2.37778	0.0120009	0.011132	0.0174174	1	promoter-TSS (ENSMUST00000124895)	32	ENSMUST00000124895	chr1-106171429-106173330-CpG:_184-CGI	-143940	ENSMUSG00000044340	Phlpp1	PH domain and leucine rich repeat protein phosphatase 1 [Source:MGI Symbol;Acc:MGI:2138327]
chr1	106401449	0.142101	0.28835	-0.14625	0.0502046	-2.91307	0.0126642	0.00991844	0.00357889	1	Intergenic	84212	ENSMUST00000124895	chr1-106171429-106173330-CpG:_184-CGI	-228120	NA	NA	NA
chr1	106401517	0.14985	0.320835	-0.170984	0.067174	-2.54539	0.0150276	0.0162995	0.0109155	1	Intergenic	84280	ENSMUST00000124895	chr1-106171429-106173330-CpG:_184-CGI	-228188	NA	NA	NA
chr1	106466715	0.554041	0.761592	-0.207551	0.0908649	-2.28417	0.0213731	0.0167363	0.0223613	1	Intergenic	-75227	ENSMUST00000144260	chr1-106712493-106712947-CpG:_32-CGI	245778	NA	NA	NA
chr1	106612807	0.776366	0.899552	-0.123187	0.0549053	-2.24362	0.0126877	0.0201887	0.0248568	1	intron (ENSMUST00000112751, intron 1 of 1)	70865	ENSMUST00000149909	chr1-106712493-106712947-CpG:_32-CGI	99686	ENSMUSG00000057329	Bcl2	B cell leukemia/lymphoma 2 [Source:MGI Symbol;Acc:MGI:88138]
chr1	106613049	0.744865	0.862877	-0.118013	0.0546087	-2.16107	0.0140697	0.0117	0.0306903	1	intron (ENSMUST00000112751, intron 1 of 1)	71107	ENSMUST00000149909	chr1-106712493-106712947-CpG:_32-CGI	99444	ENSMUSG00000057329	Bcl2	B cell leukemia/lymphoma 2 [Source:MGI Symbol;Acc:MGI:88138]
chr1	106709668	0.41664	0.590397	-0.173757	0.0778381	-2.23229	0.0144272	0.0136414	0.025596	1	intron (ENSMUST00000112751, intron 1 of 1)	4605	ENSMUST00000112751	chr1-106712493-106712947-CpG:_32-CGI	2825	ENSMUSG00000057329	Bcl2	B cell leukemia/lymphoma 2 [Source:MGI Symbol;Acc:MGI:88138]
chr1	106716955	0.646408	0.777277	-0.130869	0.0657433	-1.99061	0.0179834	0.014667	0.0465237	1	Intergenic	-2682	ENSMUST00000112751	chr1-106713656-106714232-CpG:_51-CGI	-2724	NA	NA	NA
chr1	106736104	0.353817	0.555718	-0.201901	0.0769062	-2.62529	0.0116615	0.0155575	0.00865742	1	intron (ENSMUST00000010049, intron 7 of 9)	-21831	ENSMUST00000112751	chr1-106713656-106714232-CpG:_51-CGI	-21873	ENSMUSG00000009905	Kdsr	3-ketodihydrosphingosine reductase [Source:MGI Symbol;Acc:MGI:1918000]
chr1	106883726	0.300103	0.502322	-0.202219	0.0767942	-2.63326	0.0142563	0.0132715	0.00845694	1	TTS (ENSMUST00000112729)	5170	ENSMUST00000120271	chr1-106796242-106796781-CpG:_55-CGI	-86946	ENSMUSG00000067006	Serpinb5	serine (or cysteine) peptidase inhibitor, clade B, member 5 [Source:MGI Symbol;Acc:MGI:109579]
chr1	107365319	0.688826	0.502818	0.186008	0.0895756	2.07655	0.0141283	0.0171378	0.0378432	1	intron (ENSMUST00000027566, intron 1 of 7)	3391	ENSMUST00000027566	chr1-106796242-106796781-CpG:_55-CGI	-568539	ENSMUSG00000026327	Serpinb11	serine (or cysteine) peptidase inhibitor, clade B (ovalbumin), member 11 [Source:MGI Symbol;Acc:MGI:1914207]
chr1	107384616	0.631011	0.752855	-0.121844	0.0618476	-1.97006	0.0123663	0.0109905	0.0488313	1	TTS (ENSMUST00000147509)	2795	ENSMUST00000147509	chr1-106796242-106796781-CpG:_55-CGI	-587836	ENSMUSG00000087210	Gm15391	predicted gene 15391 [Source:MGI Symbol;Acc:MGI:3705314]
chr1	107389879	0.600067	0.761231	-0.161164	0.0809953	-1.9898	0.0138419	0.0175967	0.0466132	1	Intergenic	-2468	ENSMUST00000147509	chr1-106796242-106796781-CpG:_55-CGI	-593099	NA	NA	NA
chr1	107397637	0.422569	0.29911	0.123459	0.0620315	1.99025	0.0101266	0.0107339	0.0465629	1	Intergenic	-2017	ENSMUST00000154538	chr1-106796242-106796781-CpG:_55-CGI	-600857	NA	NA	NA
chr1	107440050	0.71975	0.860755	-0.141005	0.0575973	-2.44812	0.0165151	0.0127859	0.0143604	1	TTS (ENSMUST00000158653)	126	ENSMUST00000158653	chr1-106796242-106796781-CpG:_55-CGI	-643270	ENSMUSG00000089278	Gm24553	predicted gene, 24553 [Source:MGI Symbol;Acc:MGI:5454330]
chr1	108377093	0.977338	0.793875	0.183463	0.0723388	2.53616	0.0164	0.0369296	0.0112075	1	Intergenic	484120	ENSMUST00000104049	chr1-106796242-106796781-CpG:_55-CGI	-1580313	NA	NA	NA
chr1	108810575	0.950958	0.812493	0.138465	0.0550298	2.51618	0.0192834	0.0183389	0.0118633	1	Intergenic	812561	ENSMUST00000158412	chr1-109982432-109983228-CpG:_58-CGI	1171857	NA	NA	NA
chr1	110231882	0.292339	0.433885	-0.141546	0.0714706	-1.98047	0.0111277	0.0126486	0.0476503	1	Intergenic	132588	ENSMUST00000134301	chr1-109982432-109983228-CpG:_58-CGI	-248655	NA	NA	NA
chr1	110275694	0.395575	0.250087	0.145487	0.068955	2.10989	0.0160107	0.0125435	0.0348678	1	Intergenic	176400	ENSMUST00000134301	chr1-109982432-109983228-CpG:_58-CGI	-292467	NA	NA	NA
chr1	110905720	0.780121	0.564569	0.215551	0.0767819	2.80732	0.0148542	0.018135	0.00499557	1	intron (ENSMUST00000094626, intron 9 of 11)	71651	ENSMUST00000094626	chr1-109982432-109983228-CpG:_58-CGI	-922493	ENSMUSG00000047216	Cdh19	cadherin 19, type 2 [Source:MGI Symbol;Acc:MGI:3588198]
chr1	112294652	0.68865	0.798647	-0.109997	0.0487875	-2.25461	0.011334	0.00789707	0.0241579	1	Intergenic	-173258	ENSMUST00000158066	chr1-112416534-112416951-CpG:_31-CGI	121882	NA	NA	NA
chr1	112456221	0.139824	0.24405	-0.104226	0.0467698	-2.22849	0.0142356	0.00838079	0.025848	1	Intergenic	-11689	ENSMUST00000158066	chr1-112416534-112416951-CpG:_31-CGI	-39271	NA	NA	NA
chr1	112456720	0.61005	0.721998	-0.111948	0.0532109	-2.10386	0.010457	0.00873778	0.0353906	1	Intergenic	-11190	ENSMUST00000158066	chr1-112416534-112416951-CpG:_31-CGI	-39770	NA	NA	NA
chr1	112486395	0.706941	0.8922	-0.185259	0.0792321	-2.33818	0.0205926	0.0151539	0.0193779	1	Intergenic	18485	ENSMUST00000158066	chr1-112416534-112416951-CpG:_31-CGI	-69445	NA	NA	NA
chr1	113963177	0.620824	0.764598	-0.143775	0.0711582	-2.02049	0.0148703	0.012595	0.0433324	1	intron (ENSMUST00000180837, intron 1 of 2)	956	ENSMUST00000180837	chr1-112416534-112416951-CpG:_31-CGI	-1546227	ENSMUSG00000097648	9330185C12Rik	RIKEN cDNA 9330185C12 gene [Source:MGI Symbol;Acc:MGI:1924761]
chr1	115471262	0.967674	0.857311	0.110363	0.0556078	1.98467	0.0171899	0.0237983	0.0471808	1	Intergenic	-213493	ENSMUST00000043725	chr1-118310997-118311533-CpG:_57-CGI	2839735	NA	NA	NA
chr1	115471302	0.603063	0.785167	-0.182104	0.0920667	-1.97796	0.0173966	0.0157759	0.0479336	1	Intergenic	-213453	ENSMUST00000043725	chr1-118310997-118311533-CpG:_57-CGI	2839695	NA	NA	NA
chr1	115552446	0.690772	0.830579	-0.139807	0.050802	-2.75199	0.00944159	0.0123467	0.00592335	1	Intergenic	-132309	ENSMUST00000043725	chr1-118310997-118311533-CpG:_57-CGI	2758551	NA	NA	NA
chr1	115552481	0.468418	0.651476	-0.183058	0.0630037	-2.90551	0.00923739	0.0141873	0.00366658	1	Intergenic	-132274	ENSMUST00000043725	chr1-118310997-118311533-CpG:_57-CGI	2758516	NA	NA	NA
chr1	117520029	0.387539	0.251048	0.136491	0.0676482	2.01767	0.0113714	0.0158542	0.0436259	1	Intergenic	-16271	ENSMUST00000083931	chr1-118310997-118311533-CpG:_57-CGI	790968	NA	NA	NA
chr1	118310078	0.687726	0.807424	-0.119699	0.0526589	-2.27309	0.00899452	0.0109987	0.0230205	1	intron (ENSMUST00000027623, intron 1 of 5)	1053	ENSMUST00000027623	chr1-118310997-118311533-CpG:_57-CGI	919	ENSMUSG00000026374	Tsn	translin [Source:MGI Symbol;Acc:MGI:109263]
chr1	118428907	0.579063	0.441123	0.13794	0.0543967	2.53581	0.00781752	0.0091254	0.0112186	1	intron (ENSMUST00000178710, intron 2 of 36)	24577	ENSMUST00000104069	chr1-118459277-118459794-CpG:_37-CGI	30370	ENSMUSG00000064302	Clasp1	CLIP associating protein 1 [Source:MGI Symbol;Acc:MGI:1923957]
chr1	118453464	0.858422	0.59191	0.266512	0.0835111	3.19134	0.0252324	0.014367	0.00141617	0.877376	promoter-TSS (ENSMUST00000104069)	20	ENSMUST00000104069	chr1-118459277-118459794-CpG:_37-CGI	5813	ENSMUSG00000077257	Gm26080	predicted gene, 26080 [Source:MGI Symbol;Acc:MGI:5455857]
chr1	118460078	0.555021	0.68936	-0.134339	0.0575956	-2.33244	0.00855448	0.0125371	0.0196773	1	promoter-TSS (ENSMUST00000116892)	-814	ENSMUST00000116892	chr1-118459277-118459794-CpG:_37-CGI	-285	ENSMUSG00000080542	Gm22710	predicted gene, 22710 [Source:MGI Symbol;Acc:MGI:5452487]
chr1	118481406	0.632652	0.739975	-0.107322	0.054596	-1.96576	0.0111953	0.0100087	0.0493265	1	intron (ENSMUST00000178710, intron 8 of 36)	-22142	ENSMUST00000116892	chr1-118459277-118459794-CpG:_37-CGI	-21613	ENSMUSG00000064302	Clasp1	CLIP associating protein 1 [Source:MGI Symbol;Acc:MGI:1923957]
chr1	118756646	0.277692	0.396746	-0.119053	0.0583625	-2.03989	0.010208	0.0126671	0.0413613	1	Intergenic	74826	ENSMUST00000157738	chr1-118837394-118838033-CpG:_46-CGI	80748	NA	NA	NA
chr1	118769332	0.386183	0.55965	-0.173468	0.0776934	-2.23272	0.0108833	0.0227693	0.0255675	1	Intergenic	87512	ENSMUST00000157738	chr1-118837394-118838033-CpG:_46-CGI	68062	NA	NA	NA
chr1	118772174	0.764301	0.619404	0.144897	0.0636741	2.2756	0.0142542	0.0111299	0.0228697	1	Intergenic	90354	ENSMUST00000157738	chr1-118837394-118838033-CpG:_46-CGI	65220	NA	NA	NA
chr1	118776921	0.168211	0.0284823	0.139729	0.0600678	2.32618	0.0282059	0.0194873	0.020009	1	Intergenic	95101	ENSMUST00000157738	chr1-118837394-118838033-CpG:_46-CGI	60473	NA	NA	NA
chr1	118825802	0.107749	0.00468222	0.103066	0.038525	2.67531	0.0151652	0.0214439	0.00746595	1	Intergenic	143982	ENSMUST00000157738	chr1-118837394-118838033-CpG:_46-CGI	11592	NA	NA	NA
chr1	118837449	0.974721	0.824533	0.150188	0.046163	3.25344	0.0138957	0.0129198	0.00114018	0.833982	exon (ENSMUST00000062483, exon 14 of 14)	145138	ENSMUST00000159678	chr1-118837394-118838033-CpG:_46-CGI	0	ENSMUSG00000048402	Gli2	GLI-Kruppel family member GLI2 [Source:MGI Symbol;Acc:MGI:95728]
chr1	118837452	0.985114	0.876757	0.108357	0.0418832	2.58713	0.0156617	0.0159276	0.00967781	1	exon (ENSMUST00000062483, exon 14 of 14)	145135	ENSMUST00000159678	chr1-118837394-118838033-CpG:_46-CGI	0	ENSMUSG00000048402	Gli2	GLI-Kruppel family member GLI2 [Source:MGI Symbol;Acc:MGI:95728]
chr1	118837701	0.858289	0.991961	-0.133673	0.0476165	-2.80728	0.0138843	0.0224912	0.00499617	1	exon (ENSMUST00000062483, exon 14 of 14)	144886	ENSMUST00000159678	chr1-118837394-118838033-CpG:_46-CGI	0	ENSMUSG00000048402	Gli2	GLI-Kruppel family member GLI2 [Source:MGI Symbol;Acc:MGI:95728]
chr1	118878581	0.293186	0.157933	0.135253	0.054995	2.45936	0.0111129	0.0131418	0.0139183	1	intron (ENSMUST00000160991, intron 2 of 7)	104006	ENSMUST00000159678	chr1-118837394-118838033-CpG:_46-CGI	-40549	ENSMUSG00000048402	Gli2	GLI-Kruppel family member GLI2 [Source:MGI Symbol;Acc:MGI:95728]
chr1	118983351	0.758902	0.581006	0.177896	0.0856141	2.07788	0.0163957	0.0136001	0.0377207	1	promoter-TSS (ENSMUST00000159678)	-764	ENSMUST00000159678	chr1-119053398-119053783-CpG:_34-CGI	70047	ENSMUSG00000048402	Gli2	GLI-Kruppel family member GLI2 [Source:MGI Symbol;Acc:MGI:95728]
chr1	119023948	0.680255	0.809423	-0.129168	0.0647713	-1.99421	0.0113913	0.0184399	0.046129	1	intron (ENSMUST00000162552, intron 1 of 6)	29390	ENSMUST00000162552	chr1-119053398-119053783-CpG:_34-CGI	29450	ENSMUSG00000048402	Gli2	GLI-Kruppel family member GLI2 [Source:MGI Symbol;Acc:MGI:95728]
chr1	119049144	0.737543	0.62184	0.115704	0.0540071	2.14238	0.0113315	0.00857371	0.0321632	1	intron (ENSMUST00000162552, intron 1 of 6)	4194	ENSMUST00000162552	chr1-119053398-119053783-CpG:_34-CGI	4254	ENSMUSG00000048402	Gli2	GLI-Kruppel family member GLI2 [Source:MGI Symbol;Acc:MGI:95728]
chr1	119049916	0.627937	0.460746	0.167191	0.0626644	2.66804	0.010045	0.0109605	0.00762947	1	intron (ENSMUST00000162552, intron 1 of 6)	3422	ENSMUST00000162552	chr1-119053398-119053783-CpG:_34-CGI	3482	ENSMUSG00000048402	Gli2	GLI-Kruppel family member GLI2 [Source:MGI Symbol;Acc:MGI:95728]
chr1	119051665	0.203887	0.481595	-0.277708	0.0686607	-4.04464	0.0130817	0.0146806	5.24046e-05	0.334254	intron (ENSMUST00000162552, intron 1 of 6)	1673	ENSMUST00000162552	chr1-119053398-119053783-CpG:_34-CGI	1733	ENSMUSG00000048402	Gli2	GLI-Kruppel family member GLI2 [Source:MGI Symbol;Acc:MGI:95728]
chr1	119055484	0.965558	0.829914	0.135644	0.045984	2.9498	0.011762	0.0146052	0.00317975	1	Intergenic	-1866	ENSMUST00000062483	chr1-119053398-119053783-CpG:_34-CGI	-1702	NA	NA	NA
chr1	119056477	0.860153	0.692694	0.167459	0.068422	2.44745	0.0121659	0.0189287	0.0143872	1	Intergenic	-1991	ENSMUST00000181458	chr1-119053398-119053783-CpG:_34-CGI	-2695	NA	NA	NA
chr1	119065343	0.339668	0.523078	-0.18341	0.0809141	-2.26673	0.0114581	0.0197007	0.0234067	1	Intergenic	6875	ENSMUST00000181458	chr1-119053398-119053783-CpG:_34-CGI	-11561	NA	NA	NA
chr1	119084917	0.818786	0.621792	0.196994	0.0890388	2.21246	0.0145818	0.0227266	0.0269351	1	Intergenic	26449	ENSMUST00000181458	chr1-119053398-119053783-CpG:_34-CGI	-31135	NA	NA	NA
chr1	119255587	0.591644	0.385713	0.205931	0.072284	2.84891	0.0198422	0.0103082	0.00438693	1	Intergenic	98002	ENSMUST00000181691	chr1-119189576-119189828-CpG:_20-CGI	-65760	NA	NA	NA
chr1	119255637	0.355964	0.235437	0.120527	0.0569814	2.1152	0.0104742	0.0113836	0.0344127	1	Intergenic	98052	ENSMUST00000181691	chr1-119189576-119189828-CpG:_20-CGI	-65810	NA	NA	NA
chr1	119294321	0.754056	0.623885	0.130171	0.06031	2.15836	0.0129864	0.0106738	0.0308997	1	Intergenic	127926	ENSMUST00000038765	chr1-119189576-119189828-CpG:_20-CGI	-104494	NA	NA	NA
chr1	119300243	0.351969	0.456078	-0.104109	0.0527936	-1.972	0.00948729	0.00821157	0.04861	1	Intergenic	122004	ENSMUST00000038765	chr1-119189576-119189828-CpG:_20-CGI	-110416	NA	NA	NA
chr1	119302497	0.404815	0.556126	-0.151312	0.0581922	-2.6002	0.0103815	0.0105324	0.00931687	1	Intergenic	119750	ENSMUST00000038765	chr1-119189576-119189828-CpG:_20-CGI	-112670	NA	NA	NA
chr1	119304205	0.36672	0.553119	-0.186399	0.0740602	-2.51686	0.0148169	0.0127233	0.0118407	1	Intergenic	118042	ENSMUST00000038765	chr1-119189576-119189828-CpG:_20-CGI	-114378	NA	NA	NA
chr1	119304558	0.441685	0.272308	0.169377	0.0823052	2.05791	0.0173858	0.0215854	0.0395984	1	Intergenic	117689	ENSMUST00000038765	chr1-119189576-119189828-CpG:_20-CGI	-114731	NA	NA	NA
chr1	119305694	0.797267	0.915885	-0.118617	0.0551639	-2.15027	0.0194859	0.0173799	0.0315337	1	Intergenic	116553	ENSMUST00000038765	chr1-119420294-119422877-CpG:_244-CGI	114600	NA	NA	NA
chr1	119305731	0.375658	0.498514	-0.122856	0.0614794	-1.99833	0.0106618	0.00989239	0.0456804	1	Intergenic	116516	ENSMUST00000038765	chr1-119420294-119422877-CpG:_244-CGI	114563	NA	NA	NA
chr1	119306071	0.47282	0.301156	0.171663	0.0689029	2.49138	0.0134808	0.0111663	0.0127247	1	Intergenic	116176	ENSMUST00000038765	chr1-119420294-119422877-CpG:_244-CGI	114223	NA	NA	NA
chr1	119329143	0.154207	0.315963	-0.161756	0.0722497	-2.23885	0.0113702	0.0229148	0.0251659	1	Intergenic	93104	ENSMUST00000038765	chr1-119420294-119422877-CpG:_244-CGI	91151	NA	NA	NA
chr1	119333789	0.623994	0.797734	-0.17374	0.0571692	-3.03905	0.010008	0.012018	0.00237323	0.984599	Intergenic	88458	ENSMUST00000038765	chr1-119420294-119422877-CpG:_244-CGI	86505	NA	NA	NA
chr1	119334225	0.857774	0.966953	-0.109179	0.0505251	-2.16089	0.0267524	0.0113655	0.030704	1	Intergenic	88022	ENSMUST00000038765	chr1-119420294-119422877-CpG:_244-CGI	86069	NA	NA	NA
chr1	119348958	0.108203	0.311595	-0.203393	0.0740893	-2.74524	0.0143251	0.01782	0.00604675	1	Intergenic	73289	ENSMUST00000038765	chr1-119420294-119422877-CpG:_244-CGI	71336	NA	NA	NA
chr1	119375738	0.965632	0.758249	0.207383	0.0684367	3.03029	0.0170636	0.0198183	0.0024432	0.990026	Intergenic	46509	ENSMUST00000038765	chr1-119420294-119422877-CpG:_244-CGI	44556	NA	NA	NA
chr1	119391035	0.472782	0.727429	-0.254647	0.0669521	-3.80342	0.0104553	0.0114705	0.000142712	0.457442	Intergenic	31212	ENSMUST00000038765	chr1-119420294-119422877-CpG:_244-CGI	29259	NA	NA	NA
chr1	119417705	0.890762	0.782341	0.108421	0.0507659	2.1357	0.0104358	0.0130859	0.032704	1	exon (ENSMUST00000038765, exon 2 of 2)	4542	ENSMUST00000038765	chr1-119420294-119422877-CpG:_244-CGI	2589	ENSMUSG00000037035	Inhbb	inhibin beta-B [Source:MGI Symbol;Acc:MGI:96571]
chr1	119417769	0.623651	0.763565	-0.139914	0.0665636	-2.10196	0.0185599	0.0104593	0.0355566	1	exon (ENSMUST00000038765, exon 2 of 2)	4478	ENSMUST00000038765	chr1-119420294-119422877-CpG:_244-CGI	2525	ENSMUSG00000037035	Inhbb	inhibin beta-B [Source:MGI Symbol;Acc:MGI:96571]
chr1	119420479	0.16918	0.0217731	0.147407	0.0520582	2.83157	0.0130829	0.0180344	0.00463196	1	intron (ENSMUST00000038765, intron 1 of 1)	1768	ENSMUST00000038765	chr1-119420294-119422877-CpG:_244-CGI	0	ENSMUSG00000037035	Inhbb	inhibin beta-B [Source:MGI Symbol;Acc:MGI:96571]
chr1	119420753	0.0808349	0.255395	-0.17456	0.0550186	-3.17274	0.0135404	0.0129866	0.00151008	0.888864	exon (ENSMUST00000038765, exon 1 of 2)	1494	ENSMUST00000038765	chr1-119420294-119422877-CpG:_244-CGI	0	ENSMUSG00000037035	Inhbb	inhibin beta-B [Source:MGI Symbol;Acc:MGI:96571]
chr1	119470726	0.619048	0.819968	-0.20092	0.0731534	-2.74656	0.0121966	0.0165877	0.00602248	1	3' UTR (ENSMUST00000004565, exon 5 of 5)	7352	ENSMUST00000142945	chr1-119504422-119504997-CpG:_52-CGI	33696	ENSMUSG00000004451	Ralb	v-ral simian leukemia viral oncogene homolog B (ras related) [Source:MGI Symbol;Acc:MGI:1927244]
chr1	119473029	0.693656	0.516864	0.176792	0.0822406	2.14969	0.0135353	0.014684	0.03158	1	intron (ENSMUST00000142945, intron 2 of 2)	5049	ENSMUST00000142945	chr1-119504422-119504997-CpG:_52-CGI	31393	ENSMUSG00000004451	Ralb	v-ral simian leukemia viral oncogene homolog B (ras related) [Source:MGI Symbol;Acc:MGI:1927244]
chr1	119476360	0.69415	0.857411	-0.163261	0.0680932	-2.39761	0.0143962	0.0177795	0.0165026	1	intron (ENSMUST00000004565, intron 3 of 4)	1718	ENSMUST00000142945	chr1-119504422-119504997-CpG:_52-CGI	28062	ENSMUSG00000004451	Ralb	v-ral simian leukemia viral oncogene homolog B (ras related) [Source:MGI Symbol;Acc:MGI:1927244]
chr1	119523603	0.901115	0.640703	0.260413	0.0752951	3.45856	0.0160054	0.019089	0.000543067	0.690912	intron (ENSMUST00000185095, intron 1 of 3)	-2556	ENSMUST00000183952	chr1-119525825-119526478-CpG:_67-CGI	2222	ENSMUSG00000098447	Gm27184	predicted gene 27184 [Source:MGI Symbol;Acc:MGI:5521027]
chr1	119541700	0.521514	0.278948	0.242566	0.101764	2.3836	0.0325497	0.0161784	0.017144	1	Intergenic	11490	ENSMUST00000122556	chr1-119525825-119526478-CpG:_67-CGI	-15223	NA	NA	NA
chr1	119557877	0.510409	0.680205	-0.169796	0.065769	-2.5817	0.0106263	0.0127667	0.0098316	1	intron (ENSMUST00000163147, intron 20 of 24)	27667	ENSMUST00000122556	chr1-119525825-119526478-CpG:_67-CGI	-31400	ENSMUSG00000026383	Epb4.1l5	erythrocyte protein band 4.1 like 5 [Source:MGI Symbol;Acc:MGI:103006]
chr1	119966150	0.508608	0.619977	-0.11137	0.0540245	-2.06147	0.00811866	0.00992748	0.0392585	1	intron (ENSMUST00000174458, intron 6 of 6)	-20644	ENSMUST00000174509	chr1-119913153-119913411-CpG:_23-CGI	-52740	ENSMUSG00000036962	Cfap221	cilia and flagella associated protein 221 [Source:MGI Symbol;Acc:MGI:2684947]
chr1	119996769	0.6949	0.808722	-0.113821	0.0529325	-2.15031	0.0105145	0.0112673	0.0315304	1	intron (ENSMUST00000174458, intron 1 of 6)	420	ENSMUST00000174370	chr1-120073679-120073931-CpG:_28-CGI	76910	ENSMUSG00000036962	Cfap221	cilia and flagella associated protein 221 [Source:MGI Symbol;Acc:MGI:2684947]
chr1	119997059	0.0217545	0.128444	-0.106689	0.0507636	-2.10169	0.0247929	0.0325958	0.0355802	1	5' UTR (ENSMUST00000174370, exon 1 of 24)	130	ENSMUST00000174370	chr1-120073679-120073931-CpG:_28-CGI	76620	ENSMUSG00000036962	Cfap221	cilia and flagella associated protein 221 [Source:MGI Symbol;Acc:MGI:2684947]
chr1	120007252	0.128495	0.0281145	0.10038	0.0461671	2.17428	0.0150006	0.0205786	0.0296838	1	5' UTR (ENSMUST00000072886, exon 1 of 14)	273	ENSMUST00000072886	chr1-120073679-120073931-CpG:_28-CGI	66427	ENSMUSG00000026387	Sctr	secretin receptor [Source:MGI Symbol;Acc:MGI:2441720]
chr1	120037424	0.596726	0.459264	0.137462	0.0649297	2.11708	0.00969816	0.0114243	0.0342528	1	intron (ENSMUST00000072886, intron 5 of 13)	30445	ENSMUST00000072886	chr1-120073679-120073931-CpG:_28-CGI	36255	ENSMUSG00000026387	Sctr	secretin receptor [Source:MGI Symbol;Acc:MGI:2441720]
chr1	120037641	0.543293	0.705339	-0.162046	0.0683244	-2.37171	0.0182678	0.0112264	0.0177061	1	intron (ENSMUST00000072886, intron 5 of 13)	30662	ENSMUST00000072886	chr1-120073679-120073931-CpG:_28-CGI	36038	ENSMUSG00000026387	Sctr	secretin receptor [Source:MGI Symbol;Acc:MGI:2441720]
chr1	120083281	0.258947	0.422078	-0.163131	0.0721917	-2.25969	0.017524	0.0117813	0.0238403	1	Intergenic	-9208	ENSMUST00000056089	chr1-120073679-120073931-CpG:_28-CGI	-9351	NA	NA	NA
chr1	120118218	0.323821	0.520001	-0.19618	0.0865465	-2.26676	0.0159932	0.0140138	0.023405	1	intron (ENSMUST00000027634, intron 2 of 3)	1919	ENSMUST00000112648	chr1-120120917-120121280-CpG:_35-CGI	2699	ENSMUSG00000026385	Dbi	diazepam binding inhibitor [Source:MGI Symbol;Acc:MGI:94865]
chr1	120122370	0.713615	0.911977	-0.198362	0.0629587	-3.15067	0.018292	0.0143395	0.00162897	0.906132	intron (ENSMUST00000027637, intron 1 of 4)	1171	ENSMUST00000056038	chr1-120120917-120121280-CpG:_35-CGI	-1091	ENSMUSG00000026388	3110009E18Rik	RIKEN cDNA 3110009E18 gene [Source:MGI Symbol;Acc:MGI:1920353]
chr1	120124932	0.561423	0.434918	0.126505	0.0592009	2.13687	0.0125311	0.00849492	0.0326084	1	intron (ENSMUST00000027637, intron 1 of 4)	3733	ENSMUST00000056038	chr1-120120917-120121280-CpG:_35-CGI	-3653	ENSMUSG00000026388	3110009E18Rik	RIKEN cDNA 3110009E18 gene [Source:MGI Symbol;Acc:MGI:1920353]
chr1	120136604	0.754413	0.895015	-0.140602	0.0551563	-2.54916	0.0112243	0.0117641	0.0107982	1	intron (ENSMUST00000027637, intron 1 of 4)	-14066	ENSMUST00000153037	chr1-120120917-120121280-CpG:_35-CGI	-15325	ENSMUSG00000026388	3110009E18Rik	RIKEN cDNA 3110009E18 gene [Source:MGI Symbol;Acc:MGI:1920353]
chr1	120231375	0.606347	0.446131	0.160217	0.0654997	2.44607	0.0135704	0.0126884	0.0144422	1	intron (ENSMUST00000112640, intron 4 of 4)	33879	ENSMUST00000140490	chr1-120340460-120341881-CpG:_128-CGI	109085	ENSMUSG00000026389	Steap3	STEAP family member 3 [Source:MGI Symbol;Acc:MGI:1915678]
chr1	120243954	0.72514	0.546869	0.178271	0.0753236	2.36674	0.014615	0.0119685	0.0179457	1	exon (ENSMUST00000112643, exon 3 of 6)	21300	ENSMUST00000140490	chr1-120340460-120341881-CpG:_128-CGI	96506	ENSMUSG00000026389	Steap3	STEAP family member 3 [Source:MGI Symbol;Acc:MGI:1915678]
chr1	120243983	0.707094	0.539292	0.167803	0.0717401	2.33904	0.0143367	0.0123364	0.0193335	1	exon (ENSMUST00000112643, exon 3 of 6)	21271	ENSMUST00000140490	chr1-120340460-120341881-CpG:_128-CGI	96477	ENSMUSG00000026389	Steap3	STEAP family member 3 [Source:MGI Symbol;Acc:MGI:1915678]
chr1	120243990	0.569347	0.430038	0.139309	0.0702823	1.98213	0.0107354	0.01219	0.0474645	1	exon (ENSMUST00000112643, exon 3 of 6)	21264	ENSMUST00000140490	chr1-120340460-120341881-CpG:_128-CGI	96470	ENSMUSG00000026389	Steap3	STEAP family member 3 [Source:MGI Symbol;Acc:MGI:1915678]
chr1	120244020	0.731105	0.555261	0.175845	0.0754489	2.33065	0.01258	0.0206076	0.0197721	1	exon (ENSMUST00000112643, exon 3 of 6)	21234	ENSMUST00000140490	chr1-120340460-120341881-CpG:_128-CGI	96440	ENSMUSG00000026389	Steap3	STEAP family member 3 [Source:MGI Symbol;Acc:MGI:1915678]
chr1	120258829	0.36592	0.522587	-0.156666	0.0795916	-1.96838	0.0220871	0.0192284	0.0490243	1	intron (ENSMUST00000112643, intron 2 of 5)	6425	ENSMUST00000140490	chr1-120340460-120341881-CpG:_128-CGI	81631	ENSMUSG00000026389	Steap3	STEAP family member 3 [Source:MGI Symbol;Acc:MGI:1915678]
chr1	120266749	0.269335	0.154975	0.11436	0.0583064	1.96136	0.0123017	0.0110213	0.0498371	1	intron (ENSMUST00000112643, intron 2 of 5)	-1466	ENSMUST00000112640	chr1-120340460-120341881-CpG:_128-CGI	73711	ENSMUSG00000026389	Steap3	STEAP family member 3 [Source:MGI Symbol;Acc:MGI:1915678]
chr1	120297102	0.764439	0.913775	-0.149336	0.0579795	-2.57566	0.0128393	0.0159245	0.0100049	1	Intergenic	-24398	ENSMUST00000112643	chr1-120340460-120341881-CpG:_128-CGI	43358	NA	NA	NA
chr1	120328122	0.76197	0.863658	-0.101688	0.0449456	-2.26246	0.00911201	0.0108414	0.0236691	1	Intergenic	-12459	ENSMUST00000037286	chr1-120340460-120341881-CpG:_128-CGI	12338	NA	NA	NA
chr1	120340347	0.135614	0.0214799	0.114134	0.0339742	3.35943	0.00952897	0.0131225	0.000781038	0.757453	promoter-TSS (ENSMUST00000037286)	-234	ENSMUST00000037286	chr1-120340460-120341881-CpG:_128-CGI	113	ENSMUSG00000036907	C1ql2	complement component 1, q subcomponent-like 2 [Source:MGI Symbol;Acc:MGI:3032521]
chr1	120343758	0.136387	0.288873	-0.152487	0.0699649	-2.17947	0.0330733	0.0122857	0.0292966	1	TTS (ENSMUST00000037286)	3177	ENSMUST00000037286	chr1-120342367-120342639-CpG:_30-CGI	-1120	ENSMUSG00000036907	C1ql2	complement component 1, q subcomponent-like 2 [Source:MGI Symbol;Acc:MGI:3032521]
chr1	120346595	0.653879	0.776194	-0.122315	0.0524819	-2.33062	0.0105503	0.0100831	0.0197737	1	Intergenic	6014	ENSMUST00000037286	chr1-120342367-120342639-CpG:_30-CGI	-3957	NA	NA	NA
chr1	120374785	0.267016	0.143548	0.123468	0.05816	2.12291	0.0136481	0.011912	0.0337615	1	Intergenic	34204	ENSMUST00000037286	chr1-120342367-120342639-CpG:_30-CGI	-32147	NA	NA	NA
chr1	120530338	0.885318	0.752607	0.132711	0.0614014	2.16137	0.0134444	0.0190795	0.0306667	1	Intergenic	-25255	ENSMUST00000027639	chr1-120602843-120603990-CpG:_90-CGI	72505	NA	NA	NA
chr1	120600496	0.276973	0.121511	0.155462	0.0739516	2.10221	0.0273629	0.0133513	0.0355347	1	Intergenic	-1921	ENSMUST00000079721	chr1-120602843-120603990-CpG:_90-CGI	2347	NA	NA	NA
chr1	120606937	0.00428545	0.121768	-0.117483	0.0520659	-2.25643	0.0198099	0.0248397	0.0240438	1	exon (ENSMUST00000079721, exon 2 of 2)	4520	ENSMUST00000079721	chr1-120606906-120607285-CpG:_32-CGI	0	ENSMUSG00000058665	En1	engrailed 1 [Source:MGI Symbol;Acc:MGI:95389]
chr1	120607312	0.102833	0.230613	-0.12778	0.0647135	-1.97455	0.0124689	0.0192635	0.048319	1	3' UTR (ENSMUST00000079721, exon 2 of 2)	4895	ENSMUST00000079721	chr1-120606906-120607285-CpG:_32-CGI	-28	ENSMUSG00000058665	En1	engrailed 1 [Source:MGI Symbol;Acc:MGI:95389]
chr1	120608540	0.652146	0.839591	-0.187445	0.0631384	-2.96879	0.0109502	0.0138403	0.00298971	1	3' UTR (ENSMUST00000079721, exon 2 of 2)	6123	ENSMUST00000079721	chr1-120606906-120607285-CpG:_32-CGI	-1256	ENSMUSG00000058665	En1	engrailed 1 [Source:MGI Symbol;Acc:MGI:95389]
chr1	120614399	0.213399	0.411684	-0.198285	0.0749995	-2.64382	0.0151079	0.0145091	0.00819754	1	Intergenic	11982	ENSMUST00000079721	chr1-120606906-120607285-CpG:_32-CGI	-7115	NA	NA	NA
chr1	120614437	0.421011	0.656213	-0.235202	0.0785624	-2.99382	0.0135438	0.0142053	0.0027551	1	Intergenic	12020	ENSMUST00000079721	chr1-120606906-120607285-CpG:_32-CGI	-7153	NA	NA	NA
chr1	120614440	0.336534	0.508013	-0.171479	0.077617	-2.2093	0.0136974	0.0129265	0.0271539	1	Intergenic	12023	ENSMUST00000079721	chr1-120606906-120607285-CpG:_32-CGI	-7156	NA	NA	NA
chr1	120614456	0.35605	0.544578	-0.188528	0.0801453	-2.35232	0.0115993	0.0199829	0.0186565	1	Intergenic	12039	ENSMUST00000079721	chr1-120606906-120607285-CpG:_32-CGI	-7172	NA	NA	NA
chr1	120614461	0.299119	0.47786	-0.178742	0.0738364	-2.42078	0.0117837	0.0138097	0.0154873	1	Intergenic	12044	ENSMUST00000079721	chr1-120606906-120607285-CpG:_32-CGI	-7177	NA	NA	NA
chr1	120685958	0.316624	0.194376	0.122248	0.0509676	2.39854	0.0103044	0.008952	0.0164608	1	Intergenic	83541	ENSMUST00000079721	chr1-120606906-120607285-CpG:_32-CGI	-78674	NA	NA	NA
chr1	120741724	0.704145	0.844795	-0.14065	0.0651374	-2.15928	0.0116884	0.0135476	0.0308287	1	Intergenic	139307	ENSMUST00000079721	chr1-120606906-120607285-CpG:_32-CGI	-134440	NA	NA	NA
chr1	120795617	0.611194	0.741895	-0.130701	0.0599873	-2.17881	0.0101372	0.0125925	0.0293459	1	Intergenic	193200	ENSMUST00000079721	chr1-120606906-120607285-CpG:_32-CGI	-188333	NA	NA	NA
chr1	120795621	0.611969	0.744826	-0.132857	0.0591934	-2.24445	0.0108842	0.0102851	0.0248033	1	Intergenic	193204	ENSMUST00000079721	chr1-120606906-120607285-CpG:_32-CGI	-188337	NA	NA	NA
chr1	120961941	0.710349	0.553801	0.156547	0.0702074	2.22978	0.00828394	0.0265572	0.0257618	1	Intergenic	-125463	ENSMUST00000181433	chr1-121177908-121178195-CpG:_27-CGI	215967	NA	NA	NA
chr1	121006529	0.3867	0.695341	-0.308641	0.0925314	-3.33552	0.0134712	0.0170936	0.000851385	0.775439	Intergenic	-80875	ENSMUST00000181433	chr1-121177908-121178195-CpG:_27-CGI	171379	NA	NA	NA
chr1	121178045	0.129879	0.254785	-0.124905	0.059873	-2.08617	0.01186	0.0148075	0.0369631	1	Intergenic	90519	ENSMUST00000181183	chr1-121177908-121178195-CpG:_27-CGI	0	NA	NA	NA
chr1	121178086	0.0557208	0.160394	-0.104674	0.0470454	-2.22495	0.0164043	0.0116261	0.0260845	1	Intergenic	90560	ENSMUST00000181183	chr1-121177908-121178195-CpG:_27-CGI	0	NA	NA	NA
chr1	121178100	0.061017	0.209875	-0.148858	0.0524443	-2.8384	0.0133304	0.0123927	0.00453408	1	Intergenic	90574	ENSMUST00000181183	chr1-121177908-121178195-CpG:_27-CGI	0	NA	NA	NA
chr1	121178215	0.0324646	0.144906	-0.112441	0.0431005	-2.60881	0.0134762	0.0128974	0.00908564	1	Intergenic	90689	ENSMUST00000181183	chr1-121177908-121178195-CpG:_27-CGI	-21	NA	NA	NA
chr1	121348826	0.811048	0.654497	0.156551	0.0636425	2.45985	0.0118409	0.0193593	0.0138996	1	Intergenic	-16238	ENSMUST00000071064	chr1-121327653-121328143-CpG:_44-CGI	-20684	NA	NA	NA
chr1	121350726	0.747193	0.850037	-0.102844	0.0429882	-2.39238	0.00746419	0.0133661	0.0167394	1	Intergenic	-18138	ENSMUST00000071064	chr1-121327653-121328143-CpG:_44-CGI	-22584	NA	NA	NA
chr1	121400099	0.208736	0.338556	-0.12982	0.0597806	-2.1716	0.0126851	0.01098	0.0298857	1	Intergenic	-30949	ENSMUST00000036025	chr1-121430990-121431205-CpG:_17-CGI	30891	NA	NA	NA
chr1	121527445	0.506323	0.33671	0.169613	0.0766285	2.21344	0.0216718	0.0109785	0.026867	1	exon (ENSMUST00000055884, exon 1 of 2)	1019	ENSMUST00000055884	chr1-121527415-121527955-CpG:_49-CGI	0	ENSMUSG00000050534	Htr5b	5-hydroxytryptamine (serotonin) receptor 5B [Source:MGI Symbol;Acc:MGI:96284]
chr1	121527702	0.0832417	0.195428	-0.112186	0.0413369	-2.71395	0.008875	0.0105001	0.00664863	1	exon (ENSMUST00000055884, exon 1 of 2)	762	ENSMUST00000055884	chr1-121527415-121527955-CpG:_49-CGI	0	ENSMUSG00000050534	Htr5b	5-hydroxytryptamine (serotonin) receptor 5B [Source:MGI Symbol;Acc:MGI:96284]
chr1	121528001	0.118896	0.238052	-0.119156	0.0600862	-1.98308	0.0124308	0.0138276	0.0473585	1	exon (ENSMUST00000055884, exon 1 of 2)	463	ENSMUST00000055884	chr1-121527415-121527955-CpG:_49-CGI	-47	ENSMUSG00000050534	Htr5b	5-hydroxytryptamine (serotonin) receptor 5B [Source:MGI Symbol;Acc:MGI:96284]
chr1	122086424	0.803408	0.677151	0.126257	0.0639053	1.97569	0.0132508	0.0156314	0.0481895	1	Intergenic	-115901	ENSMUST00000119656	chr1-121567592-121568081-CpG:_46-CGI	-518344	NA	NA	NA
chr1	123389807	0.918135	0.715386	0.202749	0.0730088	2.77705	0.0172283	0.0148305	0.00548551	1	TTS (ENSMUST00000104284)	123	ENSMUST00000104284	chr1-124045451-124046133-CpG:_63-CGI	655644	ENSMUSG00000077472	Gm24791	predicted gene, 24791 [Source:MGI Symbol;Acc:MGI:5454568]
chr1	124972390	0.715265	0.854769	-0.139504	0.0642569	-2.17103	0.0126308	0.0119334	0.0299289	1	Intergenic	463336	ENSMUST00000178474	chr1-125435174-125435976-CpG:_67-CGI	462784	NA	NA	NA
chr1	125391339	0.838528	0.710742	0.127785	0.0502229	2.54437	0.00850388	0.0117403	0.0109477	1	Intergenic	44387	ENSMUST00000178474	chr1-125435174-125435976-CpG:_67-CGI	43835	NA	NA	NA
chr1	125476518	0.41485	0.602324	-0.187474	0.0694965	-2.69761	0.0118235	0.0157254	0.00698395	1	Intergenic	-40792	ENSMUST00000027579	chr1-125435174-125435976-CpG:_67-CGI	-40543	NA	NA	NA
chr1	125478889	0.898815	0.790849	0.107966	0.0534612	2.01952	0.00981486	0.0178865	0.0434329	1	Intergenic	-43163	ENSMUST00000027579	chr1-125435174-125435976-CpG:_67-CGI	-42914	NA	NA	NA
chr1	125478979	0.692273	0.538297	0.153976	0.0731082	2.10614	0.021088	0.0148667	0.0351923	1	Intergenic	-43253	ENSMUST00000027579	chr1-125435174-125435976-CpG:_67-CGI	-43004	NA	NA	NA
chr1	125519243	0.313292	0.501411	-0.188119	0.0867053	-2.16964	0.0133997	0.0168636	0.0300344	1	Intergenic	-41772	ENSMUST00000027580	chr1-125560389-125561346-CpG:_71-CGI	41146	NA	NA	NA
chr1	125519699	0.81457	0.714063	0.100507	0.0457157	2.19853	0.00771518	0.00880692	0.0279116	1	Intergenic	-41316	ENSMUST00000027580	chr1-125560389-125561346-CpG:_71-CGI	40690	NA	NA	NA
chr1	125526041	0.210537	0.0597548	0.150782	0.0553378	2.72475	0.0142332	0.0246432	0.00643495	1	Intergenic	-34974	ENSMUST00000027580	chr1-125560389-125561346-CpG:_71-CGI	34348	NA	NA	NA
chr1	125678347	0.788124	0.925779	-0.137655	0.0628686	-2.18956	0.0136252	0.0143535	0.0285559	1	intron (ENSMUST00000027581, intron 1 of 1)	1353	ENSMUST00000027581	chr1-125560389-125561346-CpG:_71-CGI	-117002	ENSMUSG00000026343	Gpr39	G protein-coupled receptor 39 [Source:MGI Symbol;Acc:MGI:1918361]
chr1	125716546	0.412547	0.565624	-0.153077	0.0655243	-2.33619	0.0112023	0.0113251	0.0194811	1	intron (ENSMUST00000027581, intron 1 of 1)	39552	ENSMUST00000027581	chr1-125560389-125561346-CpG:_71-CGI	-155201	ENSMUSG00000026343	Gpr39	G protein-coupled receptor 39 [Source:MGI Symbol;Acc:MGI:1918361]
chr1	125716667	0.550132	0.7157	-0.165568	0.0751241	-2.20393	0.0108555	0.0217927	0.0275291	1	intron (ENSMUST00000027581, intron 1 of 1)	39673	ENSMUST00000027581	chr1-125560389-125561346-CpG:_71-CGI	-155322	ENSMUSG00000026343	Gpr39	G protein-coupled receptor 39 [Source:MGI Symbol;Acc:MGI:1918361]
chr1	125910440	0.238425	0.0922351	0.14619	0.0563904	2.59246	0.0152596	0.0220927	0.00952925	1	5' UTR (ENSMUST00000162899, exon 2 of 3)	467	ENSMUST00000159529	chr1-125911448-125912249-CpG:_69-CGI	1008	ENSMUSG00000026344	Lypd1	Ly6/Plaur domain containing 1 [Source:MGI Symbol;Acc:MGI:1919835]
chr1	126051478	0.222047	0.379728	-0.15768	0.0649808	-2.42657	0.0154053	0.0158504	0.0152423	1	intron (ENSMUST00000161954, intron 8 of 14)	-16354	ENSMUST00000159934	chr1-125911448-125912249-CpG:_69-CGI	-139230	ENSMUSG00000049690	Nckap5	NCK-associated protein 5 [Source:MGI Symbol;Acc:MGI:2686394]
chr1	126562440	0.896548	0.676753	0.219795	0.0752516	2.9208	0.0143435	0.0239598	0.00349137	1	intron (ENSMUST00000162664, intron 2 of 2)	-69514	ENSMUST00000161954	chr1-126492697-126492940-CpG:_22-CGI	-69501	ENSMUSG00000049690	Nckap5	NCK-associated protein 5 [Source:MGI Symbol;Acc:MGI:2686394]
chr1	126738533	0.0211865	0.127774	-0.106587	0.0454249	-2.34645	0.01314	0.0136711	0.0189532	1	promoter-TSS (ENSMUST00000160693)	-332	ENSMUST00000160693	chr1-126492697-126492940-CpG:_22-CGI	-245594	ENSMUSG00000049690	Nckap5	NCK-associated protein 5 [Source:MGI Symbol;Acc:MGI:2686394]
chr1	126923462	0.899776	0.783111	0.116666	0.0590685	1.97509	0.0176669	0.0123963	0.0482581	1	Intergenic	-92664	ENSMUST00000162646	chr1-127204918-127205651-CpG:_61-CGI	281456	NA	NA	NA
chr1	126929989	0.644806	0.768864	-0.124058	0.0508675	-2.43884	0.0101339	0.00919439	0.0147344	1	Intergenic	-99191	ENSMUST00000162646	chr1-127204918-127205651-CpG:_61-CGI	274929	NA	NA	NA
chr1	127204178	0.486819	0.685652	-0.198833	0.0781155	-2.54538	0.0109572	0.0317042	0.010916	1	promoter-TSS (ENSMUST00000038361)	-807	ENSMUST00000038361	chr1-127204918-127205651-CpG:_61-CGI	740	ENSMUSG00000036155	Mgat5	mannoside acetylglucosaminyltransferase 5 [Source:MGI Symbol;Acc:MGI:894701]
chr1	127206571	0.107076	0.247786	-0.140709	0.0589851	-2.38551	0.0137703	0.0143695	0.0170555	1	intron (ENSMUST00000038361, intron 1 of 17)	1586	ENSMUST00000038361	chr1-127204918-127205651-CpG:_61-CGI	-921	ENSMUSG00000036155	Mgat5	mannoside acetylglucosaminyltransferase 5 [Source:MGI Symbol;Acc:MGI:894701]
chr1	127238900	0.775116	0.902551	-0.127435	0.0580579	-2.19497	0.0146463	0.0134705	0.0281658	1	intron (ENSMUST00000038361, intron 1 of 17)	33915	ENSMUST00000038361	chr1-127204918-127205651-CpG:_61-CGI	-33250	ENSMUSG00000036155	Mgat5	mannoside acetylglucosaminyltransferase 5 [Source:MGI Symbol;Acc:MGI:894701]
chr1	127238980	0.696077	0.883795	-0.187718	0.0663575	-2.8289	0.0124089	0.0141575	0.00467089	1	intron (ENSMUST00000038361, intron 1 of 17)	33995	ENSMUST00000038361	chr1-127204918-127205651-CpG:_61-CGI	-33330	ENSMUSG00000036155	Mgat5	mannoside acetylglucosaminyltransferase 5 [Source:MGI Symbol;Acc:MGI:894701]
chr1	127306598	0.302214	0.404706	-0.102492	0.0516875	-1.98292	0.00813108	0.00868625	0.0473762	1	promoter-TSS (ENSMUST00000171405)	-163	ENSMUST00000171405	chr1-127204918-127205651-CpG:_61-CGI	-100948	ENSMUSG00000036155	Mgat5	mannoside acetylglucosaminyltransferase 5 [Source:MGI Symbol;Acc:MGI:894701]
chr1	127420748	0.859682	0.968153	-0.108471	0.0505355	-2.14642	0.0146811	0.0181318	0.0318392	1	intron (ENSMUST00000171405, intron 10 of 15)	45618	ENSMUST00000083753	chr1-127204918-127205651-CpG:_61-CGI	-215098	ENSMUSG00000036155	Mgat5	mannoside acetylglucosaminyltransferase 5 [Source:MGI Symbol;Acc:MGI:894701]
chr1	127523626	0.795147	0.495677	0.29947	0.0797807	3.75366	0.0197132	0.0132977	0.000174273	0.493279	intron (ENSMUST00000027585, intron 4 of 8)	13803	ENSMUST00000162406	chr1-127677228-127678137-CpG:_82-CGI	153602	ENSMUSG00000026347	Tmem163	transmembrane protein 163 [Source:MGI Symbol;Acc:MGI:1919410]
chr1	127575826	0.74699	0.454814	0.292176	0.0843296	3.46469	0.0118922	0.0318383	0.00053084	0.686282	intron (ENSMUST00000027585, intron 2 of 8)	-38397	ENSMUST00000162406	chr1-127677228-127678137-CpG:_82-CGI	101402	ENSMUSG00000026347	Tmem163	transmembrane protein 163 [Source:MGI Symbol;Acc:MGI:1919410]
chr1	127577048	0.811292	0.669421	0.141871	0.060497	2.34509	0.0124685	0.0109475	0.0190225	1	intron (ENSMUST00000027585, intron 2 of 8)	-39619	ENSMUST00000162406	chr1-127677228-127678137-CpG:_82-CGI	100180	ENSMUSG00000026347	Tmem163	transmembrane protein 163 [Source:MGI Symbol;Acc:MGI:1919410]
chr1	127595257	0.45552	0.773363	-0.317843	0.0845868	-3.75759	0.0197734	0.0150458	0.000171558	0.489347	intron (ENSMUST00000027585, intron 2 of 8)	-57828	ENSMUST00000162406	chr1-127677228-127678137-CpG:_82-CGI	81971	ENSMUSG00000026347	Tmem163	transmembrane protein 163 [Source:MGI Symbol;Acc:MGI:1919410]
chr1	127765501	0.349598	0.517797	-0.168198	0.0767161	-2.19248	0.0166712	0.0123868	0.028345	1	intron (ENSMUST00000038006, intron 8 of 9)	-8662	ENSMUST00000149760	chr1-127773918-127774860-CpG:_91-CGI	8417	ENSMUSG00000026348	Acmsd	amino carboxymuconate semialdehyde decarboxylase [Source:MGI Symbol;Acc:MGI:2386323]
chr1	127765524	0.633776	0.802499	-0.168724	0.0632064	-2.66941	0.00952358	0.0202479	0.00759857	1	intron (ENSMUST00000038006, intron 8 of 9)	-8639	ENSMUST00000149760	chr1-127773918-127774860-CpG:_91-CGI	8394	ENSMUSG00000026348	Acmsd	amino carboxymuconate semialdehyde decarboxylase [Source:MGI Symbol;Acc:MGI:2386323]
chr1	127773160	0.627754	0.744955	-0.117201	0.0492754	-2.37849	0.0069935	0.0133224	0.0173839	1	Intergenic	-1003	ENSMUST00000149760	chr1-127773918-127774860-CpG:_91-CGI	758	NA	NA	NA
chr1	127846274	0.843004	0.948653	-0.105648	0.046394	-2.2772	0.0113298	0.0164613	0.0227743	1	Intergenic	-5985	ENSMUST00000061512	chr1-127868687-127869081-CpG:_34-CGI	22413	NA	NA	NA
chr1	127909008	0.749562	0.870493	-0.120931	0.0531065	-2.27715	0.0119964	0.0131735	0.0227774	1	intron (ENSMUST00000037649, intron 7 of 23)	8096	ENSMUST00000150945	chr1-127868687-127869081-CpG:_34-CGI	-39928	ENSMUSG00000036104	Rab3gap1	RAB3 GTPase activating protein subunit 1 [Source:MGI Symbol;Acc:MGI:2445001]
chr1	127911396	0.971083	0.826806	0.144278	0.0623255	2.31491	0.0168417	0.0224935	0.0206179	1	intron (ENSMUST00000037649, intron 8 of 23)	10484	ENSMUST00000150945	chr1-127868687-127869081-CpG:_34-CGI	-42316	ENSMUSG00000036104	Rab3gap1	RAB3 GTPase activating protein subunit 1 [Source:MGI Symbol;Acc:MGI:2445001]
chr1	128038599	0.927873	0.7845	0.143373	0.0676599	2.11902	0.0166672	0.0159636	0.0340884	1	promoter-TSS (ENSMUST00000121497)	31	ENSMUST00000121497	chr1-128038533-128038780-CpG:_24-CGI	0	ENSMUSG00000058603	Rpl28-ps1	ribosomal protein L28, pseudogene 1 [Source:MGI Symbol;Acc:MGI:3705349]
chr1	128047147	0.870838	0.689611	0.181227	0.054921	3.29978	0.0115469	0.0111922	0.000967597	0.80643	intron (ENSMUST00000112538, intron 3 of 3)	8579	ENSMUST00000121497	chr1-128038533-128038780-CpG:_24-CGI	-8368	ENSMUSG00000036086	Zranb3	zinc finger, RAN-binding domain containing 3 [Source:MGI Symbol;Acc:MGI:1918362]
chr1	128066767	0.737134	0.925245	-0.188112	0.0640925	-2.935	0.0176395	0.0140199	0.0033355	1	intron (ENSMUST00000112538, intron 2 of 3)	28199	ENSMUST00000121497	chr1-128038533-128038780-CpG:_24-CGI	-27988	ENSMUSG00000036086	Zranb3	zinc finger, RAN-binding domain containing 3 [Source:MGI Symbol;Acc:MGI:1918362]
chr1	128243743	0.0989955	0.207321	-0.108325	0.0524022	-2.06719	0.0108237	0.0142105	0.0387165	1	promoter-TSS (ENSMUST00000027592)	-437	ENSMUST00000027592	chr1-128244099-128244972-CpG:_84-CGI	356	ENSMUSG00000026353	Ubxn4	UBX domain protein 4 [Source:MGI Symbol;Acc:MGI:1915062]
chr1	128304264	0.969008	0.839236	0.129771	0.050505	2.56948	0.0142523	0.0149605	0.0101852	1	exon (ENSMUST00000073490, exon 7 of 17)	-12001	ENSMUST00000162067	chr1-128359337-128359856-CpG:_59-CGI	55073	ENSMUSG00000026354	Lct	lactase [Source:MGI Symbol;Acc:MGI:104576]
chr1	128304951	0.695951	0.823996	-0.128045	0.0550013	-2.32803	0.00980971	0.0117237	0.0199103	1	intron (ENSMUST00000073490, intron 6 of 16)	-12688	ENSMUST00000162067	chr1-128359337-128359856-CpG:_59-CGI	54386	ENSMUSG00000026354	Lct	lactase [Source:MGI Symbol;Acc:MGI:104576]
chr1	128358906	0.0651602	0.176978	-0.111818	0.0488116	-2.2908	0.0134606	0.0139317	0.0219748	1	intron (ENSMUST00000027601, intron 1 of 16)	749	ENSMUST00000027601	chr1-128359337-128359856-CpG:_59-CGI	431	ENSMUSG00000026355	Mcm6	minichromosome maintenance deficient 6 (MIS5 homolog, S. pombe) (S. cerevisiae) [Source:MGI Symbol;Acc:MGI:1298227]
chr1	128440596	0.553894	0.402215	0.151679	0.0771801	1.96526	0.0113268	0.0175897	0.0493839	1	Intergenic	-23181	ENSMUST00000027602	chr1-128416824-128417442-CpG:_62-CGI	-23155	NA	NA	NA
chr1	128440599	0.714447	0.529929	0.184518	0.0743379	2.48215	0.0161242	0.0134353	0.0130592	1	Intergenic	-23184	ENSMUST00000027602	chr1-128416824-128417442-CpG:_62-CGI	-23158	NA	NA	NA
chr1	128440611	0.659662	0.520213	0.139449	0.0698039	1.99772	0.0114981	0.0124374	0.0457472	1	Intergenic	-23196	ENSMUST00000027602	chr1-128416824-128417442-CpG:_62-CGI	-23170	NA	NA	NA
chr1	128444521	0.254609	0.154019	0.10059	0.0492151	2.04388	0.0108769	0.00981042	0.040965	1	Intergenic	-27106	ENSMUST00000027602	chr1-128416824-128417442-CpG:_62-CGI	-27080	NA	NA	NA
chr1	128505356	0.815139	0.981128	-0.165988	0.0568007	-2.92229	0.0178432	0.016538	0.00347465	1	Intergenic	9862	ENSMUST00000157807	chr1-128590909-128591764-CpG:_67-CGI	85553	NA	NA	NA
chr1	128520023	0.415138	0.277543	0.137596	0.0654393	2.10264	0.0110662	0.0161637	0.035497	1	Intergenic	-4805	ENSMUST00000157807	chr1-128590909-128591764-CpG:_67-CGI	70886	NA	NA	NA
chr1	128570620	0.886529	0.992101	-0.105573	0.0387581	-2.72389	0.0155595	0.022552	0.00645187	1	Intergenic	21669	ENSMUST00000052172	chr1-128590909-128591764-CpG:_67-CGI	20289	NA	NA	NA
chr1	128588511	0.659004	0.391648	0.267357	0.0848595	3.15058	0.0171438	0.0142155	0.00162946	0.906172	TTS (ENSMUST00000142893)	3778	ENSMUST00000052172	chr1-128590909-128591764-CpG:_67-CGI	2398	ENSMUSG00000045382	Cxcr4	chemokine (C-X-C motif) receptor 4 [Source:MGI Symbol;Acc:MGI:109563]
chr1	128594141	0.48976	0.312404	0.177356	0.0753737	2.35302	0.0140392	0.0122352	0.0186216	1	Intergenic	-1849	ENSMUST00000142893	chr1-128590909-128591764-CpG:_67-CGI	-2378	NA	NA	NA
chr1	128595125	0.530595	0.697855	-0.167261	0.0740054	-2.26011	0.0111975	0.0139132	0.0238142	1	Intergenic	-2833	ENSMUST00000142893	chr1-128590909-128591764-CpG:_67-CGI	-3362	NA	NA	NA
chr1	128595208	0.385638	0.560014	-0.174375	0.064334	-2.71047	0.0154409	0.0114136	0.00671878	1	Intergenic	-2916	ENSMUST00000142893	chr1-128590909-128591764-CpG:_67-CGI	-3445	NA	NA	NA
chr1	128596256	0.357848	0.730316	-0.372467	0.0739734	-5.03515	0.0131068	0.0144774	4.77473e-07	0.0664933	Intergenic	-3964	ENSMUST00000142893	chr1-128590909-128591764-CpG:_67-CGI	-4493	NA	NA	NA
chr1	128614878	0.6063	0.749931	-0.143631	0.0596199	-2.40912	0.0185317	0.0079187	0.0159912	1	Intergenic	-22586	ENSMUST00000142893	chr1-128590909-128591764-CpG:_67-CGI	-23115	NA	NA	NA
chr1	128615225	0.502767	0.643891	-0.141124	0.0671326	-2.10217	0.00955607	0.0159511	0.0355381	1	Intergenic	-22933	ENSMUST00000142893	chr1-128590909-128591764-CpG:_67-CGI	-23462	NA	NA	NA
chr1	128615234	0.355022	0.500008	-0.144985	0.071519	-2.02723	0.0123924	0.0155656	0.0426387	1	Intergenic	-22942	ENSMUST00000142893	chr1-128590909-128591764-CpG:_67-CGI	-23471	NA	NA	NA
chr1	128615569	0.184301	0.389266	-0.204965	0.0798586	-2.56661	0.0209808	0.0154093	0.0102699	1	Intergenic	-23277	ENSMUST00000142893	chr1-128590909-128591764-CpG:_67-CGI	-23806	NA	NA	NA
chr1	128747592	0.729016	0.887115	-0.158098	0.0758814	-2.08349	0.0261437	0.0158028	0.0372064	1	Intergenic	26828	ENSMUST00000181951	chr1-128590909-128591764-CpG:_67-CGI	-155829	NA	NA	NA
chr1	128832552	0.310856	0.158539	0.152318	0.0481882	3.16089	0.00861569	0.0102255	0.00157285	0.897341	Intergenic	53466	ENSMUST00000082803	chr1-128590909-128591764-CpG:_67-CGI	-240789	NA	NA	NA
chr1	129801453	0.932962	0.821219	0.111742	0.0481646	2.32001	0.0118004	0.0178043	0.0203401	1	TTS (ENSMUST00000086596)	310	ENSMUST00000086596	chr1-129273481-129273770-CpG:_23-CGI	-527684	ENSMUSG00000094122	Rpl31-ps9	ribosomal protein L31, pseudogene 9 [Source:MGI Symbol;Acc:MGI:3704195]
chr1	129801634	0.769429	0.891811	-0.122382	0.0522272	-2.34327	0.0104096	0.0128821	0.0191155	1	exon (ENSMUST00000086596, exon 1 of 1)	129	ENSMUST00000086596	chr1-129273481-129273770-CpG:_23-CGI	-527865	ENSMUSG00000094122	Rpl31-ps9	ribosomal protein L31, pseudogene 9 [Source:MGI Symbol;Acc:MGI:3704195]
chr1	130196088	0.923991	0.774985	0.149006	0.0624438	2.38623	0.0157697	0.0136383	0.017022	1	intron (ENSMUST00000073527, intron 26 of 27)	32243	ENSMUST00000143130	chr1-130715566-130715870-CpG:_27-CGI	519478	ENSMUSG00000042581	Thsd7b	thrombospondin, type I, domain containing 7B [Source:MGI Symbol;Acc:MGI:2443925]
chr1	130246309	0.837738	0.721202	0.116536	0.056202	2.07353	0.010016	0.0113818	0.0381233	1	Intergenic	34948	ENSMUST00000155992	chr1-130715566-130715870-CpG:_27-CGI	469257	NA	NA	NA
chr1	130274446	0.75655	0.888057	-0.131507	0.0504706	-2.60561	0.0105069	0.0119233	0.00917098	1	intron (ENSMUST00000155992, intron 1 of 1)	6811	ENSMUST00000155992	chr1-130715566-130715870-CpG:_27-CGI	441120	ENSMUSG00000086633	Gm16081	predicted gene 16081 [Source:MGI Symbol;Acc:MGI:3801800]
chr1	130342587	0.952803	0.792924	0.15988	0.0541208	2.95413	0.0130418	0.0169106	0.00313556	1	Intergenic	-61330	ENSMUST00000155992	chr1-130715566-130715870-CpG:_27-CGI	372979	NA	NA	NA
chr1	130514795	0.766493	0.900346	-0.133853	0.0550216	-2.43274	0.0237309	0.00983729	0.0149852	1	intron (ENSMUST00000125681, intron 1 of 4)	-52052	ENSMUST00000027650	chr1-130715566-130715870-CpG:_27-CGI	200771	ENSMUSG00000085526	Gm16083	predicted gene 16083 [Source:MGI Symbol;Acc:MGI:3802163]
chr1	130633920	0.320154	0.456715	-0.136561	0.0682014	-2.00232	0.0122853	0.0117127	0.0452504	1	TTS (ENSMUST00000027657)	-4300	ENSMUST00000039862	chr1-130715566-130715870-CpG:_27-CGI	81646	ENSMUSG00000026405	C4bp	complement component 4 binding protein [Source:MGI Symbol;Acc:MGI:88229]
chr1	130710393	0.822893	0.937149	-0.114256	0.0564379	-2.02446	0.0150808	0.0169816	0.0429229	1	intron (ENSMUST00000050406, intron 2 of 14)	4182	ENSMUST00000169659	chr1-130715566-130715870-CpG:_27-CGI	5173	ENSMUSG00000026409	Pfkfb2	6-phosphofructo-2-kinase/fructose-2,6-biphosphatase 2 [Source:MGI Symbol;Acc:MGI:107815]
chr1	130714867	0.625543	0.733671	-0.108129	0.0467558	-2.31263	0.00703822	0.0089938	0.0207429	1	promoter-TSS (ENSMUST00000169659)	-292	ENSMUST00000169659	chr1-130715566-130715870-CpG:_27-CGI	699	ENSMUSG00000026409	Pfkfb2	6-phosphofructo-2-kinase/fructose-2,6-biphosphatase 2 [Source:MGI Symbol;Acc:MGI:107815]
chr1	130737582	0.367075	0.565991	-0.198916	0.090913	-2.18798	0.0120251	0.0420505	0.0286708	1	exon (ENSMUST00000039323, exon 2 of 4)	5607	ENSMUST00000039323	chr1-130716676-130717833-CpG:_93-CGI	-19750	ENSMUSG00000042510	AA986860	expressed sequence AA986860 [Source:MGI Symbol;Acc:MGI:2138143]
chr1	130737785	0.353258	0.594642	-0.241385	0.081699	-2.95456	0.0148861	0.0149209	0.00313114	1	intron (ENSMUST00000039323, intron 2 of 3)	5810	ENSMUST00000039323	chr1-130716676-130717833-CpG:_93-CGI	-19953	ENSMUSG00000042510	AA986860	expressed sequence AA986860 [Source:MGI Symbol;Acc:MGI:2138143]
chr1	130737896	0.554437	0.390919	0.163519	0.0683756	2.39148	0.0108558	0.0158516	0.0167807	1	intron (ENSMUST00000039323, intron 2 of 3)	5921	ENSMUST00000039323	chr1-130716676-130717833-CpG:_93-CGI	-20064	ENSMUSG00000042510	AA986860	expressed sequence AA986860 [Source:MGI Symbol;Acc:MGI:2138143]
chr1	130740823	0.556695	0.684534	-0.127839	0.0630552	-2.02741	0.00958225	0.0149417	0.0426201	1	intron (ENSMUST00000039323, intron 2 of 3)	8848	ENSMUST00000039323	chr1-130716676-130717833-CpG:_93-CGI	-22991	ENSMUSG00000042510	AA986860	expressed sequence AA986860 [Source:MGI Symbol;Acc:MGI:2138143]
chr1	130741114	0.200948	0.353717	-0.152768	0.07069	-2.1611	0.0192861	0.0124654	0.0306876	1	exon (ENSMUST00000039323, exon 3 of 4)	9139	ENSMUST00000039323	chr1-130716676-130717833-CpG:_93-CGI	-23282	ENSMUSG00000042510	AA986860	expressed sequence AA986860 [Source:MGI Symbol;Acc:MGI:2138143]
chr1	130746435	0.992465	0.871977	0.120488	0.0491619	2.45084	0.0209698	0.0264561	0.0142523	1	Intergenic	14460	ENSMUST00000039323	chr1-130716676-130717833-CpG:_93-CGI	-28603	NA	NA	NA
chr1	130835560	0.607776	0.748058	-0.140282	0.0427999	-3.27762	0.00674152	0.00674152	0.00104686	0.818364	intron (ENSMUST00000137782, intron 2 of 3)	6551	ENSMUST00000137782	chr1-130878193-130878535-CpG:_37-CGI	42633	ENSMUSG00000026417	Pigr	polymeric immunoglobulin receptor [Source:MGI Symbol;Acc:MGI:103080]
chr1	130840934	0.272219	0.450783	-0.178564	0.0655095	-2.72576	0.010195	0.0124065	0.00641527	1	intron (ENSMUST00000137782, intron 2 of 3)	11925	ENSMUST00000137782	chr1-130878193-130878535-CpG:_37-CGI	37259	ENSMUSG00000026417	Pigr	polymeric immunoglobulin receptor [Source:MGI Symbol;Acc:MGI:103080]
chr1	130840984	0.211696	0.385886	-0.17419	0.0563992	-3.08853	0.013007	0.0095276	0.00201152	0.945233	intron (ENSMUST00000137782, intron 2 of 3)	11975	ENSMUST00000137782	chr1-130878193-130878535-CpG:_37-CGI	37209	ENSMUSG00000026417	Pigr	polymeric immunoglobulin receptor [Source:MGI Symbol;Acc:MGI:103080]
chr1	130841257	0.594849	0.770224	-0.175375	0.066973	-2.61859	0.0200903	0.0135358	0.00882951	1	intron (ENSMUST00000137782, intron 2 of 3)	12248	ENSMUST00000137782	chr1-130878193-130878535-CpG:_37-CGI	36936	ENSMUSG00000026417	Pigr	polymeric immunoglobulin receptor [Source:MGI Symbol;Acc:MGI:103080]
chr1	130875064	0.9127	0.799972	0.112728	0.055142	2.04432	0.0116262	0.0172221	0.0409222	1	TTS (ENSMUST00000149355)	-3093	ENSMUST00000126821	chr1-130878193-130878535-CpG:_37-CGI	3129	ENSMUSG00000042474	Fcmr	Fc fragment of IgM receptor [Source:MGI Symbol;Acc:MGI:1916419]
chr1	130947099	0.363156	0.558079	-0.194923	0.0817758	-2.38362	0.0171852	0.0212208	0.0171431	1	Intergenic	-7027	ENSMUST00000112465	chr1-130878193-130878535-CpG:_37-CGI	-68565	NA	NA	NA
chr1	131003739	0.522092	0.380492	0.141599	0.0616299	2.29758	0.00928983	0.010916	0.0215859	1	Intergenic	-16105	ENSMUST00000016673	chr1-131096809-131097847-CpG:_110-CGI	93070	NA	NA	NA
chr1	131053115	0.714102	0.58169	0.132413	0.0654305	2.02371	0.0125982	0.0141676	0.0429995	1	TTS (ENSMUST00000016672)	20635	ENSMUST00000158080	chr1-131096809-131097847-CpG:_110-CGI	43694	ENSMUSG00000016528	Mapkapk2	MAP kinase-activated protein kinase 2 [Source:MGI Symbol;Acc:MGI:109298]
chr1	131060983	0.170395	0.293057	-0.122663	0.0558305	-2.19706	0.00888701	0.0162902	0.0280164	1	intron (ENSMUST00000016672, intron 1 of 9)	12767	ENSMUST00000158080	chr1-131096809-131097847-CpG:_110-CGI	35826	ENSMUSG00000016528	Mapkapk2	MAP kinase-activated protein kinase 2 [Source:MGI Symbol;Acc:MGI:109298]
chr1	131064697	0.846777	0.686186	0.160592	0.0637762	2.51805	0.013502	0.0132877	0.0118007	1	intron (ENSMUST00000016672, intron 1 of 9)	9053	ENSMUST00000158080	chr1-131096809-131097847-CpG:_110-CGI	32112	ENSMUSG00000016528	Mapkapk2	MAP kinase-activated protein kinase 2 [Source:MGI Symbol;Acc:MGI:109298]
[truncated: 55,254 more rows]
