# Supplementary material for: Vitamin C‐Dependent Intergenerational Inheritance of Enhanced Endurance Performance Following Maternal Exercise
Source: Adv Sci (Weinh). 2025 Feb 8;12(13):2408912. doi: 10.1002/advs.202408912 (PMC11967756; doi:10.1002/advs.202408912)
Supplement: Supplementary file 7 — Supplemental Table 6 [file ADVS-12-2408912-s009.xlsx]

## Sheet: Sheet1
chr	pos	female of F2 Ex	female of F1 Ex	diff	diff.se	stat	phi1	phi2	pval	fdr	Annotation	Dist.to.TSS	Nearest.PromoterID	Nearest.CGI	Dist.to.CGI	gene_id	gene_name	description
chr1	3339508	0.893412	0.758857	0.134555	0.0667223	2.01664	0.0158434	0.0133421	0.0437326	1	intron (ENSMUST00000070533, intron 2 of 2)	-123165	ENSMUST00000162897	chr1-3531624-3531843-CpG:_27-CGI	192116	ENSMUSG00000051951	Xkr4	X Kell blood group precursor related family member 4 [Source:MGI Symbol;Acc:MGI:3528744]
chr1	3532125	0.654294	0.802711	-0.148417	0.0516469	-2.87369	0.0103507	0.00790038	0.00405702	1	intron (ENSMUST00000070533, intron 1 of 2)	65539	ENSMUST00000161581	chr1-3531624-3531843-CpG:_27-CGI	-283	ENSMUSG00000051951	Xkr4	X Kell blood group precursor related family member 4 [Source:MGI Symbol;Acc:MGI:3528744]
chr1	3534625	0.705447	0.842469	-0.137022	0.0612814	-2.23595	0.0150948	0.0134754	0.025355	1	intron (ENSMUST00000070533, intron 1 of 2)	68039	ENSMUST00000161581	chr1-3531624-3531843-CpG:_27-CGI	-2783	ENSMUSG00000051951	Xkr4	X Kell blood group precursor related family member 4 [Source:MGI Symbol;Acc:MGI:3528744]
chr1	4136348	0.738851	0.541556	0.197294	0.06701	2.94425	0.0117036	0.0101594	0.00323735	1	Intergenic	223965	ENSMUST00000027032	chr1-4491701-4493673-CpG:_165-CGI	355353	NA	NA	NA
chr1	4143095	0.58337	0.330555	0.252814	0.0852384	2.96597	0.0138941	0.0151958	0.00301732	1	Intergenic	217218	ENSMUST00000027032	chr1-4491701-4493673-CpG:_165-CGI	348606	NA	NA	NA
chr1	4517083	0.911186	0.782058	0.129127	0.0610364	2.11558	0.0151601	0.0144239	0.0343808	1	Intergenic	-11933	ENSMUST00000180019	chr1-4496947-4497608-CpG:_47-CGI	-19476	NA	NA	NA
chr1	4522942	0.950854	0.789953	0.1609	0.0515288	3.12253	0.0160324	0.01605	0.00179303	1	Intergenic	-6074	ENSMUST00000180019	chr1-4496947-4497608-CpG:_47-CGI	-25335	NA	NA	NA
chr1	4522985	0.932379	0.796954	0.135425	0.0543996	2.48945	0.0229109	0.0126737	0.012794	1	Intergenic	-6031	ENSMUST00000180019	chr1-4496947-4497608-CpG:_47-CGI	-25378	NA	NA	NA
chr1	4523013	0.974405	0.769453	0.204953	0.06504	3.15118	0.0171103	0.0305027	0.00162611	1	Intergenic	-6003	ENSMUST00000180019	chr1-4496947-4497608-CpG:_47-CGI	-25406	NA	NA	NA
chr1	4523023	0.919391	0.726425	0.192966	0.0675803	2.85536	0.0135528	0.0186648	0.0042988	1	Intergenic	-5993	ENSMUST00000180019	chr1-4496947-4497608-CpG:_47-CGI	-25416	NA	NA	NA
chr1	4598782	0.166455	0.339156	-0.172701	0.0724415	-2.38401	0.0197014	0.0156819	0.0171252	1	Intergenic	69766	ENSMUST00000180019	chr1-4571641-4572075-CpG:_44-CGI	-26708	NA	NA	NA
chr1	4688717	0.651641	0.830194	-0.178553	0.0759369	-2.35133	0.0137662	0.0171657	0.0187066	1	exon (ENSMUST00000182774, exon 1 of 1)	685	ENSMUST00000182774	chr1-4689184-4689397-CpG:_24-CGI	467	ENSMUSG00000098104	Gm6085	predicted gene 6085 [Source:MGI Symbol;Acc:MGI:3646770]
chr1	4689315	0.259411	0.122176	0.137235	0.0463052	2.9637	0.010679	0.00778731	0.00303961	1	promoter-TSS (ENSMUST00000182774)	87	ENSMUST00000182774	chr1-4689184-4689397-CpG:_24-CGI	0	ENSMUSG00000098104	Gm6085	predicted gene 6085 [Source:MGI Symbol;Acc:MGI:3646770]
chr1	4689329	0.429605	0.269674	0.159931	0.0567182	2.81975	0.00958456	0.0100902	0.00480612	1	promoter-TSS (ENSMUST00000182774)	73	ENSMUST00000182774	chr1-4689184-4689397-CpG:_24-CGI	0	ENSMUSG00000098104	Gm6085	predicted gene 6085 [Source:MGI Symbol;Acc:MGI:3646770]
chr1	4689381	0.37147	0.232531	0.138939	0.0666213	2.08551	0.0118983	0.0232146	0.0370235	1	promoter-TSS (ENSMUST00000182774)	21	ENSMUST00000182774	chr1-4689184-4689397-CpG:_24-CGI	0	ENSMUSG00000098104	Gm6085	predicted gene 6085 [Source:MGI Symbol;Acc:MGI:3646770]
chr1	4880736	0.942172	0.815186	0.126985	0.0561493	2.26156	0.0196484	0.0138122	0.0237244	1	promoter-TSS (ENSMUST00000078030)	-68	ENSMUST00000078030	chr1-4857465-4858372-CpG:_83-CGI	-22365	ENSMUSG00000062588	Gm6104	predicted gene 6104 [Source:MGI Symbol;Acc:MGI:3648587]
chr1	5072540	0.941692	0.8304	0.111292	0.0415085	2.68119	0.0130805	0.0117076	0.00733606	1	Intergenic	-2256	ENSMUST00000118000	chr1-5083039-5083536-CpG:_49-CGI	10499	NA	NA	NA
chr1	5109812	0.732088	0.862053	-0.129965	0.0552106	-2.35398	0.0169148	0.00905216	0.0185736	1	intron (ENSMUST00000044369, intron 7 of 13)	26640	ENSMUST00000044369	chr1-5083039-5083536-CpG:_49-CGI	-26277	ENSMUSG00000033793	Atp6v1h	ATPase, H+ transporting, lysosomal V1 subunit H [Source:MGI Symbol;Acc:MGI:1914864]
chr1	5110436	0.643852	0.762232	-0.11838	0.0565903	-2.09187	0.0103521	0.0097108	0.0364499	1	intron (ENSMUST00000044369, intron 7 of 13)	27264	ENSMUST00000044369	chr1-5083039-5083536-CpG:_49-CGI	-26901	ENSMUSG00000033793	Atp6v1h	ATPase, H+ transporting, lysosomal V1 subunit H [Source:MGI Symbol;Acc:MGI:1914864]
chr1	5170627	0.843817	0.962431	-0.118614	0.0501787	-2.36383	0.0131931	0.0250521	0.0180873	1	Intergenic	87455	ENSMUST00000044369	chr1-5083039-5083536-CpG:_49-CGI	-87092	NA	NA	NA
chr1	6409911	0.775238	0.910614	-0.135376	0.0570955	-2.37105	0.0208092	0.0110863	0.0177375	1	Intergenic	50581	ENSMUST00000133144	chr1-6382891-6383203-CpG:_42-CGI	-26709	NA	NA	NA
chr1	7090663	0.610602	0.751937	-0.141334	0.0718663	-1.96663	0.0262176	0.00894983	0.049226	1	intron (ENSMUST00000182823, intron 1 of 1)	1498	ENSMUST00000182823	chr1-7088491-7089271-CpG:_85-CGI	-1393	ENSMUSG00000051285	Pcmtd1	protein-L-isoaspartate (D-aspartate) O-methyltransferase domain containing 1 [Source:MGI Symbol;Acc:MGI:2441773]
chr1	7121862	0.872899	0.729591	0.143307	0.0565685	2.53335	0.0123825	0.0110777	0.011298	1	intron (ENSMUST00000061280, intron 2 of 5)	14723	ENSMUST00000182051	chr1-7088491-7089271-CpG:_85-CGI	-32592	ENSMUSG00000051285	Pcmtd1	protein-L-isoaspartate (D-aspartate) O-methyltransferase domain containing 1 [Source:MGI Symbol;Acc:MGI:2441773]
chr1	7121863	0.535854	0.815195	-0.279342	0.0786282	-3.55269	0.0186904	0.0120596	0.00038131	0.884356	intron (ENSMUST00000061280, intron 2 of 5)	14722	ENSMUST00000182051	chr1-7088491-7089271-CpG:_85-CGI	-32593	ENSMUSG00000051285	Pcmtd1	protein-L-isoaspartate (D-aspartate) O-methyltransferase domain containing 1 [Source:MGI Symbol;Acc:MGI:2441773]
chr1	7383908	0.560169	0.724129	-0.16396	0.0803487	-2.0406	0.0271777	0.013155	0.0412903	1	intron (ENSMUST00000181554, intron 1 of 2)	13892	ENSMUST00000181554	chr1-7397746-7398594-CpG:_64-CGI	13838	ENSMUSG00000097797	Gm26901	predicted gene, 26901 [Source:MGI Symbol;Acc:MGI:5477395]
chr1	7414305	0.775129	0.939523	-0.164394	0.0549053	-2.99414	0.0172406	0.0108406	0.00275219	1	Intergenic	-16505	ENSMUST00000181554	chr1-7397746-7398594-CpG:_64-CGI	-15712	NA	NA	NA
chr1	7631699	0.748274	0.514534	0.233739	0.0918342	2.54523	0.0293819	0.0125106	0.0109205	1	Intergenic	-233899	ENSMUST00000181554	chr1-7397746-7398594-CpG:_64-CGI	-233106	NA	NA	NA
chr1	7684363	0.646743	0.98107	-0.334326	0.0618182	-5.40822	0.0134813	0.0139329	6.37e-08	0.0154734	Intergenic	-286563	ENSMUST00000181554	chr1-7397746-7398594-CpG:_64-CGI	-285770	NA	NA	NA
chr1	7733339	0.352524	0.498984	-0.14646	0.0657932	-2.22607	0.0126302	0.00897125	0.0260095	1	Intergenic	-335539	ENSMUST00000181554	chr1-7397746-7398594-CpG:_64-CGI	-334746	NA	NA	NA
chr1	8654025	0.829996	0.968165	-0.138169	0.0639058	-2.16206	0.0360724	0.0132037	0.0306132	1	intron (ENSMUST00000115488, intron 6 of 16)	-65302	ENSMUST00000103887	chr1-9299215-9300020-CpG:_61-CGI	645190	ENSMUSG00000025909	Sntg1	syntrophin, gamma 1 [Source:MGI Symbol;Acc:MGI:1918346]
chr1	8683703	0.880363	0.762572	0.117791	0.0574654	2.04977	0.0143725	0.0104546	0.040387	1	intron (ENSMUST00000144593, intron 5 of 8)	-94980	ENSMUST00000103887	chr1-9299215-9300020-CpG:_61-CGI	615512	ENSMUSG00000025909	Sntg1	syntrophin, gamma 1 [Source:MGI Symbol;Acc:MGI:1918346]
chr1	8963503	0.61994	0.904795	-0.284855	0.075434	-3.77621	0.0150193	0.0126256	0.00015923	0.688359	exon (ENSMUST00000085919, exon 1 of 1)	117	ENSMUST00000085919	chr1-9299215-9300020-CpG:_61-CGI	335712	ENSMUSG00000066693	Gm7493	predicted gene 7493 [Source:MGI Symbol;Acc:MGI:3643471]
chr1	9454555	0.7787	0.991827	-0.213126	0.0656892	-3.24447	0.0291054	0.0181294	0.00117671	1	Intergenic	-4114	ENSMUST00000083691	chr1-9545269-9546268-CpG:_97-CGI	90714	NA	NA	NA
chr1	9541142	0.94112	0.825087	0.116033	0.0487549	2.37993	0.0240783	0.0103551	0.0173159	1	Intergenic	-4265	ENSMUST00000072079	chr1-9545269-9546268-CpG:_97-CGI	4127	NA	NA	NA
chr1	9548396	0.689857	0.819954	-0.130097	0.0647996	-2.00768	0.0137952	0.012506	0.0446771	1	TTS (ENSMUST00000072079)	305	ENSMUST00000130927	chr1-9545269-9546268-CpG:_97-CGI	-2129	ENSMUSG00000061024	Rrs1	RRS1 ribosome biogenesis regulator homolog (S. cerevisiae) [Source:MGI Symbol;Acc:MGI:1929721]
chr1	9554247	0.375001	0.493494	-0.118493	0.0572937	-2.06818	0.00975762	0.00873799	0.0386236	1	TTS (ENSMUST00000130927)	6156	ENSMUST00000130927	chr1-9545269-9546268-CpG:_97-CGI	-7980	ENSMUSG00000025911	Adhfe1	alcohol dehydrogenase, iron containing, 1 [Source:MGI Symbol;Acc:MGI:1923437]
chr1	9621531	0.300716	0.175147	0.125569	0.0518552	2.42153	0.0133955	0.00796057	0.0154554	1	intron (ENSMUST00000115480, intron 1 of 4)	9560	ENSMUST00000115480	chr1-9545269-9546268-CpG:_97-CGI	-75264	ENSMUSG00000079671	2610203C22Rik	RIKEN cDNA 2610203C22 gene [Source:MGI Symbol;Acc:MGI:1919731]
chr1	9629218	0.669329	0.801881	-0.132552	0.0521587	-2.54133	0.00988624	0.00909161	0.0110433	1	intron (ENSMUST00000115480, intron 1 of 4)	1873	ENSMUST00000115480	chr1-9699785-9700881-CpG:_87-CGI	70567	ENSMUSG00000079671	2610203C22Rik	RIKEN cDNA 2610203C22 gene [Source:MGI Symbol;Acc:MGI:1919731]
chr1	9701362	0.274912	0.38718	-0.112269	0.0487572	-2.3026	0.00823066	0.0093016	0.0213012	1	Intergenic	-1154	ENSMUST00000088658	chr1-9699785-9700881-CpG:_87-CGI	-482	NA	NA	NA
chr1	9701444	0.315852	0.527606	-0.211754	0.0638244	-3.31775	0.0117712	0.0131634	0.000907452	1	Intergenic	-1236	ENSMUST00000088658	chr1-9699785-9700881-CpG:_87-CGI	-564	NA	NA	NA
chr1	9780401	0.499162	0.361533	0.137629	0.0646811	2.12781	0.0105947	0.0110732	0.0333528	1	exon (ENSMUST00000181358, exon 3 of 7)	-17728	ENSMUST00000168907	chr1-9797821-9798652-CpG:_95-CGI	17420	ENSMUSG00000097893	1700034P13Rik	RIKEN cDNA 1700034P13 gene [Source:MGI Symbol;Acc:MGI:1920581]
chr1	9805943	0.561364	0.691148	-0.129784	0.049815	-2.60532	0.00851389	0.00751171	0.00917878	1	intron (ENSMUST00000166384, intron 1 of 16)	-3391	ENSMUST00000063059	chr1-9797821-9798652-CpG:_95-CGI	-7292	ENSMUSG00000025915	Sgk3	serum/glucocorticoid regulated kinase 3 [Source:MGI Symbol;Acc:MGI:2182368]
chr1	9908823	0.689111	0.572903	0.116208	0.0508804	2.28394	0.0100774	0.00674152	0.0223752	1	intron (ENSMUST00000125294, intron 1 of 13)	154	ENSMUST00000140948	chr1-9943785-9944196-CpG:_46-CGI	34962	ENSMUSG00000046101	Mcmdc2	minichromosome maintenance domain containing 2 [Source:MGI Symbol;Acc:MGI:3045334]
chr1	9909619	0.927762	0.822883	0.104879	0.0506671	2.06997	0.0136562	0.0181774	0.0384552	1	intron (ENSMUST00000125294, intron 1 of 13)	950	ENSMUST00000140948	chr1-9943785-9944196-CpG:_46-CGI	34166	ENSMUSG00000046101	Mcmdc2	minichromosome maintenance domain containing 2 [Source:MGI Symbol;Acc:MGI:3045334]
chr1	9951563	0.793793	0.623848	0.169945	0.0820077	2.0723	0.0171617	0.0128664	0.0382371	1	Intergenic	-7446	ENSMUST00000182580	chr1-9943785-9944196-CpG:_46-CGI	-7368	NA	NA	NA
chr1	9988950	0.428386	0.3195	0.108886	0.0473106	2.30152	0.0079496	0.00674152	0.0213624	1	intron (ENSMUST00000124874, intron 4 of 7)	-3259	ENSMUST00000147000	chr1-9967118-9968330-CpG:_128-CGI	-20621	ENSMUSG00000025916	Ppp1r42	protein phosphatase 1, regulatory subunit 42 [Source:MGI Symbol;Acc:MGI:1921138]
chr1	10258278	0.888349	0.721037	0.167311	0.0636052	2.63046	0.0219974	0.0106252	0.00852685	1	Intergenic	-25609	ENSMUST00000131556	chr1-10232143-10233428-CpG:_136-CGI	-24851	NA	NA	NA
chr1	10311611	0.54353	0.772368	-0.228838	0.0950057	-2.40867	0.0182717	0.0280133	0.0160107	1	Intergenic	-78942	ENSMUST00000131556	chr1-10232143-10233428-CpG:_136-CGI	-78184	NA	NA	NA
chr1	10311612	0.562662	0.743906	-0.181244	0.0878542	-2.06301	0.01997	0.0173158	0.039112	1	Intergenic	-78943	ENSMUST00000131556	chr1-10232143-10233428-CpG:_136-CGI	-78185	NA	NA	NA
chr1	10805467	0.814394	0.95864	-0.144246	0.0680851	-2.11861	0.0475442	0.012161	0.0341231	1	Intergenic	-85523	ENSMUST00000035577	chr1-10805299-10805885-CpG:_45-CGI	0	NA	NA	NA
chr1	10805473	0.783133	0.922117	-0.138984	0.0508248	-2.73458	0.0137144	0.01202	0.00624605	1	Intergenic	-85529	ENSMUST00000035577	chr1-10805299-10805885-CpG:_45-CGI	0	NA	NA	NA
chr1	10868780	0.837594	0.696832	0.140762	0.060048	2.34416	0.0105483	0.0161357	0.0190699	1	Intergenic	-52889	ENSMUST00000157960	chr1-10805299-10805885-CpG:_45-CGI	-62896	NA	NA	NA
chr1	10868839	0.748239	0.875303	-0.127064	0.0596963	-2.1285	0.0148506	0.0100722	0.0332953	1	Intergenic	-52830	ENSMUST00000157960	chr1-10805299-10805885-CpG:_45-CGI	-62955	NA	NA	NA
chr1	11149838	0.507852	0.673005	-0.165154	0.0742779	-2.22346	0.0156304	0.0116235	0.026185	1	exon (ENSMUST00000027056, exon 19 of 40)	-15601	ENSMUST00000104130	chr1-10993486-10994005-CpG:_56-CGI	-155834	ENSMUSG00000048960	Prex2	phosphatidylinositol-3,4,5-trisphosphate-dependent Rac exchange factor 2 [Source:MGI Symbol;Acc:MGI:1923385]
chr1	11223927	0.791225	0.906995	-0.11577	0.0540451	-2.1421	0.0153961	0.0107509	0.0321856	1	intron (ENSMUST00000027056, intron 34 of 39)	-89690	ENSMUST00000104130	chr1-11414060-11414465-CpG:_44-CGI	190133	ENSMUSG00000048960	Prex2	phosphatidylinositol-3,4,5-trisphosphate-dependent Rac exchange factor 2 [Source:MGI Symbol;Acc:MGI:1923385]
chr1	11395793	0.407508	0.561064	-0.153555	0.0526025	-2.91916	0.0106526	0.00710903	0.00350973	1	Intergenic	-18311	ENSMUST00000048613	chr1-11414060-11414465-CpG:_44-CGI	18267	NA	NA	NA
chr1	11458288	0.240036	0.391958	-0.151922	0.0746853	-2.03416	0.014242	0.0140967	0.0419354	1	intron (ENSMUST00000150870, intron 1 of 1)	44177	ENSMUST00000141512	chr1-11414060-11414465-CpG:_44-CGI	-43824	ENSMUSG00000057715	A830018L16Rik	RIKEN cDNA A830018L16 gene [Source:MGI Symbol;Acc:MGI:2444149]
chr1	11458293	0.465881	0.281734	0.184147	0.0827707	2.22478	0.014418	0.0112166	0.0260958	1	intron (ENSMUST00000150870, intron 1 of 1)	44182	ENSMUST00000141512	chr1-11414060-11414465-CpG:_44-CGI	-43829	ENSMUSG00000057715	A830018L16Rik	RIKEN cDNA A830018L16 gene [Source:MGI Symbol;Acc:MGI:2444149]
chr1	11565423	0.401888	0.272839	0.129049	0.0635931	2.02929	0.0123322	0.0138812	0.042429	1	intron (ENSMUST00000141339, intron 3 of 5)	46753	ENSMUST00000141339	chr1-11414060-11414465-CpG:_44-CGI	-150959	ENSMUSG00000057715	A830018L16Rik	RIKEN cDNA A830018L16 gene [Source:MGI Symbol;Acc:MGI:2444149]
chr1	12121131	0.806067	0.472428	0.33364	0.0704016	4.73909	0.01506	0.0117833	2.15e-06	0.130462	Intergenic	-253804	ENSMUST00000179834	chr1-11414060-11414465-CpG:_44-CGI	-706667	NA	NA	NA
chr1	12175206	0.816687	0.680246	0.136441	0.0606115	2.25107	0.0113101	0.0102617	0.0243812	1	Intergenic	-199729	ENSMUST00000179834	chr1-11414060-11414465-CpG:_44-CGI	-760742	NA	NA	NA
chr1	12691711	0.611766	0.329989	0.281777	0.0812769	3.46688	0.0244371	0.0105891	0.00052653	0.954184	promoter-TSS (ENSMUST00000180062)	-718	ENSMUST00000180062	chr1-12990718-12991200-CpG:_34-CGI	299007	ENSMUSG00000016918	Sulf1	sulfatase 1 [Source:MGI Symbol;Acc:MGI:2138563]
chr1	12811274	0.738344	0.616951	0.121393	0.0521924	2.32587	0.011144	0.0074391	0.0200256	1	intron (ENSMUST00000177608, intron 7 of 21)	92730	ENSMUST00000088585	chr1-12990718-12991200-CpG:_34-CGI	179444	ENSMUSG00000016918	Sulf1	sulfatase 1 [Source:MGI Symbol;Acc:MGI:2138563]
chr1	12811349	0.801898	0.701224	0.100673	0.0481245	2.09194	0.0108916	0.00742223	0.0364441	1	intron (ENSMUST00000177608, intron 7 of 21)	92805	ENSMUST00000088585	chr1-12990718-12991200-CpG:_34-CGI	179369	ENSMUSG00000016918	Sulf1	sulfatase 1 [Source:MGI Symbol;Acc:MGI:2138563]
chr1	12835622	0.187986	0.321948	-0.133963	0.0671725	-1.99431	0.0155766	0.0141374	0.0461182	1	intron (ENSMUST00000177608, intron 12 of 21)	89420	ENSMUST00000133201	chr1-12990718-12991200-CpG:_34-CGI	155096	ENSMUSG00000016918	Sulf1	sulfatase 1 [Source:MGI Symbol;Acc:MGI:2138563]
chr1	12875632	0.25694	0.142539	0.114402	0.0556545	2.05557	0.011917	0.0115508	0.039824	1	intron (ENSMUST00000115402, intron 7 of 7)	49410	ENSMUST00000133201	chr1-12990718-12991200-CpG:_34-CGI	115086	ENSMUSG00000025938	Slco5a1	solute carrier organic anion transporter family, member 5A1 [Source:MGI Symbol;Acc:MGI:2443431]
chr1	12875640	0.232987	0.122251	0.110736	0.0542991	2.03938	0.0123184	0.0143135	0.0414125	1	intron (ENSMUST00000115402, intron 7 of 7)	49402	ENSMUST00000133201	chr1-12990718-12991200-CpG:_34-CGI	115078	ENSMUSG00000025938	Slco5a1	solute carrier organic anion transporter family, member 5A1 [Source:MGI Symbol;Acc:MGI:2443431]
chr1	12875705	0.198592	0.0747304	0.123861	0.0571856	2.16595	0.028604	0.0108397	0.030315	1	intron (ENSMUST00000115402, intron 7 of 7)	49337	ENSMUST00000133201	chr1-12990718-12991200-CpG:_34-CGI	115013	ENSMUSG00000025938	Slco5a1	solute carrier organic anion transporter family, member 5A1 [Source:MGI Symbol;Acc:MGI:2443431]
chr1	12875712	0.274701	0.151871	0.12283	0.0567807	2.16324	0.0185956	0.00781929	0.0305228	1	intron (ENSMUST00000115402, intron 7 of 7)	49330	ENSMUST00000133201	chr1-12990718-12991200-CpG:_34-CGI	115006	ENSMUSG00000025938	Slco5a1	solute carrier organic anion transporter family, member 5A1 [Source:MGI Symbol;Acc:MGI:2443431]
chr1	12954082	0.197494	0.36347	-0.165976	0.0793367	-2.09204	0.0262876	0.0124228	0.036435	1	intron (ENSMUST00000115403, intron 1 of 8)	-29040	ENSMUST00000133201	chr1-12990718-12991200-CpG:_34-CGI	36636	ENSMUSG00000025938	Slco5a1	solute carrier organic anion transporter family, member 5A1 [Source:MGI Symbol;Acc:MGI:2443431]
chr1	12990812	0.377399	0.155558	0.221841	0.0720875	3.07738	0.0174688	0.0150267	0.00208826	1	exon (ENSMUST00000147606, exon 1 of 5)	101	ENSMUST00000147606	chr1-12990718-12991200-CpG:_34-CGI	0	ENSMUSG00000025938	Slco5a1	solute carrier organic anion transporter family, member 5A1 [Source:MGI Symbol;Acc:MGI:2443431]
chr1	13062343	0.573476	0.682462	-0.108986	0.0507147	-2.149	0.0105696	0.00674152	0.0316344	1	TTS (ENSMUST00000059065)	325	ENSMUST00000059065	chr1-13126298-13126669-CpG:_30-CGI	63955	ENSMUSG00000069620	Gm5250	predicted gene 5250 [Source:MGI Symbol;Acc:MGI:3647667]
chr1	13067099	0.703438	0.897976	-0.194539	0.0496175	-3.92076	0.0108723	0.00910876	8.83e-05	0.554924	Intergenic	5081	ENSMUST00000059065	chr1-13126298-13126669-CpG:_30-CGI	59199	NA	NA	NA
chr1	13074763	0.409604	0.528195	-0.118591	0.0563448	-2.10473	0.0105473	0.00914767	0.0353144	1	Intergenic	12745	ENSMUST00000059065	chr1-13126298-13126669-CpG:_30-CGI	51535	NA	NA	NA
chr1	13081014	0.450445	0.226981	0.223464	0.0866712	2.5783	0.0188889	0.0127254	0.00992891	1	Intergenic	18996	ENSMUST00000059065	chr1-13126298-13126669-CpG:_30-CGI	45284	NA	NA	NA
chr1	13104414	0.255134	0.151417	0.103717	0.0527409	1.96653	0.0164551	0.0117497	0.0492369	1	Intergenic	22748	ENSMUST00000047577	chr1-13126298-13126669-CpG:_30-CGI	21884	NA	NA	NA
chr1	13105286	0.69935	0.548645	0.150705	0.0598527	2.51793	0.0116183	0.01142	0.0118046	1	Intergenic	21876	ENSMUST00000047577	chr1-13126298-13126669-CpG:_30-CGI	21012	NA	NA	NA
chr1	13118189	0.662488	0.463635	0.198854	0.065566	3.03288	0.0185921	0.00813325	0.00242232	1	intron (ENSMUST00000047577, intron 6 of 7)	8973	ENSMUST00000047577	chr1-13126298-13126669-CpG:_30-CGI	8109	ENSMUSG00000042414	Prdm14	PR domain containing 14 [Source:MGI Symbol;Acc:MGI:3588194]
chr1	13126818	0.0723762	0.174971	-0.102594	0.0481383	-2.13124	0.0190475	0.0120119	0.0330692	1	intron (ENSMUST00000047577, intron 1 of 7)	344	ENSMUST00000047577	chr1-13126298-13126669-CpG:_30-CGI	-150	ENSMUSG00000042414	Prdm14	PR domain containing 14 [Source:MGI Symbol;Acc:MGI:3588194]
chr1	13151501	0.806454	0.947706	-0.141252	0.0599472	-2.35627	0.0142818	0.0189487	0.0184595	1	promoter-TSS (ENSMUST00000133232)	-484	ENSMUST00000133232	chr1-13126298-13126669-CpG:_30-CGI	-24833	ENSMUSG00000005886	Ncoa2	nuclear receptor coactivator 2 [Source:MGI Symbol;Acc:MGI:1276533]
chr1	13256959	0.623498	0.749059	-0.125561	0.0554439	-2.26464	0.0126071	0.00826044	0.0235345	1	intron (ENSMUST00000145280, intron 1 of 3)	-5238	ENSMUST00000183805	chr1-13372746-13374794-CpG:_188-CGI	115787	ENSMUSG00000005886	Ncoa2	nuclear receptor coactivator 2 [Source:MGI Symbol;Acc:MGI:1276533]
chr1	13293141	0.699313	0.843858	-0.144545	0.0644027	-2.24439	0.0139813	0.0107059	0.0248072	1	intron (ENSMUST00000147927, intron 1 of 12)	6580	ENSMUST00000145280	chr1-13372746-13374794-CpG:_188-CGI	79605	ENSMUSG00000005886	Ncoa2	nuclear receptor coactivator 2 [Source:MGI Symbol;Acc:MGI:1276533]
chr1	13590603	0.583608	0.429229	0.154378	0.0700642	2.20338	0.0127852	0.0127999	0.027568	1	promoter-TSS (ENSMUST00000027068)	-740	ENSMUST00000027068	chr1-13589162-13590177-CpG:_101-CGI	-427	ENSMUSG00000025935	Tram1	translocating chain-associating membrane protein 1 [Source:MGI Symbol;Acc:MGI:1919515]
chr1	13592957	0.809776	0.929685	-0.11991	0.0523438	-2.29081	0.0130205	0.0123853	0.0219744	1	Intergenic	-3094	ENSMUST00000027068	chr1-13589162-13590177-CpG:_101-CGI	-2781	NA	NA	NA
chr1	13659696	0.390214	0.498758	-0.108544	0.0512848	-2.11649	0.00866991	0.00706715	0.0343032	1	intron (ENSMUST00000027071, intron 1 of 6)	849	ENSMUST00000027071	chr1-13660231-13660732-CpG:_49-CGI	535	ENSMUSG00000025937	Lactb2	lactamase, beta 2 [Source:MGI Symbol;Acc:MGI:2442551]
chr1	13659773	0.226135	0.36492	-0.138784	0.0526623	-2.63536	0.0118398	0.0103011	0.00840482	1	intron (ENSMUST00000027071, intron 1 of 6)	772	ENSMUST00000027071	chr1-13660231-13660732-CpG:_49-CGI	458	ENSMUSG00000025937	Lactb2	lactamase, beta 2 [Source:MGI Symbol;Acc:MGI:2442551]
chr1	13669697	0.608242	0.766818	-0.158576	0.0515381	-3.07687	0.00907775	0.00954148	0.0020919	1	intron (ENSMUST00000088542, intron 1 of 3)	927	ENSMUST00000088542	chr1-13660231-13660732-CpG:_49-CGI	-8966	ENSMUSG00000067813	Xkr9	X Kell blood group precursor related family member 9 homolog [Source:MGI Symbol;Acc:MGI:2686466]
chr1	13779456	0.817094	0.658329	0.158765	0.077329	2.05311	0.0153882	0.0134391	0.0400616	1	Intergenic	-4993	ENSMUST00000104180	chr1-13660231-13660732-CpG:_49-CGI	-118725	NA	NA	NA
chr1	13786280	0.896057	0.753187	0.14287	0.0664991	2.14845	0.0463237	0.0114149	0.0316778	1	exon (ENSMUST00000180415, exon 1 of 1)	598	ENSMUST00000180415	chr1-13660231-13660732-CpG:_49-CGI	-125549	ENSMUSG00000097711	Gm5523	predicted pseudogene 5523 [Source:MGI Symbol;Acc:MGI:3649089]
chr1	14507003	0.043679	0.161285	-0.117606	0.0511125	-2.30093	0.0151256	0.0186403	0.0213953	1	Intergenic	-196804	ENSMUST00000027066	chr1-14506541-14507148-CpG:_48-CGI	0	NA	NA	NA
chr1	14507554	0.83051	0.70158	0.12893	0.0552464	2.33372	0.0125345	0.0113743	0.0196103	1	Intergenic	-197355	ENSMUST00000027066	chr1-14506541-14507148-CpG:_48-CGI	-407	NA	NA	NA
chr1	14740363	0.198046	0.0841037	0.113942	0.047992	2.37418	0.01798	0.0100873	0.0175879	1	Intergenic	-15090	ENSMUST00000067599	chr1-14755151-14755803-CpG:_68-CGI	14788	NA	NA	NA
chr1	14753840	0.474408	0.313632	0.160776	0.0755079	2.12926	0.0222348	0.0145914	0.0332326	1	3' UTR (ENSMUST00000027062, exon 2 of 2)	-1613	ENSMUST00000067599	chr1-14755151-14755803-CpG:_68-CGI	1311	ENSMUSG00000025930	Msc	musculin [Source:MGI Symbol;Acc:MGI:1333884]
chr1	14754402	0.348798	0.147613	0.201185	0.064509	3.11872	0.0122773	0.0171999	0.00181639	1	intron (ENSMUST00000027062, intron 1 of 1)	-1051	ENSMUST00000067599	chr1-14755151-14755803-CpG:_68-CGI	749	ENSMUSG00000025930	Msc	musculin [Source:MGI Symbol;Acc:MGI:1333884]
chr1	14754405	0.362606	0.142154	0.220452	0.0649153	3.39599	0.0161882	0.0101701	0.000683802	1	intron (ENSMUST00000027062, intron 1 of 1)	-1048	ENSMUST00000067599	chr1-14755151-14755803-CpG:_68-CGI	746	ENSMUSG00000025930	Msc	musculin [Source:MGI Symbol;Acc:MGI:1333884]
chr1	14754413	0.295344	0.153346	0.141997	0.0628069	2.26086	0.0119877	0.0113042	0.0237682	1	intron (ENSMUST00000027062, intron 1 of 1)	-1040	ENSMUST00000067599	chr1-14755151-14755803-CpG:_68-CGI	738	ENSMUSG00000025930	Msc	musculin [Source:MGI Symbol;Acc:MGI:1333884]
chr1	14840088	0.990487	0.883219	0.107268	0.0413898	2.59166	0.0219019	0.0144428	0.0095515	1	promoter-TSS (ENSMUST00000121569)	67	ENSMUST00000121569	chr1-14755151-14755803-CpG:_68-CGI	-84286	ENSMUSG00000081201	Smt3h2-ps4	SMT3 suppressor of mif two 3 homolog 2, pseudogene 4 (S. cerevisiae) [Source:MGI Symbol;Acc:MGI:2149598]
chr1	15327324	0.818261	0.935136	-0.116875	0.0594372	-1.96637	0.0142391	0.0156497	0.0492561	1	intron (ENSMUST00000171715, intron 1 of 1)	14873	ENSMUST00000171715	chr1-15286418-15287178-CpG:_87-CGI	-40147	ENSMUSG00000092083	Kcnb2	potassium voltage gated channel, Shab-related subfamily, member 2 [Source:MGI Symbol;Acc:MGI:99632]
chr1	15327413	0.597973	0.750256	-0.152283	0.0762379	-1.99748	0.0154911	0.0117362	0.0457735	1	intron (ENSMUST00000171715, intron 1 of 1)	14962	ENSMUST00000171715	chr1-15286418-15287178-CpG:_87-CGI	-40236	ENSMUSG00000092083	Kcnb2	potassium voltage gated channel, Shab-related subfamily, member 2 [Source:MGI Symbol;Acc:MGI:99632]
chr1	15684079	0.443327	0.654912	-0.211585	0.0674979	-3.13469	0.0147394	0.00950782	0.00172035	1	intron (ENSMUST00000171715, intron 1 of 1)	1966	ENSMUST00000158204	chr1-15805591-15806108-CpG:_60-CGI	121512	ENSMUSG00000092083	Kcnb2	potassium voltage gated channel, Shab-related subfamily, member 2 [Source:MGI Symbol;Acc:MGI:99632]
chr1	15788896	0.991407	0.792937	0.198469	0.0973109	2.03954	0.0220989	0.097639	0.0413965	1	Intergenic	-16761	ENSMUST00000027057	chr1-15805591-15806108-CpG:_60-CGI	16695	NA	NA	NA
chr1	16053459	0.799181	0.916719	-0.117538	0.0513461	-2.28913	0.0119503	0.0111737	0.0220717	1	Intergenic	27752	ENSMUST00000115367	chr1-16092956-16093371-CpG:_41-CGI	39497	NA	NA	NA
chr1	16062141	0.836803	0.971308	-0.134505	0.0521693	-2.57824	0.0144446	0.0133749	0.00993056	1	Intergenic	19070	ENSMUST00000115367	chr1-16092956-16093371-CpG:_41-CGI	30815	NA	NA	NA
chr1	16103150	0.313994	0.445806	-0.131812	0.0545437	-2.41662	0.00958233	0.00887742	0.0156653	1	promoter-TSS (ENSMUST00000151017)	-303	ENSMUST00000151017	chr1-16104765-16106291-CpG:_169-CGI	1615	ENSMUSG00000043716	Rpl7	ribosomal protein L7 [Source:MGI Symbol;Acc:MGI:98073]
chr1	16103172	0.453731	0.577967	-0.124236	0.0625712	-1.98552	0.0125726	0.013165	0.047087	1	promoter-TSS (ENSMUST00000151017)	-325	ENSMUST00000151017	chr1-16104765-16106291-CpG:_169-CGI	1593	ENSMUSG00000043716	Rpl7	ribosomal protein L7 [Source:MGI Symbol;Acc:MGI:98073]
chr1	16687606	0.383536	0.551432	-0.167897	0.0590686	-2.8424	0.0117907	0.00945488	0.0044775	1	promoter-TSS (ENSMUST00000026881)	-849	ENSMUST00000026881	chr1-16665146-16665626-CpG:_56-CGI	-21981	ENSMUSG00000025779	Ly96	lymphocyte antigen 96 [Source:MGI Symbol;Acc:MGI:1341909]
chr1	16687870	0.24849	0.385984	-0.137494	0.0620122	-2.21721	0.0151623	0.0127805	0.0266086	1	promoter-TSS (ENSMUST00000026881)	-585	ENSMUST00000026881	chr1-16665146-16665626-CpG:_56-CGI	-22245	ENSMUSG00000025779	Ly96	lymphocyte antigen 96 [Source:MGI Symbol;Acc:MGI:1341909]
chr1	16798780	0.704781	0.87469	-0.169909	0.0707372	-2.40197	0.0153071	0.0152998	0.016307	1	Intergenic	-28643	ENSMUST00000071842	chr1-16665146-16665626-CpG:_56-CGI	-133155	NA	NA	NA
chr1	17123705	0.0289823	0.139753	-0.11077	0.0423811	-2.61367	0.0149338	0.0114713	0.00895744	1	Intergenic	-21656	ENSMUST00000026879	chr1-17145467-17145795-CpG:_23-CGI	21762	NA	NA	NA
chr1	17158496	0.729512	0.878088	-0.148575	0.0631742	-2.35184	0.0149262	0.0115768	0.0186808	1	exon (ENSMUST00000026879, exon 4 of 6)	13093	ENSMUST00000150457	chr1-17145467-17145795-CpG:_23-CGI	-12702	ENSMUSG00000025777	Gdap1	ganglioside-induced differentiation-associated-protein 1 [Source:MGI Symbol;Acc:MGI:1338002]
chr1	17727414	0.134653	0.00407917	0.130574	0.047374	2.75623	0.0146642	0.0174753	0.00584723	1	promoter-TSS (ENSMUST00000149914)	-131	ENSMUST00000155588	chr1-18058035-18058896-CpG:_91-CGI	330621	ENSMUSG00000085125	Gm16070	predicted gene 16070 [Source:MGI Symbol;Acc:MGI:3801761]
chr1	18106097	0.625258	0.766166	-0.140908	0.055844	-2.52325	0.00983304	0.0100859	0.0116275	1	Intergenic	30953	ENSMUST00000115340	chr1-18058035-18058896-CpG:_91-CGI	-47202	NA	NA	NA
chr1	18302297	0.576828	0.77836	-0.201531	0.0771779	-2.61126	0.0129823	0.0245568	0.00902104	1	Intergenic	-37160	ENSMUST00000088463	chr1-18058035-18058896-CpG:_91-CGI	-243402	NA	NA	NA
chr1	18610441	0.70761	0.85038	-0.14277	0.0673553	-2.11966	0.0167368	0.0124697	0.0340351	1	Intergenic	-345304	ENSMUST00000088463	chr1-19104571-19104923-CpG:_25-CGI	494130	NA	NA	NA
chr1	19154012	0.911229	0.687127	0.224103	0.0743607	3.01373	0.0154987	0.015305	0.00258062	1	promoter-TSS (ENSMUST00000073196)	-47	ENSMUST00000162030	chr1-19104571-19104923-CpG:_25-CGI	-49090	ENSMUSG00000060128	Gm2710	predicted gene 2710 [Source:MGI Symbol;Acc:MGI:3780879]
chr1	19154032	0.864572	0.978307	-0.113735	0.0556414	-2.04407	0.0206604	0.0141823	0.0409463	1	promoter-TSS (ENSMUST00000073196)	-67	ENSMUST00000162030	chr1-19104571-19104923-CpG:_25-CGI	-49110	ENSMUSG00000060128	Gm2710	predicted gene 2710 [Source:MGI Symbol;Acc:MGI:3780879]
chr1	19220779	0.00394032	0.128962	-0.125021	0.0421565	-2.96565	0.0213355	0.012699	0.00302045	1	intron (ENSMUST00000027059, intron 3 of 6)	8726	ENSMUST00000064976	chr1-19213940-19214404-CpG:_35-CGI	-6376	ENSMUSG00000025927	Tfap2b	transcription factor AP-2 beta [Source:MGI Symbol;Acc:MGI:104672]
chr1	19641881	0.742464	0.44445	0.298015	0.0783892	3.80173	0.013396	0.0117653	0.000143691	0.668856	Intergenic	-127963	ENSMUST00000122719	chr1-19236612-19236850-CpG:_19-CGI	-405032	NA	NA	NA
chr1	19901238	0.759306	0.593884	0.165422	0.0763954	2.16534	0.0183644	0.0193877	0.0303614	1	Intergenic	20160	ENSMUST00000104668	chr1-19236612-19236850-CpG:_19-CGI	-664389	NA	NA	NA
chr1	20082410	0.786687	0.911911	-0.125224	0.0416873	-3.00389	0.00981236	0.00862653	0.00266553	1	intron (ENSMUST00000088448, intron 63 of 66)	-161012	ENSMUST00000104668	chr1-20819888-20820297-CpG:_45-CGI	737478	ENSMUSG00000043760	Pkhd1	polycystic kidney and hepatic disease 1 [Source:MGI Symbol;Acc:MGI:2155808]
chr1	20444609	0.902959	0.601894	0.301065	0.0734856	4.09692	0.0166623	0.0174678	4.19e-05	0.423573	promoter-TSS (ENSMUST00000160969)	-50	ENSMUST00000160969	chr1-20819888-20820297-CpG:_45-CGI	375279	ENSMUSG00000090142	Gm15795	predicted gene 15795 [Source:MGI Symbol;Acc:MGI:3802035]
chr1	20903949	0.816578	0.961493	-0.144915	0.0456187	-3.17665	0.0131522	0.0119539	0.00148985	1	intron (ENSMUST00000068880, intron 1 of 2)	11590	ENSMUST00000104126	chr1-20890434-20890811-CpG:_33-CGI	-13139	ENSMUSG00000025931	Paqr8	progestin and adipoQ receptor family member VIII [Source:MGI Symbol;Acc:MGI:1921479]
chr1	20908617	0.624983	0.785661	-0.160678	0.0709078	-2.26601	0.0123078	0.0222323	0.0234506	1	intron (ENSMUST00000068880, intron 1 of 2)	6922	ENSMUST00000104126	chr1-20890434-20890811-CpG:_33-CGI	-17807	ENSMUSG00000025931	Paqr8	progestin and adipoQ receptor family member VIII [Source:MGI Symbol;Acc:MGI:1921479]
chr1	20935166	0.612397	0.733062	-0.120665	0.0605115	-1.99409	0.0108134	0.0100611	0.0461422	1	exon (ENSMUST00000068880, exon 3 of 3)	-16459	ENSMUST00000160782	chr1-20935285-20935502-CpG:_15-CGI	119	ENSMUSG00000025931	Paqr8	progestin and adipoQ receptor family member VIII [Source:MGI Symbol;Acc:MGI:1921479]
chr1	21238616	0.742672	0.919471	-0.176799	0.0611335	-2.89202	0.0155361	0.015059	0.00382774	1	Intergenic	-1972	ENSMUST00000027067	chr1-21078869-21079694-CpG:_72-CGI	-158923	NA	NA	NA
chr1	21271450	0.440535	0.677237	-0.236702	0.0663368	-3.56818	0.0132439	0.0090811	0.000359469	0.871158	promoter-TSS (ENSMUST00000178379)	-887	ENSMUST00000178379	chr1-21078869-21079694-CpG:_72-CGI	-191757	ENSMUSG00000096375	Gm7094	predicted pseudogene 7094 [Source:MGI Symbol;Acc:MGI:3648114]
chr1	21276414	0.337556	0.455574	-0.118017	0.0594091	-1.98652	0.00956206	0.0127928	0.0469758	1	Intergenic	4077	ENSMUST00000178379	chr1-21078869-21079694-CpG:_72-CGI	-196721	NA	NA	NA
chr1	21316227	0.732552	0.898622	-0.16607	0.0766197	-2.16745	0.0276415	0.0141636	0.0302002	1	promoter-TSS (ENSMUST00000178260)	92	ENSMUST00000178260	chr1-21078869-21079694-CpG:_72-CGI	-236534	ENSMUSG00000093963	Gm21909	predicted gene, 21909 [Source:MGI Symbol;Acc:MGI:5434073]
chr1	21333996	0.834814	0.712999	0.121814	0.0575107	2.11812	0.012187	0.00955909	0.0341649	1	Intergenic	-15644	ENSMUST00000088407	chr1-21078869-21079694-CpG:_72-CGI	-254303	NA	NA	NA
chr1	21334309	0.525347	0.637332	-0.111985	0.0548391	-2.04206	0.00911718	0.00928695	0.0411457	1	Intergenic	-15331	ENSMUST00000088407	chr1-21078869-21079694-CpG:_72-CGI	-254616	NA	NA	NA
chr1	21382743	0.473114	0.66756	-0.194446	0.0767448	-2.53367	0.0147788	0.0128518	0.0112876	1	promoter-TSS (ENSMUST00000147615)	-812	ENSMUST00000147615	chr1-21078869-21079694-CpG:_72-CGI	-303050	ENSMUSG00000085079	Khdc1b	KH domain containing 1B [Source:MGI Symbol;Acc:MGI:2138477]
chr1	21461138	0.615885	0.50267	0.113214	0.0555798	2.03697	0.00915521	0.00997395	0.0416528	1	intron (ENSMUST00000173404, intron 8 of 12)	51917	ENSMUST00000119064	chr1-21078869-21079694-CpG:_72-CGI	-381445	ENSMUSG00000028033	Kcnq5	potassium voltage-gated channel, subfamily Q, member 5 [Source:MGI Symbol;Acc:MGI:1924937]
chr1	22268862	0.0389168	0.154221	-0.115304	0.0469146	-2.45774	0.0116813	0.017055	0.0139816	1	Intergenic	46942	ENSMUST00000164877	chr1-22533177-22534185-CpG:_104-CGI	264315	NA	NA	NA
chr1	22604635	0.236678	0.0785304	0.158147	0.0666003	2.37458	0.0150997	0.0215007	0.0175691	1	intron (ENSMUST00000097810, intron 3 of 35)	-136128	ENSMUST00000180414	chr1-22533177-22534185-CpG:_104-CGI	-70451	ENSMUSG00000041670	Rims1	regulating synaptic membrane exocytosis 1 [Source:MGI Symbol;Acc:MGI:2152971]
chr1	22756565	0.866644	0.698176	0.168469	0.0804924	2.09297	0.0164953	0.0252496	0.0363515	1	intron (ENSMUST00000097810, intron 1 of 35)	15802	ENSMUST00000180414	chr1-22805682-22806364-CpG:_62-CGI	49117	ENSMUSG00000041670	Rims1	regulating synaptic membrane exocytosis 1 [Source:MGI Symbol;Acc:MGI:2152971]
chr1	23012776	0.434689	0.588446	-0.153757	0.0776727	-1.97956	0.0129666	0.0139154	0.0477535	1	Intergenic	89476	ENSMUST00000073179	chr1-23101887-23102262-CpG:_27-CGI	89111	NA	NA	NA
chr1	23187822	0.134326	0.246269	-0.111943	0.0468511	-2.38933	0.0119394	0.00967936	0.0168791	1	Intergenic	-57388	ENSMUST00000158928	chr1-23256018-23257054-CpG:_114-CGI	68196	NA	NA	NA
chr1	23378671	0.974357	0.815791	0.158566	0.0551309	2.87617	0.0200844	0.0128796	0.00402539	1	intron (ENSMUST00000027343, intron 3 of 6)	4503	ENSMUST00000027343	chr1-23382681-23383400-CpG:_83-CGI	4010	ENSMUSG00000026158	Ogfrl1	opioid growth factor receptor-like 1 [Source:MGI Symbol;Acc:MGI:1917405]
chr1	23436252	0.691866	0.816286	-0.12442	0.0630965	-1.9719	0.0131744	0.0107876	0.048621	1	Intergenic	-43286	ENSMUST00000180769	chr1-23382681-23383400-CpG:_83-CGI	-52853	NA	NA	NA
chr1	23442624	0.826847	0.934903	-0.108055	0.0523876	-2.06261	0.0137888	0.0126982	0.0391494	1	Intergenic	-36914	ENSMUST00000180769	chr1-23382681-23383400-CpG:_83-CGI	-59225	NA	NA	NA
chr1	23495435	0.864008	0.701275	0.162732	0.0591963	2.74903	0.0129327	0.0214039	0.00597725	1	Intergenic	15897	ENSMUST00000180769	chr1-23382681-23383400-CpG:_83-CGI	-112036	NA	NA	NA
chr1	23760894	0.451227	0.278937	0.17229	0.0810089	2.1268	0.0165065	0.0155863	0.0334365	1	promoter-TSS (ENSMUST00000144602)	-858	ENSMUST00000144602	chr1-23761822-23763204-CpG:_131-CGI	928	ENSMUSG00000026156	B3gat2	beta-1,3-glucuronyltransferase 2 (glucuronosyltransferase S) [Source:MGI Symbol;Acc:MGI:2389490]
chr1	23827105	0.402274	0.527933	-0.125658	0.0536533	-2.34204	0.00689889	0.0131211	0.0191784	1	intron (ENSMUST00000063663, intron 2 of 3)	20671	ENSMUST00000136506	chr1-23761822-23763204-CpG:_131-CGI	-63902	ENSMUSG00000026156	B3gat2	beta-1,3-glucuronyltransferase 2 (glucuronosyltransferase S) [Source:MGI Symbol;Acc:MGI:2389490]
chr1	23922760	0.541915	0.311461	0.230454	0.0665014	3.46541	0.0163448	0.0107235	0.000529431	0.95495	promoter-TSS (ENSMUST00000027339)	-444	ENSMUST00000027339	chr1-23921719-23922554-CpG:_76-CGI	-207	ENSMUSG00000026155	Smap1	small ArfGAP 1 [Source:MGI Symbol;Acc:MGI:2138261]
chr1	23922793	0.755034	0.607421	0.147613	0.0577089	2.55788	0.0113441	0.00896992	0.0105313	1	promoter-TSS (ENSMUST00000027339)	-477	ENSMUST00000027339	chr1-23921719-23922554-CpG:_76-CGI	-240	ENSMUSG00000026155	Smap1	small ArfGAP 1 [Source:MGI Symbol;Acc:MGI:2138261]
chr1	24099267	0.664674	0.830133	-0.165459	0.0530493	-3.11896	0.0109762	0.00920346	0.0018149	1	intron (ENSMUST00000027337, intron 1 of 20)	1073	ENSMUST00000027337	chr1-24099641-24100556-CpG:_108-CGI	374	ENSMUSG00000026153	Fam135a	family with sequence similarity 135, member A [Source:MGI Symbol;Acc:MGI:1915437]
chr1	24107600	0.379632	0.234906	0.144726	0.0474132	3.05243	0.00836632	0.00747839	0.00226995	1	Intergenic	-7260	ENSMUST00000027337	chr1-24099641-24100556-CpG:_108-CGI	-7045	NA	NA	NA
chr1	24175543	0.841436	0.673588	0.167848	0.0793715	2.11471	0.0134128	0.0252628	0.0344546	1	Intergenic	-2066	ENSMUST00000054588	chr1-24099641-24100556-CpG:_108-CGI	-74988	NA	NA	NA
chr1	24368008	0.0776913	0.228933	-0.151242	0.055478	-2.72615	0.0253535	0.010373	0.00640774	1	intron (ENSMUST00000144297, intron 5 of 39)	84736	ENSMUST00000144297	chr1-24586521-24587177-CpG:_71-CGI	218513	ENSMUSG00000026141	Col19a1	collagen, type XIX, alpha 1 [Source:MGI Symbol;Acc:MGI:1095415]
chr1	24378440	0.418819	0.202977	0.215842	0.0684303	3.15419	0.0152353	0.0100873	0.00160943	1	intron (ENSMUST00000144297, intron 4 of 39)	74304	ENSMUST00000144297	chr1-24586521-24587177-CpG:_71-CGI	208081	ENSMUSG00000026141	Col19a1	collagen, type XIX, alpha 1 [Source:MGI Symbol;Acc:MGI:1095415]
chr1	24633770	0.31928	0.186124	0.133157	0.061957	2.14918	0.0126068	0.0103212	0.0316202	1	Intergenic	-21071	ENSMUST00000088336	chr1-24678516-24679083-CpG:_54-CGI	44746	NA	NA	NA
chr1	24677735	0.83393	0.983736	-0.149805	0.0449047	-3.33607	0.01434	0.0155166	0.000849709	1	promoter-TSS (ENSMUST00000095062)	-808	ENSMUST00000095062	chr1-24678516-24679083-CpG:_54-CGI	781	ENSMUSG00000073725	Lmbrd1	LMBR1 domain containing 1 [Source:MGI Symbol;Acc:MGI:1915671]
chr1	24719667	0.138821	0.287766	-0.148945	0.0658068	-2.26336	0.0201104	0.0106816	0.0236133	1	intron (ENSMUST00000095062, intron 7 of 15)	41124	ENSMUST00000095062	chr1-24678516-24679083-CpG:_54-CGI	-40585	ENSMUSG00000073725	Lmbrd1	LMBR1 domain containing 1 [Source:MGI Symbol;Acc:MGI:1915671]
chr1	24787056	0.641877	0.854016	-0.21214	0.0880775	-2.40856	0.0414089	0.0123224	0.0160157	1	Intergenic	108513	ENSMUST00000095062	chr1-24678516-24679083-CpG:_54-CGI	-107974	NA	NA	NA
chr1	25177667	0.607146	0.401325	0.205821	0.0788138	2.61149	0.0132688	0.0116164	0.00901487	1	intron (ENSMUST00000151309, intron 19 of 30)	27055	ENSMUST00000154102	chr1-24678516-24679083-CpG:_54-CGI	-498585	ENSMUSG00000033569	Adgrb3	adhesion G protein-coupled receptor B3 [Source:MGI Symbol;Acc:MGI:2441837]
chr1	25509348	0.287957	0.45055	-0.162593	0.072065	-2.2562	0.0136057	0.0172191	0.0240578	1	intron (ENSMUST00000151309, intron 7 of 30)	58278	ENSMUST00000122791	chr1-25829845-25830680-CpG:_75-CGI	320497	ENSMUSG00000033569	Adgrb3	adhesion G protein-coupled receptor B3 [Source:MGI Symbol;Acc:MGI:2441837]
chr1	25510841	0.400781	0.578999	-0.178218	0.073129	-2.43704	0.0123055	0.0113294	0.0148082	1	intron (ENSMUST00000151309, intron 7 of 30)	59771	ENSMUST00000122791	chr1-25829845-25830680-CpG:_75-CGI	319004	ENSMUSG00000033569	Adgrb3	adhesion G protein-coupled receptor B3 [Source:MGI Symbol;Acc:MGI:2441837]
chr1	25826748	0.622999	0.859818	-0.236819	0.0677696	-3.49448	0.0157168	0.0125678	0.000474994	0.926438	promoter-TSS (ENSMUST00000041838)	11	ENSMUST00000041838	chr1-25829845-25830680-CpG:_75-CGI	3097	ENSMUSG00000033569	Adgrb3	adhesion G protein-coupled receptor B3 [Source:MGI Symbol;Acc:MGI:2441837]
chr1	27307350	0.426966	0.590922	-0.163956	0.083533	-1.96276	0.0165429	0.0143938	0.0496735	1	Intergenic	-348130	ENSMUST00000179494	chr1-25829845-25830680-CpG:_75-CGI	-1476671	NA	NA	NA
chr1	27307632	0.65563	0.899159	-0.243529	0.0762492	-3.19386	0.0250216	0.013656	0.00140384	1	Intergenic	-348412	ENSMUST00000179494	chr1-25829845-25830680-CpG:_75-CGI	-1476953	NA	NA	NA
chr1	28931985	0.685829	0.822302	-0.136473	0.0589681	-2.31435	0.0118464	0.021088	0.0206485	1	Intergenic	-6049	ENSMUST00000081488	chr1-30873108-30874026-CpG:_137-CGI	1941123	NA	NA	NA
chr1	29485374	0.295119	0.505294	-0.210175	0.0726328	-2.89367	0.0139601	0.0124764	0.00380767	1	Intergenic	-124005	ENSMUST00000116741	chr1-30873108-30874026-CpG:_137-CGI	1387734	NA	NA	NA
chr1	29485924	0.80916	0.943704	-0.134544	0.0588405	-2.28659	0.0150792	0.0142107	0.0222199	1	Intergenic	-124555	ENSMUST00000116741	chr1-30873108-30874026-CpG:_137-CGI	1387184	NA	NA	NA
chr1	30700705	0.295083	0.440832	-0.145749	0.05677	-2.56736	0.00948613	0.0110012	0.0102476	1	Intergenic	19255	ENSMUST00000065469	chr1-30873108-30874026-CpG:_137-CGI	172403	NA	NA	NA
chr1	30780737	0.76898	0.896565	-0.127585	0.052378	-2.43584	0.0182701	0.0103046	0.0148571	1	Intergenic	-60777	ENSMUST00000065469	chr1-30873108-30874026-CpG:_137-CGI	92371	NA	NA	NA
chr1	31153298	0.312299	0.426439	-0.114141	0.0571151	-1.99843	0.0131144	0.00981831	0.0456696	1	intron (ENSMUST00000127775, intron 2 of 2)	-23107	ENSMUST00000062560	chr1-30948826-30950216-CpG:_145-CGI	-203083	ENSMUSG00000086727	4931428L18Rik	RIKEN cDNA 4931428L18 gene [Source:MGI Symbol;Acc:MGI:1918238]
chr1	32074581	0.912533	0.785009	0.127524	0.0642908	1.98354	0.0144967	0.0191187	0.0473066	1	Intergenic	-98224	ENSMUST00000027226	chr1-32172540-32173046-CpG:_50-CGI	97959	NA	NA	NA
chr1	32173591	0.355741	0.488515	-0.132774	0.056032	-2.36961	0.010522	0.00872831	0.0178069	1	intron (ENSMUST00000027226, intron 1 of 8)	786	ENSMUST00000027226	chr1-32172540-32173046-CpG:_50-CGI	-546	ENSMUSG00000026058	Khdrbs2	KH domain containing, RNA binding, signal transduction associated 2 [Source:MGI Symbol;Acc:MGI:2159649]
chr1	32310999	0.734652	0.908748	-0.174096	0.072602	-2.39795	0.0161132	0.0151014	0.0164869	1	intron (ENSMUST00000027226, intron 2 of 8)	-97761	ENSMUST00000082754	chr1-32172540-32173046-CpG:_50-CGI	-137954	ENSMUSG00000026058	Khdrbs2	KH domain containing, RNA binding, signal transduction associated 2 [Source:MGI Symbol;Acc:MGI:2159649]
chr1	32964993	0.7964	0.904802	-0.108402	0.0543741	-1.99363	0.0160752	0.00995621	0.0461926	1	Intergenic	-226999	ENSMUST00000158125	chr1-33669553-33670569-CpG:_73-CGI	704560	NA	NA	NA
chr1	33060215	0.870889	0.752509	0.11838	0.0567181	2.08716	0.0113458	0.0137279	0.0368736	1	Intergenic	-131777	ENSMUST00000158125	chr1-33669553-33670569-CpG:_73-CGI	609338	NA	NA	NA
chr1	33222988	0.887817	0.743306	0.144511	0.0732958	1.97161	0.034121	0.0115707	0.048654	1	Intergenic	30996	ENSMUST00000158125	chr1-33669553-33670569-CpG:_73-CGI	446565	NA	NA	NA
chr1	33584376	0.421956	0.598751	-0.176796	0.0716797	-2.46647	0.0142165	0.0170386	0.0136453	1	intron (ENSMUST00000027312, intron 7 of 13)	85409	ENSMUST00000027312	chr1-33669553-33670569-CpG:_73-CGI	85177	ENSMUSG00000026134	Prim2	DNA primase, p58 subunit [Source:MGI Symbol;Acc:MGI:97758]
chr1	33601398	0.880351	0.994543	-0.114192	0.0500677	-2.28076	0.0314236	0.0188355	0.0225627	1	intron (ENSMUST00000027312, intron 7 of 13)	68387	ENSMUST00000027312	chr1-33669553-33670569-CpG:_73-CGI	68155	ENSMUSG00000026134	Prim2	DNA primase, p58 subunit [Source:MGI Symbol;Acc:MGI:97758]
chr1	33668803	0.589109	0.706678	-0.117569	0.0541462	-2.17133	0.0134804	0.00772766	0.0299061	1	intron (ENSMUST00000027312, intron 2 of 13)	982	ENSMUST00000027312	chr1-33669553-33670569-CpG:_73-CGI	750	ENSMUSG00000026134	Prim2	DNA primase, p58 subunit [Source:MGI Symbol;Acc:MGI:97758]
chr1	33689969	0.409102	0.560389	-0.151288	0.0769182	-1.96687	0.0297136	0.00969652	0.0491987	1	Intergenic	20127	ENSMUST00000051203	chr1-33669553-33670569-CpG:_73-CGI	-19401	NA	NA	NA
chr1	33714607	0.50153	0.366911	0.134619	0.0674641	1.99541	0.0112104	0.0152382	0.0459978	1	Intergenic	-5274	ENSMUST00000088287	chr1-33719825-33720450-CpG:_91-CGI	5218	NA	NA	NA
chr1	33727455	0.802154	0.912116	-0.109962	0.0527189	-2.08582	0.0137475	0.0107283	0.0369949	1	TTS (ENSMUST00000140354)	7048	ENSMUST00000115174	chr1-33719825-33720450-CpG:_91-CGI	-7006	ENSMUSG00000004768	Rab23	RAB23, member RAS oncogene family [Source:MGI Symbol;Acc:MGI:99833]
chr1	33736479	0.755928	0.897333	-0.141405	0.0671853	-2.1047	0.0189715	0.0111735	0.0353174	1	promoter-TSS (ENSMUST00000122822)	-177	ENSMUST00000122822	chr1-33719825-33720450-CpG:_91-CGI	-16030	ENSMUSG00000004768	Rab23	RAB23, member RAS oncogene family [Source:MGI Symbol;Acc:MGI:99833]
chr1	33739861	0.76884	0.645063	0.123776	0.0615566	2.01077	0.0124548	0.0105299	0.0443494	1	TTS (ENSMUST00000132066)	1725	ENSMUST00000132066	chr1-33757611-33757949-CpG:_44-CGI	17750	ENSMUSG00000004768	Rab23	RAB23, member RAS oncogene family [Source:MGI Symbol;Acc:MGI:99833]
chr1	33742150	0.508199	0.623499	-0.1153	0.0528554	-2.18142	0.00910061	0.00699701	0.0291523	1	3' UTR (ENSMUST00000088287, exon 8 of 8)	4014	ENSMUST00000132066	chr1-33757611-33757949-CpG:_44-CGI	15461	ENSMUSG00000004768	Rab23	RAB23, member RAS oncogene family [Source:MGI Symbol;Acc:MGI:99833]
chr1	33861151	0.71077	0.532044	0.178726	0.0574027	3.11354	0.0104752	0.00815885	0.00184858	1	intron (ENSMUST00000129464, intron 2 of 2)	-22238	ENSMUST00000171875	chr1-33906988-33907242-CpG:_20-CGI	45837	ENSMUSG00000042182	Bend6	BEN domain containing 6 [Source:MGI Symbol;Acc:MGI:2444572]
chr1	33883022	0.770776	0.581947	0.188829	0.0806799	2.34047	0.0171578	0.015783	0.0192594	1	intron (ENSMUST00000115161, intron 1 of 5)	465	ENSMUST00000139700	chr1-33906988-33907242-CpG:_20-CGI	23966	ENSMUSG00000042182	Bend6	BEN domain containing 6 [Source:MGI Symbol;Acc:MGI:2444572]
chr1	33903910	0.11081	0.221223	-0.110414	0.056123	-1.96735	0.0144204	0.0109216	0.049143	1	intron (ENSMUST00000062289, intron 1 of 6)	3879	ENSMUST00000129464	chr1-33906988-33907242-CpG:_20-CGI	3078	ENSMUSG00000042182	Bend6	BEN domain containing 6 [Source:MGI Symbol;Acc:MGI:2444572]
chr1	33925373	0.675707	0.808869	-0.133162	0.063605	-2.09358	0.0122094	0.00977583	0.0362977	1	intron (ENSMUST00000183034, intron 2 of 102)	17149	ENSMUST00000183034	chr1-33908265-33908468-CpG:_16-CGI	-16906	ENSMUSG00000026131	Dst	dystonin [Source:MGI Symbol;Acc:MGI:104627]
chr1	33944965	0.667311	0.779889	-0.112577	0.0498993	-2.25609	0.0103956	0.00762286	0.0240652	1	intron (ENSMUST00000183034, intron 2 of 102)	36536	ENSMUST00000122557	chr1-33908265-33908468-CpG:_16-CGI	-36498	ENSMUSG00000026131	Dst	dystonin [Source:MGI Symbol;Acc:MGI:104627]
chr1	33945269	0.821085	0.710564	0.110521	0.0524874	2.10566	0.00908059	0.0137848	0.0352338	1	intron (ENSMUST00000183034, intron 2 of 102)	36232	ENSMUST00000122557	chr1-33908265-33908468-CpG:_16-CGI	-36802	ENSMUSG00000026131	Dst	dystonin [Source:MGI Symbol;Acc:MGI:104627]
chr1	33970610	0.629385	0.513348	0.116036	0.057877	2.00488	0.0108598	0.0107171	0.0449763	1	intron (ENSMUST00000183034, intron 3 of 102)	10891	ENSMUST00000122557	chr1-34006046-34006248-CpG:_18-CGI	35436	ENSMUSG00000026131	Dst	dystonin [Source:MGI Symbol;Acc:MGI:104627]
chr1	33975161	0.811135	0.602132	0.209003	0.0658517	3.17385	0.0142542	0.0142296	0.00150431	1	intron (ENSMUST00000183034, intron 3 of 102)	6340	ENSMUST00000122557	chr1-34006046-34006248-CpG:_18-CGI	30885	ENSMUSG00000026131	Dst	dystonin [Source:MGI Symbol;Acc:MGI:104627]
chr1	34012329	0.316134	0.444649	-0.128516	0.0554808	-2.3164	0.0133586	0.00818627	0.0205365	1	intron (ENSMUST00000115104, intron 1 of 97)	505	ENSMUST00000097785	chr1-34011484-34011861-CpG:_52-CGI	-469	ENSMUSG00000026131	Dst	dystonin [Source:MGI Symbol;Acc:MGI:104627]
chr1	34061132	0.159772	0.263812	-0.10404	0.0519936	-2.00101	0.0127458	0.013792	0.0453911	1	intron (ENSMUST00000115104, intron 1 of 97)	-28159	ENSMUST00000182410	chr1-34011484-34011861-CpG:_52-CGI	-49272	ENSMUSG00000026131	Dst	dystonin [Source:MGI Symbol;Acc:MGI:104627]
chr1	34074149	0.541207	0.714171	-0.172964	0.0769471	-2.24783	0.0186667	0.028039	0.0245872	1	intron (ENSMUST00000115104, intron 1 of 97)	-15142	ENSMUST00000182410	chr1-34011484-34011861-CpG:_52-CGI	-62289	ENSMUSG00000026131	Dst	dystonin [Source:MGI Symbol;Acc:MGI:104627]
chr1	34077344	0.417886	0.172027	0.245859	0.0801535	3.06735	0.0223498	0.0120926	0.00215965	1	intron (ENSMUST00000115104, intron 1 of 97)	-11947	ENSMUST00000182410	chr1-34011484-34011861-CpG:_52-CGI	-65484	ENSMUSG00000026131	Dst	dystonin [Source:MGI Symbol;Acc:MGI:104627]
chr1	34117992	0.301571	0.533011	-0.23144	0.0660405	-3.50452	0.0119181	0.00933656	0.000457431	0.9171	TTS (ENSMUST00000182296)	-3257	ENSMUST00000183006	chr1-34177942-34178193-CpG:_25-CGI	59950	ENSMUSG00000026131	Dst	dystonin [Source:MGI Symbol;Acc:MGI:104627]
chr1	34140288	0.579335	0.755004	-0.175669	0.0620651	-2.8304	0.00970767	0.0181771	0.00464898	1	intron (ENSMUST00000115104, intron 6 of 97)	19039	ENSMUST00000183006	chr1-34177942-34178193-CpG:_25-CGI	37654	ENSMUSG00000026131	Dst	dystonin [Source:MGI Symbol;Acc:MGI:104627]
chr1	34140407	0.550413	0.70798	-0.157568	0.0627937	-2.50929	0.0187584	0.00747743	0.0120974	1	intron (ENSMUST00000115104, intron 6 of 97)	19158	ENSMUST00000183006	chr1-34177942-34178193-CpG:_25-CGI	37535	ENSMUSG00000026131	Dst	dystonin [Source:MGI Symbol;Acc:MGI:104627]
chr1	34218603	0.256741	0.375705	-0.118965	0.0590046	-2.0162	0.0119677	0.00957563	0.0437793	1	intron (ENSMUST00000115104, intron 53 of 97)	-17992	ENSMUST00000182403	chr1-34177942-34178193-CpG:_25-CGI	-40411	ENSMUSG00000026131	Dst	dystonin [Source:MGI Symbol;Acc:MGI:104627]
chr1	34228949	0.858183	0.993136	-0.134952	0.043208	-3.12332	0.0159827	0.018349	0.00178821	1	exon (ENSMUST00000097785, exon 57 of 98)	-7646	ENSMUST00000182403	chr1-34177942-34178193-CpG:_25-CGI	-50757	ENSMUSG00000026131	Dst	dystonin [Source:MGI Symbol;Acc:MGI:104627]
chr1	34292992	0.810125	0.911248	-0.101123	0.0465931	-2.17033	0.0107795	0.0139415	0.0299816	1	promoter-TSS (ENSMUST00000183100)	-462	ENSMUST00000182018	chr1-34177942-34178193-CpG:_25-CGI	-114800	ENSMUSG00000026131	Dst	dystonin [Source:MGI Symbol;Acc:MGI:104627]
chr1	34306145	0.922661	0.775344	0.147317	0.0446851	3.29678	0.0111098	0.00895524	0.000978008	1	intron (ENSMUST00000182018, intron 8 of 9)	11700	ENSMUST00000182507	chr1-34177942-34178193-CpG:_25-CGI	-127953	ENSMUSG00000026131	Dst	dystonin [Source:MGI Symbol;Acc:MGI:104627]
chr1	34369135	0.924111	0.79675	0.127361	0.0577663	2.20477	0.0142481	0.0145022	0.0274703	1	Intergenic	70536	ENSMUST00000042493	chr1-34439241-34440138-CpG:_64-CGI	70106	NA	NA	NA
chr1	34402680	0.615691	0.4176	0.198091	0.0770567	2.57072	0.0126602	0.0137981	0.0101488	1	Intergenic	36991	ENSMUST00000042493	chr1-34439241-34440138-CpG:_64-CGI	36561	NA	NA	NA
chr1	34415731	0.397375	0.254813	0.142562	0.0681202	2.09281	0.0119764	0.0110895	0.0363664	1	Intergenic	23940	ENSMUST00000042493	chr1-34439241-34440138-CpG:_64-CGI	23510	NA	NA	NA
chr1	34433348	0.148144	0.34287	-0.194726	0.070859	-2.74807	0.0359557	0.0101082	0.00599463	1	Intergenic	6323	ENSMUST00000042493	chr1-34439241-34440138-CpG:_64-CGI	5893	NA	NA	NA
chr1	34433384	0.0847887	0.245467	-0.160678	0.0598787	-2.68339	0.0247823	0.0135354	0.00728796	1	Intergenic	6287	ENSMUST00000042493	chr1-34439241-34440138-CpG:_64-CGI	5857	NA	NA	NA
chr1	34434080	0.266436	0.368043	-0.101607	0.0457124	-2.22274	0.0085138	0.00674152	0.0262335	1	Intergenic	5591	ENSMUST00000042493	chr1-34439241-34440138-CpG:_64-CGI	5161	NA	NA	NA
chr1	34440435	0.0687327	0.203019	-0.134287	0.0515281	-2.60609	0.0151517	0.0188593	0.00915824	1	promoter-TSS (ENSMUST00000042493)	395	ENSMUST00000136770	chr1-34439241-34440138-CpG:_64-CGI	-298	ENSMUSG00000042111	Ccdc115	coiled-coil domain containing 115 [Source:MGI Symbol;Acc:MGI:1916918]
chr1	34440441	0.136671	0.306997	-0.170325	0.0556192	-3.06235	0.0127239	0.0118096	0.00219608	1	promoter-TSS (ENSMUST00000042493)	401	ENSMUST00000136770	chr1-34439241-34440138-CpG:_64-CGI	-304	ENSMUSG00000042111	Ccdc115	coiled-coil domain containing 115 [Source:MGI Symbol;Acc:MGI:1916918]
chr1	34440445	0.0397489	0.147545	-0.107796	0.0389304	-2.76893	0.0163998	0.0105263	0.00562399	1	promoter-TSS (ENSMUST00000042493)	405	ENSMUST00000136770	chr1-34439241-34440138-CpG:_64-CGI	-308	ENSMUSG00000042111	Ccdc115	coiled-coil domain containing 115 [Source:MGI Symbol;Acc:MGI:1916918]
chr1	34440464	0.0996492	0.245645	-0.145996	0.0562592	-2.59506	0.0164976	0.0126078	0.00945743	1	promoter-TSS (ENSMUST00000042493)	424	ENSMUST00000136770	chr1-34439241-34440138-CpG:_64-CGI	-327	ENSMUSG00000042111	Ccdc115	coiled-coil domain containing 115 [Source:MGI Symbol;Acc:MGI:1916918]
chr1	34462779	0.466032	0.64486	-0.178827	0.0757931	-2.35941	0.0157086	0.0135329	0.0183039	1	exon (ENSMUST00000027302, exon 2 of 15)	3034	ENSMUST00000027302	chr1-34459407-34459964-CpG:_43-CGI	-2816	ENSMUSG00000026126	Ptpn18	protein tyrosine phosphatase, non-receptor type 18 [Source:MGI Symbol;Acc:MGI:108410]
chr1	34484842	0.792746	0.916712	-0.123966	0.0540252	-2.29459	0.0200383	0.00947976	0.0217566	1	Intergenic	-13587	ENSMUST00000027299	chr1-34472754-34472966-CpG:_19-CGI	-11877	NA	NA	NA
chr1	34499484	0.489993	0.687134	-0.197141	0.0833409	-2.36548	0.0184254	0.0109985	0.0180068	1	intron (ENSMUST00000027299, intron 2 of 4)	1055	ENSMUST00000027299	chr1-34472754-34472966-CpG:_19-CGI	-26519	ENSMUSG00000026125	Prss39	protease, serine 39 [Source:MGI Symbol;Acc:MGI:1270856]
chr1	34560222	0.838656	0.731947	0.106709	0.0532239	2.0049	0.0105723	0.0107133	0.0449733	1	intron (ENSMUST00000115071, intron 1 of 4)	697	ENSMUST00000047840	chr1-34579529-34579840-CpG:_42-CGI	19307	ENSMUSG00000037529	Prss40	protease, serine 40 [Source:MGI Symbol;Acc:MGI:1270857]
chr1	34578789	0.126151	0.227338	-0.101187	0.0423557	-2.38897	0.00974932	0.00862356	0.0168957	1	promoter-TSS (ENSMUST00000052670)	823	ENSMUST00000062557	chr1-34579529-34579840-CpG:_42-CGI	740	ENSMUSG00000045174	Amer3	APC membrane recruitment 3 [Source:MGI Symbol;Acc:MGI:3026939]
chr1	34602707	0.35212	0.217923	0.134197	0.0601359	2.23156	0.0100244	0.0162343	0.0256438	1	Intergenic	23015	ENSMUST00000052670	chr1-34579529-34579840-CpG:_42-CGI	-22868	NA	NA	NA
chr1	34602711	0.339861	0.195395	0.144465	0.0565842	2.5531	0.0129562	0.00824397	0.0106769	1	Intergenic	23019	ENSMUST00000052670	chr1-34579529-34579840-CpG:_42-CGI	-22872	NA	NA	NA
chr1	34642869	0.690115	0.835694	-0.145578	0.0591372	-2.46171	0.0196444	0.0132413	0.0138278	1	Intergenic	-35318	ENSMUST00000159747	chr1-34678070-34678419-CpG:_37-CGI	35201	NA	NA	NA
chr1	34839321	0.664938	0.462958	0.20198	0.0769256	2.62565	0.0190247	0.0100095	0.00864827	1	intron (ENSMUST00000140534, intron 1 of 2)	3728	ENSMUST00000170092	chr1-34842534-34843165-CpG:_71-CGI	3213	ENSMUSG00000037503	Fam168b	family with sequence similarity 168, member B [Source:MGI Symbol;Acc:MGI:2448487]
chr1	34839359	0.318621	0.159447	0.159173	0.0624487	2.54886	0.016372	0.0105127	0.0108075	1	intron (ENSMUST00000140534, intron 1 of 2)	3690	ENSMUST00000170092	chr1-34842534-34843165-CpG:_71-CGI	3175	ENSMUSG00000037503	Fam168b	family with sequence similarity 168, member B [Source:MGI Symbol;Acc:MGI:2448487]
chr1	34929216	0.883878	0.763229	0.120649	0.0487872	2.47296	0.0119388	0.00901945	0.0134	1	Intergenic	77380	ENSMUST00000152654	chr1-34930034-34930639-CpG:_47-CGI	818	NA	NA	NA
chr1	34929634	0.994219	0.892085	0.102135	0.0325488	3.1379	0.023062	0.0112021	0.00170165	1	Intergenic	77798	ENSMUST00000152654	chr1-34930034-34930639-CpG:_47-CGI	400	NA	NA	NA
chr1	34930158	0.956658	0.854328	0.102331	0.0477437	2.14333	0.0157581	0.0119786	0.0320865	1	Intergenic	78322	ENSMUST00000152654	chr1-34930034-34930639-CpG:_47-CGI	0	NA	NA	NA
chr1	34930185	0.933984	0.816261	0.117723	0.0545441	2.15831	0.0257625	0.0119022	0.0309038	1	Intergenic	78349	ENSMUST00000152654	chr1-34930034-34930639-CpG:_47-CGI	0	NA	NA	NA
chr1	35549155	0.765979	0.583008	0.182971	0.0730251	2.50559	0.0125636	0.0115843	0.0122246	1	Intergenic	-212446	ENSMUST00000082667	chr1-36068460-36069216-CpG:_81-CGI	519305	NA	NA	NA
chr1	35694737	0.524511	0.346336	0.178174	0.0573653	3.10596	0.0100204	0.00975604	0.00189661	1	Intergenic	-66864	ENSMUST00000082667	chr1-36068460-36069216-CpG:_81-CGI	373723	NA	NA	NA
chr1	35698393	0.0973892	0.22387	-0.126481	0.0614743	-2.05745	0.0211761	0.0167434	0.0396425	1	Intergenic	-63208	ENSMUST00000082667	chr1-36068460-36069216-CpG:_81-CGI	370067	NA	NA	NA
chr1	35822668	0.598982	0.479323	0.119659	0.0595204	2.01039	0.0111285	0.00978384	0.04439	1	Intergenic	61067	ENSMUST00000082667	chr1-36068460-36069216-CpG:_81-CGI	245792	NA	NA	NA
chr1	35832178	0.5829	0.696111	-0.113212	0.0490111	-2.30992	0.0108098	0.00674152	0.0208928	1	Intergenic	70577	ENSMUST00000082667	chr1-36068460-36069216-CpG:_81-CGI	236282	NA	NA	NA
chr1	35853425	0.622458	0.475695	0.146762	0.0712971	2.05846	0.0123788	0.0160881	0.039546	1	Intergenic	91824	ENSMUST00000082667	chr1-36068460-36069216-CpG:_81-CGI	215035	NA	NA	NA
chr1	35866239	0.7754	0.631426	0.143974	0.0610322	2.35899	0.011742	0.01354	0.0183248	1	Intergenic	104638	ENSMUST00000082667	chr1-36068460-36069216-CpG:_81-CGI	202221	NA	NA	NA
chr1	35867105	0.829792	0.665376	0.164416	0.0630187	2.609	0.0132493	0.0102676	0.0090807	1	Intergenic	105504	ENSMUST00000082667	chr1-36068460-36069216-CpG:_81-CGI	201355	NA	NA	NA
chr1	35905786	0.290333	0.17932	0.111013	0.0543624	2.04209	0.010439	0.017591	0.0411425	1	Intergenic	144185	ENSMUST00000082667	chr1-36068460-36069216-CpG:_81-CGI	162674	NA	NA	NA
chr1	35941695	0.526701	0.750093	-0.223392	0.0644968	-3.4636	0.0120549	0.00976702	0.000532989	0.955987	Intergenic	-126704	ENSMUST00000088174	chr1-36068460-36069216-CpG:_81-CGI	126765	NA	NA	NA
chr1	35962252	0.887475	0.764058	0.123417	0.0483846	2.55074	0.0132057	0.0100733	0.0107494	1	Intergenic	-106147	ENSMUST00000088174	chr1-36068460-36069216-CpG:_81-CGI	106208	NA	NA	NA
chr1	35986340	0.692233	0.871737	-0.179504	0.062777	-2.85939	0.0167175	0.0113733	0.00424459	1	Intergenic	-82059	ENSMUST00000088174	chr1-36068460-36069216-CpG:_81-CGI	82120	NA	NA	NA
chr1	35986375	0.792367	0.934493	-0.142126	0.0569232	-2.49679	0.017471	0.0235351	0.0125322	1	Intergenic	-82024	ENSMUST00000088174	chr1-36068460-36069216-CpG:_81-CGI	82085	NA	NA	NA
chr1	36014119	0.665532	0.517912	0.14762	0.0729259	2.02425	0.013446	0.0136897	0.0429448	1	Intergenic	-54280	ENSMUST00000088174	chr1-36068460-36069216-CpG:_81-CGI	54341	NA	NA	NA
chr1	36054856	0.601894	0.79564	-0.193747	0.0818146	-2.36812	0.014273	0.0358651	0.0178787	1	Intergenic	-13543	ENSMUST00000088174	chr1-36068460-36069216-CpG:_81-CGI	13604	NA	NA	NA
chr1	36066032	0.635411	0.748137	-0.112727	0.050036	-2.25291	0.00848762	0.00944804	0.0242648	1	Intergenic	-2367	ENSMUST00000088174	chr1-36068460-36069216-CpG:_81-CGI	2428	NA	NA	NA
chr1	36070291	0.616251	0.775468	-0.159216	0.0621277	-2.56273	0.0125842	0.0117413	0.0103854	1	intron (ENSMUST00000088174, intron 1 of 1)	1892	ENSMUST00000088174	chr1-36068460-36069216-CpG:_81-CGI	-1076	ENSMUSG00000045216	Hs6st1	heparan sulfate 6-O-sulfotransferase 1 [Source:MGI Symbol;Acc:MGI:1354958]
chr1	36071457	0.499045	0.342627	0.156418	0.0777449	2.01194	0.0209394	0.0180597	0.0442268	1	intron (ENSMUST00000088174, intron 1 of 1)	3058	ENSMUST00000088174	chr1-36068460-36069216-CpG:_81-CGI	-2242	ENSMUSG00000045216	Hs6st1	heparan sulfate 6-O-sulfotransferase 1 [Source:MGI Symbol;Acc:MGI:1354958]
chr1	36071518	0.85838	0.709749	0.148631	0.0565885	2.62652	0.0152086	0.00990278	0.00862634	1	intron (ENSMUST00000088174, intron 1 of 1)	3119	ENSMUST00000088174	chr1-36068460-36069216-CpG:_81-CGI	-2303	ENSMUSG00000045216	Hs6st1	heparan sulfate 6-O-sulfotransferase 1 [Source:MGI Symbol;Acc:MGI:1354958]
chr1	36073006	0.299109	0.446089	-0.14698	0.0733353	-2.00423	0.0263579	0.0104074	0.0450459	1	intron (ENSMUST00000088174, intron 1 of 1)	4607	ENSMUST00000088174	chr1-36068460-36069216-CpG:_81-CGI	-3791	ENSMUSG00000045216	Hs6st1	heparan sulfate 6-O-sulfotransferase 1 [Source:MGI Symbol;Acc:MGI:1354958]
chr1	36089666	0.391668	0.199001	0.192667	0.0813841	2.36738	0.0104941	0.051334	0.0179146	1	intron (ENSMUST00000088174, intron 1 of 1)	21267	ENSMUST00000088174	chr1-36103537-36104186-CpG:_46-CGI	13871	ENSMUSG00000045216	Hs6st1	heparan sulfate 6-O-sulfotransferase 1 [Source:MGI Symbol;Acc:MGI:1354958]
chr1	36115056	0.626208	0.781713	-0.155505	0.0697136	-2.23062	0.0143601	0.0110112	0.0257061	1	Intergenic	35467	ENSMUST00000173250	chr1-36103537-36104186-CpG:_46-CGI	-10871	NA	NA	NA
chr1	36132152	0.390435	0.610557	-0.220122	0.0693634	-3.17346	0.010877	0.0165531	0.00150632	1	Intergenic	18371	ENSMUST00000173250	chr1-36103537-36104186-CpG:_46-CGI	-27967	NA	NA	NA
chr1	36133829	0.702796	0.869497	-0.166701	0.0675609	-2.46742	0.0131446	0.0127347	0.0136092	1	Intergenic	16694	ENSMUST00000173250	chr1-36103537-36104186-CpG:_46-CGI	-29644	NA	NA	NA
chr1	36255979	0.193307	0.0621729	0.131134	0.0506238	2.59037	0.014313	0.0137323	0.00958724	1	Intergenic	-11675	ENSMUST00000046875	chr1-36243891-36244412-CpG:_53-CGI	-11568	NA	NA	NA
chr1	36269463	0.478948	0.609098	-0.13015	0.0574669	-2.26478	0.00975351	0.00989768	0.0235261	1	exon (ENSMUST00000056946, exon 2 of 4)	3961	ENSMUST00000056946	chr1-36269231-36269697-CpG:_48-CGI	0	ENSMUSG00000047180	Neurl3	neuralized homolog 3 homolog (Drosophila) [Source:MGI Symbol;Acc:MGI:2429944]
chr1	36269488	0.278617	0.443225	-0.164608	0.0624232	-2.63698	0.0111466	0.0142745	0.00836486	1	exon (ENSMUST00000056946, exon 2 of 4)	3936	ENSMUST00000056946	chr1-36269231-36269697-CpG:_48-CGI	0	ENSMUSG00000047180	Neurl3	neuralized homolog 3 homolog (Drosophila) [Source:MGI Symbol;Acc:MGI:2429944]
chr1	36269499	0.148804	0.289583	-0.14078	0.0520049	-2.70705	0.011615	0.0109215	0.00678841	1	exon (ENSMUST00000056946, exon 2 of 4)	3925	ENSMUST00000056946	chr1-36269231-36269697-CpG:_48-CGI	0	ENSMUSG00000047180	Neurl3	neuralized homolog 3 homolog (Drosophila) [Source:MGI Symbol;Acc:MGI:2429944]
chr1	36269501	0.340103	0.517653	-0.17755	0.071708	-2.47602	0.00987258	0.0224365	0.0132857	1	exon (ENSMUST00000056946, exon 2 of 4)	3923	ENSMUST00000056946	chr1-36269231-36269697-CpG:_48-CGI	0	ENSMUSG00000047180	Neurl3	neuralized homolog 3 homolog (Drosophila) [Source:MGI Symbol;Acc:MGI:2429944]
chr1	36269685	0.183189	0.32186	-0.138671	0.0583342	-2.37719	0.0105231	0.0136725	0.0174453	1	exon (ENSMUST00000056946, exon 2 of 4)	3739	ENSMUST00000056946	chr1-36269231-36269697-CpG:_48-CGI	0	ENSMUSG00000047180	Neurl3	neuralized homolog 3 homolog (Drosophila) [Source:MGI Symbol;Acc:MGI:2429944]
chr1	36273160	0.607269	0.736592	-0.129323	0.0634248	-2.03899	0.0126778	0.00977252	0.041451	1	intron (ENSMUST00000056946, intron 1 of 3)	264	ENSMUST00000056946	chr1-36269231-36269697-CpG:_48-CGI	-3464	ENSMUSG00000047180	Neurl3	neuralized homolog 3 homolog (Drosophila) [Source:MGI Symbol;Acc:MGI:2429944]
chr1	36273202	0.560993	0.686012	-0.12502	0.0603585	-2.07129	0.0130895	0.00827398	0.0383321	1	intron (ENSMUST00000056946, intron 1 of 3)	222	ENSMUST00000056946	chr1-36269231-36269697-CpG:_48-CGI	-3506	ENSMUSG00000047180	Neurl3	neuralized homolog 3 homolog (Drosophila) [Source:MGI Symbol;Acc:MGI:2429944]
chr1	36273850	0.709309	0.844991	-0.135682	0.0582786	-2.32816	0.0145214	0.010089	0.0199034	1	promoter-TSS (ENSMUST00000056946)	-426	ENSMUST00000056946	chr1-36269231-36269697-CpG:_48-CGI	-4154	ENSMUSG00000047180	Neurl3	neuralized homolog 3 homolog (Drosophila) [Source:MGI Symbol;Acc:MGI:2429944]
chr1	36306380	0.69937	0.514659	0.184711	0.0672671	2.74593	0.0112451	0.0117367	0.00603402	1	Intergenic	-1352	ENSMUST00000126413	chr1-36307616-36308213-CpG:_61-CGI	1236	NA	NA	NA
chr1	36316261	0.912334	0.811863	0.100471	0.0493748	2.03486	0.025563	0.0111386	0.0418649	1	promoter-TSS (ENSMUST00000141121)	270	ENSMUST00000147123	chr1-36307616-36308213-CpG:_61-CGI	-8049	ENSMUSG00000037447	Arid5a	AT rich interactive domain 5A (MRF1-like) [Source:MGI Symbol;Acc:MGI:2443039]
chr1	36316417	0.580344	0.834219	-0.253876	0.0851108	-2.98288	0.0176625	0.0160891	0.00285548	1	promoter-TSS (ENSMUST00000141121)	426	ENSMUST00000147123	chr1-36307616-36308213-CpG:_61-CGI	-8205	ENSMUSG00000037447	Arid5a	AT rich interactive domain 5A (MRF1-like) [Source:MGI Symbol;Acc:MGI:2443039]
chr1	36316501	0.866968	0.987079	-0.120111	0.0426176	-2.81835	0.0148406	0.0135676	0.00482713	1	promoter-TSS (ENSMUST00000141121)	510	ENSMUST00000147123	chr1-36307616-36308213-CpG:_61-CGI	-8289	ENSMUSG00000037447	Arid5a	AT rich interactive domain 5A (MRF1-like) [Source:MGI Symbol;Acc:MGI:2443039]
chr1	36324340	0.0191784	0.163824	-0.144646	0.0601746	-2.40377	0.0173689	0.0358831	0.0162271	1	TTS (ENSMUST00000137906)	7314	ENSMUST00000141121	chr1-36307616-36308213-CpG:_61-CGI	-16128	ENSMUSG00000037447	Arid5a	AT rich interactive domain 5A (MRF1-like) [Source:MGI Symbol;Acc:MGI:2443039]
chr1	36454259	0.771756	0.895587	-0.123831	0.054439	-2.27467	0.0222291	0.0102159	0.0229259	1	Intergenic	-8989	ENSMUST00000123583	chr1-36444875-36445308-CpG:_44-CGI	-8952	NA	NA	NA
chr1	36462407	0.519599	0.70407	-0.184471	0.0873992	-2.11067	0.0144693	0.0202628	0.0348009	1	Intergenic	-9212	ENSMUST00000153128	chr1-36471266-36472155-CpG:_72-CGI	8859	NA	NA	NA
chr1	36467691	0.820848	0.958726	-0.137878	0.0537099	-2.56708	0.0136212	0.0140639	0.0102559	1	Intergenic	-3928	ENSMUST00000153128	chr1-36471266-36472155-CpG:_72-CGI	3575	NA	NA	NA
chr1	36472372	0.488482	0.623631	-0.135149	0.0534859	-2.52682	0.00980769	0.00699619	0.01151	1	exon (ENSMUST00000153128, exon 1 of 7)	753	ENSMUST00000153128	chr1-36471266-36472155-CpG:_72-CGI	-218	ENSMUSG00000037408	Cnnm4	cyclin M4 [Source:MGI Symbol;Acc:MGI:2151060]
chr1	36473609	0.595652	0.719691	-0.124039	0.0629471	-1.97052	0.00930499	0.0197547	0.0487787	1	intron (ENSMUST00000153128, intron 1 of 6)	1990	ENSMUST00000153128	chr1-36471266-36472155-CpG:_72-CGI	-1455	ENSMUSG00000037408	Cnnm4	cyclin M4 [Source:MGI Symbol;Acc:MGI:2151060]
chr1	36492794	0.278725	0.412099	-0.133374	0.0675646	-1.97402	0.0133603	0.00999552	0.0483791	1	intron (ENSMUST00000153128, intron 1 of 6)	-19072	ENSMUST00000001166	chr1-36511763-36513006-CpG:_128-CGI	18969	ENSMUSG00000037408	Cnnm4	cyclin M4 [Source:MGI Symbol;Acc:MGI:2151060]
chr1	36513287	0.176279	0.309439	-0.13316	0.056268	-2.36654	0.0113947	0.0094751	0.0179553	1	intron (ENSMUST00000001166, intron 1 of 7)	191	ENSMUST00000154225	chr1-36511763-36513006-CpG:_128-CGI	-282	ENSMUSG00000001138	Cnnm3	cyclin M3 [Source:MGI Symbol;Acc:MGI:2151055]
chr1	36534816	0.464396	0.326416	0.13798	0.0559359	2.46675	0.0128268	0.00745012	0.0136347	1	intron (ENSMUST00000054665, intron 1 of 8)	912	ENSMUST00000054665	chr1-36546910-36547290-CpG:_38-CGI	12094	ENSMUSG00000067653	Ankrd23	ankyrin repeat domain 23 [Source:MGI Symbol;Acc:MGI:1925571]
chr1	36546550	0.340591	0.446777	-0.106185	0.0491088	-2.16225	0.00856046	0.00706394	0.0305991	1	intron (ENSMUST00000001172, intron 1 of 3)	650	ENSMUST00000001172	chr1-36546910-36547290-CpG:_38-CGI	360	ENSMUSG00000079610	Ankrd39	ankyrin repeat domain 39 [Source:MGI Symbol;Acc:MGI:1914816]
chr1	36593219	0.459622	0.295732	0.16389	0.074282	2.20632	0.0142606	0.0109829	0.0273614	1	exon (ENSMUST00000128412, exon 1 of 6)	112	ENSMUST00000128412	chr1-36556807-36558424-CpG:_139-CGI	-34796	ENSMUSG00000046337	Fam178b	family with sequence similarity 178, member B [Source:MGI Symbol;Acc:MGI:3026913]
chr1	36611659	0.473765	0.26802	0.205745	0.0818501	2.51368	0.0176155	0.0207837	0.0119479	1	intron (ENSMUST00000170295, intron 6 of 14)	9858	ENSMUST00000161062	chr1-36556807-36558424-CpG:_139-CGI	-53236	ENSMUSG00000046337	Fam178b	family with sequence similarity 178, member B [Source:MGI Symbol;Acc:MGI:3026913]
chr1	36684070	0.532313	0.398862	0.133452	0.0648954	2.05641	0.0131916	0.0103012	0.0397431	1	promoter-TSS (ENSMUST00000114981)	-888	ENSMUST00000114981	chr1-36683084-36683438-CpG:_32-CGI	-633	ENSMUSG00000046337	Fam178b	family with sequence similarity 178, member B [Source:MGI Symbol;Acc:MGI:3026913]
chr1	36767782	0.144048	0.265247	-0.121199	0.0504927	-2.40032	0.0124479	0.012476	0.0163807	1	intron (ENSMUST00000027291, intron 1 of 12)	-1909	ENSMUST00000180475	chr1-36770808-36771193-CpG:_44-CGI	3026	ENSMUSG00000026117	Zap70	zeta-chain (TCR) associated protein kinase [Source:MGI Symbol;Acc:MGI:99613]
chr1	36767798	0.307304	0.465477	-0.158173	0.0622264	-2.5419	0.0147621	0.0117571	0.0110252	1	intron (ENSMUST00000027291, intron 1 of 12)	-1925	ENSMUST00000180475	chr1-36770808-36771193-CpG:_44-CGI	3010	ENSMUSG00000026117	Zap70	zeta-chain (TCR) associated protein kinase [Source:MGI Symbol;Acc:MGI:99613]
chr1	36767929	0.725262	0.847799	-0.122537	0.0558745	-2.19307	0.0113597	0.0113867	0.0283025	1	intron (ENSMUST00000027291, intron 1 of 12)	-2056	ENSMUST00000180475	chr1-36770808-36771193-CpG:_44-CGI	2879	ENSMUSG00000026117	Zap70	zeta-chain (TCR) associated protein kinase [Source:MGI Symbol;Acc:MGI:99613]
chr1	36767941	0.708732	0.887447	-0.178714	0.0566103	-3.15692	0.0113011	0.014396	0.00159445	1	intron (ENSMUST00000027291, intron 1 of 12)	-2068	ENSMUST00000180475	chr1-36770808-36771193-CpG:_44-CGI	2867	ENSMUSG00000026117	Zap70	zeta-chain (TCR) associated protein kinase [Source:MGI Symbol;Acc:MGI:99613]
chr1	36771156	0.306881	0.19636	0.110521	0.0502963	2.1974	0.0103162	0.010012	0.0279922	1	exon (ENSMUST00000027291, exon 2 of 13)	-5283	ENSMUST00000180475	chr1-36770808-36771193-CpG:_44-CGI	0	ENSMUSG00000026117	Zap70	zeta-chain (TCR) associated protein kinase [Source:MGI Symbol;Acc:MGI:99613]
chr1	36771587	0.868195	0.7632	0.104995	0.0498488	2.10627	0.0175819	0.00799105	0.0351809	1	intron (ENSMUST00000027291, intron 2 of 12)	-5714	ENSMUST00000180475	chr1-36770808-36771193-CpG:_44-CGI	-395	ENSMUSG00000026117	Zap70	zeta-chain (TCR) associated protein kinase [Source:MGI Symbol;Acc:MGI:99613]
chr1	36772418	0.767116	0.594856	0.17226	0.0546582	3.15159	0.0101034	0.00970928	0.00162387	1	intron (ENSMUST00000027291, intron 3 of 12)	-6545	ENSMUST00000180475	chr1-36770808-36771193-CpG:_44-CGI	-1226	ENSMUSG00000026117	Zap70	zeta-chain (TCR) associated protein kinase [Source:MGI Symbol;Acc:MGI:99613]
chr1	36778810	0.959298	0.817272	0.142026	0.0471574	3.01175	0.0181061	0.0111557	0.00259747	1	intron (ENSMUST00000027291, intron 7 of 12)	-12937	ENSMUST00000180475	chr1-36779084-36779320-CpG:_18-CGI	274	ENSMUSG00000026117	Zap70	zeta-chain (TCR) associated protein kinase [Source:MGI Symbol;Acc:MGI:99613]
chr1	36781319	0.541297	0.718025	-0.176727	0.0788463	-2.24141	0.0198466	0.0115693	0.0249994	1	intron (ENSMUST00000027291, intron 11 of 12)	-15446	ENSMUST00000180475	chr1-36779084-36779320-CpG:_18-CGI	-2000	ENSMUSG00000026117	Zap70	zeta-chain (TCR) associated protein kinase [Source:MGI Symbol;Acc:MGI:99613]
chr1	36781501	0.558925	0.707514	-0.148588	0.0670705	-2.2154	0.0112057	0.0175099	0.0267324	1	intron (ENSMUST00000027291, intron 12 of 12)	-15628	ENSMUST00000180475	chr1-36779084-36779320-CpG:_18-CGI	-2182	ENSMUSG00000026117	Zap70	zeta-chain (TCR) associated protein kinase [Source:MGI Symbol;Acc:MGI:99613]
chr1	36782078	0.805434	0.676121	0.129313	0.0564901	2.28913	0.010262	0.0119171	0.0220721	1	intron (ENSMUST00000027291, intron 12 of 12)	-16205	ENSMUST00000180475	chr1-36779084-36779320-CpG:_18-CGI	-2759	ENSMUSG00000026117	Zap70	zeta-chain (TCR) associated protein kinase [Source:MGI Symbol;Acc:MGI:99613]
chr1	36782472	0.755132	0.87938	-0.124248	0.0590884	-2.10275	0.0134331	0.00994388	0.0354875	1	exon (ENSMUST00000027291, exon 13 of 13)	-16599	ENSMUST00000180475	chr1-36779084-36779320-CpG:_18-CGI	-3153	ENSMUSG00000026117	Zap70	zeta-chain (TCR) associated protein kinase [Source:MGI Symbol;Acc:MGI:99613]
chr1	36782499	0.74359	0.544193	0.199397	0.0774942	2.57306	0.0155188	0.0122494	0.0100804	1	exon (ENSMUST00000027291, exon 13 of 13)	-16626	ENSMUST00000180475	chr1-36779084-36779320-CpG:_18-CGI	-3180	ENSMUSG00000026117	Zap70	zeta-chain (TCR) associated protein kinase [Source:MGI Symbol;Acc:MGI:99613]
chr1	36782745	0.41196	0.588956	-0.176996	0.0695355	-2.5454	0.0167838	0.00966269	0.0109152	1	TTS (ENSMUST00000027291)	-16872	ENSMUST00000180475	chr1-36779084-36779320-CpG:_18-CGI	-3426	ENSMUSG00000026117	Zap70	zeta-chain (TCR) associated protein kinase [Source:MGI Symbol;Acc:MGI:99613]
chr1	36782979	0.578647	0.691987	-0.11334	0.0550745	-2.05793	0.00936472	0.00879303	0.0395967	1	TTS (ENSMUST00000027291)	-17106	ENSMUST00000180475	chr1-36779084-36779320-CpG:_18-CGI	-3660	ENSMUSG00000026117	Zap70	zeta-chain (TCR) associated protein kinase [Source:MGI Symbol;Acc:MGI:99613]
chr1	36786734	0.76304	0.911696	-0.148656	0.0662978	-2.24224	0.0161487	0.0239041	0.0249456	1	Intergenic	-20861	ENSMUST00000180475	chr1-36779084-36779320-CpG:_18-CGI	-7415	NA	NA	NA
chr1	36802350	0.823755	0.944481	-0.120725	0.0499763	-2.41565	0.0172647	0.0102258	0.015707	1	intron (ENSMUST00000027290, intron 32 of 40)	-36477	ENSMUST00000180475	chr1-36779084-36779320-CpG:_18-CGI	-23031	ENSMUSG00000026116	Tmem131	transmembrane protein 131 [Source:MGI Symbol;Acc:MGI:1927110]
chr1	36822193	0.837932	0.687606	0.150326	0.0753705	1.9945	0.0272042	0.0160167	0.0460977	1	intron (ENSMUST00000027290, intron 19 of 40)	-56320	ENSMUST00000180475	chr1-36779084-36779320-CpG:_18-CGI	-42874	ENSMUSG00000026116	Tmem131	transmembrane protein 131 [Source:MGI Symbol;Acc:MGI:1927110]
chr1	36831748	0.432173	0.579332	-0.147159	0.0650435	-2.26246	0.0122132	0.0119214	0.0236688	1	intron (ENSMUST00000027290, intron 11 of 40)	-65875	ENSMUST00000180475	chr1-36779084-36779320-CpG:_18-CGI	-52429	ENSMUSG00000026116	Tmem131	transmembrane protein 131 [Source:MGI Symbol;Acc:MGI:1927110]
chr1	36845531	0.752621	0.642568	0.110054	0.0529359	2.079	0.0126011	0.00819353	0.0376177	1	intron (ENSMUST00000027290, intron 5 of 40)	-79658	ENSMUST00000180475	chr1-36779084-36779320-CpG:_18-CGI	-66212	ENSMUSG00000026116	Tmem131	transmembrane protein 131 [Source:MGI Symbol;Acc:MGI:1927110]
chr1	36854245	0.628305	0.489359	0.138946	0.0633379	2.19373	0.0118108	0.00928559	0.0282551	1	intron (ENSMUST00000027290, intron 5 of 40)	85281	ENSMUST00000027290	chr1-36779084-36779320-CpG:_18-CGI	-74926	ENSMUSG00000026116	Tmem131	transmembrane protein 131 [Source:MGI Symbol;Acc:MGI:1927110]
chr1	36854639	0.494056	0.628671	-0.134615	0.0682343	-1.97283	0.0156229	0.0130523	0.0485147	1	intron (ENSMUST00000027290, intron 5 of 40)	84887	ENSMUST00000027290	chr1-36779084-36779320-CpG:_18-CGI	-75320	ENSMUSG00000026116	Tmem131	transmembrane protein 131 [Source:MGI Symbol;Acc:MGI:1927110]
chr1	36996592	0.185742	0.0685369	0.117205	0.044073	2.65933	0.0108682	0.0122968	0.00782952	1	Intergenic	-8846	ENSMUST00000177688	chr1-37029247-37029486-CpG:_17-CGI	32655	NA	NA	NA
chr1	37108061	0.198661	0.331322	-0.132662	0.0601014	-2.20729	0.0089792	0.0207495	0.0272935	1	Intergenic	-45782	ENSMUST00000027289	chr1-37029247-37029486-CpG:_17-CGI	-78576	NA	NA	NA
chr1	37199961	0.59736	0.736907	-0.139547	0.070171	-1.98868	0.0123267	0.0162578	0.0467369	1	Intergenic	-18374	ENSMUST00000134238	chr1-37299840-37300507-CpG:_62-CGI	99879	NA	NA	NA
chr1	37218895	0.0340106	0.14507	-0.111059	0.0479953	-2.31396	0.0159818	0.0153622	0.0206697	1	promoter-TSS (ENSMUST00000027288)	-366	ENSMUST00000027288	chr1-37299840-37300507-CpG:_62-CGI	80945	ENSMUSG00000026114	Cnga3	cyclic nucleotide gated channel alpha 3 [Source:MGI Symbol;Acc:MGI:1341818]
chr1	37242491	0.721407	0.8494	-0.127992	0.0443232	-2.8877	0.00912964	0.00746888	0.00388065	1	TTS (ENSMUST00000134238)	23230	ENSMUST00000027288	chr1-37299840-37300507-CpG:_62-CGI	57349	ENSMUSG00000026114	Cnga3	cyclic nucleotide gated channel alpha 3 [Source:MGI Symbol;Acc:MGI:1341818]
chr1	37248662	0.223871	0.382091	-0.15822	0.0664592	-2.38071	0.0105486	0.0204266	0.0172791	1	intron (ENSMUST00000027288, intron 3 of 5)	29401	ENSMUST00000027288	chr1-37299840-37300507-CpG:_62-CGI	51178	ENSMUSG00000026114	Cnga3	cyclic nucleotide gated channel alpha 3 [Source:MGI Symbol;Acc:MGI:1341818]
chr1	37251272	0.653721	0.8302	-0.176479	0.06898	-2.55841	0.0135484	0.0116862	0.0105153	1	intron (ENSMUST00000027288, intron 3 of 5)	32011	ENSMUST00000027288	chr1-37299840-37300507-CpG:_62-CGI	48568	ENSMUSG00000026114	Cnga3	cyclic nucleotide gated channel alpha 3 [Source:MGI Symbol;Acc:MGI:1341818]
chr1	37448644	0.504858	0.690965	-0.186107	0.0571746	-3.25506	0.0109754	0.00866893	0.00113367	1	intron (ENSMUST00000154819, intron 13 of 14)	17301	ENSMUST00000134184	chr1-37429777-37430415-CpG:_67-CGI	-18230	ENSMUSG00000026110	Mgat4a	mannoside acetylglucosaminyltransferase 4, isoenzyme A [Source:MGI Symbol;Acc:MGI:2662992]
chr1	37459946	0.70431	0.855041	-0.150731	0.0759895	-1.98358	0.018962	0.0178793	0.047303	1	intron (ENSMUST00000154819, intron 7 of 14)	28603	ENSMUST00000134184	chr1-37429777-37430415-CpG:_67-CGI	-29532	ENSMUSG00000026110	Mgat4a	mannoside acetylglucosaminyltransferase 4, isoenzyme A [Source:MGI Symbol;Acc:MGI:2662992]
chr1	37478041	0.60007	0.443696	0.156374	0.0735461	2.12621	0.0158846	0.010957	0.033486	1	intron (ENSMUST00000154819, intron 4 of 14)	10940	ENSMUST00000151866	chr1-37429777-37430415-CpG:_67-CGI	-47627	ENSMUSG00000026110	Mgat4a	mannoside acetylglucosaminyltransferase 4, isoenzyme A [Source:MGI Symbol;Acc:MGI:2662992]
chr1	37479154	0.63132	0.437305	0.194015	0.0625715	3.10069	0.0109437	0.00927644	0.00193071	1	intron (ENSMUST00000154819, intron 4 of 14)	9827	ENSMUST00000151866	chr1-37429777-37430415-CpG:_67-CGI	-48740	ENSMUSG00000026110	Mgat4a	mannoside acetylglucosaminyltransferase 4, isoenzyme A [Source:MGI Symbol;Acc:MGI:2662992]
chr1	37479255	0.936576	0.819272	0.117304	0.0589104	1.99123	0.0192187	0.0125152	0.0464556	1	intron (ENSMUST00000154819, intron 4 of 14)	9726	ENSMUST00000151866	chr1-37429777-37430415-CpG:_67-CGI	-48841	ENSMUSG00000026110	Mgat4a	mannoside acetylglucosaminyltransferase 4, isoenzyme A [Source:MGI Symbol;Acc:MGI:2662992]
chr1	37491740	0.34458	0.47054	-0.125961	0.0471262	-2.67283	0.00674152	0.0094412	0.00752134	1	intron (ENSMUST00000148047, intron 1 of 4)	-2759	ENSMUST00000151866	chr1-37540315-37540920-CpG:_56-CGI	48575	ENSMUSG00000026110	Mgat4a	mannoside acetylglucosaminyltransferase 4, isoenzyme A [Source:MGI Symbol;Acc:MGI:2662992]
chr1	37516933	0.816116	0.947642	-0.131526	0.0530665	-2.47851	0.0131303	0.0150624	0.0131931	1	intron (ENSMUST00000154819, intron 1 of 14)	19301	ENSMUST00000042161	chr1-37540315-37540920-CpG:_56-CGI	23382	ENSMUSG00000026110	Mgat4a	mannoside acetylglucosaminyltransferase 4, isoenzyme A [Source:MGI Symbol;Acc:MGI:2662992]
chr1	37544270	0.0389801	0.166188	-0.127208	0.0435781	-2.91907	0.0188488	0.0105211	0.00351074	1	Intergenic	-3255	ENSMUST00000151952	chr1-37540315-37540920-CpG:_56-CGI	-3351	NA	NA	NA
chr1	37565461	0.268142	0.468579	-0.200437	0.0664593	-3.01593	0.0120985	0.00997797	0.00256189	1	Intergenic	-24446	ENSMUST00000151952	chr1-37540315-37540920-CpG:_56-CGI	-24542	NA	NA	NA
chr1	37624239	0.901879	0.788452	0.113427	0.0569227	1.99264	0.0122497	0.0178247	0.0463005	1	exon (ENSMUST00000162875, exon 7 of 10)	1002	ENSMUST00000160023	chr1-37540315-37540920-CpG:_56-CGI	-83320	ENSMUSG00000026090	2010300C02Rik	RIKEN cDNA 2010300C02 gene [Source:MGI Symbol;Acc:MGI:1919347]
chr1	37725991	0.658354	0.797975	-0.139621	0.0672889	-2.07495	0.013078	0.0154994	0.0379911	1	Intergenic	-5907	ENSMUST00000162875	chr1-37719313-37720128-CpG:_88-CGI	-5864	NA	NA	NA
chr1	37726028	0.64593	0.770611	-0.12468	0.0578282	-2.15605	0.0107199	0.00982297	0.03108	1	Intergenic	-5944	ENSMUST00000162875	chr1-37719313-37720128-CpG:_88-CGI	-5901	NA	NA	NA
chr1	37726041	0.552599	0.681865	-0.129266	0.0645625	-2.00218	0.0149307	0.00878968	0.0452652	1	Intergenic	-5957	ENSMUST00000162875	chr1-37719313-37720128-CpG:_88-CGI	-5914	NA	NA	NA
chr1	37726051	0.452812	0.613109	-0.160297	0.0664077	-2.41384	0.0165795	0.00857351	0.0157855	1	Intergenic	-5967	ENSMUST00000162875	chr1-37719313-37720128-CpG:_88-CGI	-5924	NA	NA	NA
chr1	37726167	0.567915	0.729416	-0.161501	0.0635229	-2.54241	0.012461	0.0111502	0.0110092	1	Intergenic	-6083	ENSMUST00000162875	chr1-37719313-37720128-CpG:_88-CGI	-6040	NA	NA	NA
chr1	37867820	0.782501	0.899403	-0.116902	0.0455906	-2.56417	0.0104575	0.00953751	0.0103422	1	intron (ENSMUST00000181885, intron 1 of 1)	2522	ENSMUST00000181885	chr1-37864612-37865324-CpG:_78-CGI	-2497	ENSMUSG00000097268	Gm26805	predicted gene, 26805 [Source:MGI Symbol;Acc:MGI:5477299]
chr1	37868240	0.379199	0.51644	-0.137241	0.0656713	-2.08981	0.0159305	0.00853992	0.0366345	1	intron (ENSMUST00000181885, intron 1 of 1)	2942	ENSMUST00000181885	chr1-37864612-37865324-CpG:_78-CGI	-2917	ENSMUSG00000097268	Gm26805	predicted gene, 26805 [Source:MGI Symbol;Acc:MGI:5477299]
chr1	37891642	0.161046	0.306835	-0.145789	0.0535151	-2.72426	0.0117088	0.0114481	0.00644463	1	promoter-TSS (ENSMUST00000160082)	-185	ENSMUST00000160082	chr1-37890362-37890782-CpG:_38-CGI	-861	ENSMUSG00000026087	Mrpl30	mitochondrial ribosomal protein L30 [Source:MGI Symbol;Acc:MGI:1333820]
chr1	37903198	0.290628	0.431363	-0.140735	0.0650505	-2.16348	0.0111112	0.0181449	0.0305044	1	Intergenic	5943	ENSMUST00000162513	chr1-37890362-37890782-CpG:_38-CGI	-12417	NA	NA	NA
chr1	37977379	0.583142	0.786263	-0.203121	0.0765812	-2.65236	0.0152216	0.013063	0.00799321	1	Intergenic	3413	ENSMUST00000158516	chr1-37996946-37997459-CpG:_41-CGI	19567	NA	NA	NA
chr1	37985967	0.567991	0.755608	-0.187617	0.0723311	-2.59386	0.0211851	0.0114125	0.00949054	1	3' UTR (ENSMUST00000162031, exon 5 of 5)	10690	ENSMUST00000162472	chr1-37996946-37997459-CpG:_41-CGI	10979	ENSMUSG00000058407	Txndc9	thioredoxin domain containing 9 [Source:MGI Symbol;Acc:MGI:2138153]
chr1	37995420	0.778158	0.936084	-0.157925	0.0570553	-2.76794	0.0147417	0.0104745	0.00564126	1	exon (ENSMUST00000162058, exon 2 of 2)	1237	ENSMUST00000162472	chr1-37996946-37997459-CpG:_41-CGI	1526	ENSMUSG00000058407	Txndc9	thioredoxin domain containing 9 [Source:MGI Symbol;Acc:MGI:2138153]
chr1	38130560	0.372424	0.496433	-0.124009	0.0520343	-2.38322	0.0105575	0.00739622	0.0171617	1	promoter-TSS (ENSMUST00000027251)	-899	ENSMUST00000027251	chr1-38129048-38130208-CpG:_167-CGI	-353	ENSMUSG00000026082	Rev1	REV1 homolog (S. cerevisiae) [Source:MGI Symbol;Acc:MGI:1929074]
chr1	38133171	0.586886	0.427546	0.15934	0.0693909	2.29626	0.0151729	0.0108948	0.0216608	1	Intergenic	-3510	ENSMUST00000027251	chr1-38129048-38130208-CpG:_167-CGI	-2964	NA	NA	NA
chr1	38154209	0.172894	0.375817	-0.202923	0.063245	-3.20852	0.013505	0.00962599	0.00133419	1	Intergenic	-24548	ENSMUST00000027251	chr1-38129048-38130208-CpG:_167-CGI	-24002	NA	NA	NA
chr1	38210327	0.684676	0.483915	0.200761	0.0891874	2.251	0.0380616	0.0122754	0.0243854	1	exon (ENSMUST00000039827, exon 13 of 23)	-12885	ENSMUST00000136641	chr1-38210065-38210345-CpG:_26-CGI	0	ENSMUSG00000037138	Aff3	AF4/FMR2 family, member 3 [Source:MGI Symbol;Acc:MGI:106927]
chr1	38307182	0.760104	0.883998	-0.123894	0.0545532	-2.27106	0.0118694	0.00993754	0.0231433	1	promoter-TSS (ENSMUST00000129696)	-719	ENSMUST00000129696	chr1-38210065-38210345-CpG:_26-CGI	-96838	ENSMUSG00000085280	Gm16151	predicted gene 16151 [Source:MGI Symbol;Acc:MGI:3801826]
chr1	38307461	0.973507	0.84302	0.130487	0.0482653	2.70355	0.0198531	0.0197989	0.00686041	1	promoter-TSS (ENSMUST00000129696)	-440	ENSMUST00000129696	chr1-38210065-38210345-CpG:_26-CGI	-97117	ENSMUSG00000085280	Gm16151	predicted gene 16151 [Source:MGI Symbol;Acc:MGI:3801826]
chr1	38307677	0.676224	0.848176	-0.171952	0.0644915	-2.66628	0.0157998	0.0102989	0.00766961	1	promoter-TSS (ENSMUST00000129696)	-224	ENSMUST00000129696	chr1-38210065-38210345-CpG:_26-CGI	-97333	ENSMUSG00000085280	Gm16151	predicted gene 16151 [Source:MGI Symbol;Acc:MGI:3801826]
chr1	38308466	0.481873	0.662223	-0.18035	0.0735209	-2.45305	0.0133978	0.0164378	0.0141652	1	exon (ENSMUST00000129696, exon 2 of 3)	565	ENSMUST00000129696	chr1-38210065-38210345-CpG:_26-CGI	-98122	ENSMUSG00000085280	Gm16151	predicted gene 16151 [Source:MGI Symbol;Acc:MGI:3801826]
chr1	38384283	0.680209	0.478288	0.201921	0.0978428	2.06373	0.0136769	0.0352775	0.0390434	1	promoter-TSS (ENSMUST00000143261)	-665	ENSMUST00000143261	chr1-38210065-38210345-CpG:_26-CGI	-173939	ENSMUSG00000087131	Gm16152	predicted gene 16152 [Source:MGI Symbol;Acc:MGI:3802058]
chr1	38384895	0.645113	0.50404	0.141073	0.0630355	2.23799	0.0129544	0.00992146	0.0252215	1	promoter-TSS (ENSMUST00000143261)	-53	ENSMUST00000143261	chr1-38210065-38210345-CpG:_26-CGI	-174551	ENSMUSG00000087131	Gm16152	predicted gene 16152 [Source:MGI Symbol;Acc:MGI:3802058]
chr1	38478049	0.698086	0.54189	0.156197	0.0740193	2.11021	0.0136407	0.0166971	0.0348399	1	intron (ENSMUST00000027250, intron 5 of 7)	89221	ENSMUST00000131663	chr1-38626793-38628084-CpG:_94-CGI	148744	ENSMUSG00000037138	Aff3	AF4/FMR2 family, member 3 [Source:MGI Symbol;Acc:MGI:106927]
chr1	38501423	0.955932	0.853651	0.102281	0.0399584	2.55969	0.0137697	0.0115089	0.0104765	1	intron (ENSMUST00000027250, intron 5 of 7)	112595	ENSMUST00000131663	chr1-38626793-38628084-CpG:_94-CGI	125370	ENSMUSG00000037138	Aff3	AF4/FMR2 family, member 3 [Source:MGI Symbol;Acc:MGI:106927]
chr1	38641569	0.816788	0.612455	0.204333	0.0718589	2.84353	0.0137116	0.0132871	0.00446162	1	intron (ENSMUST00000027250, intron 1 of 7)	-14369	ENSMUST00000142875	chr1-38626793-38628084-CpG:_94-CGI	-13486	ENSMUSG00000037138	Aff3	AF4/FMR2 family, member 3 [Source:MGI Symbol;Acc:MGI:106927]
chr1	38664440	0.829644	0.937837	-0.108194	0.0432821	-2.49974	0.0121245	0.00976199	0.0124286	1	intron (ENSMUST00000027250, intron 1 of 7)	514	ENSMUST00000027250	chr1-38626793-38628084-CpG:_94-CGI	-36357	ENSMUSG00000037138	Aff3	AF4/FMR2 family, member 3 [Source:MGI Symbol;Acc:MGI:106927]
chr1	38665055	0.668157	0.52698	0.141177	0.0709598	1.98954	0.0123877	0.0111552	0.046642	1	promoter-TSS (ENSMUST00000039827)	-101	ENSMUST00000039827	chr1-38626793-38628084-CpG:_94-CGI	-36972	ENSMUSG00000037138	Aff3	AF4/FMR2 family, member 3 [Source:MGI Symbol;Acc:MGI:106927]
chr1	38696122	0.117166	0.276469	-0.159303	0.0601786	-2.64717	0.0134303	0.0113487	0.00811696	1	Intergenic	-31168	ENSMUST00000039827	chr1-38626793-38628084-CpG:_94-CGI	-68039	NA	NA	NA
chr1	38766880	0.534119	0.206358	0.327761	0.109116	3.00378	0.0143667	0.0751628	0.00266651	1	Intergenic	54334	ENSMUST00000039612	chr1-38835801-38836776-CpG:_131-CGI	68921	NA	NA	NA
chr1	38767918	0.302176	0.197298	0.104879	0.0497651	2.10747	0.012995	0.00713384	0.0350766	1	Intergenic	53296	ENSMUST00000039612	chr1-38835801-38836776-CpG:_131-CGI	67883	NA	NA	NA
chr1	38770258	0.337925	0.204102	0.133823	0.0661893	2.02182	0.0146446	0.0106839	0.0431953	1	Intergenic	50956	ENSMUST00000039612	chr1-38835801-38836776-CpG:_131-CGI	65543	NA	NA	NA
chr1	38799382	0.411347	0.62447	-0.213122	0.099206	-2.14828	0.0258333	0.0279365	0.0316914	1	intron (ENSMUST00000039612, intron 10 of 10)	21832	ENSMUST00000039612	chr1-38835801-38836776-CpG:_131-CGI	36419	ENSMUSG00000048814	Lonrf2	LON peptidase N-terminal domain and ring finger 2 [Source:MGI Symbol;Acc:MGI:1920209]
chr1	38852650	0.523978	0.692111	-0.168133	0.068147	-2.46721	0.0140004	0.0102423	0.0136171	1	Intergenic	-16561	ENSMUST00000147695	chr1-38835801-38836776-CpG:_131-CGI	-15875	NA	NA	NA
chr1	38984225	0.484697	0.668228	-0.183531	0.0512519	-3.58096	0.00997669	0.00674152	0.000342336	0.865841	Intergenic	-3588	ENSMUST00000027247	chr1-38987499-38988052-CpG:_47-CGI	3274	NA	NA	NA
chr1	39177754	0.516703	0.645834	-0.129131	0.062139	-2.0781	0.0106966	0.0100842	0.0377001	1	Intergenic	-15976	ENSMUST00000173050	chr1-39193418-39194435-CpG:_103-CGI	15664	NA	NA	NA
chr1	39179469	0.876761	0.761648	0.115113	0.0464343	2.47905	0.0116654	0.0119706	0.0131734	1	Intergenic	-14261	ENSMUST00000173050	chr1-39193418-39194435-CpG:_103-CGI	13949	NA	NA	NA
chr1	39186909	0.350129	0.161944	0.188185	0.0750523	2.50739	0.0224269	0.0150823	0.0121627	1	Intergenic	-6821	ENSMUST00000173050	chr1-39193418-39194435-CpG:_103-CGI	6509	NA	NA	NA
chr1	39347589	0.522151	0.380047	0.142104	0.0618382	2.29799	0.01026	0.009983	0.0215624	1	exon (ENSMUST00000056815, exon 18 of 21)	6035	ENSMUST00000172825	chr1-39367434-39368617-CpG:_100-CGI	19845	ENSMUSG00000026077	Npas2	neuronal PAS domain protein 2 [Source:MGI Symbol;Acc:MGI:109232]
chr1	39362055	0.551792	0.39138	0.160412	0.0807415	1.98673	0.015287	0.0120591	0.0469524	1	3' UTR (ENSMUST00000056815, exon 21 of 21)	-5795	ENSMUST00000178079	chr1-39367434-39368617-CpG:_100-CGI	5379	ENSMUSG00000026077	Npas2	neuronal PAS domain protein 2 [Source:MGI Symbol;Acc:MGI:109232]
chr1	39362081	0.365596	0.180974	0.184622	0.0730812	2.52625	0.0198025	0.0215667	0.0115286	1	3' UTR (ENSMUST00000056815, exon 21 of 21)	-5769	ENSMUST00000178079	chr1-39367434-39368617-CpG:_100-CGI	5353	ENSMUSG00000026077	Npas2	neuronal PAS domain protein 2 [Source:MGI Symbol;Acc:MGI:109232]
chr1	39362091	0.443434	0.298313	0.145121	0.0676958	2.14373	0.0131821	0.013204	0.0320549	1	3' UTR (ENSMUST00000056815, exon 21 of 21)	-5759	ENSMUST00000178079	chr1-39367434-39368617-CpG:_100-CGI	5343	ENSMUSG00000026077	Npas2	neuronal PAS domain protein 2 [Source:MGI Symbol;Acc:MGI:109232]
chr1	39370036	0.502769	0.355687	0.147082	0.0639093	2.30142	0.0109007	0.00966817	0.0213679	1	exon (ENSMUST00000179954, exon 2 of 4)	2186	ENSMUST00000179954	chr1-39367434-39368617-CpG:_100-CGI	-1420	ENSMUSG00000073702	Rpl31	ribosomal protein L31 [Source:MGI Symbol;Acc:MGI:2149632]
chr1	39372598	0.54104	0.66852	-0.12748	0.0607431	-2.09868	0.00956486	0.0122129	0.0358449	1	TTS (ENSMUST00000179954)	4748	ENSMUST00000179954	chr1-39367434-39368617-CpG:_100-CGI	-3982	ENSMUSG00000073702	Rpl31	ribosomal protein L31 [Source:MGI Symbol;Acc:MGI:2149632]
chr1	39392076	0.351188	0.618943	-0.267755	0.0840338	-3.18627	0.0138973	0.0176568	0.00144118	1	exon (ENSMUST00000054462, exon 7 of 20)	24226	ENSMUST00000179954	chr1-39367434-39368617-CpG:_100-CGI	-23460	ENSMUSG00000003134	Tbc1d8	TBC1 domain family, member 8 [Source:MGI Symbol;Acc:MGI:1927225]
chr1	39408789	0.667749	0.776169	-0.10842	0.0523122	-2.07256	0.011206	0.0109392	0.0382131	1	intron (ENSMUST00000054462, intron 2 of 19)	40939	ENSMUST00000179954	chr1-39367434-39368617-CpG:_100-CGI	-40173	ENSMUSG00000003134	Tbc1d8	TBC1 domain family, member 8 [Source:MGI Symbol;Acc:MGI:1927225]
chr1	39430289	0.677443	0.519433	0.15801	0.0768058	2.05727	0.01529	0.0109081	0.0396605	1	intron (ENSMUST00000054462, intron 1 of 19)	48457	ENSMUST00000054462	chr1-39478123-39478997-CpG:_81-CGI	47834	ENSMUSG00000003134	Tbc1d8	TBC1 domain family, member 8 [Source:MGI Symbol;Acc:MGI:1927225]
chr1	39437102	0.667548	0.805379	-0.137831	0.0619634	-2.2244	0.0161878	0.0111778	0.0261217	1	intron (ENSMUST00000054462, intron 1 of 19)	41644	ENSMUST00000054462	chr1-39478123-39478997-CpG:_81-CGI	41021	ENSMUSG00000003134	Tbc1d8	TBC1 domain family, member 8 [Source:MGI Symbol;Acc:MGI:1927225]
chr1	39453937	0.926569	0.809887	0.116682	0.0408474	2.85653	0.012851	0.00876783	0.00428301	1	intron (ENSMUST00000054462, intron 1 of 19)	24809	ENSMUST00000054462	chr1-39478123-39478997-CpG:_81-CGI	24186	ENSMUSG00000003134	Tbc1d8	TBC1 domain family, member 8 [Source:MGI Symbol;Acc:MGI:1927225]
chr1	39456499	0.250026	0.418812	-0.168786	0.0760402	-2.2197	0.0119506	0.021481	0.0264393	1	intron (ENSMUST00000054462, intron 1 of 19)	22247	ENSMUST00000054462	chr1-39478123-39478997-CpG:_81-CGI	21624	ENSMUSG00000003134	Tbc1d8	TBC1 domain family, member 8 [Source:MGI Symbol;Acc:MGI:1927225]
chr1	39482570	0.171914	0.304449	-0.132535	0.0592623	-2.23642	0.0102649	0.0163297	0.0253244	1	Intergenic	-3824	ENSMUST00000054462	chr1-39478123-39478997-CpG:_81-CGI	-3574	NA	NA	NA
chr1	39498093	0.940838	0.79244	0.148398	0.0516876	2.87106	0.0138936	0.0141739	0.00409093	1	Intergenic	-19347	ENSMUST00000054462	chr1-39478123-39478997-CpG:_81-CGI	-19097	NA	NA	NA
chr1	39544077	0.787812	0.906214	-0.118403	0.0579716	-2.04243	0.0155257	0.0115431	0.0411091	1	intron (ENSMUST00000161515, intron 6 of 7)	4776	ENSMUST00000104516	chr1-39535587-39536365-CpG:_98-CGI	-7713	ENSMUSG00000003135	Cnot11	CCR4-NOT transcription complex, subunit 11 [Source:MGI Symbol;Acc:MGI:106580]
chr1	39614446	0.0918522	0.263593	-0.171741	0.0478286	-3.59076	0.0187646	0.00900574	0.000329712	0.855674	Intergenic	-35729	ENSMUST00000181841	chr1-39650441-39651282-CpG:_76-CGI	35995	NA	NA	NA
chr1	39614450	0.361113	0.554569	-0.193456	0.0678496	-2.85125	0.0111046	0.01682	0.00435481	1	Intergenic	-35725	ENSMUST00000181841	chr1-39650441-39651282-CpG:_76-CGI	35991	NA	NA	NA
chr1	39614795	0.135778	0.271243	-0.135465	0.0621869	-2.17836	0.0210863	0.0120888	0.0293794	1	Intergenic	-35380	ENSMUST00000181841	chr1-39650441-39651282-CpG:_76-CGI	35646	NA	NA	NA
chr1	39615312	0.627813	0.749712	-0.121899	0.0592967	-2.05575	0.0116542	0.0136187	0.039807	1	Intergenic	-34863	ENSMUST00000181841	chr1-39650441-39651282-CpG:_76-CGI	35129	NA	NA	NA
chr1	39648805	0.492573	0.607052	-0.114479	0.0536487	-2.13386	0.00981888	0.0076189	0.0328543	1	intron (ENSMUST00000053355, intron 1 of 3)	-1370	ENSMUST00000181841	chr1-39650441-39651282-CpG:_76-CGI	1636	ENSMUSG00000050967	Creg2	cellular repressor of E1A-stimulated genes 2 [Source:MGI Symbol;Acc:MGI:1928333]
chr1	39700725	0.408014	0.282615	0.125399	0.0515353	2.43327	0.0103099	0.0067996	0.014963	1	intron (ENSMUST00000151913, intron 4 of 14)	-8855	ENSMUST00000126760	chr1-39650441-39651282-CpG:_76-CGI	-49444	ENSMUSG00000057173	Rfx8	regulatory factor X 8 [Source:MGI Symbol;Acc:MGI:3588206]
chr1	39701168	0.170623	0.327409	-0.156786	0.0629573	-2.49036	0.0127655	0.0101218	0.0127616	1	intron (ENSMUST00000151913, intron 4 of 14)	-9298	ENSMUST00000126760	chr1-39650441-39651282-CpG:_76-CGI	-49887	ENSMUSG00000057173	Rfx8	regulatory factor X 8 [Source:MGI Symbol;Acc:MGI:3588206]
chr1	39739053	0.602324	0.771689	-0.169365	0.0647194	-2.61691	0.0113691	0.0136167	0.00887287	1	Intergenic	-18057	ENSMUST00000151913	chr1-39650441-39651282-CpG:_76-CGI	-87772	NA	NA	NA
chr1	39759866	0.120605	0.418516	-0.297911	0.0850455	-3.50296	0.0156069	0.0253614	0.000460116	0.9171	Intergenic	-38870	ENSMUST00000151913	chr1-39650441-39651282-CpG:_76-CGI	-108585	NA	NA	NA
chr1	39840002	0.234745	0.086608	0.148137	0.0554163	2.67318	0.0160835	0.018397	0.00751365	1	Intergenic	-34671	ENSMUST00000171319	chr1-39900472-39901459-CpG:_127-CGI	60470	NA	NA	NA
chr1	39969178	0.33001	0.473521	-0.143511	0.0662621	-2.16582	0.0114231	0.0140967	0.0303252	1	intron (ENSMUST00000163854, intron 3 of 30)	68266	ENSMUST00000163854	chr1-39900472-39901459-CpG:_127-CGI	-67720	ENSMUSG00000026074	Map4k4	mitogen-activated protein kinase kinase kinase kinase 4 [Source:MGI Symbol;Acc:MGI:1349394]
chr1	39969190	0.208495	0.376932	-0.168437	0.0608431	-2.76839	0.0166383	0.00943314	0.00563346	1	intron (ENSMUST00000163854, intron 3 of 30)	68278	ENSMUST00000163854	chr1-39900472-39901459-CpG:_127-CGI	-67732	ENSMUSG00000026074	Map4k4	mitogen-activated protein kinase kinase kinase kinase 4 [Source:MGI Symbol;Acc:MGI:1349394]
chr1	39969201	0.368703	0.573787	-0.205085	0.0752403	-2.72573	0.0186459	0.0160842	0.00641595	1	intron (ENSMUST00000163854, intron 3 of 30)	68289	ENSMUST00000163854	chr1-39900472-39901459-CpG:_127-CGI	-67743	ENSMUSG00000026074	Map4k4	mitogen-activated protein kinase kinase kinase kinase 4 [Source:MGI Symbol;Acc:MGI:1349394]
chr1	39978959	0.686531	0.533783	0.152748	0.0608953	2.50837	0.0106391	0.00940922	0.0121288	1	intron (ENSMUST00000163854, intron 5 of 30)	78047	ENSMUST00000163854	chr1-39900472-39901459-CpG:_127-CGI	-77501	ENSMUSG00000026074	Map4k4	mitogen-activated protein kinase kinase kinase kinase 4 [Source:MGI Symbol;Acc:MGI:1349394]
chr1	40064654	0.654624	0.805077	-0.150453	0.0538313	-2.79489	0.0105544	0.0097622	0.00519178	1	Intergenic	-20113	ENSMUST00000027243	chr1-39900472-39901459-CpG:_127-CGI	-163196	NA	NA	NA
chr1	40115559	0.2645	0.383169	-0.118668	0.0590153	-2.01081	0.018009	0.00899519	0.044346	1	intron (ENSMUST00000027243, intron 5 of 8)	-29707	ENSMUST00000181756	chr1-40266556-40266876-CpG:_30-CGI	150997	ENSMUSG00000026073	Il1r2	interleukin 1 receptor, type II [Source:MGI Symbol;Acc:MGI:96546]
chr1	40156262	0.533508	0.729716	-0.196207	0.0626242	-3.13309	0.0118226	0.0123181	0.00172974	1	Intergenic	-68817	ENSMUST00000027241	chr1-40266556-40266876-CpG:_30-CGI	110294	NA	NA	NA
chr1	40213926	0.907387	0.74159	0.165797	0.0611484	2.71139	0.0129669	0.0204624	0.00670019	1	Intergenic	-11153	ENSMUST00000027241	chr1-40266556-40266876-CpG:_30-CGI	52630	NA	NA	NA
chr1	40230024	0.623063	0.732726	-0.109663	0.0483516	-2.26804	0.007807	0.00913627	0.0233267	1	intron (ENSMUST00000027241, intron 1 of 10)	4945	ENSMUST00000027241	chr1-40266556-40266876-CpG:_30-CGI	36532	ENSMUSG00000026072	Il1r1	interleukin 1 receptor, type I [Source:MGI Symbol;Acc:MGI:96545]
chr1	40359097	0.348481	0.460965	-0.112484	0.0563437	-1.9964	0.00904056	0.00988148	0.0458909	1	intron (ENSMUST00000095020, intron 9 of 10)	34471	ENSMUST00000095020	chr1-40325809-40326019-CpG:_17-CGI	-33079	ENSMUSG00000070942	Il1rl2	interleukin 1 receptor-like 2 [Source:MGI Symbol;Acc:MGI:1913107]
chr1	40437898	0.614571	0.803197	-0.188627	0.0712174	-2.6486	0.0174015	0.0109607	0.00808251	1	intron (ENSMUST00000173881, intron 1 of 2)	1310	ENSMUST00000173881	chr1-40325809-40326019-CpG:_17-CGI	-111880	ENSMUSG00000026069	Il1rl1	interleukin 1 receptor-like 1 [Source:MGI Symbol;Acc:MGI:98427]
chr1	40831199	0.933868	0.81461	0.119258	0.0498444	2.3926	0.0125461	0.013464	0.0167295	1	intron (ENSMUST00000114765, intron 3 of 4)	25599	ENSMUST00000114765	chr1-40790518-40790811-CpG:_28-CGI	-40389	ENSMUSG00000079588	Tmem182	transmembrane protein 182 [Source:MGI Symbol;Acc:MGI:1923725]
chr1	41208260	0.394692	0.603426	-0.208735	0.0794525	-2.62716	0.0133811	0.0120633	0.00861006	1	Intergenic	-344042	ENSMUST00000178542	chr1-40790518-40790811-CpG:_28-CGI	-417450	NA	NA	NA
chr1	41264564	0.766671	0.550264	0.216407	0.0788834	2.74338	0.029767	0.0101052	0.00608103	1	Intergenic	-400346	ENSMUST00000178542	chr1-40790518-40790811-CpG:_28-CGI	-473754	NA	NA	NA
chr1	42262064	0.0239808	0.12725	-0.103269	0.0503158	-2.05243	0.013929	0.0275522	0.0401282	1	Intergenic	32339	ENSMUST00000066196	chr1-42491684-42491938-CpG:_26-CGI	229620	NA	NA	NA
chr1	42514686	0.78124	0.914063	-0.132823	0.0593766	-2.23696	0.01374	0.016948	0.0252887	1	Intergenic	136992	ENSMUST00000176977	chr1-42491684-42491938-CpG:_26-CGI	-22749	NA	NA	NA
chr1	42543181	0.295952	0.426321	-0.130369	0.0570148	-2.28658	0.00921703	0.0120472	0.0222205	1	Intergenic	108497	ENSMUST00000176977	chr1-42491684-42491938-CpG:_26-CGI	-51244	NA	NA	NA
chr1	42543209	0.708377	0.841656	-0.133278	0.0500613	-2.66231	0.0114991	0.0101631	0.00776068	1	Intergenic	108469	ENSMUST00000176977	chr1-42491684-42491938-CpG:_26-CGI	-51272	NA	NA	NA
chr1	42695211	0.132035	0.0250369	0.106998	0.0449569	2.38002	0.0146089	0.0115629	0.0173117	1	promoter-TSS (ENSMUST00000180689)	287	ENSMUST00000176807	chr1-42694733-42695261-CpG:_44-CGI	0	ENSMUSG00000060424	Pantr1	POU domain, class 3, transcription factor 3 adjacent noncoding transcript 1 [Source:MGI Symbol;Acc:MGI:1913547]
chr1	42714016	0.00402727	0.104242	-0.100215	0.0332721	-3.01199	0.0214297	0.0113226	0.00259545	1	promoter-TSS (ENSMUST00000180589)	-563	ENSMUST00000180589	chr1-42696574-42698657-CpG:_158-CGI	-15360	ENSMUSG00000097063	Pantr2	POU domain, class 3, transcription factor 3 adjacent noncoding transcript 2 [Source:MGI Symbol;Acc:MGI:1913870]
chr1	42791296	0.614469	0.421171	0.193298	0.0779487	2.47981	0.0133592	0.014742	0.0131454	1	Intergenic	-59936	ENSMUST00000057208	chr1-42851139-42851682-CpG:_36-CGI	59843	NA	NA	NA
chr1	42952739	0.0656656	0.219228	-0.153563	0.0650136	-2.36201	0.0193578	0.0140938	0.018176	1	promoter-TSS (ENSMUST00000179766)	-132	ENSMUST00000179766	chr1-42952792-42953543-CpG:_53-CGI	53	ENSMUSG00000041907	Gpr45	G protein-coupled receptor 45 [Source:MGI Symbol;Acc:MGI:2135882]
chr1	43111169	0.938476	0.8298	0.108676	0.0477989	2.27361	0.0220529	0.0113129	0.0229896	1	exon (ENSMUST00000010434, exon 3 of 4)	12460	ENSMUST00000010434	chr1-43098480-43098954-CpG:_46-CGI	-12216	ENSMUSG00000010290	AI597479	expressed sequence AI597479 [Source:MGI Symbol;Acc:MGI:2138299]
chr1	43164288	0.26182	0.425125	-0.163305	0.0618235	-2.64147	0.0118873	0.00975708	0.00825469	1	promoter-TSS (ENSMUST00000008280)	-328	ENSMUST00000008280	chr1-43163728-43164080-CpG:_42-CGI	-209	ENSMUSG00000008136	Fhl2	four and a half LIM domains 2 [Source:MGI Symbol;Acc:MGI:1338762]
chr1	43281079	0.356633	0.584979	-0.228346	0.0876189	-2.60612	0.0136188	0.0180502	0.00915739	1	Intergenic	91924	ENSMUST00000178557	chr1-43163728-43164080-CpG:_42-CGI	-117000	NA	NA	NA
chr1	43281091	0.328281	0.571149	-0.242867	0.0809538	-3.00007	0.0131474	0.015247	0.00269915	1	Intergenic	91936	ENSMUST00000178557	chr1-43163728-43164080-CpG:_42-CGI	-117012	NA	NA	NA
chr1	43374949	0.626779	0.76773	-0.140952	0.06598	-2.13628	0.0123372	0.0186124	0.032657	1	Intergenic	-70801	ENSMUST00000086421	chr1-43445846-43446568-CpG:_67-CGI	70897	NA	NA	NA
chr1	43500465	0.4856	0.714551	-0.228951	0.0684834	-3.34316	0.0114281	0.0119103	0.000828296	1	intron (ENSMUST00000114744, intron 1 of 3)	43193	ENSMUST00000124817	chr1-43553864-43554185-CpG:_22-CGI	53399	ENSMUSG00000066877	Nck2	non-catalytic region of tyrosine kinase adaptor protein 2 [Source:MGI Symbol;Acc:MGI:1306821]
chr1	43554153	0.976813	0.867544	0.109269	0.0385916	2.83141	0.0194539	0.0108867	0.00463426	1	exon (ENSMUST00000086421, exon 4 of 5)	96881	ENSMUST00000124817	chr1-43553864-43554185-CpG:_22-CGI	0	ENSMUSG00000066877	Nck2	non-catalytic region of tyrosine kinase adaptor protein 2 [Source:MGI Symbol;Acc:MGI:1306821]
chr1	43601430	0.496862	0.761488	-0.264625	0.0776564	-3.40764	0.0165928	0.0116328	0.00065527	1	Intergenic	-129171	ENSMUST00000027217	chr1-43553864-43554185-CpG:_22-CGI	-47246	NA	NA	NA
chr1	43601544	0.281303	0.542951	-0.261648	0.0839291	-3.11748	0.0256204	0.0161715	0.00182401	1	Intergenic	-129057	ENSMUST00000027217	chr1-43553864-43554185-CpG:_22-CGI	-47360	NA	NA	NA
chr1	43638190	0.84471	0.639839	0.204871	0.0838315	2.44384	0.0367143	0.0135662	0.0145319	1	Intergenic	-92411	ENSMUST00000027217	chr1-43553864-43554185-CpG:_22-CGI	-84006	NA	NA	NA
chr1	43760657	0.932302	0.816565	0.115737	0.0543444	2.12969	0.0135913	0.0129696	0.0331973	1	intron (ENSMUST00000126008, intron 10 of 14)	-25252	ENSMUST00000163003	chr1-43827314-43828135-CpG:_95-CGI	66657	ENSMUSG00000057363	Uxs1	UDP-glucuronate decarboxylase 1 [Source:MGI Symbol;Acc:MGI:1915133]
chr1	43828738	0.821663	0.933353	-0.111691	0.050318	-2.2197	0.0109169	0.0274194	0.026439	1	promoter-TSS (ENSMUST00000076997)	-939	ENSMUST00000139451	chr1-43827314-43828135-CpG:_95-CGI	-604	ENSMUSG00000057363	Uxs1	UDP-glucuronate decarboxylase 1 [Source:MGI Symbol;Acc:MGI:1915133]
chr1	43843854	0.64121	0.449199	0.192012	0.0883813	2.17254	0.0153911	0.0122651	0.0298151	1	Intergenic	-16055	ENSMUST00000139451	chr1-43827314-43828135-CpG:_95-CGI	-15720	NA	NA	NA
chr1	43888443	0.816329	0.546093	0.270236	0.0798159	3.38574	0.014616	0.0161742	0.000709873	1	Intergenic	-14484	ENSMUST00000158223	chr1-43933652-43934550-CpG:_86-CGI	45209	NA	NA	NA
chr1	43888909	0.77669	0.905538	-0.128848	0.0631459	-2.04049	0.0144119	0.0129024	0.0413018	1	Intergenic	-14018	ENSMUST00000158223	chr1-43933652-43934550-CpG:_86-CGI	44743	NA	NA	NA
chr1	43898858	0.821704	0.682544	0.13916	0.0634881	2.1919	0.014142	0.0168737	0.0283865	1	Intergenic	-4069	ENSMUST00000158223	chr1-43933652-43934550-CpG:_86-CGI	34794	NA	NA	NA
chr1	43899859	0.59357	0.426011	0.16756	0.0770362	2.17508	0.0117194	0.0232971	0.0296243	1	Intergenic	-3068	ENSMUST00000158223	chr1-43933652-43934550-CpG:_86-CGI	33793	NA	NA	NA
chr1	43899866	0.403117	0.252129	0.150989	0.0687299	2.19684	0.0182067	0.00994663	0.0280316	1	Intergenic	-3061	ENSMUST00000158223	chr1-43933652-43934550-CpG:_86-CGI	33786	NA	NA	NA
chr1	43903084	0.469769	0.67686	-0.207092	0.0817249	-2.53401	0.030127	0.0121243	0.0112766	1	TTS (ENSMUST00000158223)	157	ENSMUST00000158223	chr1-43933652-43934550-CpG:_86-CGI	30568	ENSMUSG00000088848	Gm26352	predicted gene, 26352 [Source:MGI Symbol;Acc:MGI:5456129]
chr1	44043880	0.662841	0.874459	-0.211619	0.0766487	-2.76089	0.0239675	0.0152658	0.00576442	1	Intergenic	18055	ENSMUST00000168641	chr1-44101935-44102758-CpG:_99-CGI	58055	NA	NA	NA
chr1	44120181	0.193244	0.0851636	0.108081	0.0504539	2.14217	0.0120357	0.0140865	0.03218	1	5' UTR (ENSMUST00000035991, exon 2 of 11)	203	ENSMUST00000129068	chr1-44101935-44102758-CpG:_99-CGI	-17424	ENSMUSG00000041684	Bivm	basic, immunoglobulin-like variable motif containing [Source:MGI Symbol;Acc:MGI:2179809]
chr1	44212304	0.910722	0.788383	0.122339	0.0555855	2.20091	0.0132879	0.017912	0.0277427	1	exon (ENSMUST00000161563, exon 1 of 1)	143	ENSMUST00000161563	chr1-44147610-44148213-CpG:_58-CGI	-64092	ENSMUSG00000089703	Gm15833	predicted gene 15833 [Source:MGI Symbol;Acc:MGI:3801794]
chr1	45724332	0.623382	0.855468	-0.232086	0.0715195	-3.24507	0.0147794	0.0116333	0.00117421	1	Intergenic	-22562	ENSMUST00000083321	chr1-45795375-45795757-CpG:_47-CGI	71043	NA	NA	NA
chr1	45777261	0.510815	0.727641	-0.216826	0.0739958	-2.93024	0.014471	0.0108178	0.00338701	1	Intergenic	4300	ENSMUST00000157139	chr1-45795375-45795757-CpG:_47-CGI	18114	NA	NA	NA
chr1	46059388	0.750686	0.864847	-0.114161	0.0533022	-2.14177	0.011433	0.010891	0.0322119	1	Intergenic	-7349	ENSMUST00000069293	chr1-45795375-45795757-CpG:_47-CGI	-263632	NA	NA	NA
chr1	46277311	0.417983	0.243582	0.174401	0.0795031	2.19364	0.034895	0.0102552	0.0282616	1	intron (ENSMUST00000069293, intron 50 of 65)	-96885	ENSMUST00000093689	chr1-46425460-46425706-CpG:_20-CGI	148149	ENSMUSG00000041144	Dnah7b	dynein, axonemal, heavy chain 7B [Source:MGI Symbol;Acc:MGI:2684953]
chr1	46414481	0.715537	0.836263	-0.120726	0.0520368	-2.32002	0.0159356	0.00746332	0.0203399	1	Intergenic	40285	ENSMUST00000093689	chr1-46425460-46425706-CpG:_20-CGI	10979	NA	NA	NA
chr1	46640301	0.590943	0.817718	-0.226774	0.0780088	-2.90704	0.0165152	0.0171901	0.0036487	1	Intergenic	31341	ENSMUST00000178395	chr1-46852696-46854053-CpG:_168-CGI	212395	NA	NA	NA
chr1	47563423	0.334144	0.501049	-0.166905	0.0841785	-1.98275	0.0144343	0.0127289	0.0473954	1	Intergenic	185975	ENSMUST00000178780	chr1-46852696-46854053-CpG:_168-CGI	-709371	NA	NA	NA
chr1	48635263	0.44076	0.317954	0.122805	0.05278	2.32674	0.00957275	0.00773379	0.0199793	1	Intergenic	-172971	ENSMUST00000083009	chr1-46852696-46854053-CpG:_168-CGI	-1781211	NA	NA	NA
chr1	51458888	0.386227	0.505928	-0.1197	0.0523424	-2.28687	0.0090239	0.00754449	0.0222033	1	Intergenic	19510	ENSMUST00000027279	chr1-51478159-51478621-CpG:_48-CGI	19271	NA	NA	NA
chr1	51458894	0.414332	0.630332	-0.216	0.0786491	-2.74638	0.0138695	0.0116235	0.00602572	1	Intergenic	19504	ENSMUST00000027279	chr1-51478159-51478621-CpG:_48-CGI	19265	NA	NA	NA
chr1	51459111	0.469141	0.599003	-0.129862	0.0630792	-2.05871	0.0100544	0.0117956	0.0395217	1	Intergenic	19287	ENSMUST00000027279	chr1-51478159-51478621-CpG:_48-CGI	19048	NA	NA	NA
chr1	51625621	0.495638	0.659892	-0.164254	0.0779491	-2.10719	0.0136093	0.0107813	0.0351009	1	Intergenic	138848	ENSMUST00000145367	chr1-51478159-51478621-CpG:_48-CGI	-147001	NA	NA	NA
chr1	51770216	0.576371	0.804719	-0.228347	0.0767065	-2.97689	0.0232437	0.0120397	0.00291187	1	intron (ENSMUST00000114541, intron 21 of 28)	662	ENSMUST00000140731	chr1-51915183-51916194-CpG:_110-CGI	144967	ENSMUSG00000018417	Myo1b	myosin IB [Source:MGI Symbol;Acc:MGI:107752]
chr1	51861152	0.543746	0.706022	-0.162276	0.0757377	-2.1426	0.0166751	0.0135988	0.032145	1	intron (ENSMUST00000144694, intron 3 of 9)	-10047	ENSMUST00000123299	chr1-51915183-51916194-CpG:_110-CGI	54031	ENSMUSG00000018417	Myo1b	myosin IB [Source:MGI Symbol;Acc:MGI:107752]
chr1	51879350	0.17718	0.073486	0.103694	0.037452	2.76872	0.00840925	0.0134751	0.00562777	1	intron (ENSMUST00000144694, intron 2 of 9)	16950	ENSMUST00000144694	chr1-51915183-51916194-CpG:_110-CGI	35833	ENSMUSG00000018417	Myo1b	myosin IB [Source:MGI Symbol;Acc:MGI:107752]
chr1	51879488	0.235315	0.127519	0.107797	0.0539394	1.99848	0.0174249	0.0109877	0.0456645	1	intron (ENSMUST00000144694, intron 2 of 9)	16812	ENSMUST00000144694	chr1-51915183-51916194-CpG:_110-CGI	35695	ENSMUSG00000018417	Myo1b	myosin IB [Source:MGI Symbol;Acc:MGI:107752]
chr1	51906504	0.63595	0.477283	0.158666	0.0791419	2.00483	0.0327943	0.00937851	0.0449808	1	intron (ENSMUST00000046390, intron 1 of 29)	811	ENSMUST00000114541	chr1-51915183-51916194-CpG:_110-CGI	8679	ENSMUSG00000018417	Myo1b	myosin IB [Source:MGI Symbol;Acc:MGI:107752]
chr1	51914775	0.60255	0.431415	0.171135	0.0760567	2.2501	0.020005	0.014863	0.0244427	1	intron (ENSMUST00000126657, intron 1 of 3)	1136	ENSMUST00000151525	chr1-51915183-51916194-CpG:_110-CGI	408	ENSMUSG00000018417	Myo1b	myosin IB [Source:MGI Symbol;Acc:MGI:107752]
chr1	52086209	0.661983	0.52258	0.139403	0.0635672	2.193	0.0164992	0.00865986	0.0283074	1	intron (ENSMUST00000027277, intron 14 of 23)	4856	ENSMUST00000105087	chr1-52113708-52113995-CpG:_31-CGI	27499	ENSMUSG00000062939	Stat4	signal transducer and activator of transcription 4 [Source:MGI Symbol;Acc:MGI:103062]
chr1	52090922	0.775479	0.900177	-0.124697	0.0599771	-2.07908	0.0133157	0.0159877	0.0376103	1	exon (ENSMUST00000105087, exon 1 of 1)	143	ENSMUST00000105087	chr1-52113708-52113995-CpG:_31-CGI	22786	ENSMUSG00000078291	Gm3940	predicted gene 3940 [Source:MGI Symbol;Acc:MGI:3782114]
chr1	52307432	0.416693	0.621791	-0.205098	0.0826631	-2.48113	0.0140226	0.0126861	0.0130966	1	Intergenic	-74201	ENSMUST00000114510	chr1-52232207-52233503-CpG:_120-CGI	-73930	NA	NA	NA
chr1	52393111	0.192765	0.296909	-0.104144	0.0432821	-2.40615	0.00756909	0.00877642	0.0161214	1	Intergenic	51432	ENSMUST00000083258	chr1-52500031-52500252-CpG:_25-CGI	106920	NA	NA	NA
chr1	52490233	0.739302	0.85562	-0.116318	0.0536397	-2.1685	0.011699	0.0112062	0.0301204	1	TTS (ENSMUST00000164747)	502	ENSMUST00000170269	chr1-52500031-52500252-CpG:_25-CGI	9798	ENSMUSG00000002881	Nab1	Ngfi-A binding protein 1 [Source:MGI Symbol;Acc:MGI:107564]
chr1	52501273	0.295361	0.463458	-0.168097	0.0706191	-2.38034	0.0136403	0.0169214	0.0172968	1	promoter-TSS (ENSMUST00000168082)	-595	ENSMUST00000069792	chr1-52500508-52500827-CpG:_36-CGI	-447	ENSMUSG00000002881	Nab1	Ngfi-A binding protein 1 [Source:MGI Symbol;Acc:MGI:107564]
chr1	52582315	0.934712	0.827957	0.106756	0.0508422	2.09975	0.0212141	0.0103587	0.0357507	1	Intergenic	-48389	ENSMUST00000165859	chr1-52630541-52630942-CpG:_44-CGI	48226	NA	NA	NA
chr1	52727225	0.103707	0.00349682	0.100211	0.0411767	2.43367	0.0180476	0.0175963	0.0149465	1	5' UTR (ENSMUST00000087701, exon 1 of 6)	132	ENSMUST00000147421	chr1-52726791-52727529-CpG:_76-CGI	0	ENSMUSG00000041439	Mfsd6	major facilitator superfamily domain containing 6 [Source:MGI Symbol;Acc:MGI:1922925]
chr1	52953810	0.404682	0.234129	0.170553	0.0794673	2.1462	0.0150811	0.0119646	0.0318568	1	promoter-TSS (ENSMUST00000050567)	-461	ENSMUST00000114492	chr1-52952626-52952957-CpG:_28-CGI	-854	ENSMUSG00000043629	1700019D03Rik	RIKEN cDNA 1700019D03 gene [Source:MGI Symbol;Acc:MGI:1914330]
chr1	53187365	0.808445	0.911011	-0.102566	0.0511185	-2.00643	0.0203612	0.00964011	0.0448104	1	intron (ENSMUST00000072235, intron 1 of 8)	251	ENSMUST00000072235	chr1-53296788-53297379-CpG:_63-CGI	109423	ENSMUSG00000060715	1700019A02Rik	RIKEN cDNA 1700019A02 gene [Source:MGI Symbol;Acc:MGI:1916647]
chr1	53187581	0.810096	0.925774	-0.115677	0.0437849	-2.64195	0.0110599	0.0175486	0.0082431	1	promoter-TSS (ENSMUST00000072235)	35	ENSMUST00000072235	chr1-53296788-53297379-CpG:_63-CGI	109207	ENSMUSG00000060715	1700019A02Rik	RIKEN cDNA 1700019A02 gene [Source:MGI Symbol;Acc:MGI:1916647]
chr1	53289861	0.817153	0.6629	0.154254	0.0774003	1.99294	0.0169758	0.0138752	0.0462684	1	intron (ENSMUST00000142922, intron 1 of 4)	7105	ENSMUST00000142922	chr1-53296788-53297379-CpG:_63-CGI	6927	ENSMUSG00000026098	Pms1	postmeiotic segregation increased 1 (S. cerevisiae) [Source:MGI Symbol;Acc:MGI:1202302]
chr1	53433610	0.915052	0.802524	0.112528	0.0512341	2.19634	0.0274678	0.0109777	0.0280676	1	intron (ENSMUST00000094964, intron 57 of 65)	9784	ENSMUST00000174916	chr1-53352464-53352777-CpG:_33-CGI	-80834	ENSMUSG00000096141	Dnah7a	dynein, axonemal, heavy chain 7A [Source:MGI Symbol;Acc:MGI:2685838]
chr1	53549202	0.592541	0.80312	-0.210579	0.0956225	-2.20219	0.027593	0.023338	0.0276519	1	intron (ENSMUST00000094964, intron 28 of 65)	-105808	ENSMUST00000174916	chr1-53706523-53706879-CpG:_29-CGI	157321	ENSMUSG00000096141	Dnah7a	dynein, axonemal, heavy chain 7A [Source:MGI Symbol;Acc:MGI:2685838]
chr1	53784865	0.141432	0.0295963	0.111836	0.0417276	2.68015	0.0121381	0.0135248	0.00735894	1	intron (ENSMUST00000027263, intron 1 of 7)	358	ENSMUST00000027263	chr1-53784769-53785369-CpG:_75-CGI	0	ENSMUSG00000026094	Stk17b	serine/threonine kinase 17b (apoptosis-inducing) [Source:MGI Symbol;Acc:MGI:2138162]
chr1	53909076	0.947586	0.811982	0.135603	0.0452071	2.9996	0.0127591	0.0103319	0.0027033	1	intron (ENSMUST00000120904, intron 13 of 28)	-22136	ENSMUST00000157324	chr1-53784769-53785369-CpG:_75-CGI	-123708	ENSMUSG00000042807	Hecw2	HECT, C2 and WW domain containing E3 ubiquitin protein ligase 2 [Source:MGI Symbol;Acc:MGI:2685817]
chr1	54250283	0.346689	0.513145	-0.166456	0.0849088	-1.96041	0.0137744	0.0116282	0.0499476	1	promoter-TSS (ENSMUST00000161988)	-399	ENSMUST00000027128	chr1-54250569-54250800-CpG:_19-CGI	286	ENSMUSG00000025983	Ccdc150	coiled-coil domain containing 150 [Source:MGI Symbol;Acc:MGI:1925266]
chr1	54665896	0.367221	0.511112	-0.143891	0.0622952	-2.30983	0.0178513	0.00820852	0.0208976	1	intron (ENSMUST00000177704, intron 3 of 8)	-8210	ENSMUST00000178156	chr1-54557255-54557805-CpG:_49-CGI	-108092	ENSMUSG00000052331	Ankrd44	ankyrin repeat domain 44 [Source:MGI Symbol;Acc:MGI:3045243]
chr1	54690464	0.589616	0.447869	0.141747	0.0650113	2.18034	0.0124837	0.00902349	0.029232	1	intron (ENSMUST00000044359, intron 16 of 27)	482	ENSMUST00000177704	chr1-54557255-54557805-CpG:_49-CGI	-132660	ENSMUSG00000052331	Ankrd44	ankyrin repeat domain 44 [Source:MGI Symbol;Acc:MGI:3045243]
chr1	54755909	0.637961	0.802593	-0.164632	0.0628844	-2.61801	0.0165137	0.00978172	0.00884439	1	intron (ENSMUST00000044359, intron 8 of 27)	7818	ENSMUST00000178226	chr1-54925725-54926617-CpG:_106-CGI	169816	ENSMUSG00000052331	Ankrd44	ankyrin repeat domain 44 [Source:MGI Symbol;Acc:MGI:3045243]
chr1	55066598	0.95325	0.847163	0.106087	0.0452638	2.34375	0.0132488	0.0129088	0.0190907	1	intron (ENSMUST00000087617, intron 2 of 3)	13829	ENSMUST00000087617	chr1-55052507-55053297-CpG:_90-CGI	-13302	ENSMUSG00000025981	Coq10b	coenzyme Q10 homolog B (S. cerevisiae) [Source:MGI Symbol;Acc:MGI:1915126]
chr1	55076108	0.660712	0.79117	-0.130458	0.0610769	-2.13596	0.0126035	0.00976249	0.0326826	1	Intergenic	11915	ENSMUST00000027123	chr1-55087410-55088640-CpG:_125-CGI	11302	NA	NA	NA
chr1	55085940	0.818754	0.678339	0.140415	0.0651506	2.15523	0.0134822	0.0110857	0.0311437	1	intron (ENSMUST00000027123, intron 2 of 11)	2083	ENSMUST00000027123	chr1-55087410-55088640-CpG:_125-CGI	1470	ENSMUSG00000025980	Hspd1	heat shock protein 1 (chaperonin) [Source:MGI Symbol;Acc:MGI:96242]
chr1	55107053	0.672263	0.372781	0.299482	0.100338	2.98472	0.0127091	0.0475156	0.00283842	1	Intergenic	18740	ENSMUST00000134628	chr1-55087410-55088640-CpG:_125-CGI	-18414	NA	NA	NA
chr1	55107178	0.769627	0.631704	0.137923	0.055451	2.4873	0.0142881	0.00826056	0.0128716	1	Intergenic	18865	ENSMUST00000134628	chr1-55087410-55088640-CpG:_125-CGI	-18539	NA	NA	NA
chr1	55160976	0.263121	0.517209	-0.254088	0.0849851	-2.9898	0.0147174	0.0199124	0.00279162	1	promoter-TSS (ENSMUST00000085491)	74	ENSMUST00000085491	chr1-55131057-55131773-CpG:_74-CGI	-29204	ENSMUSG00000061863	Gm6822	predicted pseudogene 6822 [Source:MGI Symbol;Acc:MGI:3644721]
chr1	55160984	0.45775	0.636469	-0.178719	0.0800569	-2.2324	0.0132448	0.014321	0.0255888	1	promoter-TSS (ENSMUST00000085491)	66	ENSMUST00000085491	chr1-55131057-55131773-CpG:_74-CGI	-29212	ENSMUSG00000061863	Gm6822	predicted pseudogene 6822 [Source:MGI Symbol;Acc:MGI:3644721]
chr1	55161071	0.688107	0.843086	-0.154979	0.0742823	-2.08635	0.0257165	0.0137446	0.0369471	1	promoter-TSS (ENSMUST00000085491)	-19	ENSMUST00000161440	chr1-55131057-55131773-CpG:_74-CGI	-29299	ENSMUSG00000061863	Gm6822	predicted pseudogene 6822 [Source:MGI Symbol;Acc:MGI:3644721]
chr1	55171872	0.789222	0.893666	-0.104444	0.0457531	-2.28278	0.0109098	0.0166159	0.0224435	1	3' UTR (ENSMUST00000132055, exon 8 of 8)	-10820	ENSMUST00000161440	chr1-55131057-55131773-CpG:_74-CGI	-40100	ENSMUSG00000025978	Rftn2	raftlin family member 2 [Source:MGI Symbol;Acc:MGI:1921263]
chr1	55217106	0.637451	0.786048	-0.148596	0.0702695	-2.11466	0.0143929	0.0158256	0.0344586	1	intron (ENSMUST00000114428, intron 1 of 5)	-9144	ENSMUST00000181563	chr1-55236985-55237816-CpG:_93-CGI	19879	ENSMUSG00000025978	Rftn2	raftlin family member 2 [Source:MGI Symbol;Acc:MGI:1921263]
chr1	55362438	0.603419	0.387318	0.216101	0.0849099	2.54506	0.016093	0.0119348	0.0109257	1	intron (ENSMUST00000087585, intron 1 of 9)	268	ENSMUST00000161472	chr1-55362481-55363657-CpG:_115-CGI	43	ENSMUSG00000025977	Boll	bol, boule-like (Drosophila) [Source:MGI Symbol;Acc:MGI:1922638]
chr1	55362536	0.733384	0.90128	-0.167895	0.0795489	-2.11059	0.042193	0.0142694	0.0348073	1	5' UTR (ENSMUST00000114423, exon 1 of 10)	170	ENSMUST00000161472	chr1-55362481-55363657-CpG:_115-CGI	0	ENSMUSG00000025977	Boll	bol, boule-like (Drosophila) [Source:MGI Symbol;Acc:MGI:1922638]
chr1	55362587	0.60593	0.806638	-0.200708	0.0773052	-2.59631	0.0167085	0.01166	0.0094231	1	5' UTR (ENSMUST00000114423, exon 1 of 10)	119	ENSMUST00000161472	chr1-55362481-55363657-CpG:_115-CGI	0	ENSMUSG00000025977	Boll	bol, boule-like (Drosophila) [Source:MGI Symbol;Acc:MGI:1922638]
chr1	55362602	0.407458	0.652652	-0.245194	0.0879002	-2.78946	0.0176423	0.011723	0.00527961	1	5' UTR (ENSMUST00000114423, exon 1 of 10)	104	ENSMUST00000161472	chr1-55362481-55363657-CpG:_115-CGI	0	ENSMUSG00000025977	Boll	bol, boule-like (Drosophila) [Source:MGI Symbol;Acc:MGI:1922638]
chr1	55362661	0.432588	0.634556	-0.201968	0.0895594	-2.25513	0.0150859	0.0126942	0.0241253	1	promoter-TSS (ENSMUST00000114423)	45	ENSMUST00000161472	chr1-55362481-55363657-CpG:_115-CGI	0	ENSMUSG00000025977	Boll	bol, boule-like (Drosophila) [Source:MGI Symbol;Acc:MGI:1922638]
chr1	55363178	0.264298	0.424627	-0.160329	0.0708695	-2.26231	0.0124351	0.0124446	0.0236782	1	promoter-TSS (ENSMUST00000114423)	140	ENSMUST00000159564	chr1-55362481-55363657-CpG:_115-CGI	0	ENSMUSG00000025977	Boll	bol, boule-like (Drosophila) [Source:MGI Symbol;Acc:MGI:1922638]
chr1	55363191	0.177964	0.325086	-0.147122	0.0610239	-2.41089	0.0124318	0.009948	0.0159137	1	promoter-TSS (ENSMUST00000114423)	127	ENSMUST00000159564	chr1-55362481-55363657-CpG:_115-CGI	0	ENSMUSG00000025977	Boll	bol, boule-like (Drosophila) [Source:MGI Symbol;Acc:MGI:1922638]
chr1	55378083	0.642083	0.445889	0.196194	0.0837423	2.34283	0.0198989	0.0184732	0.0191383	1	Intergenic	-14615	ENSMUST00000159398	chr1-55362481-55363657-CpG:_115-CGI	-14427	NA	NA	NA
chr1	55407591	0.514192	0.374708	0.139484	0.0609844	2.28721	0.00908482	0.0158674	0.0221836	1	intron (ENSMUST00000042986, intron 1 of 5)	1204	ENSMUST00000042986	chr1-55405582-55406648-CpG:_109-CGI	-944	ENSMUSG00000038349	Plcl1	phospholipase C-like 1 [Source:MGI Symbol;Acc:MGI:3036262]
chr1	55407617	0.709877	0.582276	0.127601	0.055435	2.30181	0.0140572	0.00834338	0.0213456	1	intron (ENSMUST00000042986, intron 1 of 5)	1230	ENSMUST00000042986	chr1-55405582-55406648-CpG:_109-CGI	-970	ENSMUSG00000038349	Plcl1	phospholipase C-like 1 [Source:MGI Symbol;Acc:MGI:3036262]
chr1	55756079	0.692386	0.824689	-0.132304	0.0468118	-2.82628	0.00923508	0.00840391	0.00470915	1	Intergenic	-311016	ENSMUST00000081004	chr1-55405582-55406648-CpG:_109-CGI	-349432	NA	NA	NA
chr1	55874506	0.0836673	0.209242	-0.125575	0.0506578	-2.47888	0.0168483	0.0116326	0.0131796	1	Intergenic	-429443	ENSMUST00000081004	chr1-55405582-55406648-CpG:_109-CGI	-467859	NA	NA	NA
chr1	55874764	0.55932	0.675339	-0.116019	0.0541723	-2.14167	0.00950923	0.00777888	0.0322199	1	Intergenic	-429701	ENSMUST00000081004	chr1-55405582-55406648-CpG:_109-CGI	-468117	NA	NA	NA
chr1	55890469	0.770289	0.895542	-0.125253	0.0466649	-2.6841	0.0125218	0.00921431	0.00727245	1	Intergenic	-445406	ENSMUST00000081004	chr1-55405582-55406648-CpG:_109-CGI	-483822	NA	NA	NA
chr1	55893650	0.303386	0.425919	-0.122532	0.0582497	-2.10357	0.00932337	0.0120218	0.0354158	1	Intergenic	-448587	ENSMUST00000081004	chr1-55405582-55406648-CpG:_109-CGI	-487003	NA	NA	NA
chr1	55905178	0.789754	0.623711	0.166043	0.0846324	1.96193	0.0175874	0.0179979	0.0497703	1	Intergenic	-460115	ENSMUST00000081004	chr1-55405582-55406648-CpG:_109-CGI	-498531	NA	NA	NA
chr1	56380172	0.769121	0.919744	-0.150623	0.0649336	-2.31965	0.0128568	0.0375743	0.0203597	1	Intergenic	257278	ENSMUST00000062085	chr1-56969619-56969873-CpG:_28-CGI	589447	NA	NA	NA
chr1	56797065	0.523137	0.759912	-0.236776	0.0736419	-3.21523	0.0158845	0.00991784	0.00130339	1	exon (ENSMUST00000114415, exon 11 of 11)	-159615	ENSMUST00000062085	chr1-56969619-56969873-CpG:_28-CGI	172554	ENSMUSG00000038331	Satb2	special AT-rich sequence binding protein 2 [Source:MGI Symbol;Acc:MGI:2679336]
chr1	56969791	0.0229435	0.167044	-0.144101	0.0653617	-2.20467	0.0138798	0.0475503	0.0274774	1	promoter-TSS (ENSMUST00000176759)	48	ENSMUST00000176759	chr1-56969619-56969873-CpG:_28-CGI	0	ENSMUSG00000038331	Satb2	special AT-rich sequence binding protein 2 [Source:MGI Symbol;Acc:MGI:2679336]
chr1	56970869	0.0245077	0.127956	-0.103448	0.0351306	-2.94467	0.0148144	0.00962272	0.00323296	1	promoter-TSS (ENSMUST00000135238)	-621	ENSMUST00000135238	chr1-56970858-56971119-CpG:_24-CGI	0	ENSMUSG00000087022	9130024F11Rik	RIKEN cDNA 9130024F11 gene [Source:MGI Symbol;Acc:MGI:1926150]
chr1	56975475	0.372158	0.484904	-0.112746	0.0564719	-1.99649	0.0105223	0.0083922	0.0458805	1	TTS (ENSMUST00000135238)	-2974	ENSMUST00000042857	chr1-56977104-56977392-CpG:_25-CGI	1629	ENSMUSG00000087022	9130024F11Rik	RIKEN cDNA 9130024F11 gene [Source:MGI Symbol;Acc:MGI:1926150]
chr1	56984594	0.285254	0.161167	0.124087	0.0623494	1.99019	0.0148963	0.00964109	0.0465705	1	Intergenic	-5945	ENSMUST00000177282	chr1-56977104-56977392-CpG:_25-CGI	-7203	NA	NA	NA
chr1	56985181	0.287982	0.156276	0.131706	0.0559853	2.35251	0.0123663	0.00937047	0.018647	1	Intergenic	-6532	ENSMUST00000177282	chr1-56977104-56977392-CpG:_25-CGI	-7790	NA	NA	NA
chr1	56985560	0.710845	0.54444	0.166405	0.0821168	2.02644	0.0131589	0.0205412	0.0427196	1	Intergenic	-6911	ENSMUST00000177282	chr1-56977104-56977392-CpG:_25-CGI	-8169	NA	NA	NA
chr1	57095549	0.577726	0.760387	-0.182661	0.0694494	-2.63013	0.0160188	0.0145443	0.00853514	1	Intergenic	-96275	ENSMUST00000179712	chr1-56977104-56977392-CpG:_25-CGI	-118158	NA	NA	NA
chr1	57206023	0.371177	0.22687	0.144307	0.0671575	2.14878	0.0132614	0.0101414	0.0316516	1	Intergenic	171480	ENSMUST00000181949	chr1-57377474-57378019-CpG:_67-CGI	171451	NA	NA	NA
chr1	57339615	0.288002	0.158382	0.12962	0.065455	1.98029	0.0152244	0.0118485	0.0476709	1	Intergenic	37888	ENSMUST00000181949	chr1-57377474-57378019-CpG:_67-CGI	37859	NA	NA	NA
chr1	57378547	0.100908	0.211969	-0.111061	0.0444601	-2.498	0.0111243	0.00848748	0.0124897	1	intron (ENSMUST00000042734, intron 1 of 1)	928	ENSMUST00000042734	chr1-57377474-57378019-CpG:_67-CGI	-529	ENSMUSG00000038323	1700066M21Rik	RIKEN cDNA 1700066M21 gene [Source:MGI Symbol;Acc:MGI:1920717]
chr1	57428704	0.437462	0.604173	-0.166712	0.0819513	-2.03428	0.0165808	0.0130211	0.0419237	1	Intergenic	-6332	ENSMUST00000104588	chr1-57406137-57407067-CpG:_74-CGI	-21638	NA	NA	NA
chr1	57613479	0.501511	0.343728	0.157783	0.0753278	2.09462	0.0125788	0.014948	0.0362047	1	Intergenic	145610	ENSMUST00000157728	chr1-57774698-57775632-CpG:_108-CGI	161219	NA	NA	NA
chr1	57954071	0.900391	0.786182	0.11421	0.052669	2.16844	0.0139369	0.0110036	0.0301249	1	Intergenic	8030	ENSMUST00000163006	chr1-57969733-57970245-CpG:_56-CGI	15662	NA	NA	NA
chr1	57970349	0.187518	0.0663759	0.121142	0.042303	2.86367	0.0131676	0.0108938	0.00418766	1	promoter-TSS (ENSMUST00000114410)	-222	ENSMUST00000114410	chr1-57969733-57970245-CpG:_56-CGI	-105	ENSMUSG00000054770	Kctd18	potassium channel tetramerisation domain containing 18 [Source:MGI Symbol;Acc:MGI:3603813]
chr1	57988790	0.500537	0.732224	-0.231687	0.0788606	-2.93793	0.0159287	0.0120606	0.00330411	1	intron (ENSMUST00000163061, intron 4 of 9)	-7180	ENSMUST00000027202	chr1-57995863-57996253-CpG:_46-CGI	7073	ENSMUSG00000054770	Kctd18	potassium channel tetramerisation domain containing 18 [Source:MGI Symbol;Acc:MGI:3603813]
chr1	58029317	0.483977	0.638422	-0.154445	0.0646588	-2.38861	0.0147219	0.00903084	0.0169121	1	promoter-TSS (ENSMUST00000001027)	-613	ENSMUST00000001027	chr1-57995863-57996253-CpG:_46-CGI	-33065	ENSMUSG00000063558	Aox1	aldehyde oxidase 1 [Source:MGI Symbol;Acc:MGI:88035]
chr1	58031533	0.306613	0.444514	-0.137902	0.0598697	-2.30336	0.0101525	0.0128232	0.0212585	1	intron (ENSMUST00000160168, intron 1 of 14)	1570	ENSMUST00000160168	chr1-57995863-57996253-CpG:_46-CGI	-35281	ENSMUSG00000063558	Aox1	aldehyde oxidase 1 [Source:MGI Symbol;Acc:MGI:88035]
chr1	58089680	0.222566	0.32527	-0.102704	0.0507033	-2.02559	0.00955865	0.00954899	0.0428071	1	intron (ENSMUST00000001027, intron 26 of 34)	-23449	ENSMUST00000161549	chr1-57995863-57996253-CpG:_46-CGI	-93428	ENSMUSG00000063558	Aox1	aldehyde oxidase 1 [Source:MGI Symbol;Acc:MGI:88035]
chr1	58112776	0.525444	0.647964	-0.122521	0.0546052	-2.24375	0.00929759	0.00918578	0.0248483	1	promoter-TSS (ENSMUST00000040999)	-353	ENSMUST00000161549	chr1-57995863-57996253-CpG:_46-CGI	-116524	ENSMUSG00000064294	Aox3	aldehyde oxidase 3 [Source:MGI Symbol;Acc:MGI:1918974]
chr1	58253697	0.437547	0.334666	0.102881	0.0481694	2.13582	0.00676728	0.00988898	0.0326941	1	TTS (ENSMUST00000161126)	13092	ENSMUST00000161926	chr1-58392748-58393897-CpG:_95-CGI	139051	ENSMUSG00000089822	Gm15759	predicted gene 15759 [Source:MGI Symbol;Acc:MGI:3783202]
chr1	58275952	0.800793	0.656227	0.144566	0.0566263	2.55299	0.0159793	0.00970467	0.0106803	1	intron (ENSMUST00000161126, intron 4 of 5)	-2373	ENSMUST00000114366	chr1-58392748-58393897-CpG:_95-CGI	116796	ENSMUSG00000089822	Gm15759	predicted gene 15759 [Source:MGI Symbol;Acc:MGI:3783202]
chr1	58290605	0.852403	0.725011	0.127392	0.0561466	2.26892	0.0115033	0.0102056	0.0232734	1	intron (ENSMUST00000114366, intron 7 of 35)	12280	ENSMUST00000114366	chr1-58392748-58393897-CpG:_95-CGI	102143	ENSMUSG00000079554	Aox2	aldehyde oxidase 2 [Source:MGI Symbol;Acc:MGI:3529596]
chr1	58290663	0.597802	0.464967	0.132836	0.0583037	2.27834	0.00938521	0.0104838	0.0227061	1	intron (ENSMUST00000114366, intron 7 of 35)	12338	ENSMUST00000114366	chr1-58392748-58393897-CpG:_95-CGI	102085	ENSMUSG00000079554	Aox2	aldehyde oxidase 2 [Source:MGI Symbol;Acc:MGI:3529596]
chr1	58303676	0.282387	0.422755	-0.140368	0.0488805	-2.87165	0.0103109	0.00677369	0.00408337	1	intron (ENSMUST00000114366, intron 13 of 35)	11979	ENSMUST00000161126	chr1-58392748-58393897-CpG:_95-CGI	89072	ENSMUSG00000079554	Aox2	aldehyde oxidase 2 [Source:MGI Symbol;Acc:MGI:3529596]
chr1	58303717	0.365485	0.484067	-0.118582	0.0487018	-2.43486	0.00887751	0.00772399	0.0148978	1	intron (ENSMUST00000114366, intron 13 of 35)	11938	ENSMUST00000161126	chr1-58392748-58393897-CpG:_95-CGI	89031	ENSMUSG00000079554	Aox2	aldehyde oxidase 2 [Source:MGI Symbol;Acc:MGI:3529596]
chr1	58368317	0.92344	0.796561	0.126879	0.0490091	2.58889	0.0146824	0.0182373	0.00962861	1	intron (ENSMUST00000114366, intron 34 of 35)	-24818	ENSMUST00000050552	chr1-58392748-58393897-CpG:_95-CGI	24431	ENSMUSG00000079554	Aox2	aldehyde oxidase 2 [Source:MGI Symbol;Acc:MGI:3529596]
chr1	58503972	0.04988	0.160164	-0.110284	0.0442558	-2.49198	0.0180551	0.0105314	0.0127035	1	intron (ENSMUST00000027198, intron 1 of 17)	1136	ENSMUST00000027198	chr1-58504543-58505162-CpG:_65-CGI	571	ENSMUSG00000026037	Orc2	origin recognition complex, subunit 2 [Source:MGI Symbol;Acc:MGI:1328306]
chr1	58585017	0.626127	0.789133	-0.163007	0.0803048	-2.02985	0.0317558	0.0165729	0.0423719	1	intron (ENSMUST00000160546, intron 1 of 4)	1173	ENSMUST00000038372	chr1-58585919-58586427-CpG:_40-CGI	902	ENSMUSG00000038174	Fam126b	family with sequence similarity 126, member B [Source:MGI Symbol;Acc:MGI:1098784]
chr1	58585157	0.439792	0.605232	-0.16544	0.0627788	-2.63528	0.0142054	0.0090803	0.0084067	1	intron (ENSMUST00000160546, intron 1 of 4)	1033	ENSMUST00000038372	chr1-58585919-58586427-CpG:_40-CGI	762	ENSMUSG00000038174	Fam126b	family with sequence similarity 126, member B [Source:MGI Symbol;Acc:MGI:1098784]
chr1	58613908	0.411834	0.711399	-0.299565	0.0886158	-3.38049	0.0175037	0.0124553	0.000723578	1	Intergenic	27525	ENSMUST00000027193	chr1-58585919-58586427-CpG:_40-CGI	-27482	NA	NA	NA
chr1	58669661	0.734197	0.848087	-0.11389	0.0497656	-2.28852	0.0104677	0.00930532	0.0221073	1	intron (ENSMUST00000055313, intron 8 of 14)	23054	ENSMUST00000081455	chr1-58711442-58711764-CpG:_40-CGI	41781	ENSMUSG00000047528	Als2cr12	amyotrophic lateral sclerosis 2 (juvenile) chromosome region, candidate 12 (human) [Source:MGI Symbol;Acc:MGI:1918359]
chr1	58716545	0.155181	0.396841	-0.24166	0.0733859	-3.293	0.0177571	0.0140749	0.000991237	1	intron (ENSMUST00000164900, intron 2 of 3)	3229	ENSMUST00000069333	chr1-58713384-58713657-CpG:_21-CGI	-2889	ENSMUSG00000026031	Cflar	CASP8 and FADD-like apoptosis regulator [Source:MGI Symbol;Acc:MGI:1336166]
chr1	58716559	0.236988	0.384657	-0.147669	0.0735007	-2.00908	0.0161055	0.0102903	0.0445289	1	intron (ENSMUST00000164900, intron 2 of 3)	3243	ENSMUST00000069333	chr1-58713384-58713657-CpG:_21-CGI	-2903	ENSMUSG00000026031	Cflar	CASP8 and FADD-like apoptosis regulator [Source:MGI Symbol;Acc:MGI:1336166]
chr1	58743106	0.799248	0.933173	-0.133926	0.0616125	-2.17368	0.0267506	0.013177	0.0297291	1	intron (ENSMUST00000140940, intron 8 of 9)	12555	ENSMUST00000123032	chr1-58713384-58713657-CpG:_21-CGI	-29450	ENSMUSG00000026031	Cflar	CASP8 and FADD-like apoptosis regulator [Source:MGI Symbol;Acc:MGI:1336166]
chr1	58743236	0.696059	0.925342	-0.229282	0.0747985	-3.06533	0.0199822	0.0135335	0.00217426	1	intron (ENSMUST00000140940, intron 8 of 9)	12685	ENSMUST00000123032	chr1-58713384-58713657-CpG:_21-CGI	-29580	ENSMUSG00000026031	Cflar	CASP8 and FADD-like apoptosis regulator [Source:MGI Symbol;Acc:MGI:1336166]
chr1	58747391	0.974991	0.84457	0.130421	0.0455847	2.86108	0.0172057	0.0120961	0.00422202	1	intron (ENSMUST00000140940, intron 8 of 9)	16840	ENSMUST00000123032	chr1-58713384-58713657-CpG:_21-CGI	-33735	ENSMUSG00000026031	Cflar	CASP8 and FADD-like apoptosis regulator [Source:MGI Symbol;Acc:MGI:1336166]
chr1	58802855	0.118931	0.269132	-0.150201	0.0634887	-2.3658	0.0291994	0.0119813	0.0179913	1	intron (ENSMUST00000165549, intron 1 of 8)	354	ENSMUST00000165549	chr1-58795582-58795852-CpG:_28-CGI	-7004	ENSMUSG00000026029	Casp8	caspase 8 [Source:MGI Symbol;Acc:MGI:1261423]
chr1	58877661	0.759132	0.62211	0.137022	0.0590567	2.32017	0.0106041	0.00930367	0.0203316	1	Intergenic	29550	ENSMUST00000172685	chr1-58795582-58795852-CpG:_28-CGI	-81810	NA	NA	NA
chr1	58877702	0.8528	0.751738	0.101062	0.050021	2.02039	0.0114558	0.0101431	0.0433427	1	Intergenic	29509	ENSMUST00000172685	chr1-58795582-58795852-CpG:_28-CGI	-81851	NA	NA	NA
chr1	58898098	0.167389	0.308405	-0.141016	0.059075	-2.38707	0.014521	0.00985429	0.0169833	1	Intergenic	9113	ENSMUST00000172685	chr1-58973210-58974117-CpG:_83-CGI	75112	NA	NA	NA
chr1	59248150	0.345729	0.467736	-0.122007	0.0613643	-1.98825	0.0129952	0.0116028	0.0467844	1	Intergenic	-8755	ENSMUST00000160662	chr1-59236919-59237493-CpG:_61-CGI	-10658	NA	NA	NA
chr1	59347454	0.818489	0.66741	0.151079	0.0680696	2.21948	0.013123	0.0107008	0.0264542	1	intron (ENSMUST00000160662, intron 13 of 13)	48519	ENSMUST00000162906	chr1-59236919-59237493-CpG:_61-CGI	-109962	ENSMUSG00000026023	Cdk15	cyclin-dependent kinase 15 [Source:MGI Symbol;Acc:MGI:3583944]
chr1	59376325	0.286058	0.15864	0.127418	0.0585957	2.17453	0.0121139	0.0137772	0.0296657	1	Intergenic	77390	ENSMUST00000162906	chr1-59481951-59483937-CpG:_185-CGI	105626	NA	NA	NA
chr1	59376349	0.249824	0.0761007	0.173723	0.0522065	3.32762	0.0111324	0.0236533	0.000875913	1	Intergenic	77414	ENSMUST00000162906	chr1-59481951-59483937-CpG:_185-CGI	105602	NA	NA	NA
chr1	59378959	0.570259	0.746254	-0.175995	0.0746959	-2.35616	0.0205168	0.0129515	0.018465	1	Intergenic	80024	ENSMUST00000162906	chr1-59481951-59483937-CpG:_185-CGI	102992	NA	NA	NA
chr1	59381248	0.443712	0.587169	-0.143457	0.0618656	-2.31884	0.010372	0.00923061	0.0204035	1	Intergenic	82313	ENSMUST00000162906	chr1-59481951-59483937-CpG:_185-CGI	100703	NA	NA	NA
chr1	59413577	0.746325	0.907393	-0.161067	0.0657413	-2.45002	0.0186472	0.0127561	0.0142849	1	Intergenic	-68569	ENSMUST00000114246	chr1-59481951-59483937-CpG:_185-CGI	68374	NA	NA	NA
chr1	59423326	0.182046	0.296554	-0.114508	0.0504104	-2.27152	0.0134013	0.00800662	0.0231157	1	Intergenic	-58820	ENSMUST00000114246	chr1-59481951-59483937-CpG:_185-CGI	58625	NA	NA	NA
chr1	59449509	0.297051	0.172127	0.124925	0.0632436	1.97529	0.0140233	0.0133842	0.0482351	1	Intergenic	-32637	ENSMUST00000114246	chr1-59481951-59483937-CpG:_185-CGI	32442	NA	NA	NA
chr1	59457336	0.592036	0.74558	-0.153544	0.0753047	-2.03897	0.0131945	0.0227974	0.0414529	1	Intergenic	-24810	ENSMUST00000114246	chr1-59481951-59483937-CpG:_185-CGI	24615	NA	NA	NA
chr1	59485163	0.292588	0.184262	0.108326	0.0541782	1.99943	0.0129015	0.00879043	0.0455616	1	exon (ENSMUST00000114246, exon 1 of 1)	2985	ENSMUST00000037105	chr1-59481951-59483937-CpG:_185-CGI	-1227	ENSMUSG00000041075	Fzd7	frizzled homolog 7 (Drosophila) [Source:MGI Symbol;Acc:MGI:108570]
chr1	59485280	0.347947	0.167833	0.180115	0.0580789	3.10121	0.0115278	0.01054	0.00192734	1	exon (ENSMUST00000114246, exon 1 of 1)	3102	ENSMUST00000037105	chr1-59481951-59483937-CpG:_185-CGI	-1344	ENSMUSG00000041075	Fzd7	frizzled homolog 7 (Drosophila) [Source:MGI Symbol;Acc:MGI:108570]
chr1	59508990	0.191312	0.405941	-0.214629	0.0727935	-2.94847	0.0136334	0.0106789	0.00319351	1	Intergenic	-7273	ENSMUST00000114243	chr1-59481951-59483937-CpG:_185-CGI	-25054	NA	NA	NA
chr1	59561341	0.783404	0.636213	0.147191	0.0619483	2.37604	0.0112716	0.0102968	0.0174998	1	intron (ENSMUST00000114243, intron 9 of 19)	45078	ENSMUST00000114243	chr1-59481951-59483937-CpG:_185-CGI	-77405	ENSMUSG00000047361	Gm973	predicted gene 973 [Source:MGI Symbol;Acc:MGI:2685819]
chr1	59610680	0.620579	0.766417	-0.145838	0.0726659	-2.00697	0.0181933	0.0114042	0.0447525	1	intron (ENSMUST00000114243, intron 13 of 19)	-15899	ENSMUST00000158651	chr1-59670696-59670900-CpG:_20-CGI	60016	ENSMUSG00000047361	Gm973	predicted gene 973 [Source:MGI Symbol;Acc:MGI:2685819]
chr1	59671539	0.328491	0.161093	0.167398	0.062913	2.66078	0.012801	0.0138294	0.00779601	1	promoter-TSS (ENSMUST00000091374)	-706	ENSMUST00000091374	chr1-59670696-59670900-CpG:_20-CGI	-640	ENSMUSG00000026021	Sumo1	SMT3 suppressor of mif two 3 homolog 1 (yeast) [Source:MGI Symbol;Acc:MGI:1197010]
chr1	59686164	0.427718	0.12001	0.307708	0.0812996	3.78487	0.0146614	0.0231346	0.00015379	0.686797	intron (ENSMUST00000027174, intron 1 of 14)	1159	ENSMUST00000027174	chr1-59684856-59685215-CpG:_35-CGI	-950	ENSMUSG00000026020	Nop58	NOP58 ribonucleoprotein [Source:MGI Symbol;Acc:MGI:1933184]
chr1	59690573	0.965286	0.849909	0.115378	0.0494418	2.33361	0.0239749	0.0173194	0.0196161	1	intron (ENSMUST00000027174, intron 2 of 14)	-1360	ENSMUST00000104157	chr1-59684856-59685215-CpG:_35-CGI	-5359	ENSMUSG00000026020	Nop58	NOP58 ribonucleoprotein [Source:MGI Symbol;Acc:MGI:1933184]
chr1	59740033	0.53208	0.732805	-0.200725	0.0766809	-2.61767	0.0137167	0.0223431	0.00885323	1	Intergenic	-24245	ENSMUST00000087435	chr1-59762785-59764213-CpG:_142-CGI	22752	NA	NA	NA
chr1	59830449	0.363397	0.523122	-0.159726	0.0579556	-2.756	0.0127734	0.00797498	0.00585128	1	intron (ENSMUST00000087435, intron 3 of 12)	66171	ENSMUST00000087435	chr1-59762785-59764213-CpG:_142-CGI	-66237	ENSMUSG00000067336	Bmpr2	bone morphogenetic protein receptor, type II (serine/threonine kinase) [Source:MGI Symbol;Acc:MGI:1095407]
chr1	60341800	0.712629	0.8876	-0.174971	0.0746769	-2.34304	0.0274421	0.0109745	0.0191274	1	Intergenic	-1522	ENSMUST00000148443	chr1-60343255-60343657-CpG:_51-CGI	1455	NA	NA	NA
chr1	60342514	0.833676	0.682864	0.150813	0.0736096	2.04882	0.0171517	0.0114226	0.04048	1	promoter-TSS (ENSMUST00000148443)	-808	ENSMUST00000148443	chr1-60343255-60343657-CpG:_51-CGI	741	ENSMUSG00000049439	Cyp20a1	cytochrome P450, family 20, subfamily a, polypeptide 1 [Source:MGI Symbol;Acc:MGI:1925201]
chr1	60344246	0.200943	0.445384	-0.244441	0.0658703	-3.71094	0.0120495	0.0127015	0.00020649	0.747528	intron (ENSMUST00000114202, intron 1 of 7)	924	ENSMUST00000114202	chr1-60343255-60343657-CpG:_51-CGI	-590	ENSMUSG00000049439	Cyp20a1	cytochrome P450, family 20, subfamily a, polypeptide 1 [Source:MGI Symbol;Acc:MGI:1925201]
chr1	60409011	0.128168	0.0205329	0.107635	0.0491241	2.19109	0.0212482	0.0113314	0.0284452	1	promoter-TSS (ENSMUST00000052332)	-607	ENSMUST00000052332	chr1-60409278-60410251-CpG:_103-CGI	267	ENSMUSG00000026782	Abi2	abl-interactor 2 [Source:MGI Symbol;Acc:MGI:106913]
chr1	60503663	0.459	0.574365	-0.115365	0.0511459	-2.25561	0.00826335	0.00711292	0.0240951	1	intron (ENSMUST00000140485, intron 4 of 12)	-8158	ENSMUST00000182085	chr1-60566182-60567260-CpG:_139-CGI	62519	ENSMUSG00000026014	Raph1	Ras association (RalGDS/AF-6) and pleckstrin homology domains 1 [Source:MGI Symbol;Acc:MGI:1924550]
chr1	60596642	0.65304	0.826291	-0.173252	0.0699777	-2.47581	0.015137	0.0143717	0.0132933	1	Intergenic	-3934	ENSMUST00000118530	chr1-60566182-60567260-CpG:_139-CGI	-29383	NA	NA	NA
chr1	60597187	0.82869	0.938386	-0.109696	0.0533294	-2.05695	0.017092	0.0279811	0.0396909	1	Intergenic	-4479	ENSMUST00000118530	chr1-60566182-60567260-CpG:_139-CGI	-29928	NA	NA	NA
chr1	60991997	0.260852	0.378911	-0.11806	0.0594398	-1.98621	0.014968	0.00831379	0.0470102	1	intron (ENSMUST00000027162, intron 1 of 3)	14071	ENSMUST00000027162	chr1-60566182-60567260-CpG:_139-CGI	-424738	ENSMUSG00000026009	Icos	inducible T cell co-stimulator [Source:MGI Symbol;Acc:MGI:1858745]
chr1	60992012	0.400592	0.576523	-0.175931	0.0604872	-2.90857	0.0131041	0.0085158	0.00363088	1	intron (ENSMUST00000027162, intron 1 of 3)	14086	ENSMUST00000027162	chr1-60566182-60567260-CpG:_139-CGI	-424753	ENSMUSG00000026009	Icos	inducible T cell co-stimulator [Source:MGI Symbol;Acc:MGI:1858745]
chr1	61300362	0.41411	0.559625	-0.145515	0.0679914	-2.1402	0.0187669	0.0084617	0.0323384	1	Intergenic	-6273	ENSMUST00000128274	chr1-61638736-61639406-CpG:_78-CGI	338374	NA	NA	NA
chr1	61532765	0.917712	0.72093	0.196782	0.0744576	2.64288	0.0165117	0.0319597	0.00822047	1	Intergenic	62325	ENSMUST00000158921	chr1-61638736-61639406-CpG:_78-CGI	105971	NA	NA	NA
chr1	61925091	0.43324	0.269292	0.163947	0.0506209	3.23873	0.0111997	0.00737367	0.00120063	1	intron (ENSMUST00000046673, intron 2 of 21)	-73552	ENSMUST00000130699	chr1-61638736-61639406-CpG:_78-CGI	-285686	ENSMUSG00000052062	Pard3b	par-3 family cell polarity regulator beta [Source:MGI Symbol;Acc:MGI:1919301]
chr1	62383031	0.721289	0.534386	0.186903	0.0909436	2.05516	0.0175442	0.0122502	0.0398638	1	intron (ENSMUST00000046673, intron 17 of 21)	116229	ENSMUST00000147177	chr1-62702838-62703748-CpG:_86-CGI	319807	ENSMUSG00000052062	Pard3b	par-3 family cell polarity regulator beta [Source:MGI Symbol;Acc:MGI:1919301]
chr1	62647475	0.780595	0.596657	0.183938	0.0789976	2.3284	0.016276	0.0122594	0.019891	1	Intergenic	10312	ENSMUST00000119592	chr1-62702838-62703748-CpG:_86-CGI	55363	NA	NA	NA
chr1	62650541	0.561218	0.749263	-0.188045	0.0951912	-1.97545	0.024427	0.039599	0.048217	1	Intergenic	7246	ENSMUST00000119592	chr1-62702838-62703748-CpG:_86-CGI	52297	NA	NA	NA
chr1	62660902	0.704142	0.826561	-0.122418	0.059346	-2.06279	0.0148694	0.0102768	0.0391328	1	promoter-TSS (ENSMUST00000118720)	64	ENSMUST00000118720	chr1-62702838-62703748-CpG:_86-CGI	41936	ENSMUSG00000084333	Gm11599	predicted gene 11599 [Source:MGI Symbol;Acc:MGI:3651840]
chr1	62720921	0.491916	0.66974	-0.177824	0.0705226	-2.52152	0.0175859	0.00996839	0.0116849	1	intron (ENSMUST00000126344, intron 2 of 2)	17220	ENSMUST00000114155	chr1-62705850-62707032-CpG:_88-CGI	-13890	ENSMUSG00000025969	Nrp2	neuropilin 2 [Source:MGI Symbol;Acc:MGI:1100492]
chr1	62721088	0.729661	0.504218	0.225443	0.100622	2.24049	0.0232859	0.037523	0.0250594	1	intron (ENSMUST00000126344, intron 2 of 2)	17387	ENSMUST00000114155	chr1-62705850-62707032-CpG:_88-CGI	-14057	ENSMUSG00000025969	Nrp2	neuropilin 2 [Source:MGI Symbol;Acc:MGI:1100492]
chr1	62725186	0.276964	0.431823	-0.154859	0.0572415	-2.70535	0.0113718	0.00794896	0.00682315	1	intron (ENSMUST00000126344, intron 2 of 2)	21485	ENSMUST00000114155	chr1-62705850-62707032-CpG:_88-CGI	-18155	ENSMUSG00000025969	Nrp2	neuropilin 2 [Source:MGI Symbol;Acc:MGI:1100492]
chr1	62774819	0.27341	0.402351	-0.128941	0.0545742	-2.36268	0.014011	0.00762118	0.0181435	1	intron (ENSMUST00000114155, intron 12 of 15)	71118	ENSMUST00000114155	chr1-62705850-62707032-CpG:_88-CGI	-67788	ENSMUSG00000025969	Nrp2	neuropilin 2 [Source:MGI Symbol;Acc:MGI:1100492]
chr1	62783381	0.872108	0.977092	-0.104984	0.0489168	-2.14618	0.0259461	0.0116247	0.0318586	1	exon (ENSMUST00000027112, exon 13 of 16)	79680	ENSMUST00000114155	chr1-62705850-62707032-CpG:_88-CGI	-76350	ENSMUSG00000025969	Nrp2	neuropilin 2 [Source:MGI Symbol;Acc:MGI:1100492]
chr1	62795749	0.174881	0.38026	-0.205379	0.0660838	-3.10785	0.0117642	0.015253	0.00188453	1	exon (ENSMUST00000027112, exon 16 of 16)	92048	ENSMUST00000114155	chr1-62705850-62707032-CpG:_88-CGI	-88718	ENSMUSG00000025969	Nrp2	neuropilin 2 [Source:MGI Symbol;Acc:MGI:1100492]
chr1	62795856	0.14388	0.253733	-0.109853	0.0551926	-1.99035	0.0131699	0.0152059	0.0465521	1	exon (ENSMUST00000027112, exon 16 of 16)	92155	ENSMUST00000114155	chr1-62705850-62707032-CpG:_88-CGI	-88825	ENSMUSG00000025969	Nrp2	neuropilin 2 [Source:MGI Symbol;Acc:MGI:1100492]
chr1	62796282	0.865372	0.762902	0.10247	0.048773	2.10096	0.0107193	0.00861144	0.0356443	1	3' UTR (ENSMUST00000027112, exon 16 of 16)	92581	ENSMUST00000114155	chr1-62705850-62707032-CpG:_88-CGI	-89251	ENSMUSG00000025969	Nrp2	neuropilin 2 [Source:MGI Symbol;Acc:MGI:1100492]
chr1	62966879	0.844618	0.702852	0.141766	0.0590095	2.40243	0.0135632	0.0103549	0.0162865	1	intron (ENSMUST00000133236, intron 11 of 12)	-65826	ENSMUST00000158328	chr1-63113485-63114349-CpG:_77-CGI	146606	ENSMUSG00000040865	Ino80d	INO80 complex subunit D [Source:MGI Symbol;Acc:MGI:3027003]
chr1	63090576	0.930372	0.752932	0.17744	0.0585572	3.03021	0.0191831	0.010775	0.00244385	1	intron (ENSMUST00000137511, intron 4 of 9)	1352	ENSMUST00000133236	chr1-63113485-63114349-CpG:_77-CGI	22909	ENSMUSG00000040865	Ino80d	INO80 complex subunit D [Source:MGI Symbol;Acc:MGI:3027003]
chr1	63136044	0.602221	0.730009	-0.127789	0.0651856	-1.96038	0.0116934	0.00957708	0.049951	1	intron (ENSMUST00000138611, intron 1 of 3)	-21378	ENSMUST00000097718	chr1-63113485-63114349-CpG:_77-CGI	-21696	ENSMUSG00000084799	Ino80dos	INO80 complex subunit D, opposite strand [Source:MGI Symbol;Acc:MGI:3651861]
chr1	63248084	0.147709	0.27645	-0.128741	0.0518768	-2.48167	0.0106859	0.0111895	0.0130769	1	Intergenic	25030	ENSMUST00000153049	chr1-63248289-63248615-CpG:_44-CGI	205	NA	NA	NA
chr1	63248261	0.0571358	0.160836	-0.1037	0.0376613	-2.7535	0.0139044	0.00824355	0.0058962	1	Intergenic	24853	ENSMUST00000153049	chr1-63248289-63248615-CpG:_44-CGI	28	NA	NA	NA
chr1	63248299	0.0456065	0.162724	-0.117118	0.0418579	-2.79798	0.018596	0.0106891	0.0051423	1	Intergenic	24815	ENSMUST00000153049	chr1-63248289-63248615-CpG:_44-CGI	0	NA	NA	NA
chr1	63248366	0.03087	0.144964	-0.114094	0.0429293	-2.65772	0.0153684	0.0127563	0.00786718	1	Intergenic	24748	ENSMUST00000153049	chr1-63248289-63248615-CpG:_44-CGI	0	NA	NA	NA
chr1	63365285	0.848996	0.979548	-0.130552	0.0522364	-2.49924	0.0184541	0.0144596	0.0124459	1	promoter-TSS (ENSMUST00000120413)	79	ENSMUST00000120413	chr1-63365284-63365489-CpG:_17-CGI	0	ENSMUSG00000081643	Gm11605	predicted gene 11605 [Source:MGI Symbol;Acc:MGI:3651339]
chr1	63445333	0.759164	0.871531	-0.112367	0.053452	-2.10221	0.0119351	0.0101883	0.035535	1	promoter-TSS (ENSMUST00000114101)	-557	ENSMUST00000114103	chr1-63445715-63446529-CpG:_95-CGI	382	ENSMUSG00000025964	Adam23	a disintegrin and metallopeptidase domain 23 [Source:MGI Symbol;Acc:MGI:1345162]
chr1	63729725	0.552748	0.347629	0.205118	0.0819638	2.50255	0.0129213	0.0221444	0.0123302	1	promoter-TSS (ENSMUST00000128621)	592	ENSMUST00000114094	chr1-63445715-63446529-CpG:_95-CGI	-283197	ENSMUSG00000025962	Fastkd2	FAST kinase domains 2 [Source:MGI Symbol;Acc:MGI:1922869]
chr1	63763061	0.763469	0.635476	0.127993	0.0637134	2.00888	0.0150131	0.00965374	0.0445498	1	intron (ENSMUST00000027102, intron 2 of 2)	6205	ENSMUST00000027102	chr1-63445715-63446529-CpG:_95-CGI	-316533	ENSMUSG00000025961	4933402D24Rik	RIKEN cDNA 4933402D24 gene [Source:MGI Symbol;Acc:MGI:1921676]
chr1	64078606	0.291825	0.442456	-0.150631	0.0657313	-2.29162	0.0121138	0.00916293	0.0219275	1	promoter-TSS (ENSMUST00000149820)	-47	ENSMUST00000149820	chr1-64121613-64122142-CpG:_56-CGI	43007	ENSMUSG00000086836	Gm13748	predicted gene 13748 [Source:MGI Symbol;Acc:MGI:3702115]
chr1	64078648	0.433938	0.575474	-0.141536	0.0703046	-2.01319	0.0138744	0.0097355	0.044095	1	promoter-TSS (ENSMUST00000149820)	-5	ENSMUST00000149820	chr1-64121613-64122142-CpG:_56-CGI	42965	ENSMUSG00000086836	Gm13748	predicted gene 13748 [Source:MGI Symbol;Acc:MGI:3702115]
chr1	64078966	0.283531	0.137628	0.145903	0.0609834	2.3925	0.0128599	0.0110191	0.0167341	1	TTS (ENSMUST00000135075)	313	ENSMUST00000149820	chr1-64121613-64122142-CpG:_56-CGI	42647	ENSMUSG00000025959	Klf7	Kruppel-like factor 7 (ubiquitous) [Source:MGI Symbol;Acc:MGI:1935151]
chr1	64090908	0.708002	0.869574	-0.161573	0.0609724	-2.64993	0.0132669	0.0104701	0.00805082	1	TTS (ENSMUST00000149820)	12255	ENSMUST00000149820	chr1-64121613-64122142-CpG:_56-CGI	30705	ENSMUSG00000086836	Gm13748	predicted gene 13748 [Source:MGI Symbol;Acc:MGI:3702115]
chr1	64228232	0.738453	0.591445	0.147008	0.0559702	2.62653	0.0149423	0.00726808	0.00862595	1	Intergenic	78032	ENSMUST00000117621	chr1-64121613-64122142-CpG:_56-CGI	-106091	NA	NA	NA
chr1	64303203	0.0892986	0.218178	-0.128879	0.0582999	-2.21062	0.0146156	0.0186578	0.027062	1	Intergenic	-93130	ENSMUST00000175487	chr1-64121613-64122142-CpG:_56-CGI	-181062	NA	NA	NA
chr1	64305426	0.110835	0.242624	-0.131789	0.0542952	-2.42727	0.0236215	0.0097708	0.0152131	1	Intergenic	-90907	ENSMUST00000175487	chr1-64121613-64122142-CpG:_56-CGI	-183285	NA	NA	NA
chr1	64382450	0.759659	0.609754	0.149905	0.0558133	2.68584	0.0108161	0.0123864	0.00723488	1	Intergenic	-13883	ENSMUST00000175487	chr1-64532367-64533738-CpG:_131-CGI	149917	NA	NA	NA
chr1	64524580	0.776085	0.553499	0.222586	0.0864486	2.57478	0.0255864	0.0155075	0.0100305	1	Intergenic	-8223	ENSMUST00000049932	chr1-64532367-64533738-CpG:_131-CGI	7787	NA	NA	NA
chr1	64616320	0.225847	0.107808	0.118039	0.0495178	2.38377	0.0116091	0.0159004	0.0171362	1	promoter-TSS (ENSMUST00000162806)	-690	ENSMUST00000162806	chr1-64616945-64617792-CpG:_83-CGI	625	ENSMUSG00000025956	Mettl21a	methyltransferase like 21A [Source:MGI Symbol;Acc:MGI:1914349]
chr1	64655848	0.534528	0.679185	-0.144657	0.0613584	-2.35757	0.0126818	0.00830855	0.0183951	1	Intergenic	-34606	ENSMUST00000114077	chr1-64690534-64691585-CpG:_108-CGI	34686	NA	NA	NA
chr1	64734954	0.221231	0.386088	-0.164857	0.061981	-2.6598	0.0115456	0.0132484	0.0078187	1	exon (ENSMUST00000063982, exon 2 of 2)	2795	ENSMUST00000063982	chr1-64734847-64737979-CpG:_241-CGI	0	ENSMUSG00000045005	Fzd5	frizzled homolog 5 (Drosophila) [Source:MGI Symbol;Acc:MGI:108571]
chr1	64735842	0.765408	0.655016	0.110392	0.0562037	1.96413	0.0122379	0.00821807	0.0495147	1	exon (ENSMUST00000063982, exon 2 of 2)	1907	ENSMUST00000063982	chr1-64734847-64737979-CpG:_241-CGI	0	ENSMUSG00000045005	Fzd5	frizzled homolog 5 (Drosophila) [Source:MGI Symbol;Acc:MGI:108571]
chr1	64735945	0.245297	0.371022	-0.125724	0.062119	-2.02393	0.0163368	0.00932401	0.0429775	1	exon (ENSMUST00000063982, exon 2 of 2)	1804	ENSMUST00000063982	chr1-64734847-64737979-CpG:_241-CGI	0	ENSMUSG00000045005	Fzd5	frizzled homolog 5 (Drosophila) [Source:MGI Symbol;Acc:MGI:108571]
chr1	64795755	0.588822	0.71391	-0.125088	0.0566232	-2.20913	0.0103721	0.0134108	0.0271656	1	intron (ENSMUST00000097713, intron 7 of 7)	-58006	ENSMUST00000116133	chr1-64734847-64737979-CpG:_241-CGI	-57777	ENSMUSG00000051344	Plekhm3	pleckstrin homology domain containing, family M, member 3 [Source:MGI Symbol;Acc:MGI:2443627]
chr1	64986063	0.529041	0.758806	-0.229765	0.0777708	-2.95438	0.0141842	0.011543	0.00313296	1	Intergenic	8540	ENSMUST00000120360	chr1-64994405-64994627-CpG:_21-CGI	8342	NA	NA	NA
chr1	65021444	0.868427	0.983431	-0.115004	0.0441619	-2.60414	0.0139291	0.0152173	0.00921048	1	3' UTR (ENSMUST00000159566, exon 6 of 8)	-4902	ENSMUST00000159896	chr1-64994405-64994627-CpG:_21-CGI	-26818	ENSMUSG00000025955	Akr1cl	aldo-keto reductase family 1, member C-like [Source:MGI Symbol;Acc:MGI:1918111]
chr1	65040832	0.620322	0.761991	-0.14167	0.0652091	-2.17254	0.012772	0.0121019	0.0298147	1	Intergenic	-8074	ENSMUST00000069142	chr1-64994405-64994627-CpG:_21-CGI	-46206	NA	NA	NA
chr1	65246235	0.947371	0.773102	0.174269	0.054141	3.21879	0.0148468	0.0151744	0.00128731	1	exon (ENSMUST00000097707, exon 20 of 42)	-35820	ENSMUST00000140190	chr1-65186379-65187053-CpG:_59-CGI	-59183	ENSMUSG00000025949	Pikfyve	phosphoinositide kinase, FYVE finger containing [Source:MGI Symbol;Acc:MGI:1335106]
chr1	65437955	0.470405	0.658607	-0.188203	0.0696524	-2.70203	0.012871	0.0110234	0.00689184	1	Intergenic	113281	ENSMUST00000120125	chr1-65186379-65187053-CpG:_59-CGI	-250903	NA	NA	NA
chr1	65552727	0.822186	0.95122	-0.129034	0.0506429	-2.54792	0.0165291	0.0118683	0.0108367	1	promoter-TSS (ENSMUST00000117848)	46	ENSMUST00000117848	chr1-65186379-65187053-CpG:_59-CGI	-365675	ENSMUSG00000082774	Gm8805	predicted gene 8805 [Source:MGI Symbol;Acc:MGI:3643512]
chr1	65919152	0.967627	0.857579	0.110048	0.0484142	2.27304	0.0147132	0.018901	0.0230235	1	Intergenic	-7369	ENSMUST00000027082	chr1-66175311-66175645-CpG:_29-CGI	256159	NA	NA	NA
chr1	66105345	0.704175	0.848975	-0.1448	0.0546463	-2.64977	0.0148482	0.014577	0.00805463	1	Intergenic	42381	ENSMUST00000118496	chr1-66175311-66175645-CpG:_29-CGI	69966	NA	NA	NA
chr1	66173864	0.258762	0.485211	-0.226449	0.0803229	-2.81923	0.0154783	0.0113064	0.00481385	1	Intergenic	-1408	ENSMUST00000156636	chr1-66175311-66175645-CpG:_29-CGI	1447	NA	NA	NA
chr1	66176827	0.205461	0.334953	-0.129492	0.0525567	-2.46385	0.0111216	0.00827885	0.0137454	1	intron (ENSMUST00000124873, intron 1 of 3)	1278	ENSMUST00000125844	chr1-66175311-66175645-CpG:_29-CGI	-1183	ENSMUSG00000015222	Map2	microtubule-associated protein 2 [Source:MGI Symbol;Acc:MGI:97175]
chr1	66469045	0.584839	0.717289	-0.13245	0.0605966	-2.18576	0.0141794	0.00921975	0.0288332	1	intron (ENSMUST00000061620, intron 1 of 64)	616	ENSMUST00000136727	chr1-66468022-66468623-CpG:_68-CGI	-423	ENSMUSG00000055567	Unc80	unc-80 homolog (C. elegans) [Source:MGI Symbol;Acc:MGI:2652882]
chr1	66677606	0.84532	0.95438	-0.10906	0.0431289	-2.52869	0.0123233	0.0156043	0.0114488	1	intron (ENSMUST00000061620, intron 57 of 64)	-2092	ENSMUST00000152844	chr1-66677401-66677639-CpG:_17-CGI	0	ENSMUSG00000055567	Unc80	unc-80 homolog (C. elegans) [Source:MGI Symbol;Acc:MGI:2652882]
chr1	66804951	0.484587	0.307102	0.177486	0.0883317	2.00931	0.0200422	0.0124187	0.0445046	1	intron (ENSMUST00000068168, intron 1 of 13)	-3742	ENSMUST00000129190	chr1-66816436-66817867-CpG:_132-CGI	11485	ENSMUSG00000026004	Kansl1l	KAT8 regulatory NSL complex subunit 1-like [Source:MGI Symbol;Acc:MGI:1915941]
chr1	66838538	0.317878	0.149114	0.168764	0.0513444	3.2869	0.00974338	0.0121183	0.00101296	1	intron (ENSMUST00000027153, intron 8 of 10)	11063	ENSMUST00000121857	chr1-66816436-66817867-CpG:_132-CGI	-20672	ENSMUSG00000026003	Acadl	acyl-Coenzyme A dehydrogenase, long-chain [Source:MGI Symbol;Acc:MGI:87866]
chr1	66866777	0.829972	0.981292	-0.15132	0.0465693	-3.24935	0.0136118	0.0148099	0.0011567	1	promoter-TSS (ENSMUST00000104140)	-19	ENSMUST00000104140	chr1-66862839-66863146-CpG:_31-CGI	-3632	ENSMUSG00000077328	Gm25832	predicted gene, 25832 [Source:MGI Symbol;Acc:MGI:5455609]
chr1	67481278	0.807909	0.937076	-0.129167	0.0585267	-2.20697	0.0145364	0.0148296	0.0273162	1	Intergenic	-103774	ENSMUST00000119302	chr1-67038520-67038937-CpG:_42-CGI	-442342	NA	NA	NA
chr1	67603808	0.817937	0.928227	-0.11029	0.049939	-2.20849	0.0124282	0.0118396	0.0272099	1	Intergenic	-13166	ENSMUST00000174899	chr1-67038520-67038937-CpG:_42-CGI	-564872	NA	NA	NA
chr1	69108076	0.281529	0.0780738	0.203455	0.065691	3.09716	0.0188773	0.0104405	0.00195387	1	promoter-TSS (ENSMUST00000119142)	-18	ENSMUST00000121473	chr1-69107034-69108055-CpG:_91-CGI	-22	ENSMUSG00000062209	Erbb4	v-erb-a erythroblastic leukemia viral oncogene homolog 4 (avian) [Source:MGI Symbol;Acc:MGI:104771]
chr1	69108769	0.0734403	0.232644	-0.159203	0.0478117	-3.3298	0.0164087	0.00967748	0.000869091	1	promoter-TSS (ENSMUST00000121473)	-711	ENSMUST00000121473	chr1-69107034-69108055-CpG:_91-CGI	-715	ENSMUSG00000062209	Erbb4	v-erb-a erythroblastic leukemia viral oncogene homolog 4 (avian) [Source:MGI Symbol;Acc:MGI:104771]
chr1	69242132	0.277979	0.381963	-0.103984	0.0504846	-2.05971	0.0130018	0.00674152	0.0394259	1	Intergenic	-110834	ENSMUST00000122454	chr1-69107034-69108055-CpG:_91-CGI	-134078	NA	NA	NA
chr1	69331423	0.886945	0.661017	0.225928	0.0755268	2.99136	0.0462078	0.0158794	0.00277739	1	Intergenic	-200125	ENSMUST00000122454	chr1-69376995-69377218-CpG:_16-CGI	45572	NA	NA	NA
chr1	69331690	0.262224	0.159875	0.102349	0.0446909	2.29014	0.00922576	0.00721522	0.0220129	1	Intergenic	-200392	ENSMUST00000122454	chr1-69376995-69377218-CpG:_16-CGI	45305	NA	NA	NA
chr1	69488673	0.482878	0.601396	-0.118518	0.0580152	-2.04288	0.0118679	0.00750973	0.0410643	1	Intergenic	197286	ENSMUST00000027146	chr1-69377803-69378045-CpG:_20-CGI	-110629	NA	NA	NA
chr1	69498951	0.788916	0.657077	0.131839	0.054119	2.4361	0.0107193	0.0125316	0.0148468	1	Intergenic	187008	ENSMUST00000027146	chr1-69377803-69378045-CpG:_20-CGI	-120907	NA	NA	NA
chr1	69545400	0.719914	0.842958	-0.123044	0.0601562	-2.0454	0.0139658	0.0115628	0.0408151	1	intron (ENSMUST00000027146, intron 6 of 7)	140559	ENSMUST00000027146	chr1-69377803-69378045-CpG:_20-CGI	-167356	ENSMUSG00000025997	Ikzf2	IKAROS family zinc finger 2 [Source:MGI Symbol;Acc:MGI:1342541]
chr1	69604673	0.297763	0.480955	-0.183192	0.0607481	-3.01561	0.0131089	0.00807075	0.00256466	1	intron (ENSMUST00000027146, intron 3 of 7)	81286	ENSMUST00000027146	chr1-69826863-69827202-CpG:_35-CGI	222190	ENSMUSG00000025997	Ikzf2	IKAROS family zinc finger 2 [Source:MGI Symbol;Acc:MGI:1342541]
chr1	69684755	0.148618	0.0213741	0.127244	0.0540343	2.35487	0.0185049	0.013726	0.0185289	1	intron (ENSMUST00000027146, intron 1 of 7)	1204	ENSMUST00000027146	chr1-69826863-69827202-CpG:_35-CGI	142108	ENSMUSG00000025997	Ikzf2	IKAROS family zinc finger 2 [Source:MGI Symbol;Acc:MGI:1342541]
chr1	69790842	0.428422	0.274881	0.153542	0.0656421	2.33907	0.0204459	0.00802426	0.0193316	1	Intergenic	-36145	ENSMUST00000065425	chr1-69826863-69827202-CpG:_35-CGI	36021	NA	NA	NA
chr1	70902611	0.420468	0.563351	-0.142883	0.0658101	-2.17114	0.0122187	0.0113961	0.0299203	1	Intergenic	137418	ENSMUST00000159588	chr1-71102404-71103220-CpG:_72-CGI	199793	NA	NA	NA
chr1	71030741	0.84762	0.948648	-0.101028	0.0485072	-2.08275	0.0138865	0.0190421	0.0372738	1	exon (ENSMUST00000027393, exon 11 of 11)	9288	ENSMUST00000159588	chr1-71102404-71103220-CpG:_72-CGI	71663	ENSMUSG00000026196	Bard1	BRCA1 associated RING domain 1 [Source:MGI Symbol;Acc:MGI:1328361]
chr1	71101769	0.453477	0.61787	-0.164393	0.072225	-2.27612	0.0146086	0.0103809	0.0228386	1	intron (ENSMUST00000027393, intron 1 of 10)	1376	ENSMUST00000027393	chr1-71102404-71103220-CpG:_72-CGI	635	ENSMUSG00000026196	Bard1	BRCA1 associated RING domain 1 [Source:MGI Symbol;Acc:MGI:1328361]
chr1	71101771	0.455662	0.643357	-0.187695	0.0690094	-2.71985	0.0118269	0.0101898	0.00653117	1	intron (ENSMUST00000027393, intron 1 of 10)	1374	ENSMUST00000027393	chr1-71102404-71103220-CpG:_72-CGI	633	ENSMUSG00000026196	Bard1	BRCA1 associated RING domain 1 [Source:MGI Symbol;Acc:MGI:1328361]
chr1	71101799	0.436136	0.61377	-0.177634	0.0690188	-2.57371	0.0179786	0.00926029	0.0100616	1	intron (ENSMUST00000027393, intron 1 of 10)	1346	ENSMUST00000027393	chr1-71102404-71103220-CpG:_72-CGI	605	ENSMUSG00000026196	Bard1	BRCA1 associated RING domain 1 [Source:MGI Symbol;Acc:MGI:1328361]
chr1	71101867	0.183548	0.293052	-0.109504	0.0495735	-2.20892	0.0100962	0.00978636	0.0271799	1	intron (ENSMUST00000027393, intron 1 of 10)	1278	ENSMUST00000027393	chr1-71102404-71103220-CpG:_72-CGI	537	ENSMUSG00000026196	Bard1	BRCA1 associated RING domain 1 [Source:MGI Symbol;Acc:MGI:1328361]
chr1	71101902	0.145232	0.251806	-0.106574	0.0455752	-2.33843	0.00925128	0.00822678	0.019365	1	intron (ENSMUST00000027393, intron 1 of 10)	1243	ENSMUST00000027393	chr1-71102404-71103220-CpG:_72-CGI	502	ENSMUSG00000026196	Bard1	BRCA1 associated RING domain 1 [Source:MGI Symbol;Acc:MGI:1328361]
chr1	71103593	0.128837	0.244503	-0.115665	0.0519911	-2.22471	0.016298	0.00936973	0.0261004	1	promoter-TSS (ENSMUST00000027393)	-448	ENSMUST00000027393	chr1-71102404-71103220-CpG:_72-CGI	-374	ENSMUSG00000026196	Bard1	BRCA1 associated RING domain 1 [Source:MGI Symbol;Acc:MGI:1328361]
chr1	71106577	0.786937	0.632271	0.154666	0.0615941	2.51105	0.0105713	0.0147865	0.0120371	1	Intergenic	-3432	ENSMUST00000027393	chr1-71102404-71103220-CpG:_72-CGI	-3358	NA	NA	NA
chr1	71468102	0.594509	0.781301	-0.186792	0.0906405	-2.0608	0.016306	0.0405295	0.0393219	1	Intergenic	-53193	ENSMUST00000087268	chr1-71556948-71557367-CpG:_40-CGI	88846	NA	NA	NA
chr1	71468208	0.781675	0.899278	-0.117602	0.0572568	-2.05394	0.0124848	0.0250855	0.0399814	1	Intergenic	-53299	ENSMUST00000087268	chr1-71556948-71557367-CpG:_40-CGI	88740	NA	NA	NA
chr1	71507477	0.213483	0.0774413	0.136042	0.0513009	2.65184	0.0126843	0.014922	0.00800545	1	Intergenic	-49672	ENSMUST00000027384	chr1-71556948-71557367-CpG:_40-CGI	49471	NA	NA	NA
chr1	71531996	0.454152	0.315222	0.13893	0.05746	2.41786	0.0111005	0.0114753	0.0156121	1	Intergenic	-25153	ENSMUST00000027384	chr1-71556948-71557367-CpG:_40-CGI	24952	NA	NA	NA
chr1	71569049	0.839258	0.715186	0.124072	0.0614255	2.01988	0.015335	0.0182061	0.0433959	1	exon (ENSMUST00000154855, exon 1 of 4)	184	ENSMUST00000154855	chr1-71556948-71557367-CpG:_40-CGI	-11683	ENSMUSG00000026192	Atic	5-aminoimidazole-4-carboxamide ribonucleotide formyltransferase/IMP cyclohydrolase [Source:MGI Symbol;Acc:MGI:1351352]
chr1	71616059	0.839295	0.959809	-0.120514	0.0601097	-2.0049	0.0208983	0.0151098	0.0449737	1	intron (ENSMUST00000055226, intron 23 of 45)	-36777	ENSMUST00000097699	chr1-71652697-71653358-CpG:_58-CGI	36638	ENSMUSG00000026193	Fn1	fibronectin 1 [Source:MGI Symbol;Acc:MGI:95566]
chr1	71648204	0.787267	0.916982	-0.129715	0.0597074	-2.17251	0.0155728	0.0121418	0.029817	1	intron (ENSMUST00000055226, intron 4 of 45)	-4632	ENSMUST00000097699	chr1-71652697-71653358-CpG:_58-CGI	4493	ENSMUSG00000026193	Fn1	fibronectin 1 [Source:MGI Symbol;Acc:MGI:95566]
chr1	71651359	0.177838	0.312905	-0.135067	0.0628041	-2.1506	0.0121229	0.0131331	0.0315076	1	intron (ENSMUST00000055226, intron 2 of 45)	-1477	ENSMUST00000097699	chr1-71652697-71653358-CpG:_58-CGI	1338	ENSMUSG00000026193	Fn1	fibronectin 1 [Source:MGI Symbol;Acc:MGI:95566]
chr1	71658473	0.51536	0.705707	-0.190347	0.0785674	-2.42272	0.0153556	0.0131441	0.0154048	1	intron (ENSMUST00000126516, intron 2 of 3)	5135	ENSMUST00000125934	chr1-71652697-71653358-CpG:_58-CGI	-5116	ENSMUSG00000073652	Apol7d	apolipoprotein L 7d [Source:MGI Symbol;Acc:MGI:3723449]
chr1	71658790	0.748302	0.609589	0.138713	0.0535576	2.58998	0.00917636	0.00989909	0.00959815	1	intron (ENSMUST00000126516, intron 2 of 3)	5452	ENSMUST00000125934	chr1-71652697-71653358-CpG:_58-CGI	-5433	ENSMUSG00000073652	Apol7d	apolipoprotein L 7d [Source:MGI Symbol;Acc:MGI:3723449]
chr1	71896750	0.435876	0.540686	-0.10481	0.0509222	-2.05825	0.0102393	0.00674152	0.0395663	1	Intergenic	-107537	ENSMUST00000076314	chr1-71652697-71653358-CpG:_58-CGI	-243393	NA	NA	NA
chr1	71896760	0.34363	0.44532	-0.101689	0.0510483	-1.99202	0.0108956	0.00735602	0.0463687	1	Intergenic	-107527	ENSMUST00000076314	chr1-71652697-71653358-CpG:_58-CGI	-243403	NA	NA	NA
chr1	71925724	0.683064	0.829379	-0.146314	0.0632483	-2.31333	0.0125969	0.0103641	0.0207044	1	Intergenic	-78563	ENSMUST00000076314	chr1-71652697-71653358-CpG:_58-CGI	-272367	NA	NA	NA
chr1	71991689	0.780165	0.884485	-0.10432	0.0393653	-2.65004	0.00901978	0.00758696	0.00804812	1	Intergenic	-12598	ENSMUST00000076314	chr1-72211749-72212422-CpG:_65-CGI	220060	NA	NA	NA
chr1	72004462	0.730905	0.893608	-0.162703	0.055621	-2.9252	0.0138662	0.0102778	0.00344236	1	exon (ENSMUST00000076314, exon 1 of 1)	175	ENSMUST00000076314	chr1-72211749-72212422-CpG:_65-CGI	207287	ENSMUSG00000059483	Gm5528	predicted gene 5528 [Source:MGI Symbol;Acc:MGI:3643453]
chr1	72034714	0.750128	0.86491	-0.114782	0.0582239	-1.97139	0.0124231	0.0120855	0.0486791	1	Intergenic	30427	ENSMUST00000076314	chr1-72211749-72212422-CpG:_65-CGI	177035	NA	NA	NA
chr1	72173748	0.416736	0.560037	-0.143301	0.0709179	-2.02066	0.0135886	0.0143942	0.0433154	1	intron (ENSMUST00000048860, intron 2 of 4)	38558	ENSMUST00000048860	chr1-72211749-72212422-CpG:_65-CGI	38001	ENSMUSG00000039395	Mreg	melanoregulin [Source:MGI Symbol;Acc:MGI:2151839]
chr1	72182760	0.238433	0.0821984	0.156234	0.0600139	2.6033	0.0136285	0.0108719	0.00923317	1	intron (ENSMUST00000048860, intron 2 of 4)	29546	ENSMUST00000048860	chr1-72211749-72212422-CpG:_65-CGI	28989	ENSMUSG00000039395	Mreg	melanoregulin [Source:MGI Symbol;Acc:MGI:2151839]
chr1	72187685	0.178657	0.295345	-0.116687	0.0460921	-2.53161	0.0100576	0.00729586	0.0113541	1	intron (ENSMUST00000048860, intron 2 of 4)	24621	ENSMUST00000048860	chr1-72211749-72212422-CpG:_65-CGI	24064	ENSMUSG00000039395	Mreg	melanoregulin [Source:MGI Symbol;Acc:MGI:2151839]
chr1	72187765	0.147459	0.272297	-0.124838	0.0528089	-2.36396	0.0149474	0.00832565	0.0180809	1	intron (ENSMUST00000048860, intron 2 of 4)	24541	ENSMUST00000048860	chr1-72211749-72212422-CpG:_65-CGI	23984	ENSMUSG00000039395	Mreg	melanoregulin [Source:MGI Symbol;Acc:MGI:2151839]
chr1	72211316	0.279807	0.149727	0.13008	0.06344	2.05044	0.0143253	0.0135159	0.0403213	1	intron (ENSMUST00000048860, intron 1 of 4)	990	ENSMUST00000048860	chr1-72211749-72212422-CpG:_65-CGI	433	ENSMUSG00000039395	Mreg	melanoregulin [Source:MGI Symbol;Acc:MGI:2151839]
chr1	72245074	0.641093	0.763763	-0.12267	0.0601746	-2.03856	0.0189499	0.00746352	0.0414937	1	TTS (ENSMUST00000177868)	862	ENSMUST00000177868	chr1-72243822-72244197-CpG:_39-CGI	-878	ENSMUSG00000093956	Gm24497	predicted gene, 24497 [Source:MGI Symbol;Acc:MGI:5454274]
chr1	72256250	0.629608	0.507202	0.122406	0.0530849	2.30586	0.0113744	0.00674152	0.0211185	1	intron (ENSMUST00000180722, intron 1 of 3)	1243	ENSMUST00000179876	chr1-72254745-72254986-CpG:_25-CGI	-1265	ENSMUSG00000097131	D230017M19Rik	RIKEN cDNA D230017M19 gene [Source:MGI Symbol;Acc:MGI:2445071]
chr1	72308194	0.351676	0.238067	0.113608	0.0575633	1.97362	0.0105939	0.0105521	0.0484248	1	intron (ENSMUST00000027379, intron 1 of 20)	774	ENSMUST00000027379	chr1-72254745-72254986-CpG:_25-CGI	-53209	ENSMUSG00000026187	Xrcc5	X-ray repair complementing defective repair in Chinese hamster cells 5 [Source:MGI Symbol;Acc:MGI:104517]
chr1	72313406	0.84502	0.972602	-0.127581	0.0483152	-2.64061	0.0179439	0.0127364	0.00827572	1	intron (ENSMUST00000027379, intron 3 of 20)	5986	ENSMUST00000027379	chr1-72254745-72254986-CpG:_25-CGI	-58421	ENSMUSG00000026187	Xrcc5	X-ray repair complementing defective repair in Chinese hamster cells 5 [Source:MGI Symbol;Acc:MGI:104517]
chr1	72378093	0.719143	0.859838	-0.140696	0.0484603	-2.90332	0.012332	0.0094275	0.0036923	1	intron (ENSMUST00000027379, intron 16 of 20)	70673	ENSMUST00000027379	chr1-72254745-72254986-CpG:_25-CGI	-123108	ENSMUSG00000026187	Xrcc5	X-ray repair complementing defective repair in Chinese hamster cells 5 [Source:MGI Symbol;Acc:MGI:104517]
chr1	72459761	0.604585	0.774124	-0.169538	0.056815	-2.98404	0.0125702	0.00840654	0.00284467	1	exon (ENSMUST00000146593, exon 1 of 1)	263	ENSMUST00000146593	chr1-72536152-72536389-CpG:_22-CGI	76391	ENSMUSG00000085812	Gm15843	predicted gene 15843 [Source:MGI Symbol;Acc:MGI:3801845]
chr1	72725718	0.830356	0.936073	-0.105716	0.0426099	-2.48102	0.0111005	0.00996658	0.0131006	1	Intergenic	14459	ENSMUST00000059980	chr1-72710861-72711718-CpG:_72-CGI	-14001	NA	NA	NA
chr1	72751991	0.386387	0.268784	0.117603	0.0598105	1.96627	0.0178639	0.00757321	0.0492678	1	Intergenic	40732	ENSMUST00000059980	chr1-72710861-72711718-CpG:_72-CGI	-40274	NA	NA	NA
chr1	72778822	0.736441	0.624274	0.112166	0.0560913	1.99971	0.0194295	0.00674152	0.0455313	1	Intergenic	-45680	ENSMUST00000047328	chr1-72824693-72824937-CpG:_32-CGI	45871	NA	NA	NA
chr1	72790198	0.873461	0.73799	0.135471	0.0596151	2.27243	0.0157269	0.0112002	0.0230607	1	Intergenic	-34304	ENSMUST00000047328	chr1-72824693-72824937-CpG:_32-CGI	34495	NA	NA	NA
chr1	72805134	0.39278	0.189286	0.203494	0.0806212	2.52408	0.0195946	0.0301321	0.0116003	1	Intergenic	-19368	ENSMUST00000047328	chr1-72824693-72824937-CpG:_32-CGI	19559	NA	NA	NA
chr1	72806472	0.669646	0.50711	0.162537	0.0749312	2.16915	0.0110329	0.0186466	0.0300716	1	Intergenic	-18030	ENSMUST00000047328	chr1-72824693-72824937-CpG:_32-CGI	18221	NA	NA	NA
chr1	72823785	0.457927	0.597312	-0.139386	0.0617051	-2.2589	0.0100991	0.0107	0.0238897	1	promoter-TSS (ENSMUST00000047328)	-717	ENSMUST00000047328	chr1-72824693-72824937-CpG:_32-CGI	908	ENSMUSG00000039323	Igfbp2	insulin-like growth factor binding protein 2 [Source:MGI Symbol;Acc:MGI:96437]
chr1	72823950	0.0661987	0.195314	-0.129116	0.0468949	-2.7533	0.0117861	0.016115	0.00589973	1	promoter-TSS (ENSMUST00000047328)	-552	ENSMUST00000047328	chr1-72824693-72824937-CpG:_32-CGI	743	ENSMUSG00000039323	Igfbp2	insulin-like growth factor binding protein 2 [Source:MGI Symbol;Acc:MGI:96437]
chr1	72825774	0.217246	0.415471	-0.198225	0.0916271	-2.16339	0.0169362	0.0209781	0.030511	1	intron (ENSMUST00000120564, intron 1 of 3)	453	ENSMUST00000120564	chr1-72825362-72825653-CpG:_20-CGI	-122	ENSMUSG00000039323	Igfbp2	insulin-like growth factor binding protein 2 [Source:MGI Symbol;Acc:MGI:96437]
chr1	72827748	0.616489	0.749273	-0.132784	0.0673053	-1.97286	0.0189421	0.0107748	0.0485113	1	intron (ENSMUST00000120564, intron 1 of 3)	2427	ENSMUST00000120564	chr1-72825362-72825653-CpG:_20-CGI	-2096	ENSMUSG00000039323	Igfbp2	insulin-like growth factor binding protein 2 [Source:MGI Symbol;Acc:MGI:96437]
chr1	72854745	0.658566	0.775517	-0.116951	0.0535084	-2.18566	0.0125312	0.0104968	0.0288406	1	Intergenic	6047	ENSMUST00000155703	chr1-72873698-72873966-CpG:_27-CGI	18953	NA	NA	NA
chr1	72869956	0.668805	0.770328	-0.101524	0.0460028	-2.2069	0.00795905	0.00802887	0.027321	1	intron (ENSMUST00000027377, intron 1 of 3)	4318	ENSMUST00000137339	chr1-72873698-72873966-CpG:_27-CGI	3742	ENSMUSG00000026185	Igfbp5	insulin-like growth factor binding protein 5 [Source:MGI Symbol;Acc:MGI:96440]
chr1	72870204	0.164002	0.0547992	0.109203	0.0549403	1.98766	0.0255974	0.00991269	0.0468488	1	intron (ENSMUST00000027377, intron 1 of 3)	4070	ENSMUST00000137339	chr1-72873698-72873966-CpG:_27-CGI	3494	ENSMUSG00000026185	Igfbp5	insulin-like growth factor binding protein 5 [Source:MGI Symbol;Acc:MGI:96440]
chr1	73389924	0.718881	0.872594	-0.153713	0.0742226	-2.07097	0.0134362	0.0310291	0.0383614	1	Intergenic	-2321	ENSMUST00000183977	chr1-72873698-72873966-CpG:_27-CGI	-515959	NA	NA	NA
chr1	73642753	0.531144	0.32916	0.201983	0.0729502	2.76878	0.012185	0.010298	0.00562664	1	Intergenic	-120956	ENSMUST00000158041	chr1-73907271-73907503-CpG:_27-CGI	264518	NA	NA	NA
chr1	73905656	0.762051	0.616546	0.145505	0.0707268	2.05729	0.0171143	0.0112723	0.0396586	1	Intergenic	141947	ENSMUST00000158041	chr1-73907271-73907503-CpG:_27-CGI	1615	NA	NA	NA
chr1	73914419	0.502126	0.356514	0.145612	0.0688213	2.1158	0.0171355	0.0110111	0.034362	1	3' UTR (ENSMUST00000169786, exon 35 of 35)	150710	ENSMUST00000158041	chr1-73907271-73907503-CpG:_27-CGI	-6917	ENSMUSG00000055322	Tns1	tensin 1 [Source:MGI Symbol;Acc:MGI:104552]
chr1	73926578	0.538876	0.410219	0.128657	0.0643591	1.99904	0.0131502	0.00847833	0.0456036	1	intron (ENSMUST00000169786, intron 25 of 34)	162869	ENSMUST00000158041	chr1-73907271-73907503-CpG:_27-CGI	-19076	ENSMUSG00000055322	Tns1	tensin 1 [Source:MGI Symbol;Acc:MGI:104552]
chr1	73926644	0.846822	0.679285	0.167537	0.0553251	3.02822	0.0136737	0.00980914	0.00246	1	intron (ENSMUST00000169786, intron 25 of 34)	162935	ENSMUST00000158041	chr1-73907271-73907503-CpG:_27-CGI	-19142	ENSMUSG00000055322	Tns1	tensin 1 [Source:MGI Symbol;Acc:MGI:104552]
chr1	74027249	0.258234	0.111168	0.147066	0.0613277	2.39804	0.0146328	0.0106353	0.0164829	1	intron (ENSMUST00000169786, intron 3 of 34)	97197	ENSMUST00000169786	chr1-74036952-74037248-CpG:_29-CGI	9703	ENSMUSG00000055322	Tns1	tensin 1 [Source:MGI Symbol;Acc:MGI:104552]
chr1	74043781	0.293158	0.439559	-0.146402	0.0684146	-2.13992	0.0156851	0.0103054	0.0323616	1	intron (ENSMUST00000169786, intron 3 of 34)	80665	ENSMUST00000169786	chr1-74036952-74037248-CpG:_29-CGI	-6534	ENSMUSG00000055322	Tns1	tensin 1 [Source:MGI Symbol;Acc:MGI:104552]
chr1	74069671	0.194926	0.338609	-0.143683	0.0729404	-1.96987	0.0132001	0.0165639	0.0488534	1	intron (ENSMUST00000169786, intron 2 of 34)	54775	ENSMUST00000169786	chr1-74068492-74068975-CpG:_35-CGI	-697	ENSMUSG00000055322	Tns1	tensin 1 [Source:MGI Symbol;Acc:MGI:104552]
chr1	74082799	0.936657	0.799036	0.137622	0.0532371	2.58507	0.0135	0.0123942	0.00973595	1	intron (ENSMUST00000169786, intron 1 of 34)	41647	ENSMUST00000169786	chr1-74068492-74068975-CpG:_35-CGI	-13825	ENSMUSG00000055322	Tns1	tensin 1 [Source:MGI Symbol;Acc:MGI:104552]
chr1	74082834	0.668936	0.481779	0.187157	0.0825982	2.26587	0.0315996	0.00960062	0.0234593	1	intron (ENSMUST00000169786, intron 1 of 34)	41612	ENSMUST00000169786	chr1-74068492-74068975-CpG:_35-CGI	-13860	ENSMUSG00000055322	Tns1	tensin 1 [Source:MGI Symbol;Acc:MGI:104552]
chr1	74124246	0.24522	0.114315	0.130905	0.0512014	2.55667	0.0125311	0.00955735	0.0105679	1	intron (ENSMUST00000169786, intron 1 of 34)	200	ENSMUST00000169786	chr1-74124244-74124923-CpG:_65-CGI	0	ENSMUSG00000055322	Tns1	tensin 1 [Source:MGI Symbol;Acc:MGI:104552]
chr1	74126399	0.855858	0.692127	0.163731	0.0666686	2.45589	0.0270455	0.0128836	0.0140534	1	intron (ENSMUST00000080167, intron 1 of 11)	821	ENSMUST00000127134	chr1-74124244-74124923-CpG:_65-CGI	-1477	ENSMUSG00000061815	Rufy4	RUN and FYVE domain containing 4 [Source:MGI Symbol;Acc:MGI:3588214]
chr1	74126459	0.558298	0.694748	-0.13645	0.0691571	-1.97305	0.0113718	0.014781	0.0484899	1	intron (ENSMUST00000080167, intron 1 of 11)	881	ENSMUST00000127134	chr1-74124244-74124923-CpG:_65-CGI	-1537	ENSMUSG00000061815	Rufy4	RUN and FYVE domain containing 4 [Source:MGI Symbol;Acc:MGI:3588214]
chr1	74209063	0.66703	0.802863	-0.135833	0.0576893	-2.35457	0.0115036	0.00897737	0.0185444	1	Intergenic	-3749	ENSMUST00000101821	chr1-74236580-74237193-CpG:_52-CGI	27517	NA	NA	NA
chr1	74209206	0.719224	0.869407	-0.150183	0.0762183	-1.97044	0.0355264	0.02544	0.0487884	1	Intergenic	-3606	ENSMUST00000101821	chr1-74236580-74237193-CpG:_52-CGI	27374	NA	NA	NA
chr1	74283921	0.603	0.750227	-0.147227	0.0657842	-2.23803	0.0119824	0.0116372	0.025219	1	exon (ENSMUST00000178235, exon 2 of 11)	816	ENSMUST00000006462	chr1-74284463-74285135-CpG:_61-CGI	542	ENSMUSG00000006299	Aamp	angio-associated migratory protein [Source:MGI Symbol;Acc:MGI:107809]
chr1	74284058	0.241633	0.134909	0.106724	0.0531996	2.00611	0.020055	0.008984	0.0448446	1	promoter-TSS (ENSMUST00000027370)	679	ENSMUST00000006462	chr1-74284463-74285135-CpG:_61-CGI	405	ENSMUSG00000026179	Pnkd	paroxysmal nonkinesiogenic dyskinesia [Source:MGI Symbol;Acc:MGI:1930773]
chr1	74313768	0.94789	0.749941	0.197948	0.0608725	3.25185	0.0143502	0.0224988	0.00114657	1	intron (ENSMUST00000087226, intron 3 of 10)	-8147	ENSMUST00000130763	chr1-74303866-74304355-CpG:_50-CGI	-9414	ENSMUSG00000026179	Pnkd	paroxysmal nonkinesiogenic dyskinesia [Source:MGI Symbol;Acc:MGI:1930773]
chr1	74327126	0.657054	0.806853	-0.149799	0.0758486	-1.97498	0.0159581	0.0126625	0.0482705	1	intron (ENSMUST00000087226, intron 3 of 10)	-5483	ENSMUST00000087225	chr1-74332449-74332824-CpG:_38-CGI	5323	ENSMUSG00000026179	Pnkd	paroxysmal nonkinesiogenic dyskinesia [Source:MGI Symbol;Acc:MGI:1930773]
chr1	74333518	0.511886	0.348698	0.163188	0.0830353	1.96529	0.0139305	0.0119935	0.0493811	1	intron (ENSMUST00000087225, intron 1 of 8)	909	ENSMUST00000087225	chr1-74332449-74332824-CpG:_38-CGI	-695	ENSMUSG00000026179	Pnkd	paroxysmal nonkinesiogenic dyskinesia [Source:MGI Symbol;Acc:MGI:1930773]
chr1	74335513	0.131049	0.298027	-0.166977	0.0623564	-2.67779	0.0143228	0.011927	0.00741101	1	intron (ENSMUST00000087225, intron 1 of 8)	2904	ENSMUST00000087225	chr1-74332449-74332824-CpG:_38-CGI	-2690	ENSMUSG00000026179	Pnkd	paroxysmal nonkinesiogenic dyskinesia [Source:MGI Symbol;Acc:MGI:1930773]
chr1	74343055	0.574708	0.783385	-0.208677	0.0730755	-2.85564	0.0127867	0.0191744	0.00429505	1	intron (ENSMUST00000087225, intron 1 of 8)	10446	ENSMUST00000087225	chr1-74332449-74332824-CpG:_38-CGI	-10232	ENSMUSG00000026179	Pnkd	paroxysmal nonkinesiogenic dyskinesia [Source:MGI Symbol;Acc:MGI:1930773]
chr1	74368957	0.844629	0.964573	-0.119945	0.0525028	-2.28454	0.0147926	0.0129918	0.0223396	1	exon (ENSMUST00000097697, exon 10 of 10)	-6245	ENSMUST00000147233	chr1-74391332-74392430-CpG:_93-CGI	22375	ENSMUSG00000073650	Catip	ciliogenesis associated TTC17 interacting protein [Source:MGI Symbol;Acc:MGI:2685062]
chr1	74379632	0.527579	0.672502	-0.144923	0.0730793	-1.98309	0.016289	0.019189	0.0473568	1	intron (ENSMUST00000131511, intron 4 of 11)	-2018	ENSMUST00000133896	chr1-74391332-74392430-CpG:_93-CGI	11700	ENSMUSG00000026177	Slc11a1	solute carrier family 11 (proton-coupled divalent metal ion transporters), member 1 [Source:MGI Symbol;Acc:MGI:1345275]
chr1	74390227	0.114724	0.0117824	0.102942	0.0353092	2.91545	0.011795	0.0139515	0.00355179	1	Intergenic	-1281	ENSMUST00000027367	chr1-74391332-74392430-CpG:_93-CGI	1105	NA	NA	NA
chr1	74393415	0.694142	0.837264	-0.143123	0.0586301	-2.44111	0.0173704	0.0107946	0.014642	1	exon (ENSMUST00000152659, exon 2 of 4)	1254	ENSMUST00000152659	chr1-74391332-74392430-CpG:_93-CGI	-986	ENSMUSG00000026176	Ctdsp1	CTD (carboxy-terminal domain, RNA polymerase II, polypeptide A) small phosphatase 1 [Source:MGI Symbol;Acc:MGI:2654470]
chr1	74393461	0.516275	0.720696	-0.20442	0.0744477	-2.74583	0.0272319	0.0102883	0.00603588	1	exon (ENSMUST00000141175, exon 2 of 6)	1300	ENSMUST00000152659	chr1-74391332-74392430-CpG:_93-CGI	-1032	ENSMUSG00000026176	Ctdsp1	CTD (carboxy-terminal domain, RNA polymerase II, polypeptide A) small phosphatase 1 [Source:MGI Symbol;Acc:MGI:2654470]
chr1	74393500	0.402428	0.565816	-0.163388	0.0678039	-2.40972	0.0154492	0.0102772	0.0159648	1	exon (ENSMUST00000141175, exon 2 of 6)	1339	ENSMUST00000152659	chr1-74391332-74392430-CpG:_93-CGI	-1071	ENSMUSG00000026176	Ctdsp1	CTD (carboxy-terminal domain, RNA polymerase II, polypeptide A) small phosphatase 1 [Source:MGI Symbol;Acc:MGI:2654470]
chr1	74419104	0.315018	0.481798	-0.16678	0.0781121	-2.13514	0.0170895	0.0158482	0.0327495	1	promoter-TSS (ENSMUST00000159749)	52	ENSMUST00000159749	chr1-74391332-74392430-CpG:_93-CGI	-26675	ENSMUSG00000026175	Vil1	villin 1 [Source:MGI Symbol;Acc:MGI:98930]
chr1	74439333	0.573541	0.731426	-0.157885	0.07564	-2.08732	0.0133956	0.0150283	0.0368593	1	3' UTR (ENSMUST00000044260, exon 26 of 26)	15648	ENSMUST00000163018	chr1-74391332-74392430-CpG:_93-CGI	-46904	ENSMUSG00000033364	Usp37	ubiquitin specific peptidase 37 [Source:MGI Symbol;Acc:MGI:2442483]
chr1	74439381	0.706795	0.878385	-0.17159	0.0563883	-3.04301	0.0128868	0.00966572	0.00234225	1	3' UTR (ENSMUST00000044260, exon 26 of 26)	15696	ENSMUST00000163018	chr1-74391332-74392430-CpG:_93-CGI	-46952	ENSMUSG00000033364	Usp37	ubiquitin specific peptidase 37 [Source:MGI Symbol;Acc:MGI:2442483]
chr1	74452622	0.433559	0.617245	-0.183686	0.0709227	-2.58995	0.0223485	0.00829696	0.0095991	1	intron (ENSMUST00000044260, intron 21 of 25)	28937	ENSMUST00000163018	chr1-74505461-74506819-CpG:_112-CGI	52839	ENSMUSG00000033364	Usp37	ubiquitin specific peptidase 37 [Source:MGI Symbol;Acc:MGI:2442483]
chr1	74589656	0.82835	0.930837	-0.102487	0.0434341	-2.35959	0.016083	0.00889024	0.0182951	1	promoter-TSS (ENSMUST00000147464)	-609	ENSMUST00000147464	chr1-74587633-74588472-CpG:_62-CGI	-1185	ENSMUSG00000026172	Bcs1l	BCS1-like (yeast) [Source:MGI Symbol;Acc:MGI:1914071]
chr1	74589692	0.692854	0.827641	-0.134787	0.0483204	-2.78944	0.0116798	0.00702794	0.00527998	1	promoter-TSS (ENSMUST00000147464)	-573	ENSMUST00000147464	chr1-74587633-74588472-CpG:_62-CGI	-1221	ENSMUSG00000026172	Bcs1l	BCS1-like (yeast) [Source:MGI Symbol;Acc:MGI:1914071]
chr1	74628057	0.721544	0.618157	0.103387	0.0473371	2.18405	0.00844835	0.00862467	0.0289583	1	intron (ENSMUST00000087183, intron 20 of 26)	1593	ENSMUST00000123154	chr1-74601094-74601459-CpG:_27-CGI	-26599	ENSMUSG00000033276	Stk36	serine/threonine kinase 36 [Source:MGI Symbol;Acc:MGI:1920831]
chr1	74643882	0.652488	0.48216	0.170329	0.0773389	2.20237	0.0203601	0.0131797	0.0276393	1	Intergenic	17418	ENSMUST00000123154	chr1-74661672-74662164-CpG:_56-CGI	17790	NA	NA	NA
chr1	74747749	0.356447	0.224643	0.131805	0.0632074	2.08527	0.0104138	0.0161194	0.0370445	1	intron (ENSMUST00000162093, intron 3 of 9)	827	ENSMUST00000113672	chr1-74748732-74749045-CpG:_25-CGI	983	ENSMUSG00000006542	Prkag3	protein kinase, AMP-activated, gamma 3 non-catatlytic subunit [Source:MGI Symbol;Acc:MGI:1891343]
chr1	74769897	0.663313	0.449672	0.213641	0.0809972	2.63763	0.0175307	0.0112746	0.00834865	1	Intergenic	-1994	ENSMUST00000006716	chr1-74771686-74772209-CpG:_55-CGI	1789	NA	NA	NA
chr1	74779528	0.774932	0.595133	0.179799	0.0665212	2.70289	0.0165408	0.0118851	0.00687399	1	intron (ENSMUST00000006716, intron 1 of 3)	7637	ENSMUST00000006716	chr1-74782669-74783024-CpG:_24-CGI	3141	ENSMUSG00000033227	Wnt6	wingless-type MMTV integration site family, member 6 [Source:MGI Symbol;Acc:MGI:98960]
chr1	74782040	0.686876	0.504765	0.18211	0.0753625	2.41646	0.0157864	0.0159359	0.0156723	1	intron (ENSMUST00000006716, intron 1 of 3)	-9475	ENSMUST00000006718	chr1-74782669-74783024-CpG:_24-CGI	629	ENSMUSG00000033227	Wnt6	wingless-type MMTV integration site family, member 6 [Source:MGI Symbol;Acc:MGI:98960]
chr1	74782684	0.123479	0.269792	-0.146313	0.0556956	-2.62701	0.0130948	0.0101857	0.00861384	1	exon (ENSMUST00000006716, exon 3 of 4)	-8831	ENSMUST00000006718	chr1-74782669-74783024-CpG:_24-CGI	0	ENSMUSG00000033227	Wnt6	wingless-type MMTV integration site family, member 6 [Source:MGI Symbol;Acc:MGI:98960]
chr1	74792633	0.462362	0.320103	0.142259	0.0574865	2.47466	0.00985877	0.00901279	0.0133365	1	intron (ENSMUST00000006718, intron 1 of 3)	1118	ENSMUST00000006718	chr1-74791733-74792242-CpG:_44-CGI	-392	ENSMUSG00000026167	Wnt10a	wingless-type MMTV integration site family, member 10A [Source:MGI Symbol;Acc:MGI:108071]
chr1	74795387	0.131738	0.0173629	0.114375	0.0514383	2.22355	0.0229188	0.0153167	0.026179	1	intron (ENSMUST00000006718, intron 2 of 3)	3872	ENSMUST00000006718	chr1-74791733-74792242-CpG:_44-CGI	-3146	ENSMUSG00000026167	Wnt10a	wingless-type MMTV integration site family, member 10A [Source:MGI Symbol;Acc:MGI:108071]
chr1	74795512	0.150853	0.0304955	0.120357	0.0529117	2.27468	0.0210759	0.015783	0.0229251	1	intron (ENSMUST00000006718, intron 2 of 3)	3997	ENSMUST00000006718	chr1-74791733-74792242-CpG:_44-CGI	-3271	ENSMUSG00000026167	Wnt10a	wingless-type MMTV integration site family, member 10A [Source:MGI Symbol;Acc:MGI:108071]
chr1	74815362	0.724427	0.914075	-0.189649	0.0595289	-3.18583	0.0135028	0.0185971	0.00144341	1	Intergenic	23847	ENSMUST00000006718	chr1-74816944-74817187-CpG:_25-CGI	1582	NA	NA	NA
chr1	74816664	0.289277	0.410806	-0.121529	0.0571658	-2.1259	0.0109251	0.00976073	0.0335113	1	Intergenic	25149	ENSMUST00000006718	chr1-74816944-74817187-CpG:_25-CGI	280	NA	NA	NA
chr1	74915773	0.255664	0.412799	-0.157135	0.0598041	-2.62749	0.0125274	0.00914831	0.00860165	1	intron (ENSMUST00000094844, intron 19 of 32)	13403	ENSMUST00000160540	chr1-74900555-74900984-CpG:_48-CGI	-14790	ENSMUSG00000047021	Ccdc108	coiled-coil domain containing 108 [Source:MGI Symbol;Acc:MGI:2444274]
chr1	74915788	0.214123	0.377794	-0.163671	0.0543031	-3.01403	0.0106246	0.00828901	0.00257802	1	intron (ENSMUST00000094844, intron 19 of 32)	13418	ENSMUST00000160540	chr1-74900555-74900984-CpG:_48-CGI	-14805	ENSMUSG00000047021	Ccdc108	coiled-coil domain containing 108 [Source:MGI Symbol;Acc:MGI:2444274]
chr1	74924805	0.771579	0.633775	0.137804	0.0610975	2.25548	0.0157663	0.0119598	0.0241034	1	exon (ENSMUST00000094844, exon 11 of 33)	10786	ENSMUST00000130489	chr1-74900555-74900984-CpG:_48-CGI	-23822	ENSMUSG00000047021	Ccdc108	coiled-coil domain containing 108 [Source:MGI Symbol;Acc:MGI:2444274]
chr1	74929154	0.496476	0.614356	-0.11788	0.0592895	-1.98822	0.0112318	0.0130359	0.0467877	1	intron (ENSMUST00000130489, intron 2 of 7)	6437	ENSMUST00000130489	chr1-74950631-74952093-CpG:_126-CGI	21477	ENSMUSG00000047021	Ccdc108	coiled-coil domain containing 108 [Source:MGI Symbol;Acc:MGI:2444274]
chr1	74971913	0.339327	0.218759	0.120569	0.0557549	2.16247	0.0111853	0.0123091	0.0305816	1	intron (ENSMUST00000152855, intron 2 of 4)	-20263	ENSMUST00000164097	chr1-74950631-74952093-CpG:_126-CGI	-19821	ENSMUSG00000026162	Nhej1	nonhomologous end-joining factor 1 [Source:MGI Symbol;Acc:MGI:1922820]
chr1	75015975	0.276689	0.116335	0.160354	0.0610012	2.62871	0.0186108	0.00982048	0.00857098	1	intron (ENSMUST00000152855, intron 2 of 4)	30663	ENSMUST00000152855	chr1-74950631-74952093-CpG:_126-CGI	-63883	ENSMUSG00000026162	Nhej1	nonhomologous end-joining factor 1 [Source:MGI Symbol;Acc:MGI:1922820]
chr1	75125795	0.485775	0.610913	-0.125138	0.0488635	-2.56096	0.00878697	0.00674152	0.0104383	1	exon (ENSMUST00000027405, exon 12 of 12)	8094	ENSMUST00000027405	chr1-75124739-75125149-CpG:_38-CGI	-647	ENSMUSG00000026205	Slc23a3	solute carrier family 23 (nucleobase transporters), member 3 [Source:MGI Symbol;Acc:MGI:104516]
chr1	75179471	0.311495	0.189156	0.12234	0.0615119	1.98888	0.0217446	0.00970368	0.0467144	1	promoter-TSS (ENSMUST00000160757)	-523	ENSMUST00000160757	chr1-75168558-75168942-CpG:_42-CGI	-10530	ENSMUSG00000026198	Abcb6	ATP-binding cassette, sub-family B (MDR/TAP), member 6 [Source:MGI Symbol;Acc:MGI:1921354]
chr1	75186678	0.982912	0.861745	0.121167	0.036018	3.36407	0.0170602	0.00943885	0.000768027	1	exon (ENSMUST00000040689, exon 8 of 16)	5244	ENSMUST00000040689	chr1-75168558-75168942-CpG:_42-CGI	-17737	ENSMUSG00000033124	Atg9a	autophagy related 9A [Source:MGI Symbol;Acc:MGI:2138446]
chr1	75216534	0.856237	0.673144	0.183092	0.0849172	2.15613	0.0190851	0.032866	0.0310735	1	TTS (ENSMUST00000027401)	2718	ENSMUST00000079464	chr1-75219212-75219982-CpG:_66-CGI	2678	ENSMUSG00000026201	Stk16	serine/threonine kinase 16 [Source:MGI Symbol;Acc:MGI:1313271]
chr1	75220181	0.459586	0.571288	-0.111702	0.0543096	-2.05677	0.0115287	0.00772666	0.0397084	1	promoter-TSS (ENSMUST00000079464)	-929	ENSMUST00000079464	chr1-75219212-75219982-CpG:_66-CGI	-200	ENSMUSG00000026202	Tuba4a	tubulin, alpha 4A [Source:MGI Symbol;Acc:MGI:1095410]
chr1	75223775	0.406307	0.533904	-0.127596	0.0535315	-2.38358	0.0109692	0.0075402	0.0171452	1	promoter-TSS (ENSMUST00000179573)	-122	ENSMUST00000179573	chr1-75219212-75219982-CpG:_66-CGI	-3794	ENSMUSG00000096094	A630095N17Rik	RIKEN cDNA A630095N17 gene [Source:MGI Symbol;Acc:MGI:2686470]
chr1	75228999	0.438174	0.565991	-0.127817	0.0589919	-2.16668	0.0112864	0.00823563	0.030259	1	intron (ENSMUST00000180101, intron 1 of 2)	3093	ENSMUST00000180101	chr1-75236419-75236960-CpG:_47-CGI	7420	ENSMUSG00000096094	A630095N17Rik	RIKEN cDNA A630095N17 gene [Source:MGI Symbol;Acc:MGI:2686470]
chr1	75237358	0.421605	0.587482	-0.165877	0.0739112	-2.24427	0.0123818	0.0163124	0.0248149	1	intron (ENSMUST00000082158, intron 1 of 8)	894	ENSMUST00000055223	chr1-75236419-75236960-CpG:_47-CGI	-399	ENSMUSG00000026203	Dnajb2	DnaJ (Hsp40) homolog, subfamily B, member 2 [Source:MGI Symbol;Acc:MGI:1928739]
chr1	75242545	0.749249	0.868451	-0.119202	0.0593987	-2.00681	0.0125226	0.0129759	0.0447703	1	intron (ENSMUST00000082158, intron 7 of 8)	6081	ENSMUST00000055223	chr1-75236419-75236960-CpG:_47-CGI	-5586	ENSMUSG00000026203	Dnajb2	DnaJ (Hsp40) homolog, subfamily B, member 2 [Source:MGI Symbol;Acc:MGI:1928739]
chr1	75246939	0.631206	0.444213	0.186992	0.0649688	2.87819	0.0118898	0.0093866	0.00399968	1	TTS (ENSMUST00000027404)	10475	ENSMUST00000055223	chr1-75251753-75251964-CpG:_17-CGI	4814	ENSMUSG00000026204	Ptprn	protein tyrosine phosphatase, receptor type, N [Source:MGI Symbol;Acc:MGI:102765]
chr1	75253064	0.67899	0.803839	-0.124848	0.0509879	-2.44859	0.0104779	0.00772508	0.0143418	1	exon (ENSMUST00000027404, exon 15 of 23)	11143	ENSMUST00000027404	chr1-75251753-75251964-CpG:_17-CGI	-1101	ENSMUSG00000026204	Ptprn	protein tyrosine phosphatase, receptor type, N [Source:MGI Symbol;Acc:MGI:102765]
chr1	75327881	0.715494	0.832718	-0.117224	0.05186	-2.2604	0.0108928	0.00853762	0.0237966	1	Intergenic	-10245	ENSMUST00000066668	chr1-75317105-75318069-CpG:_98-CGI	-9813	NA	NA	NA
chr1	75345379	0.282458	0.478902	-0.196444	0.0919276	-2.13694	0.0447517	0.0141033	0.0326029	1	Intergenic	-14949	ENSMUST00000027409	chr1-75360355-75360970-CpG:_71-CGI	14976	NA	NA	NA
chr1	75360772	0.0440287	0.145993	-0.101964	0.0427413	-2.38562	0.0182028	0.0104442	0.0170505	1	promoter-TSS (ENSMUST00000144894)	444	ENSMUST00000027409	chr1-75360355-75360970-CpG:_71-CGI	0	ENSMUSG00000026208	Des	desmin [Source:MGI Symbol;Acc:MGI:94885]
chr1	75362214	0.49559	0.29955	0.19604	0.0714976	2.74191	0.0175882	0.0166926	0.00610834	1	exon (ENSMUST00000027409, exon 2 of 9)	185	ENSMUST00000125948	chr1-75360355-75360970-CpG:_71-CGI	-1245	ENSMUSG00000026208	Des	desmin [Source:MGI Symbol;Acc:MGI:94885]
chr1	75366397	0.796385	0.617181	0.179203	0.0793104	2.25952	0.0210326	0.0142978	0.023851	1	intron (ENSMUST00000027409, intron 7 of 8)	4053	ENSMUST00000130095	chr1-75369572-75369788-CpG:_17-CGI	3175	ENSMUSG00000026208	Des	desmin [Source:MGI Symbol;Acc:MGI:94885]
chr1	75369521	0.337243	0.474969	-0.137727	0.0619297	-2.22392	0.0114373	0.0113203	0.026154	1	TTS (ENSMUST00000027409)	929	ENSMUST00000130095	chr1-75369572-75369788-CpG:_17-CGI	51	ENSMUSG00000026208	Des	desmin [Source:MGI Symbol;Acc:MGI:94885]
chr1	75369618	0.383526	0.540037	-0.15651	0.0662856	-2.36115	0.00983261	0.0161047	0.0182184	1	intron (ENSMUST00000130095, intron 2 of 2)	832	ENSMUST00000130095	chr1-75369572-75369788-CpG:_17-CGI	0	ENSMUSG00000085653	Gm15179	predicted gene 15179 [Source:MGI Symbol;Acc:MGI:3705125]
chr1	75369633	0.396768	0.537602	-0.140834	0.0621125	-2.2674	0.0123034	0.00989214	0.023366	1	intron (ENSMUST00000130095, intron 2 of 2)	817	ENSMUST00000130095	chr1-75369572-75369788-CpG:_17-CGI	0	ENSMUSG00000085653	Gm15179	predicted gene 15179 [Source:MGI Symbol;Acc:MGI:3705125]
chr1	75370180	0.250122	0.0755497	0.174572	0.04933	3.53886	0.0111011	0.0138446	0.000401857	0.902879	intron (ENSMUST00000152799, intron 2 of 3)	270	ENSMUST00000130095	chr1-75369572-75369788-CpG:_17-CGI	-393	ENSMUSG00000085653	Gm15179	predicted gene 15179 [Source:MGI Symbol;Acc:MGI:3705125]
chr1	75375604	0.204608	0.0792022	0.125406	0.0481238	2.60591	0.0115374	0.0100248	0.00916317	1	promoter-TSS (ENSMUST00000152799)	308	ENSMUST00000087122	chr1-75375225-75375786-CpG:_47-CGI	0	ENSMUSG00000085653	Gm15179	predicted gene 15179 [Source:MGI Symbol;Acc:MGI:3705125]
chr1	75381881	0.150136	0.0398678	0.110268	0.0498126	2.21366	0.0158854	0.0110461	0.0268523	1	promoter-TSS (ENSMUST00000113590)	-232	ENSMUST00000148515	chr1-75381924-75382387-CpG:_36-CGI	43	ENSMUSG00000026207	Speg	SPEG complex locus [Source:MGI Symbol;Acc:MGI:109282]
chr1	75382463	0.111671	0.242217	-0.130547	0.0573198	-2.27752	0.0132001	0.0105557	0.0227552	1	intron (ENSMUST00000148515, intron 1 of 5)	326	ENSMUST00000125306	chr1-75381924-75382387-CpG:_36-CGI	-77	ENSMUSG00000026207	Speg	SPEG complex locus [Source:MGI Symbol;Acc:MGI:109282]
chr1	75382927	0.103874	0.281446	-0.177571	0.0580147	-3.0608	0.0155433	0.0191379	0.00220749	1	promoter-TSS (ENSMUST00000146705)	-628	ENSMUST00000146705	chr1-75381924-75382387-CpG:_36-CGI	-541	ENSMUSG00000026207	Speg	SPEG complex locus [Source:MGI Symbol;Acc:MGI:109282]
chr1	75384592	0.739624	0.869794	-0.13017	0.0592403	-2.19732	0.0187939	0.0133344	0.0279978	1	promoter-TSS (ENSMUST00000132222)	-107	ENSMUST00000125118	chr1-75384918-75385180-CpG:_21-CGI	326	ENSMUSG00000026207	Speg	SPEG complex locus [Source:MGI Symbol;Acc:MGI:109282]
chr1	75384777	0.901587	0.7519	0.149687	0.0577662	2.59126	0.0210009	0.0154493	0.00956257	1	promoter-TSS (ENSMUST00000132222)	-50	ENSMUST00000132228	chr1-75384918-75385180-CpG:_21-CGI	141	ENSMUSG00000026207	Speg	SPEG complex locus [Source:MGI Symbol;Acc:MGI:109282]
chr1	75385829	0.563245	0.745553	-0.182309	0.0833972	-2.18603	0.0117353	0.0397161	0.0288137	1	TTS (ENSMUST00000146705)	220	ENSMUST00000137868	chr1-75384918-75385180-CpG:_21-CGI	-650	ENSMUSG00000026207	Speg	SPEG complex locus [Source:MGI Symbol;Acc:MGI:109282]
chr1	75385860	0.789823	0.905761	-0.115938	0.054953	-2.10976	0.0198814	0.0151088	0.0348788	1	TTS (ENSMUST00000146705)	251	ENSMUST00000137868	chr1-75384918-75385180-CpG:_21-CGI	-681	ENSMUSG00000026207	Speg	SPEG complex locus [Source:MGI Symbol;Acc:MGI:109282]
chr1	75386392	0.119641	0.256459	-0.136818	0.0562214	-2.43356	0.0140547	0.0130528	0.0149512	1	intron (ENSMUST00000137868, intron 1 of 38)	783	ENSMUST00000137868	chr1-75384918-75385180-CpG:_21-CGI	-1213	ENSMUSG00000026207	Speg	SPEG complex locus [Source:MGI Symbol;Acc:MGI:109282]
chr1	75387998	0.380961	0.552768	-0.171807	0.0760694	-2.25856	0.0148567	0.011583	0.0239109	1	TTS (ENSMUST00000125118)	2389	ENSMUST00000137868	chr1-75387985-75389104-CpG:_107-CGI	0	ENSMUSG00000026207	Speg	SPEG complex locus [Source:MGI Symbol;Acc:MGI:109282]
chr1	75388430	0.333649	0.466585	-0.132936	0.0658663	-2.01827	0.0110003	0.00992784	0.0435636	1	TTS (ENSMUST00000125118)	2821	ENSMUST00000137868	chr1-75387985-75389104-CpG:_107-CGI	0	ENSMUSG00000026207	Speg	SPEG complex locus [Source:MGI Symbol;Acc:MGI:109282]
chr1	75388474	0.292766	0.450766	-0.158	0.064708	-2.44174	0.0113441	0.00990206	0.0146166	1	TTS (ENSMUST00000125118)	2865	ENSMUST00000137868	chr1-75387985-75389104-CpG:_107-CGI	0	ENSMUSG00000026207	Speg	SPEG complex locus [Source:MGI Symbol;Acc:MGI:109282]
chr1	75388499	0.135659	0.255396	-0.119738	0.0560806	-2.1351	0.0165058	0.0100994	0.032753	1	TTS (ENSMUST00000125118)	2890	ENSMUST00000137868	chr1-75387985-75389104-CpG:_107-CGI	0	ENSMUSG00000026207	Speg	SPEG complex locus [Source:MGI Symbol;Acc:MGI:109282]
chr1	75388674	0.380969	0.548503	-0.167535	0.0847534	-1.97673	0.013494	0.0130649	0.048072	1	TTS (ENSMUST00000125118)	3065	ENSMUST00000137868	chr1-75387985-75389104-CpG:_107-CGI	0	ENSMUSG00000026207	Speg	SPEG complex locus [Source:MGI Symbol;Acc:MGI:109282]
chr1	75388766	0.521448	0.370781	0.150667	0.0764613	1.9705	0.0125039	0.0151116	0.0487815	1	TTS (ENSMUST00000125118)	3157	ENSMUST00000137868	chr1-75387985-75389104-CpG:_107-CGI	0	ENSMUSG00000026207	Speg	SPEG complex locus [Source:MGI Symbol;Acc:MGI:109282]
chr1	75388769	0.379236	0.238976	0.14026	0.0684108	2.05026	0.0123149	0.0118447	0.0403387	1	TTS (ENSMUST00000125118)	3160	ENSMUST00000137868	chr1-75387985-75389104-CpG:_107-CGI	0	ENSMUSG00000026207	Speg	SPEG complex locus [Source:MGI Symbol;Acc:MGI:109282]
chr1	75389075	0.468351	0.685768	-0.217418	0.0967387	-2.24747	0.035455	0.0173506	0.0246099	1	TTS (ENSMUST00000132222)	3466	ENSMUST00000137868	chr1-75387985-75389104-CpG:_107-CGI	0	ENSMUSG00000026207	Speg	SPEG complex locus [Source:MGI Symbol;Acc:MGI:109282]
chr1	75391032	0.693709	0.849381	-0.155671	0.0618992	-2.51492	0.0125877	0.0106578	0.0119061	1	exon (ENSMUST00000113590, exon 6 of 11)	5330	ENSMUST00000132100	chr1-75387985-75389104-CpG:_107-CGI	-1929	ENSMUSG00000026207	Speg	SPEG complex locus [Source:MGI Symbol;Acc:MGI:109282]
chr1	75393421	0.189846	0.352451	-0.162605	0.0700135	-2.32249	0.0150111	0.0145994	0.0202068	1	intron (ENSMUST00000132100, intron 1 of 1)	2941	ENSMUST00000132100	chr1-75387985-75389104-CpG:_107-CGI	-4318	ENSMUSG00000086053	Gm15178	predicted gene 15178 [Source:MGI Symbol;Acc:MGI:3705132]
chr1	75393462	0.145139	0.318976	-0.173837	0.0650766	-2.67127	0.0127261	0.0123187	0.00755649	1	intron (ENSMUST00000132100, intron 1 of 1)	2900	ENSMUST00000132100	chr1-75387985-75389104-CpG:_107-CGI	-4359	ENSMUSG00000086053	Gm15178	predicted gene 15178 [Source:MGI Symbol;Acc:MGI:3705132]
chr1	75393481	0.220304	0.373256	-0.152952	0.0673148	-2.27219	0.0126419	0.0109163	0.0230749	1	intron (ENSMUST00000132100, intron 1 of 1)	2881	ENSMUST00000132100	chr1-75387985-75389104-CpG:_107-CGI	-4378	ENSMUSG00000086053	Gm15178	predicted gene 15178 [Source:MGI Symbol;Acc:MGI:3705132]
chr1	75413723	0.59654	0.740249	-0.143709	0.0688459	-2.0874	0.0133664	0.0136105	0.0368521	1	intron (ENSMUST00000137868, intron 16 of 38)	-9786	ENSMUST00000143679	chr1-75421988-75423440-CpG:_120-CGI	8265	ENSMUSG00000026207	Speg	SPEG complex locus [Source:MGI Symbol;Acc:MGI:109282]
chr1	75423483	0.656793	0.45988	0.196913	0.0847011	2.3248	0.0142549	0.0318271	0.0200826	1	promoter-TSS (ENSMUST00000143679)	-26	ENSMUST00000143679	chr1-75421988-75423440-CpG:_120-CGI	-44	ENSMUSG00000026207	Speg	SPEG complex locus [Source:MGI Symbol;Acc:MGI:109282]
chr1	75425985	0.0708641	0.213842	-0.142978	0.0541172	-2.642	0.0202953	0.0172742	0.00824174	1	intron (ENSMUST00000143679, intron 2 of 4)	2476	ENSMUST00000143679	chr1-75421988-75423440-CpG:_120-CGI	-2546	ENSMUSG00000026207	Speg	SPEG complex locus [Source:MGI Symbol;Acc:MGI:109282]
chr1	75427682	0.613107	0.777036	-0.163929	0.0714149	-2.29544	0.0234894	0.012746	0.021708	1	TTS (ENSMUST00000143679)	4173	ENSMUST00000143679	chr1-75421988-75423440-CpG:_120-CGI	-4243	ENSMUSG00000026207	Speg	SPEG complex locus [Source:MGI Symbol;Acc:MGI:109282]
chr1	75436404	0.180032	0.28267	-0.102637	0.0457893	-2.24151	0.0102601	0.00810628	0.0249928	1	5' UTR (ENSMUST00000141124, exon 1 of 4)	292	ENSMUST00000141124	chr1-75421988-75423440-CpG:_120-CGI	-12965	ENSMUSG00000033021	Gmppa	GDP-mannose pyrophosphorylase A [Source:MGI Symbol;Acc:MGI:1916330]
chr1	75443198	0.701154	0.848783	-0.147629	0.068317	-2.16094	0.0219273	0.0131055	0.0307001	1	TTS (ENSMUST00000132291)	975	ENSMUST00000124539	chr1-75450376-75450680-CpG:_22-CGI	7178	ENSMUSG00000033021	Gmppa	GDP-mannose pyrophosphorylase A [Source:MGI Symbol;Acc:MGI:1916330]
chr1	75449737	0.351917	0.598361	-0.246444	0.102466	-2.40512	0.0370217	0.0227313	0.0161671	1	promoter-TSS (ENSMUST00000037708)	-698	ENSMUST00000113577	chr1-75450376-75450680-CpG:_22-CGI	639	ENSMUSG00000033007	Asic4	acid-sensing (proton-gated) ion channel family member 4 [Source:MGI Symbol;Acc:MGI:2652846]
chr1	75450240	0.0770894	0.194233	-0.117144	0.0497059	-2.35674	0.0117871	0.0127467	0.0184361	1	promoter-TSS (ENSMUST00000037708)	-195	ENSMUST00000113577	chr1-75450376-75450680-CpG:_22-CGI	136	ENSMUSG00000033007	Asic4	acid-sensing (proton-gated) ion channel family member 4 [Source:MGI Symbol;Acc:MGI:2652846]
chr1	75451971	0.297345	0.51396	-0.216615	0.0921049	-2.35182	0.0364987	0.0138835	0.0186816	1	intron (ENSMUST00000113577, intron 1 of 8)	1273	ENSMUST00000037708	chr1-75450376-75450680-CpG:_22-CGI	-1292	ENSMUSG00000033007	Asic4	acid-sensing (proton-gated) ion channel family member 4 [Source:MGI Symbol;Acc:MGI:2652846]
chr1	75475976	0.717562	0.960575	-0.243014	0.074673	-3.25437	0.0243254	0.0128879	0.00113644	1	exon (ENSMUST00000079205, exon 4 of 4)	2769	ENSMUST00000143496	chr1-75475918-75476150-CpG:_20-CGI	0	ENSMUSG00000032997	Chpf	chondroitin polymerizing factor [Source:MGI Symbol;Acc:MGI:106576]
chr1	75476064	0.870386	0.982273	-0.111887	0.0406466	-2.75267	0.0159908	0.0112985	0.00591119	1	exon (ENSMUST00000079205, exon 4 of 4)	2681	ENSMUST00000143496	chr1-75475918-75476150-CpG:_20-CGI	0	ENSMUSG00000032997	Chpf	chondroitin polymerizing factor [Source:MGI Symbol;Acc:MGI:106576]
chr1	75482908	0.293796	0.473014	-0.179219	0.0848733	-2.1116	0.0184145	0.0321594	0.0347204	1	TTS (ENSMUST00000148980)	3329	ENSMUST00000050899	chr1-75482645-75483019-CpG:_27-CGI	0	ENSMUSG00000051703	Tmem198	transmembrane protein 198 [Source:MGI Symbol;Acc:MGI:2443133]
chr1	75482943	0.302061	0.477099	-0.175039	0.0650565	-2.69057	0.0105031	0.0142907	0.00713311	1	TTS (ENSMUST00000148980)	3364	ENSMUST00000050899	chr1-75482645-75483019-CpG:_27-CGI	0	ENSMUSG00000051703	Tmem198	transmembrane protein 198 [Source:MGI Symbol;Acc:MGI:2443133]
chr1	75486712	0.482876	0.278367	0.204509	0.0742119	2.75574	0.0120768	0.0145269	0.00585589	1	TTS (ENSMUST00000154636)	520	ENSMUST00000156499	chr1-75486710-75486948-CpG:_20-CGI	0	ENSMUSG00000026211	Obsl1	obscurin-like 1 [Source:MGI Symbol;Acc:MGI:2138628]
chr1	75486756	0.315385	0.482267	-0.166882	0.0759711	-2.19665	0.0155754	0.012876	0.0280456	1	TTS (ENSMUST00000154636)	476	ENSMUST00000156499	chr1-75486710-75486948-CpG:_20-CGI	0	ENSMUSG00000026211	Obsl1	obscurin-like 1 [Source:MGI Symbol;Acc:MGI:2138628]
chr1	75486809	0.0689536	0.21872	-0.149766	0.0576513	-2.59779	0.021908	0.0113132	0.00938266	1	TTS (ENSMUST00000154636)	423	ENSMUST00000156499	chr1-75486710-75486948-CpG:_20-CGI	0	ENSMUSG00000026211	Obsl1	obscurin-like 1 [Source:MGI Symbol;Acc:MGI:2138628]
chr1	75487254	0.322097	0.489755	-0.167658	0.0649484	-2.5814	0.0104377	0.0137221	0.00983995	1	promoter-TSS (ENSMUST00000156499)	-22	ENSMUST00000156499	chr1-75486710-75486948-CpG:_20-CGI	-307	ENSMUSG00000026211	Obsl1	obscurin-like 1 [Source:MGI Symbol;Acc:MGI:2138628]
chr1	75503793	0.935985	0.815884	0.120101	0.0473086	2.53866	0.0174083	0.0119226	0.0111276	1	promoter-TSS (ENSMUST00000127507)	-114	ENSMUST00000127507	chr1-75503722-75503961-CpG:_21-CGI	0	ENSMUSG00000026211	Obsl1	obscurin-like 1 [Source:MGI Symbol;Acc:MGI:2138628]
chr1	75503812	0.859064	0.729395	0.129669	0.0604983	2.14334	0.0191688	0.0131202	0.0320855	1	promoter-TSS (ENSMUST00000127507)	-133	ENSMUST00000127507	chr1-75503722-75503961-CpG:_21-CGI	0	ENSMUSG00000026211	Obsl1	obscurin-like 1 [Source:MGI Symbol;Acc:MGI:2138628]
chr1	75503914	0.352371	0.170921	0.18145	0.0678462	2.67443	0.012745	0.013487	0.00748574	1	promoter-TSS (ENSMUST00000127507)	-235	ENSMUST00000127507	chr1-75503722-75503961-CpG:_21-CGI	0	ENSMUSG00000026211	Obsl1	obscurin-like 1 [Source:MGI Symbol;Acc:MGI:2138628]
chr1	75560004	0.161605	0.26923	-0.107625	0.0527975	-2.03846	0.0202269	0.0097702	0.0415044	1	exon (ENSMUST00000132612, exon 21 of 21)	-8078	ENSMUST00000117745	chr1-75546264-75546756-CpG:_54-CGI	-13249	ENSMUSG00000006576	Slc4a3	solute carrier family 4 (anion exchanger), member 3 [Source:MGI Symbol;Acc:MGI:109350]
chr1	75565755	0.53097	0.378917	0.152053	0.0753191	2.01879	0.0123874	0.0222158	0.0435095	1	Intergenic	-2327	ENSMUST00000117745	chr1-75546264-75546756-CpG:_54-CGI	-19000	NA	NA	NA
chr1	75578946	0.401988	0.586868	-0.18488	0.0922009	-2.00519	0.0159515	0.0219333	0.044943	1	Intergenic	10864	ENSMUST00000117745	chr1-75546264-75546756-CpG:_54-CGI	-32191	NA	NA	NA
chr1	75597498	0.76757	0.908566	-0.140996	0.0621106	-2.27008	0.013534	0.0247195	0.0232029	1	Intergenic	-27155	ENSMUST00000120832	chr1-75546264-75546756-CpG:_54-CGI	-50743	NA	NA	NA
chr1	75602285	0.258754	0.0286884	0.230065	0.062878	3.65891	0.0157907	0.0177795	0.000253287	0.804258	Intergenic	-22368	ENSMUST00000120832	chr1-75546264-75546756-CpG:_54-CGI	-55530	NA	NA	NA
chr1	75652948	0.616234	0.739942	-0.123708	0.0529855	-2.33475	0.011999	0.00758965	0.0195565	1	Intergenic	16559	ENSMUST00000121823	chr1-75546264-75546756-CpG:_54-CGI	-106193	NA	NA	NA
chr1	75653366	0.787353	0.62568	0.161674	0.0816197	1.98082	0.0176774	0.0124	0.0476115	1	Intergenic	16977	ENSMUST00000121823	chr1-75546264-75546756-CpG:_54-CGI	-106611	NA	NA	NA
chr1	75657601	0.864037	0.977626	-0.113589	0.0508875	-2.23216	0.0182142	0.0160303	0.0256044	1	Intergenic	21212	ENSMUST00000121823	chr1-75546264-75546756-CpG:_54-CGI	-110846	NA	NA	NA
chr1	75660490	0.513398	0.637365	-0.123968	0.0560129	-2.2132	0.0112316	0.00725538	0.0268839	1	Intergenic	24101	ENSMUST00000121823	chr1-75546264-75546756-CpG:_54-CGI	-113735	NA	NA	NA
chr1	75668036	0.25207	0.391915	-0.139844	0.0535276	-2.61256	0.00998964	0.00813503	0.00898665	1	Intergenic	31647	ENSMUST00000121823	chr1-75546264-75546756-CpG:_54-CGI	-121281	NA	NA	NA
chr1	75705118	0.113693	0.214403	-0.10071	0.0429023	-2.34743	0.0127497	0.00752946	0.0189036	1	Intergenic	68729	ENSMUST00000121823	chr1-75546264-75546756-CpG:_54-CGI	-158363	NA	NA	NA
chr1	75925714	0.447179	0.606908	-0.15973	0.0730075	-2.18785	0.0167137	0.0106914	0.0286805	1	Intergenic	289325	ENSMUST00000121823	chr1-75546264-75546756-CpG:_54-CGI	-378959	NA	NA	NA
chr1	76321253	0.669934	0.777487	-0.107553	0.0528258	-2.03599	0.0135044	0.00807607	0.0417517	1	Intergenic	684864	ENSMUST00000121823	chr1-75546264-75546756-CpG:_54-CGI	-774498	NA	NA	NA
chr1	76321276	0.775059	0.532587	0.242472	0.0888211	2.72989	0.023507	0.0139225	0.0063355	1	Intergenic	684887	ENSMUST00000121823	chr1-75546264-75546756-CpG:_54-CGI	-774521	NA	NA	NA
chr1	77259894	0.361036	0.231369	0.129667	0.0640502	2.02446	0.0121731	0.0120576	0.0429229	1	Intergenic	115142	ENSMUST00000158701	chr1-77514349-77515453-CpG:_77-CGI	254455	NA	NA	NA
chr1	77259991	0.416122	0.289423	0.126699	0.0597606	2.12011	0.0123321	0.00847092	0.0339966	1	Intergenic	115239	ENSMUST00000158701	chr1-77514349-77515453-CpG:_77-CGI	254358	NA	NA	NA
chr1	77279842	0.433886	0.578164	-0.144278	0.0687641	-2.09816	0.0207916	0.00810678	0.0358913	1	Intergenic	135090	ENSMUST00000158701	chr1-77514349-77515453-CpG:_77-CGI	234507	NA	NA	NA
chr1	77413752	0.973867	0.869071	0.104796	0.0413957	2.53156	0.0206652	0.0125617	0.0113556	1	intron (ENSMUST00000027451, intron 5 of 17)	101335	ENSMUST00000027451	chr1-77514349-77515453-CpG:_77-CGI	100597	ENSMUSG00000026235	Epha4	Eph receptor A4 [Source:MGI Symbol;Acc:MGI:98277]
chr1	77496859	0.421145	0.591932	-0.170787	0.0688147	-2.48184	0.0130036	0.0112023	0.0130706	1	intron (ENSMUST00000027451, intron 3 of 17)	18228	ENSMUST00000027451	chr1-77514349-77515453-CpG:_77-CGI	17490	ENSMUSG00000026235	Epha4	Eph receptor A4 [Source:MGI Symbol;Acc:MGI:98277]
chr1	77507169	0.89506	0.758963	0.136097	0.0577962	2.35478	0.0250092	0.0102132	0.0185339	1	exon (ENSMUST00000027451, exon 3 of 18)	7918	ENSMUST00000027451	chr1-77514349-77515453-CpG:_77-CGI	7180	ENSMUSG00000026235	Epha4	Eph receptor A4 [Source:MGI Symbol;Acc:MGI:98277]
chr1	77512550	0.654423	0.451063	0.20336	0.0957731	2.12335	0.0172808	0.0129807	0.0337241	1	intron (ENSMUST00000027451, intron 1 of 17)	2537	ENSMUST00000027451	chr1-77514349-77515453-CpG:_77-CGI	1799	ENSMUSG00000026235	Epha4	Eph receptor A4 [Source:MGI Symbol;Acc:MGI:98277]
chr1	77512662	0.463881	0.308227	0.155654	0.0679245	2.29157	0.0127616	0.0149619	0.0219306	1	intron (ENSMUST00000027451, intron 1 of 17)	2425	ENSMUST00000027451	chr1-77514349-77515453-CpG:_77-CGI	1687	ENSMUSG00000026235	Epha4	Eph receptor A4 [Source:MGI Symbol;Acc:MGI:98277]
chr1	77517349	0.28287	0.44166	-0.15879	0.0746922	-2.12593	0.0171742	0.010911	0.0335091	1	Intergenic	-2262	ENSMUST00000027451	chr1-77514349-77515453-CpG:_77-CGI	-1897	NA	NA	NA
chr1	77947507	0.216139	0.355157	-0.139018	0.0654693	-2.1234	0.0133896	0.0101634	0.03372	1	Intergenic	-49062	ENSMUST00000083281	chr1-78189565-78189829-CpG:_26-CGI	242058	NA	NA	NA
chr1	78120435	0.229735	0.112772	0.116962	0.0530205	2.20598	0.0185529	0.00920762	0.0273855	1	intron (ENSMUST00000087086, intron 7 of 7)	76402	ENSMUST00000004994	chr1-78189565-78189829-CpG:_26-CGI	69130	ENSMUSG00000004872	Pax3	paired box 3 [Source:MGI Symbol;Acc:MGI:97487]
chr1	78140882	0.346741	0.499698	-0.152957	0.0629951	-2.42808	0.0101368	0.0135317	0.0151789	1	intron (ENSMUST00000087086, intron 4 of 7)	55955	ENSMUST00000004994	chr1-78189565-78189829-CpG:_26-CGI	48683	ENSMUSG00000004872	Pax3	paired box 3 [Source:MGI Symbol;Acc:MGI:97487]
chr1	78168216	0.584352	0.691511	-0.107159	0.0533313	-2.0093	0.0117625	0.00746586	0.0445052	1	intron (ENSMUST00000087086, intron 4 of 7)	28621	ENSMUST00000004994	chr1-78189565-78189829-CpG:_26-CGI	21349	ENSMUSG00000004872	Pax3	paired box 3 [Source:MGI Symbol;Acc:MGI:97487]
chr1	78192744	0.228645	0.341837	-0.113192	0.0538957	-2.10021	0.0108072	0.00942808	0.0357106	1	intron (ENSMUST00000087086, intron 3 of 7)	4093	ENSMUST00000004994	chr1-78189565-78189829-CpG:_26-CGI	-2916	ENSMUSG00000004872	Pax3	paired box 3 [Source:MGI Symbol;Acc:MGI:97487]
chr1	78200188	0.123264	0.2536	-0.130335	0.0469308	-2.77718	0.0137479	0.00823743	0.00548329	1	Intergenic	-3055	ENSMUST00000087086	chr1-78196631-78197287-CpG:_49-CGI	-2902	NA	NA	NA
chr1	78200232	0.184049	0.326806	-0.142757	0.0465785	-3.06487	0.00962485	0.00748483	0.00217765	1	Intergenic	-3099	ENSMUST00000087086	chr1-78196631-78197287-CpG:_49-CGI	-2946	NA	NA	NA
chr1	78201235	0.399103	0.261006	0.138097	0.0597445	2.31146	0.0111519	0.0122238	0.0208072	1	Intergenic	-4102	ENSMUST00000087086	chr1-78203836-78204189-CpG:_25-CGI	2601	NA	NA	NA
chr1	78201308	0.373666	0.234512	0.139153	0.0641109	2.17051	0.0183694	0.0140063	0.0299682	1	Intergenic	-4175	ENSMUST00000087086	chr1-78203836-78204189-CpG:_25-CGI	2528	NA	NA	NA
chr1	78201476	0.124713	0.228204	-0.103491	0.0455732	-2.27087	0.00955294	0.0117825	0.023155	1	Intergenic	-4343	ENSMUST00000087086	chr1-78203836-78204189-CpG:_25-CGI	2360	NA	NA	NA
chr1	78347369	0.393202	0.609932	-0.21673	0.082605	-2.62369	0.0343329	0.00988298	0.00869836	1	intron (ENSMUST00000036172, intron 1 of 4)	37024	ENSMUST00000036172	chr1-78310063-78310738-CpG:_68-CGI	-36632	ENSMUSG00000032908	Sgpp2	sphingosine-1-phosphate phosphotase 2 [Source:MGI Symbol;Acc:MGI:3589109]
chr1	78509734	0.247538	0.391635	-0.144097	0.0557392	-2.5852	0.0111677	0.0114158	0.00973236	1	intron (ENSMUST00000170511, intron 1 of 1)	-1256	ENSMUST00000134947	chr1-78511827-78512070-CpG:_20-CGI	2093	ENSMUSG00000090486	BC035947	cDNA sequence BC035947 [Source:MGI Symbol;Acc:MGI:2652858]
chr1	78537390	0.0393431	0.155506	-0.116163	0.0462246	-2.513	0.0178672	0.0107238	0.0119708	1	promoter-TSS (ENSMUST00000125458)	-237	ENSMUST00000125458	chr1-78511827-78512070-CpG:_20-CGI	-25321	ENSMUSG00000012187	Mogat1	monoacylglycerol O-acyltransferase 1 [Source:MGI Symbol;Acc:MGI:1915643]
chr1	78649644	0.711458	0.812358	-0.100899	0.0471507	-2.13993	0.0101481	0.00782823	0.0323603	1	Intergenic	-8180	ENSMUST00000035779	chr1-78657622-78658549-CpG:_117-CGI	7978	NA	NA	NA
chr1	78657280	0.253422	0.37331	-0.119889	0.0596407	-2.01018	0.00909765	0.015495	0.0444123	1	promoter-TSS (ENSMUST00000035779)	-544	ENSMUST00000035779	chr1-78657622-78658549-CpG:_117-CGI	342	ENSMUSG00000032883	Acsl3	acyl-CoA synthetase long-chain family member 3 [Source:MGI Symbol;Acc:MGI:1921455]
chr1	78657297	0.44874	0.595724	-0.146984	0.0639095	-2.29988	0.0141438	0.0107236	0.0214548	1	promoter-TSS (ENSMUST00000035779)	-527	ENSMUST00000035779	chr1-78657622-78658549-CpG:_117-CGI	325	ENSMUSG00000032883	Acsl3	acyl-CoA synthetase long-chain family member 3 [Source:MGI Symbol;Acc:MGI:1921455]
chr1	78676780	0.595379	0.811747	-0.216368	0.0642593	-3.36711	0.0138217	0.0104208	0.000759604	1	intron (ENSMUST00000135642, intron 1 of 2)	-5159	ENSMUST00000132997	chr1-78657622-78658549-CpG:_117-CGI	-18232	ENSMUSG00000032883	Acsl3	acyl-CoA synthetase long-chain family member 3 [Source:MGI Symbol;Acc:MGI:1921455]
chr1	78734465	0.466728	0.355785	0.110943	0.0526736	2.10624	0.00910494	0.00885292	0.0351839	1	Intergenic	37810	ENSMUST00000148608	chr1-78657622-78658549-CpG:_117-CGI	-75917	NA	NA	NA
chr1	78734501	0.297246	0.175131	0.122115	0.0475349	2.56896	0.0112076	0.00721999	0.0102003	1	Intergenic	37846	ENSMUST00000148608	chr1-78657622-78658549-CpG:_117-CGI	-75953	NA	NA	NA
chr1	79131443	0.3412	0.582345	-0.241146	0.0864693	-2.7888	0.0195978	0.0132425	0.00529032	1	Intergenic	85836	ENSMUST00000183769	chr1-78657622-78658549-CpG:_117-CGI	-472895	NA	NA	NA
chr1	79392018	0.494764	0.3523	0.142464	0.0725504	1.96366	0.0130165	0.0103126	0.04957	1	Intergenic	48071	ENSMUST00000049972	chr1-79671574-79671937-CpG:_33-CGI	279556	NA	NA	NA
chr1	79439844	0.104522	0.219265	-0.114743	0.0576257	-1.99117	0.0129256	0.0209215	0.0464624	1	intron (ENSMUST00000049972, intron 1 of 1)	245	ENSMUST00000049972	chr1-79671574-79671937-CpG:_33-CGI	231730	ENSMUSG00000050711	Scg2	secretogranin II [Source:MGI Symbol;Acc:MGI:103033]
chr1	79454579	0.75011	0.870216	-0.120107	0.0518418	-2.31679	0.0182338	0.00965964	0.020515	1	Intergenic	-14490	ENSMUST00000049972	chr1-79671574-79671937-CpG:_33-CGI	216995	NA	NA	NA
chr1	79581872	0.25637	0.128558	0.127812	0.0493158	2.5917	0.0103053	0.013164	0.00955039	1	Intergenic	-68009	ENSMUST00000104594	chr1-79671574-79671937-CpG:_33-CGI	89702	NA	NA	NA
chr1	79857112	0.80639	0.635021	0.171368	0.0743882	2.3037	0.0154174	0.0122478	0.0212393	1	intron (ENSMUST00000153862, intron 1 of 2)	1583	ENSMUST00000027467	chr1-79858193-79859006-CpG:_90-CGI	1081	ENSMUSG00000026249	Serpine2	serine (or cysteine) peptidase inhibitor, clade E, member 2 [Source:MGI Symbol;Acc:MGI:101780]
chr1	80180537	0.548925	0.740971	-0.192046	0.0747979	-2.56753	0.0193538	0.0111005	0.0102426	1	Intergenic	33406	ENSMUST00000058748	chr1-79858193-79859006-CpG:_90-CGI	-321532	NA	NA	NA
chr1	80341309	0.0911337	0.225413	-0.134279	0.0441009	-3.04481	0.00809668	0.0139304	0.00232824	1	promoter-TSS (ENSMUST00000164108)	-830	ENSMUST00000163119	chr1-80758071-80758785-CpG:_78-CGI	416762	ENSMUSG00000004364	Cul3	cullin 3 [Source:MGI Symbol;Acc:MGI:1347360]
chr1	80403747	0.778383	0.893532	-0.115149	0.0496178	-2.32071	0.0114883	0.0160224	0.0203023	1	Intergenic	-18560	ENSMUST00000164487	chr1-80758071-80758785-CpG:_78-CGI	354324	NA	NA	NA
chr1	80408343	0.570258	0.73156	-0.161302	0.0681421	-2.36714	0.0158911	0.00976834	0.0179263	1	Intergenic	-23156	ENSMUST00000164487	chr1-80758071-80758785-CpG:_78-CGI	349728	NA	NA	NA
chr1	80664640	0.528146	0.697871	-0.169725	0.0762884	-2.22478	0.0210808	0.0106223	0.0260961	1	intron (ENSMUST00000077946, intron 1 of 55)	93912	ENSMUST00000077946	chr1-80758071-80758785-CpG:_78-CGI	93431	ENSMUSG00000038608	Dock10	dedicator of cytokinesis 10 [Source:MGI Symbol;Acc:MGI:2146320]
chr1	81316526	0.85108	0.691951	0.159129	0.067237	2.36669	0.0146924	0.0152753	0.0179479	1	intron (ENSMUST00000123285, intron 6 of 6)	238944	ENSMUST00000123285	chr1-80758071-80758785-CpG:_78-CGI	-557742	ENSMUSG00000054976	Nyap2	neuronal tyrosine-phophorylated phosphoinositide 3-kinase adaptor 2 [Source:MGI Symbol;Acc:MGI:2443135]
chr1	82188969	0.663082	0.545257	0.117825	0.0538718	2.18714	0.00985208	0.00777831	0.0287326	1	Intergenic	-44142	ENSMUST00000023262	chr1-82283183-82283558-CpG:_30-CGI	94214	NA	NA	NA
chr1	82245265	0.152403	0.317718	-0.165315	0.060446	-2.73492	0.0266757	0.0107533	0.00623956	1	intron (ENSMUST00000069799, intron 1 of 1)	12154	ENSMUST00000023262	chr1-82283183-82283558-CpG:_30-CGI	37918	ENSMUSG00000055980	Irs1	insulin receptor substrate 1 [Source:MGI Symbol;Acc:MGI:99454]
chr1	82254214	0.693168	0.56572	0.127448	0.0503778	2.52985	0.00867607	0.00710342	0.0114112	1	intron (ENSMUST00000069799, intron 1 of 1)	21103	ENSMUST00000023262	chr1-82283183-82283558-CpG:_30-CGI	28969	ENSMUSG00000055980	Irs1	insulin receptor substrate 1 [Source:MGI Symbol;Acc:MGI:99454]
chr1	82320851	0.29429	0.19285	0.10144	0.048371	2.09712	0.0121446	0.00945096	0.035983	1	intron (ENSMUST00000027322, intron 1 of 6)	4400	ENSMUST00000027322	chr1-82316445-82316916-CpG:_56-CGI	-3936	ENSMUSG00000026142	Rhbdd1	rhomboid domain containing 1 [Source:MGI Symbol;Acc:MGI:1924117]
chr1	82382108	0.841383	0.730382	0.111001	0.043116	2.57446	0.00964236	0.00713661	0.0100395	1	intron (ENSMUST00000027322, intron 6 of 6)	14708	ENSMUST00000117032	chr1-82316445-82316916-CpG:_56-CGI	-65193	ENSMUSG00000026142	Rhbdd1	rhomboid domain containing 1 [Source:MGI Symbol;Acc:MGI:1924117]
chr1	82433835	0.829884	0.972788	-0.142905	0.0465412	-3.07049	0.0128049	0.0176652	0.00213705	1	intron (ENSMUST00000027322, intron 6 of 6)	-37019	ENSMUST00000117032	chr1-82316445-82316916-CpG:_56-CGI	-116920	ENSMUSG00000026142	Rhbdd1	rhomboid domain containing 1 [Source:MGI Symbol;Acc:MGI:1924117]
chr1	82563809	0.679999	0.313376	0.366623	0.0865558	4.23568	0.0147302	0.0142709	2.28e-05	0.332007	intron (ENSMUST00000087050, intron 3 of 47)	22982	ENSMUST00000135271	chr1-82724792-82725181-CpG:_43-CGI	160983	ENSMUSG00000067158	Col4a4	collagen, type IV, alpha 4 [Source:MGI Symbol;Acc:MGI:104687]
chr1	82773241	0.493721	0.676887	-0.183166	0.0660617	-2.77265	0.0106378	0.0162093	0.00556012	1	Intergenic	-4781	ENSMUST00000138787	chr1-82724792-82725181-CpG:_43-CGI	-48061	NA	NA	NA
chr1	82816094	0.510838	0.639427	-0.12859	0.0644772	-1.99434	0.0186394	0.0101539	0.0461147	1	Intergenic	-23351	ENSMUST00000177110	chr1-82839328-82840320-CpG:_109-CGI	23234	NA	NA	NA
chr1	82820330	0.427141	0.663999	-0.236858	0.0735437	-3.22064	0.0125158	0.0116751	0.00127903	1	Intergenic	-19115	ENSMUST00000177110	chr1-82839328-82840320-CpG:_109-CGI	18998	NA	NA	NA
chr1	83003932	0.858009	0.717807	0.140202	0.0622083	2.25375	0.0113039	0.019325	0.0242117	1	Intergenic	16299	ENSMUST00000142805	chr1-82839328-82840320-CpG:_109-CGI	-163613	NA	NA	NA
chr1	83045091	0.657585	0.800525	-0.14294	0.0549631	-2.60065	0.0123646	0.00881969	0.00930462	1	Intergenic	-6644	ENSMUST00000045560	chr1-82839328-82840320-CpG:_109-CGI	-204772	NA	NA	NA
chr1	83681924	0.701453	0.517914	0.183539	0.0895047	2.05061	0.0145868	0.0215338	0.0403054	1	Intergenic	-113987	ENSMUST00000178653	chr1-84284316-84284612-CpG:_31-CGI	602392	NA	NA	NA
chr1	83726712	0.81729	0.615565	0.201725	0.0708698	2.84642	0.0144056	0.0119601	0.00442144	1	Intergenic	-69199	ENSMUST00000178653	chr1-84284316-84284612-CpG:_31-CGI	557604	NA	NA	NA
chr1	83845124	0.483424	0.599777	-0.116354	0.0575586	-2.02148	0.0102365	0.00917611	0.0432297	1	Intergenic	49213	ENSMUST00000178653	chr1-84284316-84284612-CpG:_31-CGI	439192	NA	NA	NA
chr1	84218242	0.484786	0.606468	-0.121682	0.0618051	-1.9688	0.0181231	0.00727052	0.0489756	1	intron (ENSMUST00000176822, intron 2 of 4)	66180	ENSMUST00000176720	chr1-84284316-84284612-CpG:_31-CGI	66074	ENSMUSG00000045658	Pid1	phosphotyrosine interaction domain containing 1 [Source:MGI Symbol;Acc:MGI:2138391]
chr1	84285308	0.674561	0.775513	-0.100952	0.0481833	-2.09516	0.00935173	0.00737679	0.0361569	1	promoter-TSS (ENSMUST00000168574)	-664	ENSMUST00000168574	chr1-84284316-84284612-CpG:_31-CGI	-697	ENSMUSG00000045658	Pid1	phosphotyrosine interaction domain containing 1 [Source:MGI Symbol;Acc:MGI:2138391]
chr1	84405311	0.597095	0.421777	0.175319	0.0744736	2.3541	0.0209381	0.00946496	0.0185674	1	intron (ENSMUST00000049126, intron 10 of 12)	-41132	ENSMUST00000175996	chr1-84284316-84284612-CpG:_31-CGI	-120700	ENSMUSG00000036766	Dner	delta/notch-like EGF-related receptor [Source:MGI Symbol;Acc:MGI:2152889]
chr1	84409721	0.304831	0.423798	-0.118967	0.0553932	-2.14769	0.0106785	0.009893	0.0317383	1	intron (ENSMUST00000049126, intron 9 of 12)	-45542	ENSMUST00000175996	chr1-84284316-84284612-CpG:_31-CGI	-125110	ENSMUSG00000036766	Dner	delta/notch-like EGF-related receptor [Source:MGI Symbol;Acc:MGI:2152889]
chr1	84623289	0.54513	0.218037	0.327093	0.069797	4.68635	0.0137739	0.0100788	2.78e-06	0.156018	intron (ENSMUST00000049126, intron 1 of 12)	72931	ENSMUST00000049126	chr1-84695498-84695745-CpG:_27-CGI	72209	ENSMUSG00000036766	Dner	delta/notch-like EGF-related receptor [Source:MGI Symbol;Acc:MGI:2152889]
chr1	84637547	0.482767	0.310578	0.172189	0.077863	2.21143	0.0128057	0.012487	0.0270062	1	intron (ENSMUST00000049126, intron 1 of 12)	58673	ENSMUST00000049126	chr1-84695498-84695745-CpG:_27-CGI	57951	ENSMUSG00000036766	Dner	delta/notch-like EGF-related receptor [Source:MGI Symbol;Acc:MGI:2152889]
chr1	84637663	0.657817	0.474245	0.183572	0.0658866	2.78618	0.0112673	0.01336	0.00533336	1	intron (ENSMUST00000049126, intron 1 of 12)	58557	ENSMUST00000049126	chr1-84695498-84695745-CpG:_27-CGI	57835	ENSMUSG00000036766	Dner	delta/notch-like EGF-related receptor [Source:MGI Symbol;Acc:MGI:2152889]
chr1	84652636	0.700526	0.516772	0.183754	0.0682272	2.69327	0.0103011	0.0171951	0.00707554	1	intron (ENSMUST00000049126, intron 1 of 12)	43584	ENSMUST00000049126	chr1-84695498-84695745-CpG:_27-CGI	42862	ENSMUSG00000036766	Dner	delta/notch-like EGF-related receptor [Source:MGI Symbol;Acc:MGI:2152889]
chr1	84694424	0.701452	0.902113	-0.200661	0.0740245	-2.71074	0.0135276	0.0509451	0.00671337	1	intron (ENSMUST00000049126, intron 1 of 12)	1796	ENSMUST00000049126	chr1-84695498-84695745-CpG:_27-CGI	1074	ENSMUSG00000036766	Dner	delta/notch-like EGF-related receptor [Source:MGI Symbol;Acc:MGI:2152889]
chr1	84714306	0.243295	0.376448	-0.133153	0.0629972	-2.11363	0.0127841	0.0136741	0.0345473	1	Intergenic	-18086	ENSMUST00000049126	chr1-84695498-84695745-CpG:_27-CGI	-18562	NA	NA	NA
chr1	84771671	0.924632	0.800162	0.12447	0.0419634	2.96615	0.0112337	0.0106473	0.00301552	1	intron (ENSMUST00000027421, intron 7 of 40)	67632	ENSMUST00000027421	chr1-84838454-84840300-CpG:_159-CGI	66783	ENSMUSG00000026219	Trip12	thyroid hormone receptor interactor 12 [Source:MGI Symbol;Acc:MGI:1309481]
chr1	84837357	0.549987	0.667746	-0.117759	0.0526146	-2.23815	0.00982988	0.00774981	0.0252115	1	intron (ENSMUST00000027421, intron 1 of 40)	1946	ENSMUST00000027421	chr1-84838454-84840300-CpG:_159-CGI	1097	ENSMUSG00000026219	Trip12	thyroid hormone receptor interactor 12 [Source:MGI Symbol;Acc:MGI:1309481]
chr1	84848887	0.84178	0.954296	-0.112515	0.0510244	-2.20512	0.0130742	0.0205866	0.0274455	1	intron (ENSMUST00000143656, intron 2 of 4)	9035	ENSMUST00000143656	chr1-84838454-84840300-CpG:_159-CGI	-8588	ENSMUSG00000073633	Fbxo36	F-box protein 36 [Source:MGI Symbol;Acc:MGI:1289192]
chr1	84850796	0.834101	0.967481	-0.13338	0.0640185	-2.08346	0.0341476	0.0162239	0.0372095	1	intron (ENSMUST00000143656, intron 2 of 4)	10944	ENSMUST00000143656	chr1-84838454-84840300-CpG:_159-CGI	-10497	ENSMUSG00000073633	Fbxo36	F-box protein 36 [Source:MGI Symbol;Acc:MGI:1289192]
chr1	84864313	0.387576	0.649581	-0.262005	0.0761571	-3.44032	0.0127359	0.0150823	0.000581027	0.974893	intron (ENSMUST00000143656, intron 2 of 4)	-2122	ENSMUST00000139562	chr1-84838454-84840300-CpG:_159-CGI	-24014	ENSMUSG00000073633	Fbxo36	F-box protein 36 [Source:MGI Symbol;Acc:MGI:1289192]
chr1	84869267	0.771915	0.925693	-0.153778	0.057263	-2.68547	0.0139805	0.0136207	0.00724283	1	exon (ENSMUST00000151737, exon 1 of 4)	117	ENSMUST00000151737	chr1-84838454-84840300-CpG:_159-CGI	-28968	ENSMUSG00000073633	Fbxo36	F-box protein 36 [Source:MGI Symbol;Acc:MGI:1289192]
chr1	84874376	0.618247	0.748127	-0.12988	0.0642328	-2.02202	0.0115932	0.0112265	0.043174	1	intron (ENSMUST00000151737, intron 1 of 3)	5226	ENSMUST00000151737	chr1-84838454-84840300-CpG:_159-CGI	-34077	ENSMUSG00000073633	Fbxo36	F-box protein 36 [Source:MGI Symbol;Acc:MGI:1289192]
chr1	84890124	0.429042	0.692003	-0.262961	0.0873454	-3.01059	0.0153166	0.0160101	0.00260738	1	intron (ENSMUST00000097672, intron 2 of 3)	20974	ENSMUST00000151737	chr1-84934572-84935054-CpG:_47-CGI	44448	ENSMUSG00000073633	Fbxo36	F-box protein 36 [Source:MGI Symbol;Acc:MGI:1289192]
chr1	84933845	0.498325	0.669317	-0.170992	0.0702625	-2.43362	0.0149626	0.0106548	0.0149485	1	intron (ENSMUST00000027422, intron 1 of 4)	1279	ENSMUST00000027422	chr1-84934572-84935054-CpG:_47-CGI	727	ENSMUSG00000026220	Slc16a14	solute carrier family 16 (monocarboxylic acid transporters), member 14 [Source:MGI Symbol;Acc:MGI:1919031]
chr1	84962939	0.37422	0.516977	-0.142757	0.0700454	-2.03806	0.0129809	0.00980624	0.041544	1	promoter-TSS (ENSMUST00000097671)	-729	ENSMUST00000097671	chr1-84934572-84935054-CpG:_47-CGI	-27886	ENSMUSG00000096802	Gm15433	predicted pseudogene 15433 [Source:MGI Symbol;Acc:MGI:3705860]
chr1	85012730	0.723848	0.904598	-0.180749	0.0599895	-3.01302	0.0131406	0.0100716	0.00258665	1	TTS (ENSMUST00000185101)	364	ENSMUST00000185101	chr1-84934572-84935054-CpG:_47-CGI	-77677	ENSMUSG00000098842	Gm27907	predicted gene, 27907 [Source:MGI Symbol;Acc:MGI:5531289]
chr1	85027610	0.837616	0.670319	0.167297	0.0664058	2.51932	0.0166301	0.0102368	0.0117583	1	TTS (ENSMUST00000160831)	14347	ENSMUST00000160831	chr1-84934572-84935054-CpG:_47-CGI	-92557	ENSMUSG00000061852	Gm7582	predicted gene 7582 [Source:MGI Symbol;Acc:MGI:3643856]
chr1	85029444	0.4818	0.634573	-0.152773	0.0564819	-2.70482	0.0137712	0.00674152	0.0068342	1	intron (ENSMUST00000160831, intron 2 of 3)	12513	ENSMUST00000160831	chr1-84934572-84935054-CpG:_47-CGI	-94391	ENSMUSG00000061852	Gm7582	predicted gene 7582 [Source:MGI Symbol;Acc:MGI:3643856]
chr1	85036477	0.700284	0.866959	-0.166675	0.0748327	-2.2273	0.011159	0.0562103	0.025927	1	intron (ENSMUST00000160831, intron 2 of 3)	5480	ENSMUST00000160831	chr1-84934572-84935054-CpG:_47-CGI	-101424	ENSMUSG00000061852	Gm7582	predicted gene 7582 [Source:MGI Symbol;Acc:MGI:3643856]
chr1	85071535	0.24229	0.477245	-0.234955	0.0800741	-2.93422	0.0136149	0.0149293	0.00334383	1	intron (ENSMUST00000159114, intron 2 of 2)	10382	ENSMUST00000160487	chr1-84934572-84935054-CpG:_47-CGI	-136482	ENSMUSG00000052477	C130026I21Rik	RIKEN cDNA C130026I21 gene [Source:MGI Symbol;Acc:MGI:3612702]
chr1	85115435	0.768316	0.916306	-0.14799	0.0651848	-2.27031	0.0202333	0.0112916	0.0231889	1	exon (ENSMUST00000159317, exon 1 of 2)	117	ENSMUST00000159317	chr1-84934572-84935054-CpG:_47-CGI	-180382	ENSMUSG00000090128	Gm16038	predicted gene 16038 [Source:MGI Symbol;Acc:MGI:3802117]
chr1	85129979	0.397291	0.57799	-0.180699	0.0804389	-2.24641	0.0138958	0.0125179	0.0246776	1	intron (ENSMUST00000161267, intron 1 of 2)	14661	ENSMUST00000159317	chr1-84934572-84935054-CpG:_47-CGI	-194926	ENSMUSG00000052477	C130026I21Rik	RIKEN cDNA C130026I21 gene [Source:MGI Symbol;Acc:MGI:3612702]
chr1	85145644	0.939389	0.829203	0.110186	0.0544635	2.02312	0.0151717	0.0153173	0.0430609	1	intron (ENSMUST00000161267, intron 1 of 2)	12077	ENSMUST00000159600	chr1-84934572-84935054-CpG:_47-CGI	-210591	ENSMUSG00000052477	C130026I21Rik	RIKEN cDNA C130026I21 gene [Source:MGI Symbol;Acc:MGI:3612702]
chr1	85158312	0.649099	0.84425	-0.195151	0.0669985	-2.91276	0.0130412	0.0152925	0.00358246	1	promoter-TSS (ENSMUST00000159600)	-591	ENSMUST00000159600	chr1-84934572-84935054-CpG:_47-CGI	-223259	ENSMUSG00000089763	Gm2635	predicted pseudogene 2635 [Source:MGI Symbol;Acc:MGI:3780803]
chr1	85188956	0.329338	0.485569	-0.156231	0.0777764	-2.00872	0.0134601	0.0111545	0.0445667	1	intron (ENSMUST00000162896, intron 9 of 12)	-10656	ENSMUST00000160058	chr1-84934572-84935054-CpG:_47-CGI	-253903	ENSMUSG00000089716	Gm6264	predicted gene 6264 [Source:MGI Symbol;Acc:MGI:3779580]
chr1	85273624	0.73984	0.884725	-0.144885	0.0626359	-2.31313	0.0136075	0.0143097	0.0207154	1	TTS (ENSMUST00000159849)	1266	ENSMUST00000159849	chr1-84934572-84935054-CpG:_47-CGI	-338571	ENSMUSG00000079455	Gm16026	predicted pseudogene 16026 [Source:MGI Symbol;Acc:MGI:3783243]
chr1	85500337	0.200365	0.374972	-0.174606	0.065643	-2.65994	0.0124311	0.013612	0.00781556	1	Intergenic	-15196	ENSMUST00000160587	chr1-85793327-85794491-CpG:_135-CGI	292990	NA	NA	NA
chr1	85529058	0.828379	0.655994	0.172385	0.0692456	2.48947	0.0159959	0.0140564	0.0127932	1	intron (ENSMUST00000159601, intron 1 of 2)	-1898	ENSMUST00000161449	chr1-85793327-85794491-CpG:_135-CGI	264269	ENSMUSG00000090186	Gm7592	predicted gene 7592 [Source:MGI Symbol;Acc:MGI:3644077]
chr1	85580870	0.549559	0.411769	0.13779	0.065569	2.10145	0.0108792	0.0136576	0.0356017	1	intron (ENSMUST00000131950, intron 9 of 10)	5195	ENSMUST00000178024	chr1-85793327-85794491-CpG:_135-CGI	212457	ENSMUSG00000070034	Sp110	Sp110 nuclear body protein [Source:MGI Symbol;Acc:MGI:1923364]
chr1	85581322	0.375669	0.561174	-0.185505	0.0700106	-2.64967	0.014399	0.0160193	0.00805693	1	intron (ENSMUST00000131950, intron 9 of 10)	5647	ENSMUST00000178024	chr1-85793327-85794491-CpG:_135-CGI	212005	ENSMUSG00000070034	Sp110	Sp110 nuclear body protein [Source:MGI Symbol;Acc:MGI:1923364]
chr1	85581378	0.870187	0.73825	0.131937	0.0643993	2.04874	0.0142569	0.0139368	0.040488	1	intron (ENSMUST00000131950, intron 9 of 10)	5703	ENSMUST00000178024	chr1-85793327-85794491-CpG:_135-CGI	211949	ENSMUSG00000070034	Sp110	Sp110 nuclear body protein [Source:MGI Symbol;Acc:MGI:1923364]
chr1	85581379	0.570075	0.718633	-0.148558	0.0757544	-1.96105	0.0123493	0.0190364	0.0498735	1	intron (ENSMUST00000131950, intron 9 of 10)	5704	ENSMUST00000178024	chr1-85793327-85794491-CpG:_135-CGI	211948	ENSMUSG00000070034	Sp110	Sp110 nuclear body protein [Source:MGI Symbol;Acc:MGI:1923364]
chr1	85601258	0.414587	0.549144	-0.134556	0.0684019	-1.96714	0.0113767	0.0107381	0.0491671	1	intron (ENSMUST00000113385, intron 2 of 3)	556	ENSMUST00000080204	chr1-85793327-85794491-CpG:_135-CGI	192069	ENSMUSG00000070031	Sp140	Sp140 nuclear body protein [Source:MGI Symbol;Acc:MGI:3702467]
chr1	85723214	0.734255	0.969125	-0.234869	0.0655154	-3.58495	0.0196061	0.0166823	0.000337144	0.861617	3' UTR (ENSMUST00000162038, exon 4 of 6)	13339	ENSMUST00000161453	chr1-85793327-85794491-CpG:_135-CGI	70113	ENSMUSG00000052760	A630001G21Rik	RIKEN cDNA A630001G21 gene [Source:MGI Symbol;Acc:MGI:2443131]
chr1	85735710	0.580088	0.709698	-0.129609	0.0622164	-2.0832	0.0113599	0.010923	0.037233	1	intron (ENSMUST00000159325, intron 2 of 3)	843	ENSMUST00000161453	chr1-85793327-85794491-CpG:_135-CGI	57617	ENSMUSG00000052760	A630001G21Rik	RIKEN cDNA A630001G21 gene [Source:MGI Symbol;Acc:MGI:2443131]
chr1	85751360	0.515957	0.685399	-0.169442	0.0824779	-2.05439	0.014439	0.0206863	0.0399376	1	intron (ENSMUST00000159122, intron 3 of 7)	-12433	ENSMUST00000175454	chr1-85793327-85794491-CpG:_135-CGI	41967	ENSMUSG00000052760	A630001G21Rik	RIKEN cDNA A630001G21 gene [Source:MGI Symbol;Acc:MGI:2443131]
chr1	85751865	0.394952	0.503057	-0.108105	0.0532934	-2.02849	0.00992133	0.00870012	0.0425105	1	intron (ENSMUST00000159122, intron 3 of 7)	-11928	ENSMUST00000175454	chr1-85793327-85794491-CpG:_135-CGI	41462	ENSMUSG00000052760	A630001G21Rik	RIKEN cDNA A630001G21 gene [Source:MGI Symbol;Acc:MGI:2443131]
chr1	85895636	0.188016	0.350951	-0.162935	0.0547225	-2.97748	0.0164521	0.00905548	0.00290627	1	intron (ENSMUST00000027425, intron 1 of 5)	1356	ENSMUST00000027425	chr1-85894474-85894906-CpG:_43-CGI	-731	ENSMUSG00000026223	Itm2c	integral membrane protein 2C [Source:MGI Symbol;Acc:MGI:1927594]
chr1	85933616	0.219254	0.0909182	0.128336	0.0644269	1.99197	0.0144839	0.0110153	0.0463746	1	intron (ENSMUST00000129392, intron 2 of 2)	4890	ENSMUST00000129392	chr1-85894474-85894906-CpG:_43-CGI	-38711	ENSMUSG00000026224	4933407L21Rik	RIKEN cDNA 4933407L21 gene [Source:MGI Symbol;Acc:MGI:1918391]
chr1	85933696	0.163077	0.0188897	0.144187	0.049971	2.88542	0.0192254	0.0145069	0.00390897	1	intron (ENSMUST00000129392, intron 2 of 2)	4970	ENSMUST00000129392	chr1-85894474-85894906-CpG:_43-CGI	-38791	ENSMUSG00000026224	4933407L21Rik	RIKEN cDNA 4933407L21 gene [Source:MGI Symbol;Acc:MGI:1918391]
chr1	85935808	0.428559	0.627229	-0.19867	0.0717154	-2.77026	0.0124784	0.0101622	0.00560124	1	intron (ENSMUST00000129392, intron 2 of 2)	7082	ENSMUST00000129392	chr1-85894474-85894906-CpG:_43-CGI	-40903	ENSMUSG00000026224	4933407L21Rik	RIKEN cDNA 4933407L21 gene [Source:MGI Symbol;Acc:MGI:1918391]
chr1	86032698	0.239219	0.0887863	0.150433	0.0567977	2.64857	0.0185418	0.0104668	0.00808322	1	Intergenic	10594	ENSMUST00000131151	chr1-86045856-86046583-CpG:_105-CGI	13158	NA	NA	NA
chr1	86040545	0.231901	0.365742	-0.133842	0.0616891	-2.16962	0.0100611	0.0170921	0.0300358	1	Intergenic	-5317	ENSMUST00000165824	chr1-86045856-86046583-CpG:_105-CGI	5311	NA	NA	NA
chr1	86144551	0.660907	0.771078	-0.11017	0.0546066	-2.01753	0.0123388	0.00871949	0.0436401	1	intron (ENSMUST00000135197, intron 2 of 5)	-10228	ENSMUST00000123618	chr1-86154608-86155041-CpG:_38-CGI	10057	ENSMUSG00000094638	Gm21972	predicted gene 21972 [Source:MGI Symbol;Acc:MGI:5439441]
chr1	86154192	0.00497832	0.236334	-0.231356	0.0560186	-4.12998	0.0210677	0.015745	3.63e-05	0.39364	promoter-TSS (ENSMUST00000134858)	-587	ENSMUST00000123618	chr1-86154608-86155041-CpG:_38-CGI	416	ENSMUSG00000062590	Armc9	armadillo repeat containing 9 [Source:MGI Symbol;Acc:MGI:1926045]
chr1	86154194	0.0260715	0.152122	-0.126051	0.0514996	-2.4476	0.0180508	0.0166631	0.0143809	1	promoter-TSS (ENSMUST00000134858)	-585	ENSMUST00000123618	chr1-86154608-86155041-CpG:_38-CGI	414	ENSMUSG00000062590	Armc9	armadillo repeat containing 9 [Source:MGI Symbol;Acc:MGI:1926045]
chr1	86187946	0.405943	0.284455	0.121488	0.0584972	2.07682	0.0132821	0.00844924	0.0378181	1	intron (ENSMUST00000027434, intron 10 of 24)	-8443	ENSMUST00000150059	chr1-86154608-86155041-CpG:_38-CGI	-32906	ENSMUSG00000062590	Armc9	armadillo repeat containing 9 [Source:MGI Symbol;Acc:MGI:1926045]
chr1	86284927	0.820436	0.664431	0.156005	0.0653402	2.38759	0.0146436	0.010238	0.0169593	1	intron (ENSMUST00000126385, intron 2 of 3)	16447	ENSMUST00000126385	chr1-86303140-86303984-CpG:_73-CGI	18213	ENSMUSG00000087538	Gm16341	predicted gene 16341 [Source:MGI Symbol;Acc:MGI:3840137]
chr1	86309001	0.68733	0.577694	0.109636	0.0544282	2.01432	0.00896287	0.00898963	0.0439755	1	Intergenic	5781	ENSMUST00000113306	chr1-86303140-86303984-CpG:_73-CGI	-5018	NA	NA	NA
chr1	86309763	0.645589	0.7818	-0.136211	0.0579703	-2.34967	0.0151941	0.0105115	0.0187903	1	Intergenic	6543	ENSMUST00000113306	chr1-86303140-86303984-CpG:_73-CGI	-5780	NA	NA	NA
chr1	86348759	0.915266	0.782959	0.132306	0.0529294	2.49968	0.0132805	0.0141686	0.0124307	1	3' UTR (ENSMUST00000027438, exon 14 of 14)	2541	ENSMUST00000082903	chr1-86358611-86360007-CpG:_155-CGI	9852	ENSMUSG00000026234	Ncl	nucleolin [Source:MGI Symbol;Acc:MGI:97286]
chr1	86381070	0.247892	0.372904	-0.125012	0.0544637	-2.29533	0.00967095	0.0102516	0.0217142	1	Intergenic	7091	ENSMUST00000027440	chr1-86358611-86360007-CpG:_155-CGI	-21064	NA	NA	NA
chr1	86381086	0.164924	0.328392	-0.163468	0.0704153	-2.32149	0.0283377	0.0215675	0.0202607	1	Intergenic	7075	ENSMUST00000027440	chr1-86358611-86360007-CpG:_155-CGI	-21080	NA	NA	NA
chr1	86381096	0.184804	0.357946	-0.173142	0.0710688	-2.43625	0.00899446	0.0325126	0.0148402	1	Intergenic	7065	ENSMUST00000027440	chr1-86358611-86360007-CpG:_155-CGI	-21090	NA	NA	NA
chr1	86381282	0.334946	0.211836	0.123111	0.0563993	2.18284	0.012128	0.00935319	0.0290478	1	Intergenic	6879	ENSMUST00000027440	chr1-86358611-86360007-CpG:_155-CGI	-21276	NA	NA	NA
chr1	86400486	0.489848	0.630892	-0.141045	0.0551459	-2.55767	0.00985261	0.00824073	0.0105377	1	Intergenic	-12325	ENSMUST00000027440	chr1-86434301-86434867-CpG:_49-CGI	33815	NA	NA	NA
chr1	86415543	0.621044	0.473345	0.147699	0.0587668	2.51332	0.0104057	0.0102353	0.0119602	1	Intergenic	-10785	ENSMUST00000046004	chr1-86434301-86434867-CpG:_49-CGI	18758	NA	NA	NA
chr1	86421361	0.496984	0.672166	-0.175181	0.0695059	-2.52038	0.0193007	0.0115197	0.0117228	1	Intergenic	-4967	ENSMUST00000046004	chr1-86434301-86434867-CpG:_49-CGI	12940	NA	NA	NA
chr1	86439196	0.839272	0.688008	0.151264	0.0521873	2.89848	0.0109132	0.00907284	0.00374972	1	Intergenic	12868	ENSMUST00000046004	chr1-86441992-86443154-CpG:_96-CGI	2796	NA	NA	NA
chr1	86457183	0.649076	0.759161	-0.110085	0.0481096	-2.28822	0.00835496	0.00792896	0.0221249	1	Intergenic	30855	ENSMUST00000046004	chr1-86441992-86443154-CpG:_96-CGI	-14030	NA	NA	NA
chr1	86464401	0.21278	0.355274	-0.142494	0.0723932	-1.96833	0.0136028	0.0110646	0.0490298	1	Intergenic	38073	ENSMUST00000046004	chr1-86441992-86443154-CpG:_96-CGI	-21248	NA	NA	NA
chr1	86464437	0.368523	0.615361	-0.246838	0.0772394	-3.19575	0.0133371	0.0129884	0.00139469	1	Intergenic	38109	ENSMUST00000046004	chr1-86441992-86443154-CpG:_96-CGI	-21284	NA	NA	NA
chr1	86471255	0.342348	0.465248	-0.1229	0.0622749	-1.9735	0.0199708	0.0069351	0.0484387	1	Intergenic	44927	ENSMUST00000046004	chr1-86487213-86488016-CpG:_87-CGI	15958	NA	NA	NA
chr1	86471301	0.538558	0.704341	-0.165782	0.0702146	-2.36108	0.0269209	0.00749006	0.0182217	1	Intergenic	44973	ENSMUST00000046004	chr1-86487213-86488016-CpG:_87-CGI	15912	NA	NA	NA
chr1	86478917	0.673696	0.842962	-0.169266	0.0699033	-2.42143	0.0150519	0.0137682	0.0154598	1	Intergenic	-47818	ENSMUST00000045897	chr1-86487213-86488016-CpG:_87-CGI	8296	NA	NA	NA
chr1	86481886	0.795062	0.926728	-0.131666	0.0539436	-2.4408	0.0118321	0.0229024	0.0146547	1	Intergenic	-44849	ENSMUST00000045897	chr1-86487213-86488016-CpG:_87-CGI	5327	NA	NA	NA
chr1	86488662	0.770147	0.646261	0.123887	0.0518491	2.38937	0.00973282	0.00808272	0.0168771	1	Intergenic	-38073	ENSMUST00000045897	chr1-86487213-86488016-CpG:_87-CGI	-647	NA	NA	NA
chr1	86492578	0.813504	0.914207	-0.100703	0.0474233	-2.1235	0.0173281	0.0125876	0.0337122	1	Intergenic	-34157	ENSMUST00000045897	chr1-86487213-86488016-CpG:_87-CGI	-4563	NA	NA	NA
chr1	86497625	0.739342	0.869185	-0.129843	0.0616102	-2.10749	0.0119936	0.0189949	0.035075	1	Intergenic	-29110	ENSMUST00000045897	chr1-86503849-86504493-CpG:_60-CGI	6224	NA	NA	NA
chr1	86503478	0.439591	0.621778	-0.182187	0.0786195	-2.31732	0.0133205	0.0167311	0.0204863	1	Intergenic	-23257	ENSMUST00000045897	chr1-86503849-86504493-CpG:_60-CGI	371	NA	NA	NA
chr1	86503526	0.519508	0.664898	-0.14539	0.0726116	-2.0023	0.0141443	0.00966333	0.0452528	1	Intergenic	-23209	ENSMUST00000045897	chr1-86503849-86504493-CpG:_60-CGI	323	NA	NA	NA
chr1	86509925	0.775146	0.929265	-0.154118	0.0515304	-2.99082	0.0120493	0.0119089	0.0027823	1	Intergenic	-16810	ENSMUST00000045897	chr1-86503849-86504493-CpG:_60-CGI	-5433	NA	NA	NA
chr1	86510406	0.721712	0.951322	-0.229611	0.0665567	-3.44985	0.0173769	0.0136737	0.000560893	0.96792	Intergenic	-16329	ENSMUST00000045897	chr1-86503849-86504493-CpG:_60-CGI	-5914	NA	NA	NA
chr1	86521785	0.733779	0.628796	0.104983	0.0535634	1.95997	0.0101108	0.00945136	0.0499989	1	Intergenic	-4950	ENSMUST00000045897	chr1-86524827-86528579-CpG:_361-CGI	3042	NA	NA	NA
chr1	86608310	0.142369	0.279432	-0.137063	0.0621852	-2.20411	0.0137629	0.0102238	0.0275166	1	Intergenic	11571	ENSMUST00000127219	chr1-86587037-86587467-CpG:_33-CGI	-20844	NA	NA	NA
chr1	86917100	0.668977	0.838027	-0.16905	0.0667368	-2.53309	0.0168027	0.0139215	0.0113063	1	intron (ENSMUST00000065694, intron 9 of 20)	-7398	ENSMUST00000167233	chr1-87098682-87098940-CpG:_25-CGI	181582	ENSMUSG00000053333	Dis3l2	DIS3 mitotic control homolog (S. cerevisiae)-like 2 [Source:MGI Symbol;Acc:MGI:2442555]
chr1	87036427	0.771198	0.902461	-0.131264	0.0568925	-2.30722	0.0130249	0.0115127	0.0210425	1	intron (ENSMUST00000065694, intron 14 of 20)	53500	ENSMUST00000027455	chr1-87098682-87098940-CpG:_25-CGI	62255	ENSMUSG00000053333	Dis3l2	DIS3 mitotic control homolog (S. cerevisiae)-like 2 [Source:MGI Symbol;Acc:MGI:2442555]
chr1	87041110	0.357392	0.236715	0.120677	0.0525404	2.29685	0.00916796	0.0117405	0.0216274	1	intron (ENSMUST00000065694, intron 14 of 20)	48817	ENSMUST00000027455	chr1-87098682-87098940-CpG:_25-CGI	57572	ENSMUSG00000053333	Dis3l2	DIS3 mitotic control homolog (S. cerevisiae)-like 2 [Source:MGI Symbol;Acc:MGI:2442555]
chr1	87111993	0.316942	0.172317	0.144625	0.0675522	2.14094	0.0138774	0.0103342	0.0322791	1	Intergenic	-10388	ENSMUST00000113270	chr1-87098682-87098940-CpG:_25-CGI	-13054	NA	NA	NA
chr1	87127618	0.14576	0.0406813	0.105079	0.0372608	2.82009	0.0104018	0.0106186	0.00480095	1	exon (ENSMUST00000044878, exon 11 of 11)	2611	ENSMUST00000044878	chr1-87153912-87155085-CpG:_126-CGI	26294	ENSMUSG00000036500	Akp3	alkaline phosphatase 3, intestine, not Mn requiring [Source:MGI Symbol;Acc:MGI:87984]
chr1	87158724	0.450755	0.633672	-0.182917	0.0864621	-2.11558	0.0197027	0.0131256	0.0343807	1	Intergenic	-2204	ENSMUST00000161002	chr1-87155838-87156120-CpG:_32-CGI	-2605	NA	NA	NA
chr1	87175613	0.81038	0.958874	-0.148494	0.0498512	-2.97874	0.0127694	0.0168745	0.0028944	1	Intergenic	-7699	ENSMUST00000044533	chr1-87186574-87187227-CpG:_54-CGI	10961	NA	NA	NA
chr1	87176404	0.601232	0.752937	-0.151705	0.068406	-2.21772	0.0154377	0.0110961	0.0265741	1	Intergenic	-6908	ENSMUST00000044533	chr1-87186574-87187227-CpG:_54-CGI	10170	NA	NA	NA
chr1	87185278	0.645087	0.768222	-0.123135	0.0623141	-1.97604	0.0118104	0.0127971	0.0481502	1	intron (ENSMUST00000044533, intron 4 of 12)	1966	ENSMUST00000044533	chr1-87186574-87187227-CpG:_54-CGI	1296	ENSMUSG00000036480	Prss56	protease, serine 56 [Source:MGI Symbol;Acc:MGI:1916703]
chr1	87185317	0.351781	0.559003	-0.207222	0.0809618	-2.55951	0.0281125	0.0126341	0.0104821	1	intron (ENSMUST00000044533, intron 4 of 12)	2005	ENSMUST00000044533	chr1-87186574-87187227-CpG:_54-CGI	1257	ENSMUSG00000036480	Prss56	protease, serine 56 [Source:MGI Symbol;Acc:MGI:1916703]
chr1	87185384	0.339619	0.502174	-0.162556	0.0630661	-2.57754	0.0129478	0.00863876	0.00995061	1	exon (ENSMUST00000044533, exon 5 of 13)	2072	ENSMUST00000044533	chr1-87186574-87187227-CpG:_54-CGI	1190	ENSMUSG00000036480	Prss56	protease, serine 56 [Source:MGI Symbol;Acc:MGI:1916703]
chr1	87197488	0.504068	0.347611	0.156457	0.0703892	2.22274	0.0132259	0.0100549	0.0262332	1	intron (ENSMUST00000073252, intron 10 of 11)	6837	ENSMUST00000073252	chr1-87186574-87187227-CpG:_54-CGI	-10262	ENSMUSG00000026251	Chrnd	cholinergic receptor, nicotinic, delta polypeptide [Source:MGI Symbol;Acc:MGI:87893]
chr1	87206625	0.455518	0.302707	0.152811	0.0665391	2.29656	0.0197795	0.00894174	0.0216441	1	intron (ENSMUST00000027470, intron 3 of 11)	815	ENSMUST00000027470	chr1-87213816-87214382-CpG:_64-CGI	7191	ENSMUSG00000026253	Chrng	cholinergic receptor, nicotinic, gamma polypeptide [Source:MGI Symbol;Acc:MGI:87895]
chr1	87206672	0.622473	0.505876	0.116597	0.0592469	1.96798	0.0108954	0.00850696	0.0490706	1	exon (ENSMUST00000027470, exon 4 of 12)	862	ENSMUST00000027470	chr1-87213816-87214382-CpG:_64-CGI	7144	ENSMUSG00000026253	Chrng	cholinergic receptor, nicotinic, gamma polypeptide [Source:MGI Symbol;Acc:MGI:87895]
chr1	87206735	0.619178	0.43596	0.183218	0.0778677	2.35294	0.0198251	0.0149208	0.0186256	1	exon (ENSMUST00000027470, exon 4 of 12)	925	ENSMUST00000027470	chr1-87213816-87214382-CpG:_64-CGI	7081	ENSMUSG00000026253	Chrng	cholinergic receptor, nicotinic, gamma polypeptide [Source:MGI Symbol;Acc:MGI:87895]
chr1	87225496	0.94473	0.8388	0.10593	0.044799	2.36456	0.0134403	0.0122885	0.0180516	1	intron (ENSMUST00000113233, intron 4 of 6)	11211	ENSMUST00000113231	chr1-87213816-87214382-CpG:_64-CGI	-11115	ENSMUSG00000026254	Eif4e2	eukaryotic translation initiation factor 4E member 2 [Source:MGI Symbol;Acc:MGI:1914440]
chr1	87227711	0.826431	0.65769	0.168742	0.0683854	2.46751	0.0183092	0.0125692	0.0136055	1	intron (ENSMUST00000076362, intron 6 of 6)	13426	ENSMUST00000113231	chr1-87213816-87214382-CpG:_64-CGI	-13330	ENSMUSG00000026254	Eif4e2	eukaryotic translation initiation factor 4E member 2 [Source:MGI Symbol;Acc:MGI:1914440]
chr1	87230697	0.820828	0.708936	0.111892	0.0503855	2.22073	0.0140169	0.00930877	0.0263695	1	intron (ENSMUST00000076362, intron 6 of 6)	16412	ENSMUST00000113231	chr1-87213816-87214382-CpG:_64-CGI	-16316	ENSMUSG00000026254	Eif4e2	eukaryotic translation initiation factor 4E member 2 [Source:MGI Symbol;Acc:MGI:1914440]
chr1	87232319	0.567195	0.691609	-0.124414	0.0578237	-2.1516	0.0104771	0.00879914	0.0314285	1	intron (ENSMUST00000076362, intron 6 of 6)	18034	ENSMUST00000113231	chr1-87213816-87214382-CpG:_64-CGI	-17938	ENSMUSG00000026254	Eif4e2	eukaryotic translation initiation factor 4E member 2 [Source:MGI Symbol;Acc:MGI:1914440]
chr1	87476688	0.686245	0.863178	-0.176934	0.0680104	-2.60156	0.0258209	0.0101106	0.00927996	1	TTS (ENSMUST00000027477)	6425	ENSMUST00000027476	chr1-87475331-87475685-CpG:_33-CGI	-1004	ENSMUSG00000026259	Ngef	neuronal guanine nucleotide exchange factor [Source:MGI Symbol;Acc:MGI:1858414]
chr1	87508448	0.660061	0.769403	-0.109342	0.0505692	-2.16223	0.0101369	0.00955343	0.0306007	1	intron (ENSMUST00000068681, intron 4 of 14)	-1440	ENSMUST00000166055	chr1-87509540-87510557-CpG:_101-CGI	1092	ENSMUSG00000026259	Ngef	neuronal guanine nucleotide exchange factor [Source:MGI Symbol;Acc:MGI:1858414]
chr1	87540446	0.992286	0.832157	0.160129	0.0511861	3.12837	0.0223264	0.0185373	0.00175779	1	intron (ENSMUST00000166055, intron 1 of 2)	4245	ENSMUST00000172004	chr1-87509540-87510557-CpG:_101-CGI	-29890	ENSMUSG00000079434	Neu2	neuraminidase 2 [Source:MGI Symbol;Acc:MGI:1344417]
chr1	87550946	0.813736	0.672036	0.1417	0.0707179	2.00374	0.0243457	0.0185903	0.0450977	1	intron (ENSMUST00000068681, intron 1 of 14)	-6255	ENSMUST00000172004	chr1-87509540-87510557-CpG:_101-CGI	-40390	ENSMUSG00000026259	Ngef	neuronal guanine nucleotide exchange factor [Source:MGI Symbol;Acc:MGI:1858414]
chr1	87574361	0.70079	0.544678	0.156112	0.0796291	1.96049	0.0128203	0.0187076	0.049939	1	promoter-TSS (ENSMUST00000068681)	316	ENSMUST00000163606	chr1-87509540-87510557-CpG:_101-CGI	-63805	ENSMUSG00000026259	Ngef	neuronal guanine nucleotide exchange factor [Source:MGI Symbol;Acc:MGI:1858414]
chr1	87607660	0.252082	0.385543	-0.133462	0.0656679	-2.03237	0.0130167	0.0111213	0.042116	1	Intergenic	-12651	ENSMUST00000169754	chr1-87509540-87510557-CpG:_101-CGI	-97104	NA	NA	NA
chr1	87607933	0.187966	0.357902	-0.169936	0.064622	-2.62968	0.0110801	0.0175591	0.00854641	1	Intergenic	-12378	ENSMUST00000169754	chr1-87509540-87510557-CpG:_101-CGI	-97377	NA	NA	NA
chr1	87607944	0.333414	0.482863	-0.149449	0.0669819	-2.23119	0.011642	0.0136824	0.0256688	1	Intergenic	-12367	ENSMUST00000169754	chr1-87509540-87510557-CpG:_101-CGI	-97388	NA	NA	NA
chr1	87607946	0.234492	0.450195	-0.215703	0.0635796	-3.39264	0.0115545	0.013485	0.000692231	1	Intergenic	-12365	ENSMUST00000169754	chr1-87509540-87510557-CpG:_101-CGI	-97390	NA	NA	NA
chr1	87607950	0.248688	0.392231	-0.143543	0.0675421	-2.12524	0.0113271	0.0177735	0.0335667	1	Intergenic	-12361	ENSMUST00000169754	chr1-87509540-87510557-CpG:_101-CGI	-97394	NA	NA	NA
chr1	87607952	0.220654	0.400575	-0.179921	0.0614868	-2.92618	0.0115231	0.0123139	0.00343157	1	Intergenic	-12359	ENSMUST00000169754	chr1-87509540-87510557-CpG:_101-CGI	-97396	NA	NA	NA
chr1	87607975	0.101436	0.262015	-0.160579	0.0553519	-2.90107	0.0185528	0.0144646	0.00371893	1	Intergenic	-12336	ENSMUST00000169754	chr1-87509540-87510557-CpG:_101-CGI	-97419	NA	NA	NA
chr1	87607984	0.144246	0.306859	-0.162613	0.0518433	-3.13663	0.0122726	0.0089085	0.00170902	1	Intergenic	-12327	ENSMUST00000169754	chr1-87509540-87510557-CpG:_101-CGI	-97428	NA	NA	NA
chr1	87608350	0.533343	0.665124	-0.131781	0.0584062	-2.25628	0.0163628	0.00707039	0.024053	1	Intergenic	-11961	ENSMUST00000169754	chr1-87509540-87510557-CpG:_101-CGI	-97794	NA	NA	NA
chr1	87620573	0.570161	0.738671	-0.16851	0.0776962	-2.16883	0.0262728	0.0109013	0.0300957	1	promoter-TSS (ENSMUST00000165554)	-53	ENSMUST00000165554	chr1-87509540-87510557-CpG:_101-CGI	-110017	ENSMUSG00000026288	Inpp5d	inositol polyphosphate-5-phosphatase D [Source:MGI Symbol;Acc:MGI:107357]
chr1	87621387	0.755147	0.517919	0.237229	0.0814819	2.91143	0.0176138	0.0233582	0.00359783	1	promoter-TSS (ENSMUST00000163576)	-286	ENSMUST00000163576	chr1-87509540-87510557-CpG:_101-CGI	-110831	ENSMUSG00000026288	Inpp5d	inositol polyphosphate-5-phosphatase D [Source:MGI Symbol;Acc:MGI:107357]
chr1	87636975	0.853257	0.955798	-0.102541	0.0521273	-1.96714	0.0170554	0.0113406	0.0491676	1	intron (ENSMUST00000169754, intron 2 of 26)	15302	ENSMUST00000163576	chr1-87755866-87756662-CpG:_90-CGI	118891	ENSMUSG00000026288	Inpp5d	inositol polyphosphate-5-phosphatase D [Source:MGI Symbol;Acc:MGI:107357]
chr1	87646049	0.635295	0.491059	0.144236	0.0699114	2.06313	0.0152702	0.016988	0.0391	1	TTS (ENSMUST00000164592)	24376	ENSMUST00000163576	chr1-87755866-87756662-CpG:_90-CGI	109817	ENSMUSG00000026288	Inpp5d	inositol polyphosphate-5-phosphatase D [Source:MGI Symbol;Acc:MGI:107357]
chr1	87659123	0.75213	0.860487	-0.108357	0.0489148	-2.21522	0.011978	0.0140258	0.0267446	1	intron (ENSMUST00000169754, intron 2 of 26)	-17115	ENSMUST00000167032	chr1-87755866-87756662-CpG:_90-CGI	96743	ENSMUSG00000026288	Inpp5d	inositol polyphosphate-5-phosphatase D [Source:MGI Symbol;Acc:MGI:107357]
chr1	87712393	0.717418	0.535722	0.181696	0.0706738	2.57091	0.0128561	0.0113305	0.0101432	1	TTS (ENSMUST00000163548)	3053	ENSMUST00000163548	chr1-87755866-87756662-CpG:_90-CGI	43473	ENSMUSG00000026288	Inpp5d	inositol polyphosphate-5-phosphatase D [Source:MGI Symbol;Acc:MGI:107357]
chr1	87712783	0.718669	0.581585	0.137084	0.0572776	2.39333	0.0103746	0.0124654	0.0166962	1	TTS (ENSMUST00000163548)	3443	ENSMUST00000163548	chr1-87755866-87756662-CpG:_90-CGI	43083	ENSMUSG00000026288	Inpp5d	inositol polyphosphate-5-phosphatase D [Source:MGI Symbol;Acc:MGI:107357]
chr1	87753141	0.662633	0.807021	-0.144388	0.0697662	-2.0696	0.0263419	0.0116564	0.0384902	1	Intergenic	-2728	ENSMUST00000144047	chr1-87755866-87756662-CpG:_90-CGI	2725	NA	NA	NA
chr1	87753734	0.768808	0.923421	-0.154613	0.0660018	-2.34256	0.0134705	0.0347361	0.0191519	1	Intergenic	-2135	ENSMUST00000144047	chr1-87755866-87756662-CpG:_90-CGI	2132	NA	NA	NA
chr1	87753735	0.799522	0.949945	-0.150423	0.0561418	-2.67934	0.0242318	0.0140265	0.00737669	1	Intergenic	-2134	ENSMUST00000144047	chr1-87755866-87756662-CpG:_90-CGI	2131	NA	NA	NA
chr1	87755465	0.793505	0.897234	-0.103728	0.0396861	-2.61372	0.00881166	0.00873161	0.00895628	1	promoter-TSS (ENSMUST00000133072)	-404	ENSMUST00000144047	chr1-87755866-87756662-CpG:_90-CGI	401	ENSMUSG00000026289	Atg16l1	autophagy related 16-like 1 (S. cerevisiae) [Source:MGI Symbol;Acc:MGI:1924290]
chr1	87755646	0.245857	0.402609	-0.156753	0.0514062	-3.0493	0.00877955	0.00948014	0.00229379	1	promoter-TSS (ENSMUST00000133072)	-223	ENSMUST00000144047	chr1-87755866-87756662-CpG:_90-CGI	220	ENSMUSG00000026289	Atg16l1	autophagy related 16-like 1 (S. cerevisiae) [Source:MGI Symbol;Acc:MGI:1924290]
chr1	87825520	0.801895	0.910958	-0.109063	0.0480233	-2.27103	0.0133235	0.00934735	0.0231449	1	promoter-TSS (ENSMUST00000145385)	-967	ENSMUST00000145385	chr1-87853349-87853897-CpG:_67-CGI	27829	ENSMUSG00000056055	Sag	S-antigen, retina and pineal gland (arrestin) [Source:MGI Symbol;Acc:MGI:98227]
chr1	87852996	0.0581683	0.213495	-0.155327	0.0563205	-2.75791	0.0139333	0.0201039	0.0058172	1	promoter-TSS (ENSMUST00000027517)	-290	ENSMUST00000027517	chr1-87853349-87853897-CpG:_67-CGI	353	ENSMUSG00000070738	Dgkd	diacylglycerol kinase, delta [Source:MGI Symbol;Acc:MGI:2138334]
chr1	87921605	0.777028	0.914378	-0.13735	0.0569437	-2.41203	0.0151231	0.0138134	0.0158641	1	exon (ENSMUST00000027517, exon 10 of 30)	68319	ENSMUST00000027517	chr1-87853349-87853897-CpG:_67-CGI	-67709	ENSMUSG00000070738	Dgkd	diacylglycerol kinase, delta [Source:MGI Symbol;Acc:MGI:2138334]
chr1	87948144	0.66275	0.837179	-0.17443	0.0561285	-3.10768	0.0139818	0.00910003	0.0018856	1	intron (ENSMUST00000040783, intron 27 of 27)	60406	ENSMUST00000040783	chr1-88008207-88008601-CpG:_45-CGI	60063	ENSMUSG00000005501	Usp40	ubiquitin specific peptidase 40 [Source:MGI Symbol;Acc:MGI:2443184]
chr1	87959603	0.694831	0.892937	-0.198106	0.0801454	-2.47183	0.0272253	0.0123876	0.0134422	1	intron (ENSMUST00000040783, intron 20 of 27)	48947	ENSMUST00000040783	chr1-88008207-88008601-CpG:_45-CGI	48604	ENSMUSG00000005501	Usp40	ubiquitin specific peptidase 40 [Source:MGI Symbol;Acc:MGI:2443184]
chr1	88007332	0.860148	0.69812	0.162028	0.0699071	2.31776	0.0141631	0.0136003	0.0204622	1	exon (ENSMUST00000040783, exon 2 of 28)	1218	ENSMUST00000040783	chr1-88008207-88008601-CpG:_45-CGI	875	ENSMUSG00000005501	Usp40	ubiquitin specific peptidase 40 [Source:MGI Symbol;Acc:MGI:2443184]
chr1	88022462	0.440914	0.586788	-0.145874	0.0639572	-2.28081	0.0116904	0.0106742	0.0225599	1	promoter-TSS (ENSMUST00000121704)	82	ENSMUST00000121704	chr1-88008207-88008601-CpG:_45-CGI	-13862	ENSMUSG00000084021	Gm5832	predicted gene 5832 [Source:MGI Symbol;Acc:MGI:3643737]
chr1	88165982	0.59341	0.455612	0.137798	0.0645038	2.13628	0.0161547	0.0084419	0.0326563	1	promoter-TSS (ENSMUST00000097659)	-29	ENSMUST00000097659	chr1-88205329-88205799-CpG:_58-CGI	39347	ENSMUSG00000089943	Ugt1a5	UDP glucuronosyltransferase 1 family, polypeptide A5 [Source:MGI Symbol;Acc:MGI:3032634]
chr1	88213925	0.634762	0.774893	-0.140131	0.0699157	-2.00428	0.0128051	0.0111683	0.0450397	1	intron (ENSMUST00000073049, intron 1 of 4)	1967	ENSMUST00000073049	chr1-88205329-88205799-CpG:_58-CGI	-8127	ENSMUSG00000089960	Ugt1a1	UDP glucuronosyltransferase 1 family, polypeptide A1 [Source:MGI Symbol;Acc:MGI:98898]
chr1	88244280	0.687864	0.487343	0.200521	0.0697385	2.87533	0.0138363	0.0101021	0.00403605	1	intron (ENSMUST00000061013, intron 23 of 42)	6173	ENSMUST00000142632	chr1-88277213-88277704-CpG:_49-CGI	32933	ENSMUSG00000079429	Mroh2a	maestro heat-like repeat family member 2A [Source:MGI Symbol;Acc:MGI:3705228]
chr1	88284221	0.721254	0.832937	-0.111684	0.0443477	-2.51836	0.00975197	0.00724755	0.0117903	1	intron (ENSMUST00000148138, intron 1 of 5)	6561	ENSMUST00000148138	chr1-88277213-88277704-CpG:_49-CGI	-6518	ENSMUSG00000036251	Trpm8	transient receptor potential cation channel, subfamily M, member 8 [Source:MGI Symbol;Acc:MGI:2181435]
chr1	88446154	0.850625	0.95717	-0.106545	0.0514484	-2.0709	0.0145527	0.0142523	0.0383677	1	Intergenic	38876	ENSMUST00000176708	chr1-88277213-88277704-CpG:_49-CGI	-168451	NA	NA	NA
chr1	88463070	0.663548	0.79966	-0.136112	0.066249	-2.05455	0.0205703	0.0157742	0.0399222	1	Intergenic	46815	ENSMUST00000067625	chr1-88277213-88277704-CpG:_49-CGI	-185367	NA	NA	NA
chr1	88463137	0.590678	0.754393	-0.163715	0.0671193	-2.43916	0.0224186	0.00863617	0.0147215	1	Intergenic	46748	ENSMUST00000067625	chr1-88277213-88277704-CpG:_49-CGI	-185434	NA	NA	NA
chr1	88474512	0.538749	0.377642	0.161108	0.07407	2.17507	0.0190598	0.00952516	0.0296246	1	Intergenic	35373	ENSMUST00000067625	chr1-88277213-88277704-CpG:_49-CGI	-196809	NA	NA	NA
chr1	88587826	0.813672	0.961279	-0.147607	0.0528922	-2.79071	0.0141356	0.0127682	0.00525931	1	Intergenic	-77941	ENSMUST00000067625	chr1-88700953-88702514-CpG:_167-CGI	113127	NA	NA	NA
chr1	88608588	0.221094	0.383846	-0.162753	0.0822278	-1.97929	0.0154182	0.0145699	0.0477833	1	Intergenic	93287	ENSMUST00000051236	chr1-88700953-88702514-CpG:_167-CGI	92365	NA	NA	NA
chr1	88669311	0.537142	0.677676	-0.140534	0.0693484	-2.02649	0.0251898	0.00799055	0.042715	1	Intergenic	32564	ENSMUST00000051236	chr1-88700953-88702514-CpG:_167-CGI	31642	NA	NA	NA
chr1	88699682	0.158079	0.259625	-0.101546	0.0442435	-2.29516	0.0110497	0.00791436	0.0217237	1	3' UTR (ENSMUST00000159814, exon 1 of 1)	2193	ENSMUST00000051236	chr1-88700953-88702514-CpG:_167-CGI	1271	ENSMUSG00000049866	Arl4c	ADP-ribosylation factor-like 4C [Source:MGI Symbol;Acc:MGI:2445172]
chr1	88700153	0.404093	0.546788	-0.142694	0.0616205	-2.3157	0.0163763	0.00768827	0.0205748	1	3' UTR (ENSMUST00000159814, exon 1 of 1)	1722	ENSMUST00000051236	chr1-88700953-88702514-CpG:_167-CGI	800	ENSMUSG00000049866	Arl4c	ADP-ribosylation factor-like 4C [Source:MGI Symbol;Acc:MGI:2445172]
chr1	88722713	0.51484	0.695092	-0.180252	0.0862156	-2.09072	0.0137847	0.0306335	0.0365536	1	Intergenic	-20493	ENSMUST00000159814	chr1-88700953-88702514-CpG:_167-CGI	-20200	NA	NA	NA
chr1	88800577	0.57971	0.469751	0.10996	0.0554821	1.9819	0.00829361	0.0104134	0.0474907	1	Intergenic	45624	ENSMUST00000180596	chr1-88700953-88702514-CpG:_167-CGI	-98064	NA	NA	NA
chr1	88837129	0.575414	0.700152	-0.124738	0.0572382	-2.17928	0.0117432	0.0118312	0.0293108	1	Intergenic	82176	ENSMUST00000180596	chr1-88700953-88702514-CpG:_167-CGI	-134616	NA	NA	NA
chr1	88871617	0.892534	0.696976	0.195557	0.072996	2.67901	0.0190515	0.0133296	0.00738392	1	Intergenic	116664	ENSMUST00000180596	chr1-88700953-88702514-CpG:_167-CGI	-169104	NA	NA	NA
chr1	88954785	0.799974	0.901849	-0.101875	0.0424077	-2.40227	0.0107734	0.00938471	0.0162936	1	Intergenic	-115629	ENSMUST00000066279	chr1-89070436-89071245-CpG:_66-CGI	115651	NA	NA	NA
chr1	88955054	0.572165	0.715874	-0.143708	0.05173	-2.77805	0.00951104	0.00825146	0.00546864	1	Intergenic	-115360	ENSMUST00000066279	chr1-89070436-89071245-CpG:_66-CGI	115382	NA	NA	NA
chr1	88994727	0.462873	0.306926	0.155948	0.0750267	2.07856	0.0121225	0.0147524	0.0376578	1	Intergenic	-75687	ENSMUST00000066279	chr1-89070436-89071245-CpG:_66-CGI	75709	NA	NA	NA
chr1	88994756	0.519356	0.291576	0.22778	0.0790953	2.87981	0.0127282	0.0255354	0.00397909	1	Intergenic	-75658	ENSMUST00000066279	chr1-89070436-89071245-CpG:_66-CGI	75680	NA	NA	NA
chr1	88996150	0.498558	0.362819	0.13574	0.063886	2.12472	0.0117061	0.0101318	0.0336103	1	Intergenic	-74264	ENSMUST00000066279	chr1-89070436-89071245-CpG:_66-CGI	74286	NA	NA	NA
chr1	89102244	0.568971	0.343669	0.225302	0.0874044	2.5777	0.0143261	0.0181445	0.0099461	1	intron (ENSMUST00000066279, intron 1 of 5)	31792	ENSMUST00000123745	chr1-89070436-89071245-CpG:_66-CGI	-31000	ENSMUSG00000036206	Sh3bp4	SH3-domain binding protein 4 [Source:MGI Symbol;Acc:MGI:2138297]
chr1	89192156	0.764682	0.592772	0.17191	0.0533351	3.22321	0.00974005	0.00899527	0.00126764	1	Intergenic	121704	ENSMUST00000123745	chr1-89070436-89071245-CpG:_66-CGI	-120912	NA	NA	NA
chr1	89256865	0.775749	0.976356	-0.200607	0.0702293	-2.85646	0.0341542	0.0149281	0.00428393	1	Intergenic	186413	ENSMUST00000123745	chr1-89070436-89071245-CpG:_66-CGI	-185621	NA	NA	NA
chr1	89461819	0.851714	0.961066	-0.109353	0.053978	-2.02588	0.0161148	0.0128866	0.0427775	1	intron (ENSMUST00000074945, intron 1 of 16)	7009	ENSMUST00000074945	chr1-89454368-89455875-CpG:_155-CGI	-5945	ENSMUSG00000055013	Agap1	ArfGAP with GTPase domain, ankyrin repeat and PH domain 1 [Source:MGI Symbol;Acc:MGI:2653690]
chr1	89474831	0.528901	0.382638	0.146263	0.0698589	2.0937	0.0121947	0.0131085	0.0362871	1	intron (ENSMUST00000074945, intron 1 of 16)	20021	ENSMUST00000074945	chr1-89454368-89455875-CpG:_155-CGI	-18957	ENSMUSG00000055013	Agap1	ArfGAP with GTPase domain, ankyrin repeat and PH domain 1 [Source:MGI Symbol;Acc:MGI:2653690]
chr1	89526194	0.194009	0.324378	-0.130369	0.0596767	-2.18459	0.00799528	0.0223689	0.0289186	1	intron (ENSMUST00000074945, intron 1 of 16)	-37165	ENSMUST00000157746	chr1-89580254-89581800-CpG:_183-CGI	54060	ENSMUSG00000055013	Agap1	ArfGAP with GTPase domain, ankyrin repeat and PH domain 1 [Source:MGI Symbol;Acc:MGI:2653690]
chr1	89578170	0.916041	0.772774	0.143267	0.0604024	2.37187	0.0161939	0.0153374	0.0176984	1	intron (ENSMUST00000074945, intron 1 of 16)	14811	ENSMUST00000157746	chr1-89580254-89581800-CpG:_183-CGI	2084	ENSMUSG00000055013	Agap1	ArfGAP with GTPase domain, ankyrin repeat and PH domain 1 [Source:MGI Symbol;Acc:MGI:2653690]
chr1	89627563	0.354665	0.493569	-0.138904	0.0673401	-2.06273	0.0168304	0.00927749	0.0391386	1	intron (ENSMUST00000074945, intron 3 of 16)	-57238	ENSMUST00000158150	chr1-89580254-89581800-CpG:_183-CGI	-45764	ENSMUSG00000055013	Agap1	ArfGAP with GTPase domain, ankyrin repeat and PH domain 1 [Source:MGI Symbol;Acc:MGI:2653690]
chr1	89730870	0.580217	0.413413	0.166805	0.0750325	2.2231	0.0161822	0.0149417	0.0262091	1	intron (ENSMUST00000074945, intron 10 of 16)	46069	ENSMUST00000158150	chr1-89580254-89581800-CpG:_183-CGI	-149071	ENSMUSG00000055013	Agap1	ArfGAP with GTPase domain, ankyrin repeat and PH domain 1 [Source:MGI Symbol;Acc:MGI:2653690]
chr1	89730972	0.607256	0.753343	-0.146087	0.0725497	-2.01361	0.0131878	0.015959	0.0440504	1	intron (ENSMUST00000074945, intron 10 of 16)	46171	ENSMUST00000158150	chr1-89580254-89581800-CpG:_183-CGI	-149173	ENSMUSG00000055013	Agap1	ArfGAP with GTPase domain, ankyrin repeat and PH domain 1 [Source:MGI Symbol;Acc:MGI:2653690]
chr1	89735819	0.77751	0.604005	0.173504	0.0625369	2.77443	0.00853245	0.0207351	0.00552987	1	intron (ENSMUST00000074945, intron 10 of 16)	51018	ENSMUST00000158150	chr1-89580254-89581800-CpG:_183-CGI	-154020	ENSMUSG00000055013	Agap1	ArfGAP with GTPase domain, ankyrin repeat and PH domain 1 [Source:MGI Symbol;Acc:MGI:2653690]
chr1	89744022	0.718017	0.866559	-0.148542	0.0603959	-2.45947	0.0130723	0.0107496	0.0139141	1	intron (ENSMUST00000074945, intron 11 of 16)	59221	ENSMUST00000158150	chr1-89580254-89581800-CpG:_183-CGI	-162223	ENSMUSG00000055013	Agap1	ArfGAP with GTPase domain, ankyrin repeat and PH domain 1 [Source:MGI Symbol;Acc:MGI:2653690]
chr1	89751368	0.86066	0.668549	0.192111	0.0529021	3.63145	0.0121528	0.0101702	0.000281833	0.81802	intron (ENSMUST00000074945, intron 11 of 16)	66567	ENSMUST00000158150	chr1-89580254-89581800-CpG:_183-CGI	-169569	ENSMUSG00000055013	Agap1	ArfGAP with GTPase domain, ankyrin repeat and PH domain 1 [Source:MGI Symbol;Acc:MGI:2653690]
chr1	89763768	0.699517	0.820803	-0.121286	0.0614624	-1.97333	0.0141261	0.0119678	0.0484577	1	intron (ENSMUST00000074945, intron 11 of 16)	78967	ENSMUST00000158150	chr1-89922851-89923131-CpG:_22-CGI	159083	ENSMUSG00000055013	Agap1	ArfGAP with GTPase domain, ankyrin repeat and PH domain 1 [Source:MGI Symbol;Acc:MGI:2653690]
chr1	89817045	0.251548	0.410097	-0.158549	0.0775074	-2.04559	0.0200565	0.00982129	0.0407963	1	intron (ENSMUST00000074945, intron 12 of 16)	-113188	ENSMUST00000173856	chr1-89922851-89923131-CpG:_22-CGI	105806	ENSMUSG00000055013	Agap1	ArfGAP with GTPase domain, ankyrin repeat and PH domain 1 [Source:MGI Symbol;Acc:MGI:2653690]
chr1	89817047	0.347148	0.571225	-0.224077	0.0826859	-2.70998	0.0202091	0.0100026	0.00672881	1	intron (ENSMUST00000074945, intron 12 of 16)	-113186	ENSMUST00000173856	chr1-89922851-89923131-CpG:_22-CGI	105804	ENSMUSG00000055013	Agap1	ArfGAP with GTPase domain, ankyrin repeat and PH domain 1 [Source:MGI Symbol;Acc:MGI:2653690]
chr1	89849298	0.669664	0.885513	-0.215849	0.0832686	-2.5922	0.0179911	0.0136708	0.00953637	1	intron (ENSMUST00000074945, intron 15 of 16)	-80935	ENSMUST00000173856	chr1-89922851-89923131-CpG:_22-CGI	73553	ENSMUSG00000055013	Agap1	ArfGAP with GTPase domain, ankyrin repeat and PH domain 1 [Source:MGI Symbol;Acc:MGI:2653690]
chr1	89859672	0.843607	0.720841	0.122766	0.0621871	1.97414	0.0150705	0.0106308	0.048366	1	intron (ENSMUST00000074945, intron 15 of 16)	-70561	ENSMUST00000173856	chr1-89922851-89923131-CpG:_22-CGI	63179	ENSMUSG00000055013	Agap1	ArfGAP with GTPase domain, ankyrin repeat and PH domain 1 [Source:MGI Symbol;Acc:MGI:2653690]
chr1	89875649	0.793035	0.918615	-0.12558	0.0425715	-2.94987	0.0100558	0.00929234	0.00317908	1	intron (ENSMUST00000074945, intron 15 of 16)	-54584	ENSMUST00000173856	chr1-89922851-89923131-CpG:_22-CGI	47202	ENSMUSG00000055013	Agap1	ArfGAP with GTPase domain, ankyrin repeat and PH domain 1 [Source:MGI Symbol;Acc:MGI:2653690]
chr1	89877001	0.340451	0.201698	0.138753	0.0635235	2.18427	0.0137913	0.0171476	0.0289425	1	intron (ENSMUST00000074945, intron 15 of 16)	-53232	ENSMUST00000173856	chr1-89922851-89923131-CpG:_22-CGI	45850	ENSMUSG00000055013	Agap1	ArfGAP with GTPase domain, ankyrin repeat and PH domain 1 [Source:MGI Symbol;Acc:MGI:2653690]
chr1	89909744	0.657164	0.793543	-0.136379	0.0579466	-2.35354	0.019629	0.00713958	0.0185959	1	Intergenic	-20489	ENSMUST00000173856	chr1-89922851-89923131-CpG:_22-CGI	13107	NA	NA	NA
chr1	89917904	0.705569	0.828611	-0.123041	0.058754	-2.09418	0.010793	0.0174406	0.0362442	1	Intergenic	-12329	ENSMUST00000173856	chr1-89922851-89923131-CpG:_22-CGI	4947	NA	NA	NA
chr1	89920874	0.360362	0.503059	-0.142697	0.0549144	-2.59853	0.00986678	0.00753101	0.00936241	1	Intergenic	-9359	ENSMUST00000173856	chr1-89922851-89923131-CpG:_22-CGI	1977	NA	NA	NA
chr1	89923831	0.155004	0.277032	-0.122027	0.0447949	-2.72413	0.00958768	0.00732448	0.0064471	1	Intergenic	-6402	ENSMUST00000173856	chr1-89922851-89923131-CpG:_22-CGI	-701	NA	NA	NA
chr1	89924841	0.488017	0.677976	-0.189959	0.0699491	-2.71568	0.0120595	0.0153842	0.00661393	1	Intergenic	-5392	ENSMUST00000173856	chr1-89922851-89923131-CpG:_22-CGI	-1711	NA	NA	NA
chr1	89924888	0.460659	0.630901	-0.170242	0.0856185	-1.98838	0.0307169	0.0104839	0.0467693	1	Intergenic	-5345	ENSMUST00000173856	chr1-89922851-89923131-CpG:_22-CGI	-1758	NA	NA	NA
chr1	89926458	0.710009	0.838461	-0.128452	0.05674	-2.26387	0.0183957	0.00887798	0.023582	1	Intergenic	-3775	ENSMUST00000173856	chr1-89928656-89928995-CpG:_26-CGI	2198	NA	NA	NA
chr1	89926760	0.329359	0.138035	0.191324	0.0729175	2.62384	0.0179297	0.0136043	0.00869447	1	Intergenic	-3473	ENSMUST00000173856	chr1-89928656-89928995-CpG:_26-CGI	1896	NA	NA	NA
chr1	89928740	0.432623	0.303209	0.129414	0.0645643	2.00442	0.011435	0.0137596	0.0450247	1	exon (ENSMUST00000036954, exon 2 of 2)	-1493	ENSMUST00000173856	chr1-89928656-89928995-CpG:_26-CGI	0	ENSMUSG00000034486	Gbx2	gastrulation brain homeobox 2 [Source:MGI Symbol;Acc:MGI:95668]
chr1	89929349	0.0192048	0.125818	-0.106613	0.0395636	-2.69474	0.0181617	0.0129843	0.00704441	1	promoter-TSS (ENSMUST00000173856)	-884	ENSMUST00000173856	chr1-89928656-89928995-CpG:_26-CGI	-355	ENSMUSG00000092627	D130058E05Rik	RIKEN cDNA D130058E05 gene [Source:MGI Symbol;Acc:MGI:2444614]
chr1	89930383	0.146599	0.0195463	0.127053	0.0511728	2.48282	0.017431	0.0142603	0.0130347	1	exon (ENSMUST00000173856, exon 1 of 2)	150	ENSMUST00000173856	chr1-89930082-89931398-CpG:_140-CGI	0	ENSMUSG00000092627	D130058E05Rik	RIKEN cDNA D130058E05 gene [Source:MGI Symbol;Acc:MGI:2444614]
chr1	89930987	0.104472	0.00401226	0.100459	0.044988	2.23303	0.0218833	0.0175064	0.0255471	1	exon (ENSMUST00000173856, exon 2 of 2)	754	ENSMUST00000173856	chr1-89930082-89931398-CpG:_140-CGI	0	ENSMUSG00000092627	D130058E05Rik	RIKEN cDNA D130058E05 gene [Source:MGI Symbol;Acc:MGI:2444614]
chr1	89932283	0.172146	0.0709428	0.101203	0.0449435	2.25178	0.0174775	0.01193	0.0243362	1	TTS (ENSMUST00000173856)	1006	ENSMUST00000036954	chr1-89930082-89931398-CpG:_140-CGI	-886	ENSMUSG00000092627	D130058E05Rik	RIKEN cDNA D130058E05 gene [Source:MGI Symbol;Acc:MGI:2444614]
chr1	89934327	0.174524	0.055703	0.118821	0.0574261	2.06911	0.0318352	0.0139759	0.0385354	1	Intergenic	-1038	ENSMUST00000036954	chr1-89930082-89931398-CpG:_140-CGI	-2930	NA	NA	NA
chr1	89936677	0.48642	0.323226	0.163195	0.0809276	2.01655	0.0145497	0.0106863	0.043742	1	Intergenic	-3388	ENSMUST00000036954	chr1-89941589-89942209-CpG:_48-CGI	4912	NA	NA	NA
chr1	89940055	0.0810383	0.198053	-0.117015	0.0573116	-2.04173	0.0125198	0.0216494	0.0411785	1	Intergenic	-6766	ENSMUST00000036954	chr1-89941589-89942209-CpG:_48-CGI	1534	NA	NA	NA
chr1	89941788	0.477087	0.365195	0.111892	0.0551842	2.02761	0.00972459	0.00785455	0.0426005	1	Intergenic	-8499	ENSMUST00000036954	chr1-89941589-89942209-CpG:_48-CGI	0	NA	NA	NA
chr1	89970889	0.242071	0.35235	-0.110279	0.0538957	-2.04616	0.0100569	0.0102969	0.0407408	1	intron (ENSMUST00000086882, intron 3 of 5)	-37600	ENSMUST00000036954	chr1-89968235-89968791-CpG:_92-CGI	-2099	ENSMUSG00000067081	Asb18	ankyrin repeat and SOCS box-containing 18 [Source:MGI Symbol;Acc:MGI:2655109]
chr1	89992346	0.108551	0.280215	-0.171663	0.0609161	-2.81803	0.0147151	0.0110535	0.0048319	1	intron (ENSMUST00000097656, intron 2 of 5)	22230	ENSMUST00000154228	chr1-89992163-89992477-CpG:_27-CGI	0	ENSMUSG00000067081	Asb18	ankyrin repeat and SOCS box-containing 18 [Source:MGI Symbol;Acc:MGI:2655109]
chr1	89993097	0.256505	0.406336	-0.149831	0.0641016	-2.3374	0.0147118	0.0110192	0.0194184	1	exon (ENSMUST00000154228, exon 2 of 4)	21479	ENSMUST00000154228	chr1-89992933-89993202-CpG:_24-CGI	0	ENSMUSG00000067081	Asb18	ankyrin repeat and SOCS box-containing 18 [Source:MGI Symbol;Acc:MGI:2655109]
chr1	90060921	0.210727	0.313055	-0.102327	0.0479489	-2.13409	0.0107186	0.00871423	0.0328351	1	intron (ENSMUST00000113094, intron 15 of 18)	-46256	ENSMUST00000097656	chr1-89992933-89993202-CpG:_24-CGI	-67720	ENSMUSG00000026301	Iqca	IQ motif containing with AAA domain [Source:MGI Symbol;Acc:MGI:1922168]
chr1	90060931	0.416409	0.538	-0.121591	0.0549846	-2.21137	0.0122357	0.00738047	0.0270102	1	intron (ENSMUST00000113094, intron 15 of 18)	-46266	ENSMUST00000097656	chr1-89992933-89993202-CpG:_24-CGI	-67730	ENSMUSG00000026301	Iqca	IQ motif containing with AAA domain [Source:MGI Symbol;Acc:MGI:1922168]
chr1	90157751	0.786753	0.930901	-0.144148	0.057193	-2.52038	0.013659	0.0127903	0.0117229	1	Intergenic	-4351	ENSMUST00000113094	chr1-89992933-89993202-CpG:_24-CGI	-164550	NA	NA	NA
chr1	90160120	0.107987	0.267377	-0.15939	0.0524593	-3.03835	0.0123438	0.0112978	0.00237875	1	Intergenic	-6720	ENSMUST00000113094	chr1-89992933-89993202-CpG:_24-CGI	-166919	NA	NA	NA
chr1	90160286	0.286712	0.470475	-0.183763	0.0803487	-2.28707	0.0234569	0.015515	0.0221918	1	Intergenic	-6886	ENSMUST00000113094	chr1-89992933-89993202-CpG:_24-CGI	-167085	NA	NA	NA
chr1	90222377	0.837097	0.647765	0.189332	0.0804626	2.35304	0.0161952	0.0175592	0.0186204	1	Intergenic	18372	ENSMUST00000159654	chr1-89992933-89993202-CpG:_24-CGI	-229176	NA	NA	NA
chr1	90234556	0.405834	0.603199	-0.197365	0.0657905	-2.9999	0.0155111	0.0107278	0.00270068	1	Intergenic	30551	ENSMUST00000159654	chr1-89992933-89993202-CpG:_24-CGI	-241355	NA	NA	NA
chr1	90234661	0.3393	0.520222	-0.180922	0.079189	-2.28469	0.0289384	0.0171379	0.0223311	1	Intergenic	30656	ENSMUST00000159654	chr1-89992933-89993202-CpG:_24-CGI	-241460	NA	NA	NA
chr1	90234678	0.136106	0.246533	-0.110427	0.0456312	-2.41998	0.0118145	0.00867829	0.0155213	1	Intergenic	30673	ENSMUST00000159654	chr1-89992933-89993202-CpG:_24-CGI	-241477	NA	NA	NA
chr1	90272912	0.639498	0.774324	-0.134827	0.0677835	-1.98908	0.0164475	0.0122508	0.0466927	1	Intergenic	-54399	ENSMUST00000184315	chr1-89992933-89993202-CpG:_24-CGI	-279711	NA	NA	NA
chr1	90277844	0.477557	0.674728	-0.197171	0.0885862	-2.22575	0.0172301	0.0141258	0.0260308	1	Intergenic	-49467	ENSMUST00000184315	chr1-89992933-89993202-CpG:_24-CGI	-284643	NA	NA	NA
chr1	90405660	0.772729	0.657754	0.114975	0.0539802	2.12995	0.0110769	0.0112151	0.0331757	1	Intergenic	78349	ENSMUST00000184315	chr1-90603176-90603710-CpG:_58-CGI	197516	NA	NA	NA
chr1	90412473	0.742313	0.551373	0.19094	0.0680761	2.8048	0.013009	0.0103435	0.00503484	1	Intergenic	85162	ENSMUST00000184315	chr1-90603176-90603710-CpG:_58-CGI	190703	NA	NA	NA
chr1	90413065	0.541156	0.725323	-0.184168	0.0622159	-2.96014	0.0118151	0.0103429	0.00307501	1	Intergenic	85754	ENSMUST00000184315	chr1-90603176-90603710-CpG:_58-CGI	190111	NA	NA	NA
chr1	90424000	0.20527	0.0782849	0.126985	0.0518676	2.44825	0.0160047	0.00903934	0.0143552	1	Intergenic	96689	ENSMUST00000184315	chr1-90603176-90603710-CpG:_58-CGI	179176	NA	NA	NA
chr1	90445264	0.517066	0.721408	-0.204342	0.0777147	-2.62939	0.0214843	0.0125685	0.00855391	1	Intergenic	117953	ENSMUST00000184315	chr1-90603176-90603710-CpG:_58-CGI	157912	NA	NA	NA
chr1	90519408	0.719943	0.819966	-0.100023	0.0440718	-2.26956	0.00946558	0.00880619	0.0232344	1	Intergenic	-84016	ENSMUST00000036153	chr1-90603176-90603710-CpG:_58-CGI	83768	NA	NA	NA
chr1	90557233	0.802714	0.927422	-0.124707	0.0518039	-2.4073	0.0157534	0.0164766	0.0160711	1	Intergenic	-46191	ENSMUST00000036153	chr1-90603176-90603710-CpG:_58-CGI	45943	NA	NA	NA
chr1	90592876	0.237996	0.408585	-0.170589	0.0631088	-2.7031	0.0191664	0.00910936	0.00686965	1	Intergenic	-10548	ENSMUST00000036153	chr1-90603176-90603710-CpG:_58-CGI	10300	NA	NA	NA
chr1	90627451	0.423223	0.580411	-0.157188	0.0785191	-2.00191	0.0130914	0.0109164	0.0452945	1	Intergenic	24027	ENSMUST00000036153	chr1-90603176-90603710-CpG:_58-CGI	-23742	NA	NA	NA
chr1	90627656	0.823579	0.936286	-0.112707	0.0540903	-2.08368	0.0214177	0.0142027	0.0371893	1	Intergenic	24232	ENSMUST00000036153	chr1-90603176-90603710-CpG:_58-CGI	-23947	NA	NA	NA
chr1	90840148	0.47268	0.642635	-0.169955	0.076136	-2.23226	0.0168104	0.0108138	0.025598	1	intron (ENSMUST00000097653, intron 1 of 40)	3779	ENSMUST00000130846	chr1-90998517-90999142-CpG:_79-CGI	158369	ENSMUSG00000048126	Col6a3	collagen, type VI, alpha 3 [Source:MGI Symbol;Acc:MGI:88461]
chr1	90914798	0.458684	0.619394	-0.16071	0.0699923	-2.29611	0.0136565	0.0138008	0.0216698	1	promoter-TSS (ENSMUST00000027528)	-286	ENSMUST00000027528	chr1-90998517-90999142-CpG:_79-CGI	83719	ENSMUSG00000026303	Mlph	melanophilin [Source:MGI Symbol;Acc:MGI:2176380]
chr1	90914807	0.257828	0.458586	-0.200758	0.0583343	-3.44151	0.0107394	0.00904017	0.000578473	0.974893	promoter-TSS (ENSMUST00000027528)	-277	ENSMUST00000027528	chr1-90998517-90999142-CpG:_79-CGI	83710	ENSMUSG00000026303	Mlph	melanophilin [Source:MGI Symbol;Acc:MGI:2176380]
chr1	90957175	0.322259	0.460577	-0.138318	0.0682034	-2.02802	0.00970622	0.0207414	0.0425578	1	TTS (ENSMUST00000131428)	4068	ENSMUST00000166281	chr1-90998517-90999142-CpG:_79-CGI	41342	ENSMUSG00000026304	Rab17	RAB17, member RAS oncogene family [Source:MGI Symbol;Acc:MGI:104640]
chr1	91065603	0.56199	0.738288	-0.176298	0.0851938	-2.06938	0.0281836	0.0117307	0.0385108	1	intron (ENSMUST00000097650, intron 1 of 22)	12160	ENSMUST00000097650	chr1-91052628-91053202-CpG:_46-CGI	-12402	ENSMUSG00000026305	Lrrfip1	leucine rich repeat (in FLII) interacting protein 1 [Source:MGI Symbol;Acc:MGI:1342770]
chr1	91102105	0.528415	0.34339	0.185025	0.0647174	2.85896	0.0110128	0.0109018	0.00425029	1	intron (ENSMUST00000097649, intron 4 of 7)	-42997	ENSMUST00000094698	chr1-91052628-91053202-CpG:_46-CGI	-48904	ENSMUSG00000026305	Lrrfip1	leucine rich repeat (in FLII) interacting protein 1 [Source:MGI Symbol;Acc:MGI:1342770]
chr1	91144928	0.590831	0.770836	-0.180005	0.0658348	-2.73419	0.0162132	0.0119997	0.00625343	1	promoter-TSS (ENSMUST00000094698)	-174	ENSMUST00000094698	chr1-91052628-91053202-CpG:_46-CGI	-91727	ENSMUSG00000070732	Rbm44	RNA binding motif protein 44 [Source:MGI Symbol;Acc:MGI:2685663]
chr1	91145447	0.501004	0.672303	-0.171299	0.0797672	-2.14749	0.0145902	0.0129409	0.0317543	1	intron (ENSMUST00000094698, intron 1 of 15)	345	ENSMUST00000094698	chr1-91052628-91053202-CpG:_46-CGI	-92246	ENSMUSG00000070732	Rbm44	RNA binding motif protein 44 [Source:MGI Symbol;Acc:MGI:2685663]
chr1	91177459	0.77113	0.898857	-0.127726	0.0465851	-2.74179	0.00979521	0.013282	0.00611055	1	Intergenic	-2362	ENSMUST00000097648	chr1-91250291-91250853-CpG:_82-CGI	72832	NA	NA	NA
chr1	91181148	0.754006	0.882824	-0.128818	0.053988	-2.38605	0.0122881	0.00984088	0.0170303	1	intron (ENSMUST00000097648, intron 1 of 2)	1327	ENSMUST00000165855	chr1-91250291-91250853-CpG:_82-CGI	69143	ENSMUSG00000034353	Ramp1	receptor (calcitonin) activity modifying protein 1 [Source:MGI Symbol;Acc:MGI:1858418]
chr1	91192174	0.709805	0.525818	0.183988	0.0610256	3.01493	0.0106137	0.0109629	0.0025704	1	intron (ENSMUST00000097648, intron 1 of 2)	12353	ENSMUST00000165855	chr1-91250291-91250853-CpG:_82-CGI	58117	ENSMUSG00000034353	Ramp1	receptor (calcitonin) activity modifying protein 1 [Source:MGI Symbol;Acc:MGI:1858418]
chr1	91251682	0.256832	0.391396	-0.134565	0.0598601	-2.24798	0.015793	0.0090583	0.0245772	1	intron (ENSMUST00000171112, intron 1 of 10)	1117	ENSMUST00000171112	chr1-91250291-91250853-CpG:_82-CGI	-830	ENSMUSG00000034343	Ube2f	ubiquitin-conjugating enzyme E2F (putative) [Source:MGI Symbol;Acc:MGI:1915171]
chr1	91299046	0.565333	0.789218	-0.223885	0.077872	-2.87503	0.0183273	0.0122857	0.00403985	1	promoter-TSS (ENSMUST00000145843)	620	ENSMUST00000142802	chr1-91297895-91298794-CpG:_68-CGI	-253	ENSMUSG00000026307	Scly	selenocysteine lyase [Source:MGI Symbol;Acc:MGI:1355310]
chr1	91342888	0.443599	0.695166	-0.251567	0.0838489	-3.00024	0.0150675	0.0116094	0.00269767	1	intron (ENSMUST00000088904, intron 8 of 8)	-8127	ENSMUST00000027533	chr1-91344457-91345817-CpG:_109-CGI	1569	ENSMUSG00000049515	Espnl	espin-like [Source:MGI Symbol;Acc:MGI:2685402]
chr1	91344561	0.37612	0.675381	-0.299261	0.0791525	-3.78082	0.0135454	0.0137887	0.000156315	0.687983	exon (ENSMUST00000176156, exon 8 of 8)	-6454	ENSMUST00000027533	chr1-91344457-91345817-CpG:_109-CGI	0	ENSMUSG00000049515	Espnl	espin-like [Source:MGI Symbol;Acc:MGI:2685402]
chr1	91346016	0.527962	0.698123	-0.170161	0.0757051	-2.24768	0.0137699	0.0123585	0.0245966	1	TTS (ENSMUST00000176156)	-4999	ENSMUST00000027533	chr1-91344457-91345817-CpG:_109-CGI	-200	ENSMUSG00000049515	Espnl	espin-like [Source:MGI Symbol;Acc:MGI:2685402]
chr1	91380850	0.665524	0.8041	-0.138575	0.0685393	-2.02184	0.0139907	0.0157448	0.0431933	1	intron (ENSMUST00000027534, intron 9 of 11)	14421	ENSMUST00000086861	chr1-91366303-91366752-CpG:_59-CGI	-14099	ENSMUSG00000026309	Ilkap	integrin-linked kinase-associated serine/threonine phosphatase 2C [Source:MGI Symbol;Acc:MGI:1914694]
chr1	91412450	0.130137	0.237992	-0.107855	0.0466274	-2.31312	0.0107489	0.00965662	0.0207161	1	exon (ENSMUST00000132188, exon 3 of 3)	757	ENSMUST00000155752	chr1-91412380-91413380-CpG:_94-CGI	0	ENSMUSG00000067071	Hes6	hairy and enhancer of split 6 [Source:MGI Symbol;Acc:MGI:1859852]
chr1	91420363	0.502319	0.335	0.16732	0.0795862	2.10237	0.024924	0.0140949	0.0355208	1	intron (ENSMUST00000069620, intron 21 of 22)	-6326	ENSMUST00000150520	chr1-91414213-91414442-CpG:_26-CGI	-5922	ENSMUSG00000055866	Per2	period circadian clock 2 [Source:MGI Symbol;Acc:MGI:1195265]
chr1	91449825	0.821275	0.926159	-0.104883	0.041803	-2.50899	0.0102611	0.0132923	0.0121077	1	exon (ENSMUST00000069620, exon 3 of 23)	9504	ENSMUST00000069620	chr1-91458999-91459734-CpG:_73-CGI	9174	ENSMUSG00000055866	Per2	period circadian clock 2 [Source:MGI Symbol;Acc:MGI:1195265]
chr1	91455079	0.747866	0.602441	0.145425	0.0562031	2.5875	0.00914656	0.0137371	0.00966759	1	intron (ENSMUST00000069620, intron 1 of 22)	4250	ENSMUST00000069620	chr1-91458999-91459734-CpG:_73-CGI	3920	ENSMUSG00000055866	Per2	period circadian clock 2 [Source:MGI Symbol;Acc:MGI:1195265]
chr1	91455579	0.589314	0.750287	-0.160973	0.0723168	-2.22594	0.0187804	0.0114767	0.0260185	1	intron (ENSMUST00000069620, intron 1 of 22)	3750	ENSMUST00000069620	chr1-91458999-91459734-CpG:_73-CGI	3420	ENSMUSG00000055866	Per2	period circadian clock 2 [Source:MGI Symbol;Acc:MGI:1195265]
chr1	91456511	0.206969	0.311192	-0.104223	0.0470885	-2.21334	0.00950587	0.00756362	0.026874	1	intron (ENSMUST00000069620, intron 1 of 22)	2818	ENSMUST00000069620	chr1-91458999-91459734-CpG:_73-CGI	2488	ENSMUSG00000055866	Per2	period circadian clock 2 [Source:MGI Symbol;Acc:MGI:1195265]
chr1	91466455	0.855612	0.710326	0.145285	0.0724002	2.00669	0.0155508	0.0137491	0.0447821	1	Intergenic	-7126	ENSMUST00000069620	chr1-91458999-91459734-CpG:_73-CGI	-6722	NA	NA	NA
chr1	91534100	0.451675	0.620088	-0.168413	0.0763769	-2.20503	0.0132828	0.021756	0.0274522	1	Intergenic	-6464	ENSMUST00000027538	chr1-91540317-91541072-CpG:_70-CGI	6217	NA	NA	NA
chr1	91534106	0.455285	0.598016	-0.142731	0.0657593	-2.1705	0.012014	0.00976986	0.0299689	1	Intergenic	-6458	ENSMUST00000027538	chr1-91540317-91541072-CpG:_70-CGI	6211	NA	NA	NA
chr1	91534168	0.422439	0.598578	-0.176139	0.0625595	-2.81555	0.0107752	0.00928943	0.00486938	1	Intergenic	-6396	ENSMUST00000027538	chr1-91540317-91541072-CpG:_70-CGI	6149	NA	NA	NA
chr1	91602264	0.719514	0.845824	-0.12631	0.0551025	-2.29228	0.0128659	0.0102038	0.0218897	1	Intergenic	61185	ENSMUST00000086843	chr1-91540317-91541072-CpG:_70-CGI	-61193	NA	NA	NA
chr1	91742852	0.850874	0.971535	-0.120661	0.0464287	-2.59885	0.0137299	0.0127377	0.00935376	1	Intergenic	-58608	ENSMUST00000007949	chr1-91800886-91802681-CpG:_135-CGI	58034	NA	NA	NA
chr1	91755075	0.198788	0.352422	-0.153634	0.0699695	-2.19573	0.0147079	0.011534	0.028111	1	Intergenic	-46385	ENSMUST00000007949	chr1-91800886-91802681-CpG:_135-CGI	45811	NA	NA	NA
chr1	91755087	0.0965004	0.239433	-0.142933	0.0612477	-2.33369	0.0259318	0.0108402	0.0196121	1	Intergenic	-46373	ENSMUST00000007949	chr1-91800886-91802681-CpG:_135-CGI	45799	NA	NA	NA
chr1	91755091	0.0722427	0.220106	-0.147863	0.0525947	-2.81138	0.0127428	0.0107023	0.00493301	1	Intergenic	-46369	ENSMUST00000007949	chr1-91800886-91802681-CpG:_135-CGI	45795	NA	NA	NA
chr1	91799739	0.522949	0.359695	0.163254	0.0720434	2.26606	0.0237076	0.00829893	0.0234479	1	Intergenic	-1721	ENSMUST00000007949	chr1-91800886-91802681-CpG:_135-CGI	1147	NA	NA	NA
chr1	91800764	0.0749217	0.183319	-0.108397	0.0490874	-2.20825	0.0298128	0.00912612	0.0272271	1	promoter-TSS (ENSMUST00000007949)	-696	ENSMUST00000007949	chr1-91800886-91802681-CpG:_135-CGI	122	ENSMUSG00000007805	Twist2	twist basic helix-loop-helix transcription factor 2 [Source:MGI Symbol;Acc:MGI:104685]
chr1	91802487	0.191325	0.0666025	0.124723	0.0538924	2.31429	0.0142316	0.0125158	0.0206517	1	intron (ENSMUST00000007949, intron 1 of 1)	1027	ENSMUST00000007949	chr1-91800886-91802681-CpG:_135-CGI	0	ENSMUSG00000007805	Twist2	twist basic helix-loop-helix transcription factor 2 [Source:MGI Symbol;Acc:MGI:104685]
chr1	91802524	0.019139	0.147385	-0.128246	0.0463469	-2.7671	0.0169494	0.0132686	0.00565582	1	intron (ENSMUST00000007949, intron 1 of 1)	1064	ENSMUST00000007949	chr1-91800886-91802681-CpG:_135-CGI	0	ENSMUSG00000007805	Twist2	twist basic helix-loop-helix transcription factor 2 [Source:MGI Symbol;Acc:MGI:104685]
chr1	91802816	0.421746	0.574454	-0.152707	0.0751318	-2.03253	0.0231912	0.00922672	0.0421003	1	intron (ENSMUST00000007949, intron 1 of 1)	1356	ENSMUST00000007949	chr1-91800886-91802681-CpG:_135-CGI	-136	ENSMUSG00000007805	Twist2	twist basic helix-loop-helix transcription factor 2 [Source:MGI Symbol;Acc:MGI:104685]
chr1	91955392	0.515016	0.775716	-0.2607	0.0755708	-3.44974	0.01345	0.0111944	0.000561128	0.96792	intron (ENSMUST00000008995, intron 20 of 25)	-24217	ENSMUST00000097644	chr1-91800886-91802681-CpG:_135-CGI	-152712	ENSMUSG00000026313	Hdac4	histone deacetylase 4 [Source:MGI Symbol;Acc:MGI:3036234]
chr1	91993889	0.57299	0.714117	-0.141127	0.0697171	-2.02428	0.0130517	0.00992292	0.0429411	1	intron (ENSMUST00000008995, intron 6 of 25)	4839	ENSMUST00000181260	chr1-92179620-92181074-CpG:_106-CGI	185731	ENSMUSG00000026313	Hdac4	histone deacetylase 4 [Source:MGI Symbol;Acc:MGI:3036234]
chr1	92088410	0.381128	0.514619	-0.133492	0.0627424	-2.12761	0.0144606	0.0101996	0.0333694	1	intron (ENSMUST00000008995, intron 1 of 25)	59982	ENSMUST00000008995	chr1-92179620-92181074-CpG:_106-CGI	91210	ENSMUSG00000026313	Hdac4	histone deacetylase 4 [Source:MGI Symbol;Acc:MGI:3036234]
chr1	92116196	0.450735	0.620578	-0.169843	0.064197	-2.64566	0.0112845	0.00953827	0.00815314	1	intron (ENSMUST00000008995, intron 1 of 25)	32196	ENSMUST00000008995	chr1-92179620-92181074-CpG:_106-CGI	63424	ENSMUSG00000026313	Hdac4	histone deacetylase 4 [Source:MGI Symbol;Acc:MGI:3036234]
chr1	92142969	0.751671	0.910431	-0.158761	0.058757	-2.70199	0.0180449	0.0167299	0.0068926	1	intron (ENSMUST00000008995, intron 1 of 25)	5423	ENSMUST00000008995	chr1-92179620-92181074-CpG:_106-CGI	36651	ENSMUSG00000026313	Hdac4	histone deacetylase 4 [Source:MGI Symbol;Acc:MGI:3036234]
chr1	92332437	0.755806	0.569206	0.1866	0.081571	2.28758	0.0149543	0.0264705	0.0221619	1	Intergenic	128279	ENSMUST00000153897	chr1-92473460-92473964-CpG:_61-CGI	141023	NA	NA	NA
chr1	92332454	0.816204	0.662413	0.153791	0.0747601	2.05713	0.0191721	0.0187571	0.0396739	1	Intergenic	128262	ENSMUST00000153897	chr1-92473460-92473964-CpG:_61-CGI	141006	NA	NA	NA
chr1	92348754	0.439058	0.566519	-0.127461	0.0572953	-2.22463	0.00907567	0.0115315	0.0261058	1	Intergenic	111962	ENSMUST00000153897	chr1-92473460-92473964-CpG:_61-CGI	124706	NA	NA	NA
chr1	92366095	0.406964	0.550315	-0.143351	0.0635874	-2.25439	0.0131501	0.0129043	0.0241714	1	Intergenic	94621	ENSMUST00000153897	chr1-92473460-92473964-CpG:_61-CGI	107365	NA	NA	NA
chr1	92366151	0.455982	0.589244	-0.133262	0.0602409	-2.21215	0.00961963	0.0103979	0.0269566	1	Intergenic	94565	ENSMUST00000153897	chr1-92473460-92473964-CpG:_61-CGI	107309	NA	NA	NA
chr1	92471388	0.995132	0.894259	0.100873	0.0342536	2.94488	0.0234987	0.0162773	0.00323076	1	intron (ENSMUST00000027478, intron 1 of 9)	2471	ENSMUST00000027478	chr1-92473460-92473964-CpG:_61-CGI	2072	ENSMUSG00000026260	Ndufa10	NADH dehydrogenase (ubiquinone) 1 alpha subcomplex 10 [Source:MGI Symbol;Acc:MGI:1914523]
chr1	92471391	0.968401	0.849533	0.118868	0.0394966	3.00958	0.011162	0.0130619	0.00261609	1	intron (ENSMUST00000027478, intron 1 of 9)	2468	ENSMUST00000027478	chr1-92473460-92473964-CpG:_61-CGI	2069	ENSMUSG00000026260	Ndufa10	NADH dehydrogenase (ubiquinone) 1 alpha subcomplex 10 [Source:MGI Symbol;Acc:MGI:1914523]
chr1	92520166	0.581013	0.416353	0.164659	0.0692148	2.37896	0.0194073	0.00846264	0.0173614	1	Intergenic	-1652	ENSMUST00000062353	chr1-92473460-92473964-CpG:_61-CGI	-46203	NA	NA	NA
chr1	92647777	0.335493	0.473324	-0.137831	0.0591455	-2.33038	0.0109711	0.010291	0.0197862	1	exon (ENSMUST00000159803, exon 1 of 4)	476	ENSMUST00000159803	chr1-92641726-92642045-CpG:_33-CGI	-5733	ENSMUSG00000044055	Otos	otospiralin [Source:MGI Symbol;Acc:MGI:2672814]
chr1	92648439	0.340439	0.528346	-0.187907	0.0629005	-2.98737	0.0133889	0.0120683	0.00281391	1	promoter-TSS (ENSMUST00000159803)	-186	ENSMUST00000159803	chr1-92641726-92642045-CpG:_33-CGI	-6395	ENSMUSG00000044055	Otos	otospiralin [Source:MGI Symbol;Acc:MGI:2672814]
chr1	92710079	0.769335	0.593999	0.175336	0.0557632	3.14429	0.012465	0.00782299	0.0016649	1	Intergenic	-61239	ENSMUST00000053144	chr1-92641726-92642045-CpG:_33-CGI	-68035	NA	NA	NA
chr1	92710710	0.211368	0.415217	-0.203849	0.07691	-2.65049	0.0141498	0.0181	0.00803743	1	Intergenic	-61870	ENSMUST00000053144	chr1-92641726-92642045-CpG:_33-CGI	-68666	NA	NA	NA
chr1	92774633	0.305822	0.190493	0.115329	0.0579884	1.98883	0.0113559	0.00907458	0.0467198	1	Intergenic	-57011	ENSMUST00000045970	chr1-92831246-92831553-CpG:_23-CGI	56613	NA	NA	NA
chr1	92830291	0.857686	0.72153	0.136156	0.0619438	2.19806	0.0294644	0.0109949	0.027945	1	Intergenic	-1353	ENSMUST00000045970	chr1-92831246-92831553-CpG:_23-CGI	955	NA	NA	NA
chr1	92847559	0.193576	0.398813	-0.205237	0.0797299	-2.57415	0.0146028	0.0134143	0.0100485	1	intron (ENSMUST00000045970, intron 1 of 8)	15915	ENSMUST00000045970	chr1-92848434-92848783-CpG:_29-CGI	875	ENSMUSG00000034220	Gpc1	glypican 1 [Source:MGI Symbol;Acc:MGI:1194891]
chr1	92848097	0.608257	0.723556	-0.115298	0.0554083	-2.08088	0.00967425	0.00857189	0.0374445	1	intron (ENSMUST00000045970, intron 1 of 8)	16453	ENSMUST00000045970	chr1-92848434-92848783-CpG:_29-CGI	337	ENSMUSG00000034220	Gpc1	glypican 1 [Source:MGI Symbol;Acc:MGI:1194891]
chr1	92856694	0.864287	0.747488	0.116799	0.0587206	1.98907	0.0169462	0.0108431	0.0466938	1	intron (ENSMUST00000045970, intron 4 of 8)	25050	ENSMUST00000045970	chr1-92848434-92848783-CpG:_29-CGI	-7912	ENSMUSG00000034220	Gpc1	glypican 1 [Source:MGI Symbol;Acc:MGI:1194891]
chr1	92902428	0.845893	0.646375	0.199518	0.0699324	2.85301	0.0131825	0.0220165	0.00433072	1	intron (ENSMUST00000112998, intron 2 of 17)	477	ENSMUST00000160548	chr1-92906972-92907592-CpG:_70-CGI	4544	ENSMUSG00000034212	Ankmy1	ankyrin repeat and MYND domain containing 1 [Source:MGI Symbol;Acc:MGI:3045261]
chr1	92903240	0.465862	0.664476	-0.198614	0.091617	-2.16788	0.0198313	0.0142914	0.030168	1	promoter-TSS (ENSMUST00000160548)	-335	ENSMUST00000112998	chr1-92906972-92907592-CpG:_70-CGI	3732	ENSMUSG00000034212	Ankmy1	ankyrin repeat and MYND domain containing 1 [Source:MGI Symbol;Acc:MGI:3045261]
chr1	92912089	0.326071	0.462365	-0.136293	0.060202	-2.26394	0.0117534	0.0121187	0.0235781	1	exon (ENSMUST00000180306, exon 1 of 1)	881	ENSMUST00000179993	chr1-92910510-92911527-CpG:_101-CGI	-563	ENSMUSG00000026269	Rnpepl1	arginyl aminopeptidase (aminopeptidase B)-like 1 [Source:MGI Symbol;Acc:MGI:1914170]
chr1	92949503	0.881275	0.751688	0.129587	0.0564054	2.29743	0.012546	0.0151324	0.0215945	1	Intergenic	2619	ENSMUST00000136598	chr1-92934261-92934948-CpG:_63-CGI	-14556	NA	NA	NA
chr1	92949641	0.217934	0.0828128	0.135121	0.0571736	2.36335	0.0248603	0.0141436	0.0181106	1	Intergenic	2757	ENSMUST00000136598	chr1-92934261-92934948-CpG:_63-CGI	-14694	NA	NA	NA
chr1	92979127	0.0759722	0.215485	-0.139513	0.0553944	-2.51854	0.01217	0.0159963	0.0117844	1	5' UTR (ENSMUST00000169198, exon 1 of 2)	225	ENSMUST00000169198	chr1-92934261-92934948-CpG:_63-CGI	-44180	ENSMUSG00000026271	Gpr35	G protein-coupled receptor 35 [Source:MGI Symbol;Acc:MGI:1929509]
chr1	92979142	0.174489	0.341439	-0.16695	0.0645433	-2.58664	0.0122472	0.0123163	0.00969176	1	5' UTR (ENSMUST00000169198, exon 1 of 2)	240	ENSMUST00000169198	chr1-92934261-92934948-CpG:_63-CGI	-44195	ENSMUSG00000026271	Gpr35	G protein-coupled receptor 35 [Source:MGI Symbol;Acc:MGI:1929509]
chr1	92979160	0.116297	0.262075	-0.145779	0.0582135	-2.50421	0.0143706	0.0133349	0.0122724	1	5' UTR (ENSMUST00000169198, exon 1 of 2)	258	ENSMUST00000169198	chr1-92934261-92934948-CpG:_63-CGI	-44213	ENSMUSG00000026271	Gpr35	G protein-coupled receptor 35 [Source:MGI Symbol;Acc:MGI:1929509]
chr1	93070021	0.687776	0.931773	-0.243997	0.057595	-4.23643	0.0123009	0.0132048	2.27e-05	0.332007	intron (ENSMUST00000171796, intron 10 of 47)	12399	ENSMUST00000086819	chr1-93100328-93100711-CpG:_33-CGI	30307	ENSMUSG00000014602	Kif1a	kinesin family member 1A [Source:MGI Symbol;Acc:MGI:108391]
chr1	93102613	0.488601	0.619441	-0.13084	0.0517316	-2.52921	0.00910477	0.00766553	0.0114321	1	promoter-TSS (ENSMUST00000171556)	-749	ENSMUST00000171796	chr1-93101580-93102109-CpG:_44-CGI	-505	ENSMUSG00000014602	Kif1a	kinesin family member 1A [Source:MGI Symbol;Acc:MGI:108391]
chr1	93128526	0.473569	0.606633	-0.133065	0.0621059	-2.14255	0.0131965	0.0101338	0.0321494	1	Intergenic	-6718	ENSMUST00000027491	chr1-93101580-93102109-CpG:_44-CGI	-26418	NA	NA	NA
chr1	93128631	0.629338	0.770029	-0.140691	0.0640299	-2.19728	0.0248032	0.00674152	0.0280008	1	Intergenic	-6613	ENSMUST00000027491	chr1-93101580-93102109-CpG:_44-CGI	-26523	NA	NA	NA
chr1	93136115	0.752509	0.631898	0.12061	0.0554893	2.17358	0.00949905	0.0127804	0.0297369	1	intron (ENSMUST00000027491, intron 2 of 10)	871	ENSMUST00000027491	chr1-93101580-93102109-CpG:_44-CGI	-34007	ENSMUSG00000026272	Agxt	alanine-glyoxylate aminotransferase [Source:MGI Symbol;Acc:MGI:1329033]
chr1	93176390	0.00412092	0.178841	-0.17472	0.0464935	-3.75795	0.0212681	0.0139905	0.000171311	0.70185	Intergenic	-15443	ENSMUST00000043718	chr1-93176597-93176931-CpG:_34-CGI	207	NA	NA	NA
chr1	93197320	0.94493	0.811731	0.133199	0.0533452	2.49692	0.018944	0.0128252	0.0125276	1	Intergenic	-18578	ENSMUST00000138595	chr1-93176597-93176931-CpG:_34-CGI	-20390	NA	NA	NA
chr1	93206520	0.560178	0.402472	0.157706	0.0799226	1.97323	0.0179473	0.0150092	0.0484689	1	Intergenic	-9378	ENSMUST00000138595	chr1-93235701-93236507-CpG:_96-CGI	29181	NA	NA	NA
chr1	93224122	0.332258	0.212396	0.119863	0.0595759	2.01193	0.0119336	0.0103546	0.0442272	1	exon (ENSMUST00000138595, exon 5 of 7)	8224	ENSMUST00000138595	chr1-93235701-93236507-CpG:_96-CGI	11579	ENSMUSG00000084989	Crocc2	ciliary rootlet coiled-coil, rootletin family member 2 [Source:MGI Symbol;Acc:MGI:3045962]
chr1	93227381	0.160204	0.261062	-0.100857	0.0495823	-2.03414	0.0115669	0.00866208	0.0419374	1	intron (ENSMUST00000138595, intron 6 of 6)	-8459	ENSMUST00000062202	chr1-93235701-93236507-CpG:_96-CGI	8320	ENSMUSG00000084989	Crocc2	ciliary rootlet coiled-coil, rootletin family member 2 [Source:MGI Symbol;Acc:MGI:3045962]
chr1	93253239	0.568823	0.729453	-0.16063	0.0770049	-2.08597	0.013091	0.0150978	0.0369809	1	intron (ENSMUST00000172289, intron 1 of 22)	17389	ENSMUST00000172289	chr1-93235701-93236507-CpG:_96-CGI	-16733	ENSMUSG00000047793	Sned1	sushi, nidogen and EGF-like domains 1 [Source:MGI Symbol;Acc:MGI:3045960]
chr1	93585033	0.869537	0.664884	0.204653	0.0661118	3.09556	0.0145092	0.0165293	0.00196439	1	intron (ENSMUST00000120301, intron 13 of 26)	40327	ENSMUST00000154008	chr1-93635101-93635978-CpG:_95-CGI	50068	ENSMUSG00000034066	Farp2	FERM, RhoGEF and pleckstrin domain protein 2 [Source:MGI Symbol;Acc:MGI:2385126]
chr1	93607620	0.819779	0.697686	0.122093	0.0594429	2.05395	0.0147779	0.00981496	0.0399803	1	exon (ENSMUST00000041983, exon 18 of 27)	17740	ENSMUST00000154008	chr1-93635101-93635978-CpG:_95-CGI	27481	ENSMUSG00000034066	Farp2	FERM, RhoGEF and pleckstrin domain protein 2 [Source:MGI Symbol;Acc:MGI:2385126]
chr1	93607684	0.786492	0.65632	0.130172	0.0528692	2.46214	0.0117224	0.00863308	0.013811	1	intron (ENSMUST00000120301, intron 18 of 26)	17676	ENSMUST00000154008	chr1-93635101-93635978-CpG:_95-CGI	27417	ENSMUSG00000034066	Farp2	FERM, RhoGEF and pleckstrin domain protein 2 [Source:MGI Symbol;Acc:MGI:2385126]
chr1	93648979	0.410997	0.738996	-0.327999	0.0824723	-3.97708	0.0133026	0.0242396	6.98e-05	0.511055	Intergenic	-13258	ENSMUST00000027498	chr1-93635101-93635978-CpG:_95-CGI	-13002	NA	NA	NA
chr1	93649987	0.69997	0.816778	-0.116808	0.0591753	-1.97394	0.0142849	0.0122503	0.0483884	1	Intergenic	-14266	ENSMUST00000027498	chr1-93635101-93635978-CpG:_95-CGI	-14010	NA	NA	NA
chr1	93668642	0.317293	0.182706	0.134587	0.0567671	2.37085	0.0113404	0.0132921	0.017747	1	Intergenic	-17051	ENSMUST00000027499	chr1-93685454-93686634-CpG:_111-CGI	16812	NA	NA	NA
chr1	93687504	0.824658	0.694963	0.129696	0.0590551	2.19618	0.0219246	0.00839657	0.0280793	1	intron (ENSMUST00000027499, intron 2 of 4)	1811	ENSMUST00000027499	chr1-93685454-93686634-CpG:_111-CGI	-871	ENSMUSG00000026278	Bok	BCL2-related ovarian killer [Source:MGI Symbol;Acc:MGI:1858494]
chr1	93753654	0.224095	0.361542	-0.137448	0.0646364	-2.12647	0.0123979	0.0153375	0.0334639	1	intron (ENSMUST00000149436, intron 1 of 5)	1183	ENSMUST00000112905	chr1-93753866-93755348-CpG:_174-CGI	212	ENSMUSG00000026280	Atg4b	autophagy related 4B, cysteine peptidase [Source:MGI Symbol;Acc:MGI:1913865]
chr1	93824390	0.501635	0.660801	-0.159166	0.0621297	-2.56183	0.0108283	0.00987217	0.0104122	1	promoter-TSS (ENSMUST00000097633)	-849	ENSMUST00000097633	chr1-93803477-93804391-CpG:_71-CGI	-20000	ENSMUSG00000073609	D2hgdh	D-2-hydroxyglutarate dehydrogenase [Source:MGI Symbol;Acc:MGI:2138209]
chr1	93917443	0.895683	0.735893	0.159791	0.0652011	2.45074	0.0190045	0.0143887	0.0142564	1	promoter-TSS (ENSMUST00000178757)	-993	ENSMUST00000178757	chr1-93940675-93940991-CpG:_21-CGI	23232	ENSMUSG00000093805	Gm9994	predicted gene 9994 [Source:MGI Symbol;Acc:MGI:3711964]
chr1	93923323	0.662438	0.516446	0.145992	0.0553947	2.63549	0.00920312	0.00860142	0.00840169	1	intron (ENSMUST00000178757, intron 1 of 3)	-4713	ENSMUST00000177958	chr1-93940675-93940991-CpG:_21-CGI	17352	ENSMUSG00000093805	Gm9994	predicted gene 9994 [Source:MGI Symbol;Acc:MGI:3711964]
chr1	93965442	0.478717	0.674302	-0.195585	0.0851785	-2.29618	0.0150821	0.0118701	0.0216655	1	Intergenic	-25066	ENSMUST00000097632	chr1-93940675-93940991-CpG:_21-CGI	-24452	NA	NA	NA
chr1	93972369	0.936096	0.740994	0.195102	0.0654404	2.98136	0.0164632	0.0142222	0.00286968	1	Intergenic	-18139	ENSMUST00000097632	chr1-93940675-93940991-CpG:_21-CGI	-31379	NA	NA	NA
chr1	94009143	0.530871	0.700915	-0.170043	0.0706986	-2.40519	0.0230742	0.00986746	0.0161641	1	exon (ENSMUST00000097632, exon 8 of 8)	-11349	ENSMUST00000050890	chr1-93940675-93940991-CpG:_21-CGI	-68153	ENSMUSG00000073608	Gm6086	predicted gene 6086 [Source:MGI Symbol;Acc:MGI:3646771]
chr1	94052146	0.709887	0.90977	-0.199883	0.0695836	-2.87255	0.0145653	0.0138525	0.00407171	1	intron (ENSMUST00000027507, intron 1 of 4)	406	ENSMUST00000027507	chr1-93940675-93940991-CpG:_21-CGI	-111156	ENSMUSG00000026285	Pdcd1	programmed cell death 1 [Source:MGI Symbol;Acc:MGI:104879]
chr1	94052572	0.487326	0.30448	0.182846	0.0771533	2.3699	0.0129612	0.0122938	0.0177927	1	promoter-TSS (ENSMUST00000027507)	-20	ENSMUST00000027507	chr1-93940675-93940991-CpG:_21-CGI	-111582	ENSMUSG00000026285	Pdcd1	programmed cell death 1 [Source:MGI Symbol;Acc:MGI:104879]
chr1	94791008	0.374616	0.491961	-0.117345	0.0536917	-2.18553	0.00849192	0.0110209	0.02885	1	Intergenic	-175305	ENSMUST00000104225	chr1-95313518-95314246-CpG:_81-CGI	522510	NA	NA	NA
chr1	94836262	0.506429	0.671247	-0.164818	0.0828322	-1.98979	0.0154367	0.0135058	0.0466142	1	Intergenic	203780	ENSMUST00000158685	chr1-95313518-95314246-CpG:_81-CGI	477256	NA	NA	NA
chr1	95375582	0.498988	0.382993	0.115994	0.0544616	2.12984	0.0086636	0.00956163	0.0331849	1	Intergenic	61955	ENSMUST00000059975	chr1-95313518-95314246-CpG:_81-CGI	-61337	NA	NA	NA
chr1	95590329	0.440973	0.583089	-0.142116	0.0568751	-2.49873	0.0111615	0.00882081	0.0124639	1	3' UTR (ENSMUST00000043336, exon 5 of 5)	77264	ENSMUST00000043336	chr1-95667365-95667768-CpG:_35-CGI	77036	ENSMUSG00000040710	St8sia4	ST8 alpha-N-acetyl-neuraminide alpha-2,8-sialyltransferase 4 [Source:MGI Symbol;Acc:MGI:106018]
chr1	95665139	0.191538	0.316468	-0.12493	0.0613313	-2.03697	0.0138457	0.0118169	0.0416529	1	intron (ENSMUST00000043336, intron 1 of 4)	2454	ENSMUST00000043336	chr1-95667365-95667768-CpG:_35-CGI	2226	ENSMUSG00000040710	St8sia4	ST8 alpha-N-acetyl-neuraminide alpha-2,8-sialyltransferase 4 [Source:MGI Symbol;Acc:MGI:106018]
chr1	95665173	0.236227	0.367876	-0.131648	0.061579	-2.13788	0.0141354	0.00967638	0.0325267	1	intron (ENSMUST00000043336, intron 1 of 4)	2420	ENSMUST00000043336	chr1-95667365-95667768-CpG:_35-CGI	2192	ENSMUSG00000040710	St8sia4	ST8 alpha-N-acetyl-neuraminide alpha-2,8-sialyltransferase 4 [Source:MGI Symbol;Acc:MGI:106018]
chr1	95666084	0.151698	0.0221658	0.129532	0.0454482	2.8501	0.0155575	0.0118756	0.00437052	1	intron (ENSMUST00000043336, intron 1 of 4)	1509	ENSMUST00000043336	chr1-95667365-95667768-CpG:_35-CGI	1281	ENSMUSG00000040710	St8sia4	ST8 alpha-N-acetyl-neuraminide alpha-2,8-sialyltransferase 4 [Source:MGI Symbol;Acc:MGI:106018]
chr1	95834836	0.458757	0.732513	-0.273757	0.0671829	-4.0748	0.0136475	0.0123246	4.61e-05	0.439652	Intergenic	-2602	ENSMUST00000179775	chr1-95667365-95667768-CpG:_35-CGI	-167069	NA	NA	NA
chr1	96007946	0.670616	0.873663	-0.203047	0.0563249	-3.60492	0.0126907	0.0109465	0.000312246	0.839276	Intergenic	-175712	ENSMUST00000179775	chr1-95667365-95667768-CpG:_35-CGI	-340179	NA	NA	NA
chr1	96799528	0.39017	0.597913	-0.207743	0.072289	-2.87378	0.012489	0.0120211	0.00405588	1	Intergenic	37498	ENSMUST00000104067	chr1-96872144-96872429-CpG:_23-CGI	72616	NA	NA	NA
chr1	97630637	0.426709	0.645887	-0.219178	0.0677244	-3.23632	0.0115843	0.0134375	0.00121083	1	Intergenic	31038	ENSMUST00000142234	chr1-97660683-97662278-CpG:_183-CGI	30046	NA	NA	NA
chr1	97630658	0.281031	0.547402	-0.266371	0.0709738	-3.7531	0.0177366	0.0106324	0.000174664	0.70373	Intergenic	31017	ENSMUST00000142234	chr1-97660683-97662278-CpG:_183-CGI	30025	NA	NA	NA
chr1	97630681	0.267383	0.452826	-0.185443	0.075547	-2.45467	0.0194005	0.0103466	0.0141014	1	Intergenic	30994	ENSMUST00000142234	chr1-97660683-97662278-CpG:_183-CGI	30002	NA	NA	NA
chr1	97729966	0.967817	0.857493	0.110324	0.0402175	2.74318	0.0159732	0.0107297	0.00608482	1	exon (ENSMUST00000112845, exon 20 of 31)	-14818	ENSMUST00000137758	chr1-97769532-97770690-CpG:_95-CGI	39566	ENSMUSG00000040648	Ppip5k2	diphosphoinositol pentakisphosphate kinase 2 [Source:MGI Symbol;Acc:MGI:2142810]
chr1	98131510	0.582753	0.707675	-0.124922	0.051431	-2.42893	0.0102331	0.00747686	0.0151435	1	Intergenic	-35865	ENSMUST00000163007	chr1-98095047-98095891-CpG:_82-CGI	-35620	NA	NA	NA
chr1	98131700	0.552618	0.727866	-0.175248	0.0778205	-2.25195	0.0130796	0.010985	0.0243253	1	Intergenic	-36055	ENSMUST00000163007	chr1-98095047-98095891-CpG:_82-CGI	-35810	NA	NA	NA
chr1	98556633	0.543151	0.690215	-0.147064	0.0604495	-2.43284	0.0107188	0.00944524	0.0149809	1	Intergenic	7183	ENSMUST00000178484	chr1-98095047-98095891-CpG:_82-CGI	-460743	NA	NA	NA
chr1	100101381	0.525153	0.707936	-0.182783	0.0859484	-2.12666	0.0285134	0.0111167	0.0334484	1	intron (ENSMUST00000086738, intron 7 of 23)	151666	ENSMUST00000157258	chr1-98095047-98095891-CpG:_82-CGI	-2005491	ENSMUSG00000067028	Cntnap5b	contactin associated protein-like 5B [Source:MGI Symbol;Acc:MGI:3664583]
chr1	101050390	0.818813	0.679584	0.13923	0.0554444	2.51116	0.0108212	0.00910161	0.0120336	1	Intergenic	188598	ENSMUST00000103851	chr1-98095047-98095891-CpG:_82-CGI	-2954500	NA	NA	NA
chr1	102264412	0.682985	0.846593	-0.163608	0.0599698	-2.72817	0.0110332	0.0134844	0.00636864	1	Intergenic	149608	ENSMUST00000157885	chr1-104768481-104768920-CpG:_32-CGI	2504069	NA	NA	NA
chr1	102301712	0.956342	0.832604	0.123738	0.05329	2.32197	0.0158734	0.0116773	0.0202344	1	Intergenic	112308	ENSMUST00000157885	chr1-104768481-104768920-CpG:_32-CGI	2466769	NA	NA	NA
chr1	102527135	0.867128	0.665864	0.201264	0.0873866	2.30315	0.0221077	0.03499	0.0212707	1	Intergenic	-113115	ENSMUST00000157885	chr1-104768481-104768920-CpG:_32-CGI	2241346	NA	NA	NA
chr1	102825332	0.0793691	0.185168	-0.105798	0.0471054	-2.246	0.0125319	0.0107824	0.0247043	1	Intergenic	128215	ENSMUST00000157283	chr1-104768481-104768920-CpG:_32-CGI	1943149	NA	NA	NA
chr1	102825661	0.532953	0.696718	-0.163765	0.0799485	-2.04838	0.0140294	0.0132904	0.0405227	1	Intergenic	127886	ENSMUST00000157283	chr1-104768481-104768920-CpG:_32-CGI	1942820	NA	NA	NA
chr1	103118227	0.409076	0.608163	-0.199088	0.0760796	-2.61683	0.0186819	0.0109799	0.00887495	1	Intergenic	118539	ENSMUST00000157969	chr1-104768481-104768920-CpG:_32-CGI	1650254	NA	NA	NA
chr1	103260117	0.565583	0.358214	0.207368	0.0762236	2.72053	0.012633	0.0115991	0.00651775	1	Intergenic	-23351	ENSMUST00000157969	chr1-104768481-104768920-CpG:_32-CGI	1508364	NA	NA	NA
chr1	103373352	0.489468	0.599961	-0.110494	0.0504859	-2.18861	0.00913777	0.00674152	0.0286253	1	Intergenic	-136586	ENSMUST00000157969	chr1-104768481-104768920-CpG:_32-CGI	1395129	NA	NA	NA
chr1	103740308	0.968178	0.866822	0.101355	0.0445823	2.27345	0.0156151	0.0127943	0.0229994	1	Intergenic	-503542	ENSMUST00000157969	chr1-104768481-104768920-CpG:_32-CGI	1028173	NA	NA	NA
chr1	104769846	0.0839026	0.189364	-0.105461	0.0536558	-1.96551	0.015888	0.0165488	0.0493552	1	intron (ENSMUST00000062528, intron 1 of 11)	1318	ENSMUST00000062528	chr1-104768481-104768920-CpG:_32-CGI	-927	ENSMUSG00000050840	Cdh20	cadherin 20 [Source:MGI Symbol;Acc:MGI:1346069]
chr1	104769859	0.117774	0.218068	-0.100294	0.0508834	-1.97106	0.010749	0.0126934	0.048717	1	intron (ENSMUST00000062528, intron 1 of 11)	1331	ENSMUST00000062528	chr1-104768481-104768920-CpG:_32-CGI	-940	ENSMUSG00000050840	Cdh20	cadherin 20 [Source:MGI Symbol;Acc:MGI:1346069]
chr1	104994395	0.0647872	0.201203	-0.136416	0.0509212	-2.67896	0.0126733	0.0114837	0.00738511	1	3' UTR (ENSMUST00000062528, exon 12 of 12)	-82063	ENSMUST00000159213	chr1-104993908-104994456-CpG:_51-CGI	0	ENSMUSG00000050840	Cdh20	cadherin 20 [Source:MGI Symbol;Acc:MGI:1346069]
chr1	105257295	0.772832	0.600838	0.171994	0.0664328	2.589	0.0127063	0.011254	0.00962548	1	Intergenic	-98711	ENSMUST00000181383	chr1-105355962-105356898-CpG:_77-CGI	98667	NA	NA	NA
chr1	105355358	0.0880311	0.213527	-0.125496	0.0540116	-2.32351	0.0222835	0.0115639	0.020152	1	promoter-TSS (ENSMUST00000181383)	-648	ENSMUST00000181383	chr1-105355962-105356898-CpG:_77-CGI	604	ENSMUSG00000097482	Gm17634	predicted gene, 17634 [Source:MGI Symbol;Acc:MGI:4937268]
chr1	105454504	0.847878	0.706262	0.141616	0.0675039	2.09789	0.0129805	0.0163805	0.0359145	1	Intergenic	-1466	ENSMUST00000086725	chr1-105355962-105356898-CpG:_77-CGI	-97607	NA	NA	NA
chr1	105563744	0.781711	0.903945	-0.122234	0.0512361	-2.3857	0.0124869	0.00954062	0.0170468	1	intron (ENSMUST00000070699, intron 21 of 28)	-10942	ENSMUST00000103811	chr1-105663826-105664647-CpG:_76-CGI	100082	ENSMUSG00000056536	Pign	phosphatidylinositol glycan anchor biosynthesis, class N [Source:MGI Symbol;Acc:MGI:1351629]
chr1	105747534	0.799273	0.917462	-0.118189	0.0556732	-2.1229	0.0130844	0.0173033	0.0337622	1	intron (ENSMUST00000086721, intron 26 of 28)	-33188	ENSMUST00000027559	chr1-105663826-105664647-CpG:_76-CGI	-82888	ENSMUSG00000026319	2310035C23Rik	RIKEN cDNA 2310035C23 gene [Source:MGI Symbol;Acc:MGI:1922832]
chr1	105781285	0.219068	0.319098	-0.10003	0.0451803	-2.21402	0.0097515	0.00674152	0.0268275	1	intron (ENSMUST00000027559, intron 1 of 9)	563	ENSMUST00000027559	chr1-105663826-105664647-CpG:_76-CGI	-116639	ENSMUSG00000026321	Tnfrsf11a	tumor necrosis factor receptor superfamily, member 11a, NFKB activator [Source:MGI Symbol;Acc:MGI:1314891]
chr1	105782318	0.552781	0.71311	-0.16033	0.0682453	-2.34931	0.0165106	0.00919365	0.018808	1	intron (ENSMUST00000027559, intron 1 of 9)	1596	ENSMUST00000027559	chr1-105663826-105664647-CpG:_76-CGI	-117672	ENSMUSG00000026321	Tnfrsf11a	tumor necrosis factor receptor superfamily, member 11a, NFKB activator [Source:MGI Symbol;Acc:MGI:1314891]
chr1	105813461	0.0868478	0.188748	-0.1019	0.0510719	-1.99523	0.0311157	0.00973151	0.0460173	1	intron (ENSMUST00000027559, intron 3 of 9)	32739	ENSMUST00000027559	chr1-105663826-105664647-CpG:_76-CGI	-148815	ENSMUSG00000026321	Tnfrsf11a	tumor necrosis factor receptor superfamily, member 11a, NFKB activator [Source:MGI Symbol;Acc:MGI:1314891]
chr1	105813750	0.183474	0.308767	-0.125292	0.0556839	-2.25006	0.0175351	0.00839045	0.0244449	1	exon (ENSMUST00000027559, exon 4 of 10)	33028	ENSMUST00000027559	chr1-105663826-105664647-CpG:_76-CGI	-149104	ENSMUSG00000026321	Tnfrsf11a	tumor necrosis factor receptor superfamily, member 11a, NFKB activator [Source:MGI Symbol;Acc:MGI:1314891]
chr1	105813760	0.160042	0.263768	-0.103726	0.0502516	-2.06413	0.0136757	0.00806054	0.0390053	1	exon (ENSMUST00000027559, exon 4 of 10)	33038	ENSMUST00000027559	chr1-105663826-105664647-CpG:_76-CGI	-149114	ENSMUSG00000026321	Tnfrsf11a	tumor necrosis factor receptor superfamily, member 11a, NFKB activator [Source:MGI Symbol;Acc:MGI:1314891]
chr1	105813779	0.230806	0.356856	-0.12605	0.0624608	-2.01807	0.0180015	0.00947617	0.0435842	1	exon (ENSMUST00000027559, exon 4 of 10)	33057	ENSMUST00000027559	chr1-105663826-105664647-CpG:_76-CGI	-149133	ENSMUSG00000026321	Tnfrsf11a	tumor necrosis factor receptor superfamily, member 11a, NFKB activator [Source:MGI Symbol;Acc:MGI:1314891]
chr1	105813799	0.0659997	0.192308	-0.126308	0.0537034	-2.35195	0.0172043	0.0204818	0.0186751	1	intron (ENSMUST00000027559, intron 4 of 9)	33077	ENSMUST00000027559	chr1-105663826-105664647-CpG:_76-CGI	-149153	ENSMUSG00000026321	Tnfrsf11a	tumor necrosis factor receptor superfamily, member 11a, NFKB activator [Source:MGI Symbol;Acc:MGI:1314891]
chr1	105844707	0.0750958	0.221591	-0.146495	0.0570481	-2.56792	0.0134564	0.01142	0.010231	1	exon (ENSMUST00000027559, exon 10 of 10)	63985	ENSMUST00000027559	chr1-105989879-105991754-CpG:_182-CGI	145172	ENSMUSG00000026321	Tnfrsf11a	tumor necrosis factor receptor superfamily, member 11a, NFKB activator [Source:MGI Symbol;Acc:MGI:1314891]
chr1	105844821	0.434184	0.291973	0.142211	0.0715055	1.98881	0.0229859	0.0106345	0.0467224	1	exon (ENSMUST00000027559, exon 10 of 10)	64099	ENSMUST00000027559	chr1-105989879-105991754-CpG:_182-CGI	145058	ENSMUSG00000026321	Tnfrsf11a	tumor necrosis factor receptor superfamily, member 11a, NFKB activator [Source:MGI Symbol;Acc:MGI:1314891]
chr1	105900663	0.958475	0.856918	0.101557	0.0481868	2.10757	0.0113457	0.0253737	0.0350684	1	Intergenic	-44890	ENSMUST00000158581	chr1-105989879-105991754-CpG:_182-CGI	89216	NA	NA	NA
chr1	105900674	0.850837	0.726919	0.123918	0.053955	2.29669	0.0122039	0.0117453	0.0216366	1	Intergenic	-44879	ENSMUST00000158581	chr1-105989879-105991754-CpG:_182-CGI	89205	NA	NA	NA
chr1	106037354	0.437499	0.639177	-0.201678	0.0600862	-3.35648	0.0110512	0.00848094	0.000789421	1	Intergenic	25611	ENSMUST00000131830	chr1-105993773-105994038-CpG:_33-CGI	-43317	NA	NA	NA
chr1	106071255	0.32899	0.177012	0.151978	0.0721996	2.10497	0.0139833	0.0104205	0.0352937	1	Intergenic	-18812	ENSMUST00000180947	chr1-105993773-105994038-CpG:_33-CGI	-77218	NA	NA	NA
chr1	106155120	0.551081	0.397736	0.153345	0.0763464	2.00855	0.0155759	0.0106573	0.0445852	1	Intergenic	-16631	ENSMUST00000061047	chr1-106171429-106173330-CpG:_184-CGI	16309	NA	NA	NA
chr1	106155387	0.342865	0.238109	0.104756	0.0494646	2.1178	0.0103211	0.00765661	0.0341921	1	Intergenic	-16364	ENSMUST00000061047	chr1-106171429-106173330-CpG:_184-CGI	16042	NA	NA	NA
chr1	106193713	0.634049	0.322284	0.311765	0.0853945	3.65088	0.0150054	0.0127672	0.000261346	0.81126	intron (ENSMUST00000135810, intron 1 of 2)	21962	ENSMUST00000135810	chr1-106171429-106173330-CpG:_184-CGI	-20384	ENSMUSG00000044340	Phlpp1	PH domain and leucine rich repeat protein phosphatase 1 [Source:MGI Symbol;Acc:MGI:2138327]
chr1	106317447	0.679242	0.820734	-0.141492	0.072096	-1.96254	0.013947	0.0188142	0.0496991	1	exon (ENSMUST00000124895, exon 1 of 2)	210	ENSMUST00000124895	chr1-106171429-106173330-CpG:_184-CGI	-144118	ENSMUSG00000044340	Phlpp1	PH domain and leucine rich repeat protein phosphatase 1 [Source:MGI Symbol;Acc:MGI:2138327]
chr1	106439735	0.741488	0.890629	-0.149141	0.0575351	-2.59218	0.0146146	0.0121014	0.00953698	1	Intergenic	-102207	ENSMUST00000149909	chr1-106171429-106173330-CpG:_184-CGI	-266406	NA	NA	NA
chr1	106466269	0.703604	0.549584	0.15402	0.075997	2.02666	0.0126749	0.0118549	0.0426973	1	Intergenic	-75673	ENSMUST00000149909	chr1-106712493-106712947-CpG:_32-CGI	246224	NA	NA	NA
chr1	106550906	0.700826	0.822757	-0.121931	0.0534647	-2.28059	0.0117697	0.0100582	0.0225726	1	intron (ENSMUST00000112751, intron 1 of 1)	8964	ENSMUST00000144260	chr1-106712493-106712947-CpG:_32-CGI	161587	ENSMUSG00000057329	Bcl2	B cell leukemia/lymphoma 2 [Source:MGI Symbol;Acc:MGI:88138]
chr1	106612704	0.72195	0.849655	-0.127705	0.0582729	-2.1915	0.0169376	0.00955908	0.0284158	1	intron (ENSMUST00000112751, intron 1 of 1)	70762	ENSMUST00000144260	chr1-106712493-106712947-CpG:_32-CGI	99789	ENSMUSG00000057329	Bcl2	B cell leukemia/lymphoma 2 [Source:MGI Symbol;Acc:MGI:88138]
chr1	106709281	0.784753	0.903511	-0.118758	0.0604744	-1.96378	0.010274	0.049591	0.0495561	1	intron (ENSMUST00000112751, intron 1 of 1)	4992	ENSMUST00000112751	chr1-106712493-106712947-CpG:_32-CGI	3212	ENSMUSG00000057329	Bcl2	B cell leukemia/lymphoma 2 [Source:MGI Symbol;Acc:MGI:88138]
chr1	106710797	0.608072	0.779298	-0.171226	0.0646103	-2.65013	0.0180864	0.0145595	0.00804604	1	intron (ENSMUST00000112751, intron 1 of 1)	3476	ENSMUST00000112751	chr1-106712493-106712947-CpG:_32-CGI	1696	ENSMUSG00000057329	Bcl2	B cell leukemia/lymphoma 2 [Source:MGI Symbol;Acc:MGI:88138]
chr1	106738326	0.896146	0.749882	0.146264	0.0548153	2.6683	0.0180729	0.010828	0.00762356	1	intron (ENSMUST00000010049, intron 7 of 9)	21415	ENSMUST00000010049	chr1-106759347-106759902-CpG:_51-CGI	21021	ENSMUSG00000009905	Kdsr	3-ketodihydrosphingosine reductase [Source:MGI Symbol;Acc:MGI:1918000]
chr1	106761019	0.778684	0.908413	-0.129729	0.0629137	-2.06202	0.0138864	0.0140252	0.0392062	1	Intergenic	-1278	ENSMUST00000010049	chr1-106759347-106759902-CpG:_51-CGI	-1118	NA	NA	NA
chr1	106821888	0.43445	0.567903	-0.133454	0.0652272	-2.04598	0.00894581	0.0181238	0.0407584	1	Intergenic	-25161	ENSMUST00000094646	chr1-106796242-106796781-CpG:_55-CGI	-25108	NA	NA	NA
chr1	106961320	0.442834	0.546206	-0.103372	0.0483782	-2.13676	0.007863	0.00674152	0.0326179	1	Intergenic	-19663	ENSMUST00000027564	chr1-106796242-106796781-CpG:_55-CGI	-164540	NA	NA	NA
chr1	107397637	0.342508	0.502173	-0.159666	0.0759345	-2.10268	0.0165989	0.019215	0.0354941	1	Intergenic	-2017	ENSMUST00000154538	chr1-106796242-106796781-CpG:_55-CGI	-600857	NA	NA	NA
chr1	107481587	0.210366	0.333763	-0.123397	0.0592146	-2.08389	0.0181419	0.0116678	0.0371702	1	Intergenic	-29835	ENSMUST00000009356	chr1-106796242-106796781-CpG:_55-CGI	-684807	NA	NA	NA
chr1	107586368	0.44272	0.630346	-0.187626	0.0846994	-2.2152	0.0145764	0.0153092	0.0267466	1	Intergenic	-3637	ENSMUST00000112706	chr1-106796242-106796781-CpG:_55-CGI	-789588	NA	NA	NA
chr1	107978815	0.281594	0.401375	-0.119781	0.0488416	-2.45243	0.0087747	0.0072064	0.0141895	1	Intergenic	85842	ENSMUST00000104049	chr1-106796242-106796781-CpG:_55-CGI	-1182035	NA	NA	NA
chr1	108259283	0.357004	0.505777	-0.148773	0.0534686	-2.78244	0.00943923	0.00829383	0.00539514	1	Intergenic	366310	ENSMUST00000104049	chr1-106796242-106796781-CpG:_55-CGI	-1462503	NA	NA	NA
chr1	108376900	0.704181	0.806631	-0.102449	0.0493516	-2.0759	0.00900649	0.0107742	0.0379027	1	Intergenic	483927	ENSMUST00000104049	chr1-106796242-106796781-CpG:_55-CGI	-1580120	NA	NA	NA
chr1	108379281	0.858495	0.751802	0.106693	0.0540362	1.97447	0.0114992	0.0107093	0.0483279	1	Intergenic	486308	ENSMUST00000104049	chr1-106796242-106796781-CpG:_55-CGI	-1582501	NA	NA	NA
chr1	108770547	0.245512	0.403107	-0.157596	0.0650821	-2.42149	0.0128094	0.0116318	0.0154569	1	Intergenic	852589	ENSMUST00000158412	chr1-109982432-109983228-CpG:_58-CGI	1211885	NA	NA	NA
chr1	109832987	0.955064	0.840152	0.114911	0.0436814	2.63067	0.0120027	0.0124728	0.00852176	1	Intergenic	28228	ENSMUST00000122792	chr1-109982432-109983228-CpG:_58-CGI	149445	NA	NA	NA
chr1	109833464	0.538081	0.665859	-0.127778	0.0637703	-2.00372	0.0155564	0.00979828	0.0451004	1	Intergenic	28705	ENSMUST00000122792	chr1-109982432-109983228-CpG:_58-CGI	148968	NA	NA	NA
chr1	109981551	0.666577	0.472699	0.193878	0.0886929	2.18594	0.0194109	0.0144311	0.0288198	1	promoter-TSS (ENSMUST00000137092)	-879	ENSMUST00000137092	chr1-109982432-109983228-CpG:_58-CGI	881	ENSMUSG00000026312	Cdh7	cadherin 7, type 2 [Source:MGI Symbol;Acc:MGI:2442792]
chr1	110275694	0.330944	0.475958	-0.145014	0.064638	-2.24348	0.0123025	0.00942696	0.0248659	1	Intergenic	176400	ENSMUST00000134301	chr1-109982432-109983228-CpG:_58-CGI	-292467	NA	NA	NA
chr1	112294658	0.792702	0.678836	0.113865	0.0505288	2.25347	0.0143859	0.00798853	0.0242293	1	Intergenic	-173252	ENSMUST00000158066	chr1-112416534-112416951-CpG:_31-CGI	121876	NA	NA	NA
chr1	112378623	0.450619	0.58367	-0.133052	0.0586992	-2.26667	0.0121402	0.00759145	0.0234102	1	Intergenic	-89287	ENSMUST00000158066	chr1-112416534-112416951-CpG:_31-CGI	37911	NA	NA	NA
chr1	112452338	0.548297	0.722552	-0.174255	0.0726504	-2.39854	0.0163151	0.00979242	0.0164604	1	Intergenic	-15572	ENSMUST00000158066	chr1-112416534-112416951-CpG:_31-CGI	-35388	NA	NA	NA
chr1	112486274	0.247321	0.392987	-0.145666	0.0650068	-2.24078	0.0118888	0.0106637	0.0250404	1	Intergenic	18364	ENSMUST00000158066	chr1-112416534-112416951-CpG:_31-CGI	-69324	NA	NA	NA
chr1	113959266	0.594684	0.748478	-0.153794	0.0778783	-1.9748	0.0128047	0.0220127	0.0482906	1	intron (ENSMUST00000180837, intron 1 of 2)	4867	ENSMUST00000180837	chr1-112416534-112416951-CpG:_31-CGI	-1542316	ENSMUSG00000097648	9330185C12Rik	RIKEN cDNA 9330185C12 gene [Source:MGI Symbol;Acc:MGI:1924761]
chr1	113963267	0.266745	0.434805	-0.16806	0.0644239	-2.60866	0.0126039	0.0135286	0.00908973	1	intron (ENSMUST00000180837, intron 1 of 2)	866	ENSMUST00000180837	chr1-112416534-112416951-CpG:_31-CGI	-1546317	ENSMUSG00000097648	9330185C12Rik	RIKEN cDNA 9330185C12 gene [Source:MGI Symbol;Acc:MGI:1924761]
chr1	114633521	0.855822	0.651963	0.203859	0.0682687	2.98612	0.0145469	0.0144446	0.00282539	1	Intergenic	-669388	ENSMUST00000180837	chr1-112416534-112416951-CpG:_31-CGI	-2216571	NA	NA	NA
chr1	114784683	0.794651	0.625959	0.168692	0.0778365	2.16726	0.0290485	0.0192066	0.0302151	1	Intergenic	-820550	ENSMUST00000180837	chr1-112416534-112416951-CpG:_31-CGI	-2367733	NA	NA	NA
chr1	116515150	0.689303	0.460601	0.228702	0.0994873	2.29881	0.0195584	0.0229473	0.0215157	1	intron (ENSMUST00000094621, intron 19 of 23)	-120738	ENSMUST00000175207	chr1-118310997-118311533-CpG:_57-CGI	1795847	ENSMUSG00000070695	Cntnap5a	contactin associated protein-like 5A [Source:MGI Symbol;Acc:MGI:3643623]
chr1	118409357	0.724124	0.552888	0.171235	0.0772149	2.21765	0.0152904	0.01121	0.0265788	1	intron (ENSMUST00000165223, intron 1 of 37)	20300	ENSMUST00000049404	chr1-118389219-118389718-CpG:_34-CGI	-19640	ENSMUSG00000064302	Clasp1	CLIP associating protein 1 [Source:MGI Symbol;Acc:MGI:1923957]
chr1	118458825	0.205102	0.0972256	0.107876	0.0512721	2.10399	0.0130203	0.00978802	0.0353794	1	promoter-TSS (ENSMUST00000097615)	-79	ENSMUST00000097615	chr1-118459277-118459794-CpG:_37-CGI	452	ENSMUSG00000073596
chr1	118459917	0.463186	0.581639	-0.118453	0.0499327	-2.37225	0.00857384	0.00674152	0.0176803	1	promoter-TSS (ENSMUST00000116892)	-653	ENSMUST00000116892	chr1-118459277-118459794-CpG:_37-CGI	-124	ENSMUSG00000080542	Gm22710	predicted gene, 22710 [Source:MGI Symbol;Acc:MGI:5452487]
chr1	118459943	0.0763077	0.198293	-0.121986	0.035859	-3.40182	0.0135055	0.00674152	0.00066939	1	promoter-TSS (ENSMUST00000116892)	-679	ENSMUST00000116892	chr1-118459277-118459794-CpG:_37-CGI	-150	ENSMUSG00000080542	Gm22710	predicted gene, 22710 [Source:MGI Symbol;Acc:MGI:5452487]
chr1	118459986	0.409194	0.526938	-0.117744	0.0584489	-2.01448	0.0136782	0.00878122	0.0439596	1	promoter-TSS (ENSMUST00000116892)	-722	ENSMUST00000116892	chr1-118459277-118459794-CpG:_37-CGI	-193	ENSMUSG00000080542	Gm22710	predicted gene, 22710 [Source:MGI Symbol;Acc:MGI:5452487]
chr1	118481404	0.58147	0.704935	-0.123465	0.058009	-2.12837	0.0161002	0.00741721	0.0333067	1	intron (ENSMUST00000165223, intron 8 of 37)	-22140	ENSMUST00000116892	chr1-118459277-118459794-CpG:_37-CGI	-21611	ENSMUSG00000064302	Clasp1	CLIP associating protein 1 [Source:MGI Symbol;Acc:MGI:1923957]
chr1	118625783	0.485743	0.601462	-0.115718	0.0549496	-2.1059	0.00944722	0.00959434	0.0352132	1	Intergenic	-2161	ENSMUST00000027629	chr1-118627821-118628282-CpG:_41-CGI	2038	NA	NA	NA
chr1	118628981	0.430585	0.586079	-0.155494	0.0693421	-2.24241	0.0133865	0.0096268	0.0249347	1	intron (ENSMUST00000027629, intron 1 of 14)	1037	ENSMUST00000027629	chr1-118627821-118628282-CpG:_41-CGI	-700	ENSMUSG00000026380	Tfcp2l1	transcription factor CP2-like 1 [Source:MGI Symbol;Acc:MGI:2444691]
chr1	118759977	0.635911	0.798543	-0.162632	0.0722356	-2.25141	0.0138006	0.014749	0.0243595	1	Intergenic	78157	ENSMUST00000157738	chr1-118837394-118838033-CpG:_46-CGI	77417	NA	NA	NA
chr1	118873582	0.438188	0.729013	-0.290825	0.0973532	-2.98732	0.0369044	0.0142741	0.00281437	1	intron (ENSMUST00000160991, intron 2 of 7)	109005	ENSMUST00000159678	chr1-118837394-118838033-CpG:_46-CGI	-35550	ENSMUSG00000048402	Gli2	GLI-Kruppel family member GLI2 [Source:MGI Symbol;Acc:MGI:95728]
chr1	118947184	0.940856	0.822998	0.117858	0.0582327	2.02391	0.0519734	0.0155071	0.0429789	1	intron (ENSMUST00000159839, intron 2 of 6)	35403	ENSMUST00000159678	chr1-119053398-119053783-CpG:_34-CGI	106214	ENSMUSG00000048402	Gli2	GLI-Kruppel family member GLI2 [Source:MGI Symbol;Acc:MGI:95728]
chr1	118947607	0.692361	0.827558	-0.135198	0.0636642	-2.12361	0.0135668	0.0104659	0.033703	1	intron (ENSMUST00000159839, intron 2 of 6)	34980	ENSMUST00000159678	chr1-119053398-119053783-CpG:_34-CGI	105791	ENSMUSG00000048402	Gli2	GLI-Kruppel family member GLI2 [Source:MGI Symbol;Acc:MGI:95728]
chr1	118976940	0.331207	0.164287	0.16692	0.0630832	2.64603	0.0125569	0.0148533	0.00814424	1	intron (ENSMUST00000161301, intron 2 of 9)	5647	ENSMUST00000159678	chr1-119053398-119053783-CpG:_34-CGI	76458	ENSMUSG00000048402	Gli2	GLI-Kruppel family member GLI2 [Source:MGI Symbol;Acc:MGI:95728]
chr1	119049483	0.682777	0.860934	-0.178158	0.0752456	-2.36768	0.0326256	0.0144228	0.0178998	1	intron (ENSMUST00000159839, intron 1 of 6)	3855	ENSMUST00000160991	chr1-119053398-119053783-CpG:_34-CGI	3915	ENSMUSG00000048402	Gli2	GLI-Kruppel family member GLI2 [Source:MGI Symbol;Acc:MGI:95728]
chr1	119065077	0.410912	0.570437	-0.159525	0.0673589	-2.36828	0.0131052	0.016366	0.0178708	1	Intergenic	6609	ENSMUST00000181458	chr1-119053398-119053783-CpG:_34-CGI	-11295	NA	NA	NA
chr1	119072541	0.259556	0.517095	-0.257539	0.0795381	-3.23793	0.0192733	0.0115888	0.001204	1	Intergenic	14073	ENSMUST00000181458	chr1-119053398-119053783-CpG:_34-CGI	-18759	NA	NA	NA
chr1	119090462	0.381018	0.525092	-0.144074	0.0633883	-2.27288	0.0104639	0.010081	0.0230337	1	Intergenic	31994	ENSMUST00000181458	chr1-119053398-119053783-CpG:_34-CGI	-36680	NA	NA	NA
chr1	119191052	0.366025	0.226034	0.139991	0.0691766	2.02367	0.0141084	0.0103386	0.0430037	1	Intergenic	33467	ENSMUST00000181691	chr1-119189576-119189828-CpG:_20-CGI	-1225	NA	NA	NA
chr1	119197355	0.0264946	0.132435	-0.105941	0.0429368	-2.46737	0.0199397	0.0147267	0.0136111	1	Intergenic	39770	ENSMUST00000181691	chr1-119189576-119189828-CpG:_20-CGI	-7528	NA	NA	NA
chr1	119197793	0.610252	0.831252	-0.221	0.0694503	-3.18214	0.0146905	0.0116422	0.00146193	1	Intergenic	40208	ENSMUST00000181691	chr1-119189576-119189828-CpG:_20-CGI	-7966	NA	NA	NA
chr1	119300015	0.619716	0.489501	0.130215	0.0650243	2.00256	0.0149846	0.00978223	0.0452249	1	Intergenic	122232	ENSMUST00000038765	chr1-119189576-119189828-CpG:_20-CGI	-110188	NA	NA	NA
chr1	119302765	0.760606	0.860995	-0.100389	0.0422461	-2.37628	0.00871338	0.0075873	0.017488	1	Intergenic	119482	ENSMUST00000038765	chr1-119189576-119189828-CpG:_20-CGI	-112938	NA	NA	NA
chr1	119304482	0.651791	0.493925	0.157866	0.0593373	2.66048	0.00967602	0.00939471	0.00780293	1	Intergenic	117765	ENSMUST00000038765	chr1-119189576-119189828-CpG:_20-CGI	-114655	NA	NA	NA
chr1	119304575	0.634342	0.415513	0.218829	0.0805333	2.71725	0.0132168	0.0194901	0.00658271	1	Intergenic	117672	ENSMUST00000038765	chr1-119189576-119189828-CpG:_20-CGI	-114748	NA	NA	NA
chr1	119305609	0.417337	0.230241	0.187096	0.0670638	2.78982	0.0135472	0.00946536	0.0052737	1	Intergenic	116638	ENSMUST00000038765	chr1-119420294-119422877-CpG:_244-CGI	114685	NA	NA	NA
chr1	119322041	0.563379	0.781173	-0.217794	0.0701001	-3.1069	0.0196773	0.0126756	0.00189063	1	Intergenic	100206	ENSMUST00000038765	chr1-119420294-119422877-CpG:_244-CGI	98253	NA	NA	NA
chr1	119348678	0.544383	0.672371	-0.127989	0.0602459	-2.12443	0.0127665	0.0112446	0.0336338	1	Intergenic	73569	ENSMUST00000038765	chr1-119420294-119422877-CpG:_244-CGI	71616	NA	NA	NA
chr1	119348686	0.269204	0.388965	-0.119761	0.0559695	-2.13976	0.0134461	0.00929446	0.0323746	1	Intergenic	73561	ENSMUST00000038765	chr1-119420294-119422877-CpG:_244-CGI	71608	NA	NA	NA
chr1	119375731	0.965924	0.831048	0.134875	0.0528042	2.55425	0.018706	0.012364	0.0106416	1	Intergenic	46516	ENSMUST00000038765	chr1-119420294-119422877-CpG:_244-CGI	44563	NA	NA	NA
chr1	119396879	0.25348	0.113768	0.139713	0.0667707	2.09242	0.0158828	0.0191987	0.0364008	1	Intergenic	25368	ENSMUST00000038765	chr1-119420294-119422877-CpG:_244-CGI	23415	NA	NA	NA
chr1	119417592	0.752527	0.622365	0.130162	0.0627883	2.07304	0.011036	0.011035	0.0381689	1	exon (ENSMUST00000038765, exon 2 of 2)	4655	ENSMUST00000038765	chr1-119420294-119422877-CpG:_244-CGI	2702	ENSMUSG00000037035	Inhbb	inhibin beta-B [Source:MGI Symbol;Acc:MGI:96571]
chr1	119418931	0.525652	0.3472	0.178452	0.084418	2.11391	0.0193072	0.011512	0.0345226	1	intron (ENSMUST00000038765, intron 1 of 1)	3316	ENSMUST00000038765	chr1-119420294-119422877-CpG:_244-CGI	1363	ENSMUSG00000037035	Inhbb	inhibin beta-B [Source:MGI Symbol;Acc:MGI:96571]
chr1	119444153	0.622421	0.506387	0.116035	0.0529329	2.1921	0.00890918	0.00763355	0.028372	1	Intergenic	-21906	ENSMUST00000038765	chr1-119420294-119422877-CpG:_244-CGI	-21277	NA	NA	NA
chr1	119476122	0.815202	0.940653	-0.125452	0.0624702	-2.00818	0.0150848	0.016574	0.0446239	1	intron (ENSMUST00000142945, intron 1 of 2)	1956	ENSMUST00000142945	chr1-119504422-119504997-CpG:_52-CGI	28300	ENSMUSG00000004451	Ralb	v-ral simian leukemia viral oncogene homolog B (ras related) [Source:MGI Symbol;Acc:MGI:1927244]
chr1	119484810	0.557503	0.321877	0.235626	0.0875593	2.69105	0.0173609	0.0124298	0.00712277	1	intron (ENSMUST00000156213, intron 1 of 1)	-6732	ENSMUST00000142945	chr1-119504422-119504997-CpG:_52-CGI	19612	ENSMUSG00000004451	Ralb	v-ral simian leukemia viral oncogene homolog B (ras related) [Source:MGI Symbol;Acc:MGI:1927244]
chr1	119503290	0.477974	0.310451	0.167524	0.0731795	2.28922	0.0132878	0.0106827	0.0220667	1	intron (ENSMUST00000156213, intron 1 of 1)	1503	ENSMUST00000004565	chr1-119504422-119504997-CpG:_52-CGI	1132	ENSMUSG00000004451	Ralb	v-ral simian leukemia viral oncogene homolog B (ras related) [Source:MGI Symbol;Acc:MGI:1927244]
chr1	119541700	0.222412	0.469994	-0.247582	0.0874551	-2.83096	0.0149096	0.012191	0.00464081	1	Intergenic	11490	ENSMUST00000122556	chr1-119525825-119526478-CpG:_67-CGI	-15223	NA	NA	NA
chr1	119630657	0.690305	0.835066	-0.144761	0.0654115	-2.21308	0.0236763	0.00899023	0.0268923	1	intron (ENSMUST00000163147, intron 3 of 24)	18342	ENSMUST00000052404	chr1-119648353-119649055-CpG:_83-CGI	17696	ENSMUSG00000026383	Epb4.1l5	erythrocyte protein band 4.1 like 5 [Source:MGI Symbol;Acc:MGI:103006]
chr1	119642222	0.745115	0.865	-0.119886	0.060082	-1.99537	0.0124865	0.0117302	0.0460026	1	intron (ENSMUST00000163147, intron 2 of 24)	6777	ENSMUST00000052404	chr1-119648353-119649055-CpG:_83-CGI	6131	ENSMUSG00000026383	Epb4.1l5	erythrocyte protein band 4.1 like 5 [Source:MGI Symbol;Acc:MGI:103006]
chr1	119894961	0.243806	0.417665	-0.173858	0.0761905	-2.28189	0.0136447	0.0119505	0.0224959	1	Intergenic	18246	ENSMUST00000037906	chr1-119913153-119913411-CpG:_23-CGI	18192	NA	NA	NA
chr1	119912273	0.609892	0.731956	-0.122064	0.0523889	-2.32995	0.00764663	0.0136885	0.0198088	1	intron (ENSMUST00000037906, intron 1 of 1)	934	ENSMUST00000037906	chr1-119913153-119913411-CpG:_23-CGI	880	ENSMUSG00000036975	Tmem177	transmembrane protein 177 [Source:MGI Symbol;Acc:MGI:1913593]
chr1	120019762	0.725905	0.881079	-0.155175	0.054401	-2.85242	0.0122584	0.010901	0.00433875	1	intron (ENSMUST00000072886, intron 1 of 13)	12783	ENSMUST00000072886	chr1-120073679-120073931-CpG:_28-CGI	53917	ENSMUSG00000026387	Sctr	secretin receptor [Source:MGI Symbol;Acc:MGI:2441720]
chr1	120032980	0.70385	0.810692	-0.106841	0.0470309	-2.27173	0.00938491	0.00784708	0.0231029	1	intron (ENSMUST00000072886, intron 4 of 13)	26001	ENSMUST00000072886	chr1-120073679-120073931-CpG:_28-CGI	40699	ENSMUSG00000026387	Sctr	secretin receptor [Source:MGI Symbol;Acc:MGI:2441720]
chr1	120072560	0.535128	0.709411	-0.174283	0.0694562	-2.50925	0.0132032	0.018613	0.0120987	1	intron (ENSMUST00000056089, intron 1 of 1)	1513	ENSMUST00000056089	chr1-120073679-120073931-CpG:_28-CGI	1119	ENSMUSG00000050777	Tmem37	transmembrane protein 37 [Source:MGI Symbol;Acc:MGI:2157899]
chr1	120083362	0.313609	0.176043	0.137567	0.0652673	2.10774	0.0147697	0.0108836	0.0350534	1	Intergenic	-9289	ENSMUST00000056089	chr1-120073679-120073931-CpG:_28-CGI	-9432	NA	NA	NA
chr1	120089626	0.511435	0.382907	0.128528	0.0545513	2.35608	0.0089313	0.00880471	0.0184687	1	Intergenic	-15553	ENSMUST00000056089	chr1-120073679-120073931-CpG:_28-CGI	-15696	NA	NA	NA
chr1	120089950	0.475791	0.633457	-0.157666	0.0723485	-2.17926	0.016926	0.00989639	0.0293123	1	Intergenic	-15877	ENSMUST00000056089	chr1-120073679-120073931-CpG:_28-CGI	-16020	NA	NA	NA
chr1	120120040	0.0863115	0.207926	-0.121614	0.0586131	-2.07486	0.0140103	0.011645	0.0379991	1	promoter-TSS (ENSMUST00000112648)	97	ENSMUST00000112648	chr1-120120917-120121280-CpG:_35-CGI	877	ENSMUSG00000026385	Dbi	diazepam binding inhibitor [Source:MGI Symbol;Acc:MGI:94865]
chr1	120231825	0.448707	0.679098	-0.230391	0.0865844	-2.66089	0.016228	0.0197256	0.00779345	1	intron (ENSMUST00000112641, intron 5 of 5)	33429	ENSMUST00000140490	chr1-120340460-120341881-CpG:_128-CGI	108635	ENSMUSG00000026389	Steap3	STEAP family member 3 [Source:MGI Symbol;Acc:MGI:1915678]
chr1	120246300	0.31124	0.493847	-0.182607	0.068488	-2.66627	0.0113871	0.0163276	0.00766989	1	intron (ENSMUST00000112643, intron 2 of 5)	18954	ENSMUST00000140490	chr1-120340460-120341881-CpG:_128-CGI	94160	ENSMUSG00000026389	Steap3	STEAP family member 3 [Source:MGI Symbol;Acc:MGI:1915678]
chr1	120258921	0.471994	0.326364	0.145631	0.0624767	2.33096	0.0120552	0.0084511	0.0197552	1	intron (ENSMUST00000112643, intron 2 of 5)	6333	ENSMUST00000140490	chr1-120340460-120341881-CpG:_128-CGI	81539	ENSMUSG00000026389	Steap3	STEAP family member 3 [Source:MGI Symbol;Acc:MGI:1915678]
chr1	120259541	0.677113	0.829814	-0.152701	0.0467942	-3.26324	0.00915602	0.00727917	0.00110145	1	intron (ENSMUST00000112643, intron 2 of 5)	5713	ENSMUST00000140490	chr1-120340460-120341881-CpG:_128-CGI	80919	ENSMUSG00000026389	Steap3	STEAP family member 3 [Source:MGI Symbol;Acc:MGI:1915678]
chr1	120259594	0.568447	0.687363	-0.118916	0.0537125	-2.21394	0.00876534	0.00895865	0.0268332	1	intron (ENSMUST00000112643, intron 2 of 5)	5660	ENSMUST00000140490	chr1-120340460-120341881-CpG:_128-CGI	80866	ENSMUSG00000026389	Steap3	STEAP family member 3 [Source:MGI Symbol;Acc:MGI:1915678]
chr1	120267722	0.771442	0.607256	0.164186	0.0734378	2.23571	0.0149923	0.0108389	0.0253705	1	intron (ENSMUST00000112643, intron 2 of 5)	-2439	ENSMUST00000112640	chr1-120340460-120341881-CpG:_128-CGI	72738	ENSMUSG00000026389	Steap3	STEAP family member 3 [Source:MGI Symbol;Acc:MGI:1915678]
chr1	120312483	0.331366	0.179152	0.152215	0.0608945	2.49964	0.0127825	0.0112654	0.0124318	1	Intergenic	-28098	ENSMUST00000037286	chr1-120340460-120341881-CpG:_128-CGI	27977	NA	NA	NA
chr1	120343856	0.113544	0.231599	-0.118055	0.0512094	-2.30533	0.0111787	0.0100194	0.0211479	1	TTS (ENSMUST00000037286)	3275	ENSMUST00000037286	chr1-120342367-120342639-CpG:_30-CGI	-1218	ENSMUSG00000036907	C1ql2	complement component 1, q subcomponent-like 2 [Source:MGI Symbol;Acc:MGI:3032521]
chr1	120372721	0.351993	0.245191	0.106802	0.0470246	2.27119	0.00796041	0.00792018	0.0231357	1	Intergenic	32140	ENSMUST00000037286	chr1-120342367-120342639-CpG:_30-CGI	-30083	NA	NA	NA
chr1	120597155	0.0241258	0.138022	-0.113896	0.0468857	-2.42922	0.017681	0.0133727	0.0151315	1	Intergenic	-5262	ENSMUST00000079721	chr1-120602843-120603990-CpG:_90-CGI	5688	NA	NA	NA
chr1	120603477	0.103808	0.00342601	0.100382	0.0453823	2.21192	0.017822	0.0176651	0.0269724	1	exon (ENSMUST00000079721, exon 1 of 2)	1060	ENSMUST00000079721	chr1-120602843-120603990-CpG:_90-CGI	0	ENSMUSG00000058665	En1	engrailed 1 [Source:MGI Symbol;Acc:MGI:95389]
chr1	120604504	0.214517	0.522986	-0.308469	0.0797907	-3.86597	0.0141646	0.0134392	0.000110648	0.592602	intron (ENSMUST00000079721, intron 1 of 1)	2087	ENSMUST00000079721	chr1-120602843-120603990-CpG:_90-CGI	-515	ENSMUSG00000058665	En1	engrailed 1 [Source:MGI Symbol;Acc:MGI:95389]
chr1	120604574	0.260207	0.38267	-0.122464	0.0608195	-2.01356	0.0110897	0.0108951	0.0440554	1	intron (ENSMUST00000079721, intron 1 of 1)	2157	ENSMUST00000079721	chr1-120602843-120603990-CpG:_90-CGI	-585	ENSMUSG00000058665	En1	engrailed 1 [Source:MGI Symbol;Acc:MGI:95389]
chr1	120606970	0.196916	0.0768407	0.120076	0.0524231	2.29051	0.0137226	0.0103235	0.0219917	1	exon (ENSMUST00000079721, exon 2 of 2)	4553	ENSMUST00000079721	chr1-120606906-120607285-CpG:_32-CGI	0	ENSMUSG00000058665	En1	engrailed 1 [Source:MGI Symbol;Acc:MGI:95389]
chr1	120608540	0.648642	0.809765	-0.161123	0.0724193	-2.22486	0.0108586	0.0304934	0.0260903	1	3' UTR (ENSMUST00000079721, exon 2 of 2)	6123	ENSMUST00000079721	chr1-120606906-120607285-CpG:_32-CGI	-1256	ENSMUSG00000058665	En1	engrailed 1 [Source:MGI Symbol;Acc:MGI:95389]
chr1	120608589	0.678065	0.93234	-0.254275	0.0620995	-4.09464	0.0162692	0.0118698	4.23e-05	0.424341	3' UTR (ENSMUST00000079721, exon 2 of 2)	6172	ENSMUST00000079721	chr1-120606906-120607285-CpG:_32-CGI	-1305	ENSMUSG00000058665	En1	engrailed 1 [Source:MGI Symbol;Acc:MGI:95389]
chr1	120614237	0.542561	0.356167	0.186394	0.0740339	2.51769	0.0237933	0.0099599	0.0118127	1	Intergenic	11820	ENSMUST00000079721	chr1-120606906-120607285-CpG:_32-CGI	-6953	NA	NA	NA
chr1	120614440	0.544643	0.332117	0.212526	0.0836771	2.53984	0.0202816	0.0146956	0.0110904	1	Intergenic	12023	ENSMUST00000079721	chr1-120606906-120607285-CpG:_32-CGI	-7156	NA	NA	NA
chr1	120614448	0.4715	0.296775	0.174725	0.074595	2.34232	0.0140292	0.0114328	0.0191643	1	Intergenic	12031	ENSMUST00000079721	chr1-120606906-120607285-CpG:_32-CGI	-7164	NA	NA	NA
chr1	120614456	0.52958	0.334197	0.195382	0.0740491	2.63855	0.0132227	0.0101989	0.00832613	1	Intergenic	12039	ENSMUST00000079721	chr1-120606906-120607285-CpG:_32-CGI	-7172	NA	NA	NA
chr1	120614461	0.45235	0.264822	0.187528	0.0762059	2.4608	0.0171625	0.0126526	0.0138627	1	Intergenic	12044	ENSMUST00000079721	chr1-120606906-120607285-CpG:_32-CGI	-7177	NA	NA	NA
chr1	120648184	0.830762	0.969405	-0.138643	0.0467723	-2.96422	0.0130567	0.0129745	0.0030345	1	Intergenic	45767	ENSMUST00000079721	chr1-120606906-120607285-CpG:_32-CGI	-40900	NA	NA	NA
chr1	120795522	0.511648	0.649196	-0.137549	0.054334	-2.53154	0.00943822	0.00909751	0.0113564	1	Intergenic	193105	ENSMUST00000079721	chr1-120606906-120607285-CpG:_32-CGI	-188238	NA	NA	NA
chr1	120825220	0.939209	0.802429	0.13678	0.0555272	2.46329	0.0457675	0.00999643	0.0137668	1	Intergenic	222803	ENSMUST00000079721	chr1-120606906-120607285-CpG:_32-CGI	-217936	NA	NA	NA
chr1	120962241	0.346164	0.544995	-0.198832	0.0791845	-2.51099	0.0137732	0.0123779	0.0120392	1	Intergenic	-125163	ENSMUST00000181433	chr1-121177908-121178195-CpG:_27-CGI	215667	NA	NA	NA
chr1	121006529	0.372218	0.58743	-0.215212	0.0915209	-2.3515	0.0158185	0.0259269	0.0186978	1	Intergenic	-80875	ENSMUST00000181433	chr1-121177908-121178195-CpG:_27-CGI	171379	NA	NA	NA
chr1	121178174	0.206888	0.346954	-0.140066	0.0683365	-2.04964	0.0122532	0.0153481	0.0403993	1	Intergenic	90648	ENSMUST00000181183	chr1-121177908-121178195-CpG:_27-CGI	0	NA	NA	NA
chr1	121181731	0.930012	0.793721	0.136291	0.0552767	2.46562	0.0138378	0.0125177	0.0136778	1	Intergenic	94205	ENSMUST00000181183	chr1-121177908-121178195-CpG:_27-CGI	-3537	NA	NA	NA
chr1	121426509	0.697123	0.919113	-0.22199	0.0776685	-2.85817	0.0159217	0.0394207	0.00426092	1	Intergenic	-4539	ENSMUST00000036025	chr1-121430990-121431205-CpG:_17-CGI	4481	NA	NA	NA
chr1	121441193	0.0758803	0.203091	-0.127211	0.0496717	-2.56103	0.014461	0.012561	0.0104361	1	intron (ENSMUST00000112621, intron 3 of 23)	10084	ENSMUST00000112621	chr1-121430990-121431205-CpG:_17-CGI	-9989	ENSMUSG00000026339	Ccdc93	coiled-coil domain containing 93 [Source:MGI Symbol;Acc:MGI:1918079]
chr1	121490649	0.63818	0.780231	-0.142051	0.0682108	-2.08253	0.0141423	0.0161627	0.0372942	1	promoter-TSS (ENSMUST00000152959)	-567	ENSMUST00000152959	chr1-121527415-121527955-CpG:_49-CGI	36766	ENSMUSG00000026339	Ccdc93	coiled-coil domain containing 93 [Source:MGI Symbol;Acc:MGI:1918079]
chr1	121568278	0.399688	0.259595	0.140093	0.0701558	1.99689	0.013804	0.0105347	0.0458374	1	promoter-TSS (ENSMUST00000001724)	-290	ENSMUST00000001724	chr1-121567592-121568081-CpG:_46-CGI	-198	ENSMUSG00000001674	Ddx18	DEAD (Asp-Glu-Ala-Asp) box polypeptide 18 [Source:MGI Symbol;Acc:MGI:1914192]
chr1	121798754	0.783223	0.929658	-0.146435	0.0494406	-2.96183	0.013375	0.00903128	0.00305815	1	Intergenic	171769	ENSMUST00000119656	chr1-121567592-121568081-CpG:_46-CGI	-230674	NA	NA	NA
chr1	124044329	0.120976	0.246531	-0.125555	0.0501317	-2.5045	0.0136737	0.0121921	0.0122626	1	promoter-TSS (ENSMUST00000097605)	-493	ENSMUST00000097605	chr1-124045451-124046133-CpG:_63-CGI	1122	ENSMUSG00000073586
chr1	124175073	0.46829	0.573979	-0.105689	0.0468653	-2.25517	0.00796563	0.00674152	0.0241224	1	Intergenic	-129515	ENSMUST00000112606	chr1-124045451-124046133-CpG:_63-CGI	-128941	NA	NA	NA
chr1	125351155	0.681932	0.54531	0.136622	0.062503	2.18586	0.0123283	0.0128968	0.0288261	1	Intergenic	84571	ENSMUST00000178474	chr1-125435174-125435976-CpG:_67-CGI	84019	NA	NA	NA
chr1	125438203	0.276525	0.122948	0.153578	0.0611408	2.51187	0.016428	0.0122851	0.0120093	1	Intergenic	-2477	ENSMUST00000027579	chr1-125435174-125435976-CpG:_67-CGI	-2228	NA	NA	NA
chr1	125466818	0.493702	0.335839	0.157863	0.0613637	2.57258	0.0141713	0.00821967	0.0100945	1	Intergenic	-31092	ENSMUST00000027579	chr1-125435174-125435976-CpG:_67-CGI	-30843	NA	NA	NA
chr1	125467119	0.590106	0.75414	-0.164033	0.0803628	-2.04116	0.0135789	0.0129365	0.0412352	1	Intergenic	-31393	ENSMUST00000027579	chr1-125435174-125435976-CpG:_67-CGI	-31144	NA	NA	NA
chr1	125470379	0.644262	0.844113	-0.199851	0.0797674	-2.50542	0.0141476	0.0238827	0.0122306	1	Intergenic	-34653	ENSMUST00000027579	chr1-125435174-125435976-CpG:_67-CGI	-34404	NA	NA	NA
chr1	125476417	0.235028	0.375308	-0.140281	0.0684622	-2.04903	0.0286205	0.00880096	0.0404597	1	Intergenic	-40691	ENSMUST00000027579	chr1-125435174-125435976-CpG:_67-CGI	-40442	NA	NA	NA
chr1	125640501	0.88971	0.677267	0.212443	0.0633732	3.35225	0.0177176	0.0124087	0.000801587	1	Intergenic	-36493	ENSMUST00000027581	chr1-125560389-125561346-CpG:_71-CGI	-79156	NA	NA	NA
chr1	125839936	0.255643	0.509283	-0.25364	0.0864271	-2.93473	0.0216995	0.0240104	0.00333843	1	promoter-TSS (ENSMUST00000159359)	-66	ENSMUST00000159359	chr1-125911448-125912249-CpG:_69-CGI	71512	ENSMUSG00000026343	Gpr39	G protein-coupled receptor 39 [Source:MGI Symbol;Acc:MGI:1918361]
chr1	126496952	0.707164	0.837622	-0.130458	0.0658017	-1.98259	0.0154159	0.0217371	0.0474132	1	intron (ENSMUST00000162646, intron 3 of 6)	-4026	ENSMUST00000161954	chr1-126492697-126492940-CpG:_22-CGI	-4013	ENSMUSG00000049690	Nckap5	NCK-associated protein 5 [Source:MGI Symbol;Acc:MGI:2686394]
chr1	127206344	0.00470727	0.139236	-0.134529	0.0539122	-2.49534	0.0211276	0.0306824	0.0125837	1	intron (ENSMUST00000038361, intron 1 of 17)	1359	ENSMUST00000038361	chr1-127204918-127205651-CpG:_61-CGI	-694	ENSMUSG00000036155	Mgat5	mannoside acetylglucosaminyltransferase 5 [Source:MGI Symbol;Acc:MGI:894701]
chr1	127242590	0.655847	0.797925	-0.142078	0.0644043	-2.20603	0.0227155	0.00783275	0.0273816	1	intron (ENSMUST00000038361, intron 1 of 17)	37605	ENSMUST00000038361	chr1-127204918-127205651-CpG:_61-CGI	-36940	ENSMUSG00000036155	Mgat5	mannoside acetylglucosaminyltransferase 5 [Source:MGI Symbol;Acc:MGI:894701]
chr1	127259724	0.993715	0.820375	0.17334	0.0389206	4.45369	0.0228739	0.0100559	8.44e-06	0.2252	intron (ENSMUST00000038361, intron 2 of 17)	-47037	ENSMUST00000171405	chr1-127204918-127205651-CpG:_61-CGI	-54074	ENSMUSG00000036155	Mgat5	mannoside acetylglucosaminyltransferase 5 [Source:MGI Symbol;Acc:MGI:894701]
chr1	127283018	0.950826	0.82026	0.130565	0.0528061	2.47254	0.0184477	0.0164638	0.0134155	1	intron (ENSMUST00000038361, intron 2 of 17)	-23743	ENSMUST00000171405	chr1-127204918-127205651-CpG:_61-CGI	-77368	ENSMUSG00000036155	Mgat5	mannoside acetylglucosaminyltransferase 5 [Source:MGI Symbol;Acc:MGI:894701]
chr1	127321142	0.554589	0.708966	-0.154377	0.0664433	-2.32344	0.012101	0.0110526	0.0201553	1	intron (ENSMUST00000038361, intron 4 of 17)	-10670	ENSMUST00000175405	chr1-127204918-127205651-CpG:_61-CGI	-115492	ENSMUSG00000036155	Mgat5	mannoside acetylglucosaminyltransferase 5 [Source:MGI Symbol;Acc:MGI:894701]
chr1	127322117	0.704287	0.812663	-0.108377	0.0457024	-2.37136	0.0105343	0.00695274	0.017723	1	intron (ENSMUST00000038361, intron 4 of 17)	-9695	ENSMUST00000175405	chr1-127204918-127205651-CpG:_61-CGI	-116467	ENSMUSG00000036155	Mgat5	mannoside acetylglucosaminyltransferase 5 [Source:MGI Symbol;Acc:MGI:894701]
chr1	127363890	0.609945	0.450524	0.159422	0.0728051	2.1897	0.0244477	0.00842879	0.0285457	1	intron (ENSMUST00000038361, intron 4 of 17)	-11240	ENSMUST00000083753	chr1-127204918-127205651-CpG:_61-CGI	-158240	ENSMUSG00000036155	Mgat5	mannoside acetylglucosaminyltransferase 5 [Source:MGI Symbol;Acc:MGI:894701]
chr1	127484932	0.419149	0.288186	0.130964	0.0629723	2.0797	0.0122197	0.0104292	0.037553	1	Intergenic	15411	ENSMUST00000160111	chr1-127677228-127678137-CpG:_82-CGI	192296	NA	NA	NA
chr1	127501005	0.508928	0.667564	-0.158636	0.0741062	-2.14066	0.0183725	0.0116897	0.0323016	1	promoter-TSS (ENSMUST00000160111)	-662	ENSMUST00000160111	chr1-127677228-127678137-CpG:_82-CGI	176223	ENSMUSG00000026347	Tmem163	transmembrane protein 163 [Source:MGI Symbol;Acc:MGI:1919410]
chr1	127523639	0.7244	0.867929	-0.143529	0.0709106	-2.02408	0.0154036	0.0120977	0.0429616	1	intron (ENSMUST00000160616, intron 4 of 7)	13790	ENSMUST00000162406	chr1-127677228-127678137-CpG:_82-CGI	153589	ENSMUSG00000026347	Tmem163	transmembrane protein 163 [Source:MGI Symbol;Acc:MGI:1919410]
chr1	127576026	0.425067	0.545698	-0.120631	0.060503	-1.9938	0.0150483	0.00792311	0.0461742	1	intron (ENSMUST00000160616, intron 2 of 7)	-38597	ENSMUST00000162406	chr1-127677228-127678137-CpG:_82-CGI	101202	ENSMUSG00000026347	Tmem163	transmembrane protein 163 [Source:MGI Symbol;Acc:MGI:1919410]
chr1	127576297	0.166067	0.305847	-0.13978	0.0649944	-2.15064	0.0197525	0.0148292	0.0315042	1	intron (ENSMUST00000160616, intron 2 of 7)	-38868	ENSMUST00000162406	chr1-127677228-127678137-CpG:_82-CGI	100931	ENSMUSG00000026347	Tmem163	transmembrane protein 163 [Source:MGI Symbol;Acc:MGI:1919410]
chr1	127577059	0.778863	0.918831	-0.139968	0.05095	-2.74717	0.0115609	0.015403	0.00601121	1	intron (ENSMUST00000160616, intron 2 of 7)	-39630	ENSMUST00000162406	chr1-127677228-127678137-CpG:_82-CGI	100169	ENSMUSG00000026347	Tmem163	transmembrane protein 163 [Source:MGI Symbol;Acc:MGI:1919410]
chr1	127595257	0.673291	0.482946	0.190345	0.0829393	2.29499	0.0231786	0.0107931	0.0217338	1	intron (ENSMUST00000160616, intron 2 of 7)	-57828	ENSMUST00000162406	chr1-127677228-127678137-CpG:_82-CGI	81971	ENSMUSG00000026347	Tmem163	transmembrane protein 163 [Source:MGI Symbol;Acc:MGI:1919410]
chr1	127658353	0.821159	0.659761	0.161398	0.0707161	2.28234	0.0224125	0.0112218	0.0224693	1	intron (ENSMUST00000160616, intron 2 of 7)	19742	ENSMUST00000160616	chr1-127677228-127678137-CpG:_82-CGI	18875	ENSMUSG00000026347	Tmem163	transmembrane protein 163 [Source:MGI Symbol;Acc:MGI:1919410]
chr1	127677135	0.033278	0.147503	-0.114225	0.0489477	-2.33361	0.0146531	0.0116058	0.0196163	1	intron (ENSMUST00000160616, intron 1 of 7)	960	ENSMUST00000160616	chr1-127677228-127678137-CpG:_82-CGI	93	ENSMUSG00000026347	Tmem163	transmembrane protein 163 [Source:MGI Symbol;Acc:MGI:1919410]
chr1	127729365	0.60883	0.709993	-0.101164	0.0462508	-2.18729	0.00762905	0.00674152	0.0287217	1	promoter-TSS (ENSMUST00000038006)	-47	ENSMUST00000038006	chr1-127773918-127774860-CpG:_91-CGI	44553	ENSMUSG00000026348	Acmsd	amino carboxymuconate semialdehyde decarboxylase [Source:MGI Symbol;Acc:MGI:2386323]
chr1	128016072	0.858424	0.709202	0.149221	0.0559131	2.6688	0.0184521	0.00904947	0.00761217	1	exon (ENSMUST00000097597, exon 8 of 13)	2620	ENSMUST00000131732	chr1-128038533-128038780-CpG:_24-CGI	22461	ENSMUSG00000036086	Zranb3	zinc finger, RAN-binding domain containing 3 [Source:MGI Symbol;Acc:MGI:1918362]
chr1	128016092	0.797348	0.649147	0.1482	0.0607627	2.439	0.0128906	0.0138755	0.0147279	1	exon (ENSMUST00000097597, exon 8 of 13)	2600	ENSMUST00000131732	chr1-128038533-128038780-CpG:_24-CGI	22441	ENSMUSG00000036086	Zranb3	zinc finger, RAN-binding domain containing 3 [Source:MGI Symbol;Acc:MGI:1918362]
chr1	128344630	0.857825	0.750974	0.10685	0.0476453	2.24262	0.0104688	0.00829196	0.0249214	1	intron (ENSMUST00000027601, intron 8 of 16)	15025	ENSMUST00000027601	chr1-128359337-128359856-CpG:_59-CGI	14707	ENSMUSG00000026355	Mcm6	minichromosome maintenance deficient 6 (MIS5 homolog, S. pombe) (S. cerevisiae) [Source:MGI Symbol;Acc:MGI:1298227]
chr1	128440596	0.489603	0.337459	0.152144	0.0743517	2.04628	0.0166173	0.0104953	0.040729	1	Intergenic	-23181	ENSMUST00000064309	chr1-128416824-128417442-CpG:_62-CGI	-23155	NA	NA	NA
chr1	128444075	0.139763	0.289319	-0.149555	0.0495849	-3.01615	0.00964887	0.0111757	0.00256007	1	Intergenic	-26660	ENSMUST00000064309	chr1-128416824-128417442-CpG:_62-CGI	-26634	NA	NA	NA
chr1	128444521	0.144648	0.274946	-0.130299	0.0477126	-2.73091	0.010631	0.00877421	0.00631593	1	Intergenic	-27106	ENSMUST00000064309	chr1-128416824-128417442-CpG:_62-CGI	-27080	NA	NA	NA
chr1	128597258	0.612151	0.766692	-0.154541	0.0763561	-2.02395	0.0230581	0.011067	0.042975	1	Intergenic	-4966	ENSMUST00000142893	chr1-128590909-128591764-CpG:_67-CGI	-5495	NA	NA	NA
chr1	128597268	0.128033	0.281246	-0.153213	0.0630868	-2.4286	0.0131426	0.0157265	0.0151572	1	Intergenic	-4976	ENSMUST00000142893	chr1-128590909-128591764-CpG:_67-CGI	-5505	NA	NA	NA
chr1	128746695	0.573872	0.7417	-0.167828	0.0707104	-2.37345	0.013467	0.0108898	0.0176226	1	Intergenic	27725	ENSMUST00000181951	chr1-128590909-128591764-CpG:_67-CGI	-154932	NA	NA	NA
chr1	128747592	0.674919	0.860888	-0.185969	0.067366	-2.76058	0.0148533	0.0120575	0.00576985	1	Intergenic	26828	ENSMUST00000181951	chr1-128590909-128591764-CpG:_67-CGI	-155829	NA	NA	NA
chr1	128747594	0.684805	0.875047	-0.190242	0.0792926	-2.39924	0.0319954	0.0148977	0.016429	1	Intergenic	26826	ENSMUST00000181951	chr1-128590909-128591764-CpG:_67-CGI	-155831	NA	NA	NA
chr1	128832527	0.15956	0.272634	-0.113074	0.055298	-2.04481	0.016083	0.0116847	0.0408732	1	Intergenic	53491	ENSMUST00000082803	chr1-128590909-128591764-CpG:_67-CGI	-240764	NA	NA	NA
chr1	128833559	0.476865	0.30325	0.173615	0.0754251	2.30182	0.0183021	0.0103604	0.0213451	1	Intergenic	52459	ENSMUST00000082803	chr1-128590909-128591764-CpG:_67-CGI	-241796	NA	NA	NA
chr1	128859934	0.272662	0.458582	-0.185921	0.0706965	-2.62985	0.0127668	0.0154813	0.00854236	1	Intergenic	26084	ENSMUST00000082803	chr1-128590909-128591764-CpG:_67-CGI	-268171	NA	NA	NA
chr1	129244633	0.360484	0.500517	-0.140033	0.065802	-2.1281	0.0187943	0.010973	0.0333291	1	Intergenic	-28668	ENSMUST00000148051	chr1-129273481-129273770-CpG:_23-CGI	28848	NA	NA	NA
chr1	129874584	0.792373	0.620352	0.172021	0.0766186	2.24516	0.0136842	0.0117275	0.0247581	1	intron (ENSMUST00000073527, intron 12 of 27)	-40954	ENSMUST00000151700	chr1-129273481-129273770-CpG:_23-CGI	-600815	ENSMUSG00000042581	Thsd7b	thrombospondin, type I, domain containing 7B [Source:MGI Symbol;Acc:MGI:2443925]
chr1	130274452	0.827501	0.957045	-0.129544	0.0423194	-3.0611	0.0134588	0.00959698	0.00220526	1	intron (ENSMUST00000155992, intron 1 of 1)	6805	ENSMUST00000155992	chr1-130715566-130715870-CpG:_27-CGI	441114	ENSMUSG00000086633	Gm16081	predicted gene 16081 [Source:MGI Symbol;Acc:MGI:3801800]
chr1	130422816	0.342445	0.567305	-0.22486	0.08326	-2.70069	0.0241862	0.0109372	0.00691953	1	promoter-TSS (ENSMUST00000143266)	-7	ENSMUST00000143266	chr1-130715566-130715870-CpG:_27-CGI	292750	ENSMUSG00000087691	Gm15674	predicted gene 15674 [Source:MGI Symbol;Acc:MGI:3783116]
chr1	130463435	0.759153	0.90093	-0.141777	0.0606176	-2.33887	0.021402	0.0105087	0.0193419	1	promoter-TSS (ENSMUST00000140725)	-692	ENSMUST00000027650	chr1-130715566-130715870-CpG:_27-CGI	252131	ENSMUSG00000026399	Cd55	CD55 antigen [Source:MGI Symbol;Acc:MGI:104850]
chr1	130463682	0.747805	0.876281	-0.128476	0.0581416	-2.2097	0.0179344	0.00955492	0.0271258	1	promoter-TSS (ENSMUST00000140725)	-939	ENSMUST00000027650	chr1-130715566-130715870-CpG:_27-CGI	251884	ENSMUSG00000026399	Cd55	CD55 antigen [Source:MGI Symbol;Acc:MGI:104850]
chr1	130678297	0.921064	0.797771	0.123292	0.0519475	2.3734	0.015536	0.0140087	0.017625	1	Intergenic	-16666	ENSMUST00000027657	chr1-130715566-130715870-CpG:_27-CGI	37269	NA	NA	NA
chr1	130681154	0.464958	0.288411	0.176547	0.0647411	2.72698	0.0113979	0.00934569	0.00639175	1	Intergenic	-19523	ENSMUST00000027657	chr1-130715566-130715870-CpG:_27-CGI	34412	NA	NA	NA
chr1	130709513	0.517923	0.663449	-0.145525	0.0594174	-2.4492	0.0107773	0.0116256	0.0143172	1	intron (ENSMUST00000169659, intron 1 of 12)	5062	ENSMUST00000169659	chr1-130715566-130715870-CpG:_27-CGI	6053	ENSMUSG00000026409	Pfkfb2	6-phosphofructo-2-kinase/fructose-2,6-biphosphatase 2 [Source:MGI Symbol;Acc:MGI:107815]
chr1	130718923	0.783398	0.884146	-0.100747	0.0498055	-2.02281	0.0120561	0.00952326	0.0430923	1	exon (ENSMUST00000049813, exon 2 of 2)	1597	ENSMUST00000049813	chr1-130716676-130717833-CpG:_93-CGI	-1091	ENSMUSG00000046404	Yod1	YOD1 OTU deubiquitinating enzyme 1 homologue (S. cerevisiae) [Source:MGI Symbol;Acc:MGI:2442596]
chr1	130737891	0.370022	0.518704	-0.148682	0.0634754	-2.34235	0.0123206	0.0119594	0.0191626	1	intron (ENSMUST00000039323, intron 2 of 3)	5916	ENSMUST00000039323	chr1-130716676-130717833-CpG:_93-CGI	-20059	ENSMUSG00000042510	AA986860	expressed sequence AA986860 [Source:MGI Symbol;Acc:MGI:2138143]
chr1	130746435	0.782891	0.915351	-0.132461	0.0609373	-2.17372	0.0156417	0.0169009	0.0297263	1	Intergenic	14460	ENSMUST00000039323	chr1-130716676-130717833-CpG:_93-CGI	-28603	NA	NA	NA
chr1	130838596	0.550528	0.370029	0.180498	0.0790189	2.28424	0.0139228	0.0162962	0.0223572	1	intron (ENSMUST00000137782, intron 2 of 3)	9587	ENSMUST00000137782	chr1-130878193-130878535-CpG:_37-CGI	39597	ENSMUSG00000026417	Pigr	polymeric immunoglobulin receptor [Source:MGI Symbol;Acc:MGI:103080]
chr1	130877413	0.437157	0.64519	-0.208033	0.0801746	-2.59475	0.025389	0.0104322	0.0094661	1	promoter-TSS (ENSMUST00000126821)	-744	ENSMUST00000126821	chr1-130878193-130878535-CpG:_37-CGI	780	ENSMUSG00000042474	Fcmr	Fc fragment of IgM receptor [Source:MGI Symbol;Acc:MGI:1916419]
chr1	130979497	0.377381	0.546057	-0.168676	0.0562051	-3.00108	0.00958355	0.0118451	0.00269024	1	Intergenic	-39425	ENSMUST00000112465	chr1-130878193-130878535-CpG:_37-CGI	-100963	NA	NA	NA
chr1	131003749	0.461054	0.596428	-0.135374	0.0605985	-2.23394	0.0111187	0.00864474	0.0254867	1	Intergenic	-16095	ENSMUST00000016673	chr1-131096809-131097847-CpG:_110-CGI	93060	NA	NA	NA
chr1	131074110	0.83612	0.937035	-0.100915	0.046096	-2.18922	0.0121421	0.00980616	0.0285805	1	promoter-TSS (ENSMUST00000158080)	-360	ENSMUST00000158080	chr1-131096809-131097847-CpG:_110-CGI	22699	ENSMUSG00000088705	Gm25549	predicted gene, 25549 [Source:MGI Symbol;Acc:MGI:5455326]
chr1	131074142	0.439041	0.666951	-0.22791	0.0793384	-2.87264	0.0224978	0.010973	0.00407062	1	promoter-TSS (ENSMUST00000158080)	-392	ENSMUST00000158080	chr1-131096809-131097847-CpG:_110-CGI	22667	ENSMUSG00000088705	Gm25549	predicted gene, 25549 [Source:MGI Symbol;Acc:MGI:5455326]
chr1	131075546	0.573436	0.464582	0.108854	0.0534279	2.03739	0.0086644	0.00970811	0.0416105	1	intron (ENSMUST00000016672, intron 1 of 9)	-1796	ENSMUST00000158080	chr1-131096809-131097847-CpG:_110-CGI	21263	ENSMUSG00000016528	Mapkapk2	MAP kinase-activated protein kinase 2 [Source:MGI Symbol;Acc:MGI:109298]
chr1	131096342	0.47856	0.632834	-0.154274	0.0522778	-2.95104	0.0112552	0.00688686	0.00316704	1	intron (ENSMUST00000016672, intron 1 of 9)	1200	ENSMUST00000016672	chr1-131096809-131097847-CpG:_110-CGI	467	ENSMUSG00000016528	Mapkapk2	MAP kinase-activated protein kinase 2 [Source:MGI Symbol;Acc:MGI:109298]
chr1	131129126	0.692811	0.862915	-0.170104	0.0782063	-2.17507	0.0212646	0.015309	0.029625	1	exon (ENSMUST00000016670, exon 3 of 3)	9107	ENSMUST00000016670	chr1-131129673-131129877-CpG:_16-CGI	547	ENSMUSG00000016526	Dyrk3	dual-specificity tyrosine-(Y)-phosphorylation regulated kinase 3 [Source:MGI Symbol;Acc:MGI:1330300]
chr1	131136899	0.913159	0.806683	0.106475	0.0536658	1.98405	0.0138588	0.0114964	0.0472507	1	intron (ENSMUST00000016670, intron 1 of 2)	1334	ENSMUST00000016670	chr1-131137776-131138378-CpG:_75-CGI	877	ENSMUSG00000016526	Dyrk3	dual-specificity tyrosine-(Y)-phosphorylation regulated kinase 3 [Source:MGI Symbol;Acc:MGI:1330300]
chr1	131240925	0.726928	0.857439	-0.130512	0.0508885	-2.56466	0.0105632	0.00941464	0.0103277	1	intron (ENSMUST00000027688, intron 1 of 5)	4332	ENSMUST00000112442	chr1-131244662-131245555-CpG:_103-CGI	3737	ENSMUSG00000026430	Rassf5	Ras association (RalGDS/AF-6) domain family member 5 [Source:MGI Symbol;Acc:MGI:1926375]
chr1	131290971	0.313009	0.41928	-0.106271	0.0479232	-2.21753	0.00829041	0.00684817	0.0265871	1	intron (ENSMUST00000097588, intron 22 of 22)	-11366	ENSMUST00000062108	chr1-131244662-131245555-CpG:_103-CGI	-45417	ENSMUSG00000026425	Srgap2	SLIT-ROBO Rho GTPase activating protein 2 [Source:MGI Symbol;Acc:MGI:109605]
chr1	131524963	0.196451	0.344391	-0.14794	0.0507251	-2.9165	0.0108109	0.00802196	0.00353987	1	exon (ENSMUST00000097588, exon 2 of 23)	2397	ENSMUST00000097588	chr1-131525716-131528397-CpG:_197-CGI	753	ENSMUSG00000026425	Srgap2	SLIT-ROBO Rho GTPase activating protein 2 [Source:MGI Symbol;Acc:MGI:109605]
chr1	131566211	0.573992	0.375359	0.198632	0.0778012	2.55307	0.0170583	0.0108346	0.0106777	1	Intergenic	-33027	ENSMUST00000027690	chr1-131525716-131528397-CpG:_197-CGI	-37815	NA	NA	NA
chr1	131599234	0.270554	0.410336	-0.139782	0.0571933	-2.44403	0.0131525	0.00859849	0.0145243	1	promoter-TSS (ENSMUST00000027690)	-4	ENSMUST00000027690	chr1-131525716-131528397-CpG:_197-CGI	-70838	ENSMUSG00000026432	Avpr1b	arginine vasopressin receptor 1B [Source:MGI Symbol;Acc:MGI:1347010]
chr1	131600328	0.754637	0.550653	0.203984	0.0709296	2.87586	0.0197899	0.0104986	0.00402922	1	exon (ENSMUST00000027690, exon 1 of 2)	1090	ENSMUST00000027690	chr1-131525716-131528397-CpG:_197-CGI	-71932	ENSMUSG00000026432	Avpr1b	arginine vasopressin receptor 1B [Source:MGI Symbol;Acc:MGI:1347010]
chr1	131619711	0.871392	0.734725	0.136666	0.067801	2.0157	0.0144814	0.0120091	0.0438318	1	Intergenic	13162	ENSMUST00000179174	chr1-131525716-131528397-CpG:_197-CGI	-91315	NA	NA	NA
chr1	131663100	0.78917	0.678088	0.111083	0.0556473	1.99619	0.0166569	0.00819025	0.045913	1	intron (ENSMUST00000112411, intron 3 of 8)	1190	ENSMUST00000141061	chr1-131525716-131528397-CpG:_197-CGI	-134704	ENSMUSG00000004552	Ctse	cathepsin E [Source:MGI Symbol;Acc:MGI:107361]
chr1	131702118	0.664408	0.532539	0.131869	0.054127	2.43629	0.00943269	0.00753736	0.0148386	1	intron (ENSMUST00000064664, intron 4 of 4)	5481	ENSMUST00000130848	chr1-131827610-131828289-CpG:_55-CGI	125492	ENSMUSG00000052688	Rab7b	RAB7B, member RAS oncogene family [Source:MGI Symbol;Acc:MGI:2442295]
chr1	131702523	0.476534	0.351214	0.12532	0.0584584	2.14375	0.00964675	0.00847219	0.0320529	1	intron (ENSMUST00000064664, intron 4 of 4)	5886	ENSMUST00000130848	chr1-131827610-131828289-CpG:_55-CGI	125087	ENSMUSG00000052688	Rab7b	RAB7B, member RAS oncogene family [Source:MGI Symbol;Acc:MGI:2442295]
chr1	131708546	0.0138156	0.114653	-0.100837	0.0260479	-3.87123	0.00881913	0.0077217	0.000108288	0.591795	intron (ENSMUST00000064679, intron 5 of 5)	11909	ENSMUST00000130848	chr1-131827610-131828289-CpG:_55-CGI	119064	ENSMUSG00000052688	Rab7b	RAB7B, member RAS oncogene family [Source:MGI Symbol;Acc:MGI:2442295]
chr1	131719443	0.65216	0.463503	0.188657	0.072715	2.59447	0.0196014	0.0107256	0.00947381	1	Intergenic	22806	ENSMUST00000130848	chr1-131827610-131828289-CpG:_55-CGI	108167	NA	NA	NA
chr1	131719469	0.303125	0.148187	0.154938	0.0714127	2.16961	0.0160843	0.034812	0.0300363	1	Intergenic	22832	ENSMUST00000130848	chr1-131827610-131828289-CpG:_55-CGI	108141	NA	NA	NA
chr1	131737008	0.740854	0.86772	-0.126866	0.0616144	-2.05903	0.0227456	0.0102659	0.0394909	1	Intergenic	-7013	ENSMUST00000049027	chr1-131827610-131828289-CpG:_55-CGI	90602	NA	NA	NA
chr1	131737218	0.48834	0.711279	-0.222939	0.0902464	-2.47034	0.0179423	0.0183243	0.0134985	1	Intergenic	-6803	ENSMUST00000049027	chr1-131827610-131828289-CpG:_55-CGI	90392	NA	NA	NA
chr1	131746406	0.581207	0.778692	-0.197485	0.0582999	-3.3874	0.0123577	0.0113547	0.000705585	1	intron (ENSMUST00000049027, intron 1 of 20)	2385	ENSMUST00000049027	chr1-131827610-131828289-CpG:_55-CGI	81204	ENSMUSG00000042268	Slc26a9	solute carrier family 26, member 9 [Source:MGI Symbol;Acc:MGI:2444594]
chr1	131765424	0.0914749	0.198634	-0.107159	0.0475062	-2.25568	0.0138173	0.0089101	0.0240905	1	intron (ENSMUST00000049027, intron 18 of 20)	14934	ENSMUST00000147800	chr1-131827610-131828289-CpG:_55-CGI	62186	ENSMUSG00000042268	Slc26a9	solute carrier family 26, member 9 [Source:MGI Symbol;Acc:MGI:2444594]
chr1	131890227	0.824804	0.663805	0.160999	0.0746654	2.15628	0.0143321	0.0144341	0.0310619	1	Intergenic	-20230	ENSMUST00000062264	chr1-131910244-131911218-CpG:_98-CGI	20017	NA	NA	NA
chr1	131892957	0.503758	0.732831	-0.229073	0.0925024	-2.4764	0.0469927	0.0103217	0.0132714	1	Intergenic	-17500	ENSMUST00000062264	chr1-131910244-131911218-CpG:_98-CGI	17287	NA	NA	NA
chr1	131908623	0.935025	0.829951	0.105074	0.0489254	2.14764	0.0294691	0.0114164	0.0317426	1	Intergenic	-1834	ENSMUST00000062264	chr1-131910244-131911218-CpG:_98-CGI	1621	NA	NA	NA
chr1	131952016	0.425022	0.286719	0.138303	0.0641319	2.15654	0.00905984	0.0209233	0.0310418	1	Intergenic	-10950	ENSMUST00000177943	chr1-131962972-131963459-CpG:_69-CGI	10956	NA	NA	NA
chr1	131954855	0.769691	0.621158	0.148533	0.0666853	2.22737	0.0167547	0.0129834	0.0259224	1	Intergenic	-8111	ENSMUST00000177943	chr1-131962972-131963459-CpG:_69-CGI	8117	NA	NA	NA
chr1	131954931	0.777761	0.921738	-0.143977	0.0590285	-2.43911	0.0222631	0.0112044	0.0147233	1	Intergenic	-8035	ENSMUST00000177943	chr1-131962972-131963459-CpG:_69-CGI	8041	NA	NA	NA
chr1	131962337	0.0653513	0.205082	-0.139731	0.0493261	-2.8328	0.014705	0.011084	0.00461427	1	promoter-TSS (ENSMUST00000177943)	-629	ENSMUST00000177943	chr1-131962972-131963459-CpG:_69-CGI	635	ENSMUSG00000026435	Slc45a3	solute carrier family 45, member 3 [Source:MGI Symbol;Acc:MGI:1922082]
chr1	131992600	0.712504	0.877354	-0.16485	0.0645218	-2.55494	0.0199163	0.014065	0.0106205	1	Intergenic	-15006	ENSMUST00000086556	chr1-132007342-132008412-CpG:_123-CGI	14742	NA	NA	NA
chr1	132046268	0.205676	0.416256	-0.21058	0.0652724	-3.22618	0.0146212	0.0135592	0.00125455	1	TTS (ENSMUST00000162628)	290	ENSMUST00000159382	chr1-132067625-132068248-CpG:_68-CGI	21357	ENSMUSG00000059149	Mfsd4	major facilitator superfamily domain containing 4 [Source:MGI Symbol;Acc:MGI:2442786]
chr1	132046382	0.618546	0.741529	-0.122984	0.0610305	-2.01512	0.0151083	0.0100328	0.043892	1	TTS (ENSMUST00000162628)	176	ENSMUST00000159382	chr1-132067625-132068248-CpG:_68-CGI	21243	ENSMUSG00000059149	Mfsd4	major facilitator superfamily domain containing 4 [Source:MGI Symbol;Acc:MGI:2442786]
chr1	132114596	0.968837	0.84396	0.124877	0.0517983	2.41084	0.0236988	0.018981	0.015916	1	TTS (ENSMUST00000112362)	13958	ENSMUST00000158154	chr1-132139305-132139560-CpG:_33-CGI	24709	ENSMUSG00000026437	Cdk18	cyclin-dependent kinase 18 [Source:MGI Symbol;Acc:MGI:97518]
chr1	132140619	0.433741	0.298763	0.134978	0.0590602	2.28543	0.0100482	0.00974226	0.0222877	1	promoter-TSS (ENSMUST00000027697)	-935	ENSMUST00000027697	chr1-132139305-132139560-CpG:_33-CGI	-1060	ENSMUSG00000026437	Cdk18	cyclin-dependent kinase 18 [Source:MGI Symbol;Acc:MGI:97518]
chr1	132153113	0.791479	0.611434	0.180045	0.0712193	2.52804	0.0189227	0.0104393	0.0114701	1	Intergenic	-13429	ENSMUST00000027697	chr1-132139305-132139560-CpG:_33-CGI	-13554	NA	NA	NA
chr1	132153148	0.702535	0.469622	0.232913	0.0629424	3.70041	0.0117045	0.00923037	0.000215252	0.7539	Intergenic	-13464	ENSMUST00000027697	chr1-132139305-132139560-CpG:_33-CGI	-13589	NA	NA	NA
chr1	132187830	0.496242	0.326152	0.17009	0.0634804	2.6794	0.0108071	0.0130251	0.00737532	1	Intergenic	-3605	ENSMUST00000112357	chr1-132190087-132191155-CpG:_105-CGI	2257	NA	NA	NA
chr1	132188729	0.593793	0.469263	0.12453	0.0549809	2.26496	0.00996809	0.00761658	0.0235149	1	Intergenic	-2706	ENSMUST00000112357	chr1-132190087-132191155-CpG:_105-CGI	1358	NA	NA	NA
chr1	132195696	0.702464	0.868237	-0.165773	0.0764439	-2.16856	0.0409419	0.009193	0.0301158	1	intron (ENSMUST00000112357, intron 1 of 3)	4261	ENSMUST00000112357	chr1-132190087-132191155-CpG:_105-CGI	-4542	ENSMUSG00000079330	Lemd1	LEM domain containing 1 [Source:MGI Symbol;Acc:MGI:1922403]
chr1	132195976	0.262609	0.389437	-0.126828	0.0636518	-1.99253	0.0112033	0.0111658	0.0463131	1	intron (ENSMUST00000112357, intron 1 of 3)	4541	ENSMUST00000112357	chr1-132190087-132191155-CpG:_105-CGI	-4822	ENSMUSG00000079330	Lemd1	LEM domain containing 1 [Source:MGI Symbol;Acc:MGI:1922403]
chr1	132197124	0.821464	0.672749	0.148715	0.0563593	2.6387	0.0121867	0.01083	0.00832256	1	intron (ENSMUST00000112357, intron 1 of 3)	5689	ENSMUST00000112357	chr1-132190087-132191155-CpG:_105-CGI	-5970	ENSMUSG00000079330	Lemd1	LEM domain containing 1 [Source:MGI Symbol;Acc:MGI:1922403]
chr1	132200230	0.256015	0.122539	0.133476	0.0553916	2.40969	0.012612	0.0119711	0.0159661	1	TTS (ENSMUST00000181254)	3572	ENSMUST00000181254	chr1-132190087-132191155-CpG:_105-CGI	-9076	ENSMUSG00000097540	1700037F24Rik	RIKEN cDNA 1700037F24 gene [Source:MGI Symbol;Acc:MGI:1920535]
chr1	132229234	0.765673	0.645538	0.120135	0.0532447	2.25627	0.0108067	0.00788412	0.0240536	1	exon (ENSMUST00000086544, exon 1 of 1)	532	ENSMUST00000086544	chr1-132229003-132229380-CpG:_28-CGI	0	ENSMUSG00000066936	Gm10188	predicted gene 10188 [Source:MGI Symbol;Acc:MGI:3704196]
chr1	132254181	0.634086	0.881615	-0.247529	0.0768976	-3.21895	0.0150454	0.0157879	0.00128662	1	intron (ENSMUST00000112357, intron 3 of 3)	-24415	ENSMUST00000086544	chr1-132229003-132229380-CpG:_28-CGI	-24802	ENSMUSG00000079330	Lemd1	LEM domain containing 1 [Source:MGI Symbol;Acc:MGI:1922403]
chr1	132265459	0.482333	0.620484	-0.138151	0.0682848	-2.02317	0.0121686	0.0110144	0.0430559	1	Intergenic	-18987	ENSMUST00000167128	chr1-132298558-132299269-CpG:_88-CGI	33099	NA	NA	NA
chr1	132281910	0.643033	0.752462	-0.109429	0.0495175	-2.20991	0.0121831	0.00674152	0.0271117	1	Intergenic	-2536	ENSMUST00000167128	chr1-132298558-132299269-CpG:_88-CGI	16648	NA	NA	NA
chr1	132285997	0.824249	0.714051	0.110198	0.0511204	2.15566	0.00977487	0.0126009	0.0311099	1	Intergenic	1545	ENSMUST00000159853	chr1-132298558-132299269-CpG:_88-CGI	12561	NA	NA	NA
chr1	132291913	0.258299	0.110843	0.147456	0.060483	2.43797	0.0195136	0.0118035	0.0147699	1	Intergenic	-6712	ENSMUST00000046071	chr1-132298558-132299269-CpG:_88-CGI	6645	NA	NA	NA
chr1	132299529	0.588382	0.748364	-0.159982	0.0705715	-2.26695	0.0168637	0.0117632	0.0233932	1	exon (ENSMUST00000046071, exon 1 of 5)	904	ENSMUST00000046071	chr1-132298558-132299269-CpG:_88-CGI	-261	ENSMUSG00000042115	Klhdc8a	kelch domain containing 8A [Source:MGI Symbol;Acc:MGI:2442630]
chr1	132316677	0.219948	0.353398	-0.13345	0.051806	-2.57595	0.012782	0.0079325	0.00999657	1	intron (ENSMUST00000082125, intron 1 of 6)	513	ENSMUST00000128661	chr1-132315898-132316555-CpG:_66-CGI	-123	ENSMUSG00000009772	Nuak2	NUAK family, SNF1-like kinase, 2 [Source:MGI Symbol;Acc:MGI:1921387]
chr1	132317731	0.734259	0.86775	-0.133491	0.044361	-3.00921	0.00944293	0.00743493	0.0026193	1	TTS (ENSMUST00000128661)	1567	ENSMUST00000128661	chr1-132315898-132316555-CpG:_66-CGI	-1177	ENSMUSG00000009772	Nuak2	NUAK family, SNF1-like kinase, 2 [Source:MGI Symbol;Acc:MGI:1921387]
chr1	132322856	0.257412	0.146774	0.110638	0.0498	2.22165	0.0105562	0.0102097	0.0263069	1	intron (ENSMUST00000082125, intron 1 of 6)	-4739	ENSMUST00000133246	chr1-132315898-132316555-CpG:_66-CGI	-6302	ENSMUSG00000009772	Nuak2	NUAK family, SNF1-like kinase, 2 [Source:MGI Symbol;Acc:MGI:1921387]
chr1	132331431	0.712705	0.878402	-0.165697	0.0659933	-2.51082	0.0166945	0.0122627	0.012045	1	TTS (ENSMUST00000133246)	3836	ENSMUST00000133246	chr1-132315898-132316555-CpG:_66-CGI	-14877	ENSMUSG00000009772	Nuak2	NUAK family, SNF1-like kinase, 2 [Source:MGI Symbol;Acc:MGI:1921387]
chr1	132331450	0.742778	0.889452	-0.146674	0.0657787	-2.22981	0.0145551	0.0107602	0.0257601	1	exon (ENSMUST00000072177, exon 8 of 8)	3855	ENSMUST00000133246	chr1-132315898-132316555-CpG:_66-CGI	-14896	ENSMUSG00000009772	Nuak2	NUAK family, SNF1-like kinase, 2 [Source:MGI Symbol;Acc:MGI:1921387]
chr1	132333742	0.133432	0.0203537	0.113078	0.0464802	2.43282	0.0178808	0.017695	0.0149818	1	TTS (ENSMUST00000072177)	6147	ENSMUST00000133246	chr1-132315898-132316555-CpG:_66-CGI	-17188	ENSMUSG00000009772	Nuak2	NUAK family, SNF1-like kinase, 2 [Source:MGI Symbol;Acc:MGI:1921387]
chr1	132334412	0.329876	0.217722	0.112153	0.0569997	1.96761	0.0133758	0.0092136	0.0491125	1	TTS (ENSMUST00000082125)	6817	ENSMUST00000133246	chr1-132315898-132316555-CpG:_66-CGI	-17858	ENSMUSG00000009772	Nuak2	NUAK family, SNF1-like kinase, 2 [Source:MGI Symbol;Acc:MGI:1921387]
chr1	132337118	0.981906	0.809514	0.172392	0.048268	3.57156	0.0178383	0.0160311	0.000354863	0.867563	Intergenic	9523	ENSMUST00000133246	chr1-132315898-132316555-CpG:_66-CGI	-20564	NA	NA	NA
chr1	132342548	0.323403	0.511405	-0.188002	0.077407	-2.42875	0.0185478	0.0105974	0.0151509	1	Intergenic	14953	ENSMUST00000133246	chr1-132360629-132361042-CpG:_30-CGI	18081	NA	NA	NA
chr1	132360640	0.97632	0.868734	0.107586	0.0370235	2.90589	0.0139317	0.0100642	0.0036621	1	TTS (ENSMUST00000125439)	4307	ENSMUST00000125439	chr1-132360629-132361042-CpG:_30-CGI	0	ENSMUSG00000042066	Tmcc2	transmembrane and coiled-coil domains 2 [Source:MGI Symbol;Acc:MGI:1916125]
chr1	132381044	0.656371	0.443315	0.213055	0.0687988	3.09679	0.0154843	0.0107103	0.00195632	1	promoter-TSS (ENSMUST00000159257)	-84	ENSMUST00000159257	chr1-132391390-132391882-CpG:_56-CGI	10346	ENSMUSG00000090079	Gm15849	predicted gene 15849 [Source:MGI Symbol;Acc:MGI:3802034]
chr1	132381087	0.590082	0.40698	0.183101	0.0769667	2.37897	0.0157099	0.0160286	0.0173611	1	promoter-TSS (ENSMUST00000159257)	-41	ENSMUST00000159257	chr1-132391390-132391882-CpG:_56-CGI	10303	ENSMUSG00000090079	Gm15849	predicted gene 15849 [Source:MGI Symbol;Acc:MGI:3802034]
chr1	132381106	0.563747	0.399385	0.164362	0.0697153	2.35762	0.0109999	0.0125926	0.0183924	1	promoter-TSS (ENSMUST00000159257)	-22	ENSMUST00000159257	chr1-132391390-132391882-CpG:_56-CGI	10284	ENSMUSG00000090079	Gm15849	predicted gene 15849 [Source:MGI Symbol;Acc:MGI:3802034]
chr1	132381115	0.638882	0.496537	0.142345	0.0683273	2.08329	0.0116394	0.0115359	0.0372252	1	promoter-TSS (ENSMUST00000159257)	-13	ENSMUST00000159257	chr1-132391390-132391882-CpG:_56-CGI	10275	ENSMUSG00000090079	Gm15849	predicted gene 15849 [Source:MGI Symbol;Acc:MGI:3802034]
chr1	132381118	0.692944	0.534126	0.158818	0.0697775	2.27606	0.0107942	0.0160845	0.0228424	1	promoter-TSS (ENSMUST00000159257)	-10	ENSMUST00000159257	chr1-132391390-132391882-CpG:_56-CGI	10272	ENSMUSG00000090079	Gm15849	predicted gene 15849 [Source:MGI Symbol;Acc:MGI:3802034]
chr1	132382177	0.477566	0.309109	0.168458	0.0737297	2.2848	0.0172765	0.0119233	0.0223246	1	intron (ENSMUST00000159257, intron 2 of 2)	1049	ENSMUST00000159257	chr1-132391390-132391882-CpG:_56-CGI	9213	ENSMUSG00000090079	Gm15849	predicted gene 15849 [Source:MGI Symbol;Acc:MGI:3802034]
chr1	132520734	0.290336	0.480741	-0.190405	0.0707081	-2.69283	0.0138108	0.0186783	0.00708489	1	intron (ENSMUST00000086521, intron 16 of 22)	14505	ENSMUST00000058167	chr1-132542784-132543007-CpG:_21-CGI	22050	ENSMUSG00000053024	Cntn2	contactin 2 [Source:MGI Symbol;Acc:MGI:104518]
chr1	132521394	0.173722	0.305778	-0.132056	0.0653083	-2.02204	0.0140323	0.0200227	0.0431725	1	intron (ENSMUST00000086521, intron 15 of 22)	15165	ENSMUST00000058167	chr1-132542784-132543007-CpG:_21-CGI	21390	ENSMUSG00000053024	Cntn2	contactin 2 [Source:MGI Symbol;Acc:MGI:104518]
chr1	132521926	0.420542	0.559141	-0.1386	0.0635513	-2.18091	0.0105075	0.0098258	0.0291901	1	intron (ENSMUST00000086521, intron 14 of 22)	15697	ENSMUST00000058167	chr1-132542784-132543007-CpG:_21-CGI	20858	ENSMUSG00000053024	Cntn2	contactin 2 [Source:MGI Symbol;Acc:MGI:104518]
chr1	132587108	0.454729	0.299834	0.154896	0.0677216	2.28725	0.0185913	0.00966364	0.0221815	1	intron (ENSMUST00000094569, intron 25 of 29)	-44169	ENSMUST00000086521	chr1-132542784-132543007-CpG:_21-CGI	-44102	ENSMUSG00000026442	Nfasc	neurofascin [Source:MGI Symbol;Acc:MGI:104753]
chr1	132659930	0.361207	0.230643	0.130564	0.0614456	2.12487	0.0116427	0.00946304	0.0335975	1	intron (ENSMUST00000094569, intron 2 of 29)	47395	ENSMUST00000043189	chr1-132542784-132543007-CpG:_21-CGI	-116924	ENSMUSG00000026442	Nfasc	neurofascin [Source:MGI Symbol;Acc:MGI:104753]
chr1	132680206	0.908682	0.777262	0.13142	0.0635711	2.06729	0.0212816	0.0173121	0.0387065	1	intron (ENSMUST00000094569, intron 1 of 29)	27119	ENSMUST00000043189	chr1-132542784-132543007-CpG:_21-CGI	-137200	ENSMUSG00000026442	Nfasc	neurofascin [Source:MGI Symbol;Acc:MGI:104753]
chr1	132703715	0.137929	0.00315871	0.13477	0.0395138	3.41072	0.0126762	0.0177124	0.000647921	1	intron (ENSMUST00000094569, intron 1 of 29)	3610	ENSMUST00000043189	chr1-132542784-132543007-CpG:_21-CGI	-160709	ENSMUSG00000026442	Nfasc	neurofascin [Source:MGI Symbol;Acc:MGI:104753]
chr1	132741050	0.266051	0.467756	-0.201705	0.0778572	-2.5907	0.0182835	0.0160681	0.00957816	1	intron (ENSMUST00000094569, intron 1 of 29)	746	ENSMUST00000094569	chr1-132880310-132880946-CpG:_67-CGI	139260	ENSMUSG00000026442	Nfasc	neurofascin [Source:MGI Symbol;Acc:MGI:104753]
chr1	132766224	0.0894262	0.196759	-0.107333	0.0472517	-2.27151	0.0125197	0.010272	0.0231158	1	Intergenic	-24428	ENSMUST00000163770	chr1-132880310-132880946-CpG:_67-CGI	114086	NA	NA	NA
chr1	132766272	0.00431177	0.159912	-0.155601	0.0480505	-3.23827	0.0213163	0.0134028	0.00120257	1	Intergenic	-24476	ENSMUST00000163770	chr1-132880310-132880946-CpG:_67-CGI	114038	NA	NA	NA
chr1	132791162	0.440593	0.603493	-0.1629	0.062131	-2.62188	0.0115456	0.0087885	0.0087446	1	Intergenic	23185	ENSMUST00000158286	chr1-132880310-132880946-CpG:_67-CGI	89148	NA	NA	NA
chr1	132802636	0.284557	0.394661	-0.110104	0.0524884	-2.09768	0.0103525	0.00900188	0.0359333	1	Intergenic	11711	ENSMUST00000158286	chr1-132880310-132880946-CpG:_67-CGI	77674	NA	NA	NA
chr1	132851908	0.319179	0.149936	0.169243	0.0743849	2.27524	0.0156119	0.0134124	0.0228915	1	Intergenic	-28364	ENSMUST00000027706	chr1-132880310-132880946-CpG:_67-CGI	28402	NA	NA	NA
chr1	132853306	0.433255	0.304706	0.128549	0.0508399	2.5285	0.00836962	0.00868257	0.0114551	1	Intergenic	-26966	ENSMUST00000027706	chr1-132880310-132880946-CpG:_67-CGI	27004	NA	NA	NA
chr1	132856371	0.541524	0.759978	-0.218454	0.0827436	-2.64013	0.0152077	0.0118305	0.00828739	1	Intergenic	-23901	ENSMUST00000027706	chr1-132880310-132880946-CpG:_67-CGI	23939	NA	NA	NA
chr1	132918653	0.356166	0.48618	-0.130014	0.0661916	-1.96421	0.0106874	0.0180152	0.0495056	1	intron (ENSMUST00000159088, intron 1 of 1)	38299	ENSMUST00000159088	chr1-132880310-132880946-CpG:_67-CGI	-37708	ENSMUSG00000026443	Lrrn2	leucine rich repeat protein 2, neuronal [Source:MGI Symbol;Acc:MGI:106037]
chr1	133026344	0.611675	0.86662	-0.254944	0.070876	-3.59705	0.0147774	0.0149225	0.000321847	0.844278	promoter-TSS (ENSMUST00000067429)	-979	ENSMUST00000067398	chr1-133025085-133025419-CpG:_30-CGI	-926	ENSMUSG00000054387	Mdm4	transformed mouse 3T3 cell double minute 4 [Source:MGI Symbol;Acc:MGI:107934]
chr1	133076979	0.272556	0.156867	0.115689	0.0554422	2.08665	0.0143849	0.0136031	0.0369197	1	intron (ENSMUST00000124934, intron 8 of 11)	30968	ENSMUST00000077730	chr1-133045978-133046709-CpG:_92-CGI	-30271	ENSMUSG00000026447	Pik3c2b	phosphoinositide-3-kinase, class 2, beta polypeptide [Source:MGI Symbol;Acc:MGI:2685045]
chr1	133076981	0.246785	0.0928098	0.153975	0.0620131	2.48295	0.0299723	0.0108966	0.0130299	1	intron (ENSMUST00000124934, intron 8 of 11)	30970	ENSMUST00000077730	chr1-133045978-133046709-CpG:_92-CGI	-30273	ENSMUSG00000026447	Pik3c2b	phosphoinositide-3-kinase, class 2, beta polypeptide [Source:MGI Symbol;Acc:MGI:2685045]
chr1	133083267	0.460181	0.643891	-0.18371	0.0598445	-3.06978	0.00969302	0.0128198	0.00214214	1	intron (ENSMUST00000077730, intron 12 of 32)	37256	ENSMUST00000077730	chr1-133045978-133046709-CpG:_92-CGI	-36559	ENSMUSG00000026447	Pik3c2b	phosphoinositide-3-kinase, class 2, beta polypeptide [Source:MGI Symbol;Acc:MGI:2685045]
chr1	133094241	0.825886	0.941588	-0.115702	0.0540118	-2.14216	0.0210302	0.0111572	0.0321805	1	intron (ENSMUST00000077730, intron 22 of 32)	-36901	ENSMUST00000052529	chr1-133131080-133131904-CpG:_94-CGI	36839	ENSMUSG00000026447	Pik3c2b	phosphoinositide-3-kinase, class 2, beta polypeptide [Source:MGI Symbol;Acc:MGI:2685045]
chr1	133096784	0.908859	0.808329	0.10053	0.0506295	1.9856	0.0236337	0.0105471	0.0470783	1	intron (ENSMUST00000077730, intron 23 of 32)	-34358	ENSMUST00000052529	chr1-133131080-133131904-CpG:_94-CGI	34296	ENSMUSG00000026447	Pik3c2b	phosphoinositide-3-kinase, class 2, beta polypeptide [Source:MGI Symbol;Acc:MGI:2685045]
chr1	133106191	0.821997	0.933972	-0.111975	0.0543405	-2.06061	0.0148753	0.017913	0.0393401	1	3' UTR (ENSMUST00000077730, exon 33 of 33)	-24951	ENSMUST00000052529	chr1-133131080-133131904-CpG:_94-CGI	24889	ENSMUSG00000026447	Pik3c2b	phosphoinositide-3-kinase, class 2, beta polypeptide [Source:MGI Symbol;Acc:MGI:2685045]
chr1	133106298	0.861819	0.992686	-0.130868	0.050296	-2.60195	0.0208748	0.0182342	0.00926947	1	3' UTR (ENSMUST00000077730, exon 33 of 33)	-24844	ENSMUST00000052529	chr1-133131080-133131904-CpG:_94-CGI	24782	ENSMUSG00000026447	Pik3c2b	phosphoinositide-3-kinase, class 2, beta polypeptide [Source:MGI Symbol;Acc:MGI:2685045]
chr1	133134566	0.0184118	0.139583	-0.121171	0.0436613	-2.77526	0.0166204	0.0123124	0.00551582	1	intron (ENSMUST00000052529, intron 1 of 1)	-2785	ENSMUST00000180528	chr1-133131080-133131904-CpG:_94-CGI	-2663	ENSMUSG00000046062	Ppp1r15b	protein phosphatase 1, regulatory (inhibitor) subunit 15b [Source:MGI Symbol;Acc:MGI:2444211]
chr1	133162113	0.745115	0.877533	-0.132418	0.0590472	-2.24258	0.0124865	0.0104871	0.0249237	1	Intergenic	-30332	ENSMUST00000180528	chr1-133163776-133164521-CpG:_84-CGI	1663	NA	NA	NA
chr1	133162167	0.128383	0.309126	-0.180743	0.0577046	-3.13221	0.0117366	0.0149974	0.00173497	1	Intergenic	-30386	ENSMUST00000180528	chr1-133163776-133164521-CpG:_84-CGI	1609	NA	NA	NA
chr1	133162949	0.764896	0.882468	-0.117573	0.0510021	-2.30525	0.0179958	0.00930422	0.0211524	1	Intergenic	-31168	ENSMUST00000180528	chr1-133163776-133164521-CpG:_84-CGI	827	NA	NA	NA
chr1	133182938	0.219859	0.341267	-0.121408	0.0510366	-2.37884	0.00927388	0.0103358	0.0173674	1	Intergenic	-51157	ENSMUST00000180528	chr1-133163776-133164521-CpG:_84-CGI	-18418	NA	NA	NA
chr1	133187975	0.671596	0.492936	0.17866	0.068605	2.60418	0.0106798	0.0153531	0.00920956	1	Intergenic	-56194	ENSMUST00000180528	chr1-133163776-133164521-CpG:_84-CGI	-23455	NA	NA	NA
chr1	133204750	0.385987	0.510436	-0.12445	0.0591017	-2.10568	0.00923305	0.0119833	0.0352317	1	Intergenic	-41346	ENSMUST00000038295	chr1-133163776-133164521-CpG:_84-CGI	-40230	NA	NA	NA
chr1	133254446	0.600745	0.70987	-0.109124	0.0517028	-2.11061	0.0100459	0.00748388	0.034806	1	intron (ENSMUST00000105082, intron 1 of 22)	8350	ENSMUST00000105082	chr1-133274094-133274355-CpG:_21-CGI	19648	ENSMUSG00000041757	Plekha6	pleckstrin homology domain containing, family A member 6 [Source:MGI Symbol;Acc:MGI:2388662]
chr1	133295355	0.486399	0.365559	0.12084	0.0589814	2.04879	0.0124923	0.00821048	0.0404829	1	intron (ENSMUST00000105082, intron 21 of 22)	-14444	ENSMUST00000094557	chr1-133274094-133274355-CpG:_21-CGI	-21001	ENSMUSG00000041757	Plekha6	pleckstrin homology domain containing, family A member 6 [Source:MGI Symbol;Acc:MGI:2388662]
chr1	133328694	0.695329	0.838222	-0.142894	0.0554179	-2.57847	0.00978922	0.0158861	0.00992382	1	intron (ENSMUST00000007433, intron 2 of 2)	1483	ENSMUST00000178033	chr1-133363428-133364312-CpG:_71-CGI	34734	ENSMUSG00000091251
chr1	133353417	0.407969	0.640125	-0.232156	0.0798386	-2.90782	0.0138079	0.0111925	0.00363959	1	intron (ENSMUST00000112287, intron 1 of 1)	1509	ENSMUST00000112287	chr1-133363428-133364312-CpG:_71-CGI	10011	ENSMUSG00000070645	Ren1	renin 1 structural [Source:MGI Symbol;Acc:MGI:97898]
chr1	133353441	0.45771	0.636136	-0.178427	0.0827037	-2.15742	0.0160264	0.016812	0.030973	1	intron (ENSMUST00000112287, intron 1 of 1)	1533	ENSMUST00000112287	chr1-133363428-133364312-CpG:_71-CGI	9987	ENSMUSG00000070645	Ren1	renin 1 structural [Source:MGI Symbol;Acc:MGI:97898]
chr1	133362209	0.726067	0.868291	-0.142224	0.0669981	-2.1228	0.0195776	0.016325	0.0337705	1	Intergenic	-1362	ENSMUST00000135222	chr1-133363428-133364312-CpG:_71-CGI	1219	NA	NA	NA
chr1	133362245	0.93954	0.757835	0.181705	0.0522858	3.47522	0.0137667	0.01091	0.000510425	0.94338	Intergenic	-1326	ENSMUST00000135222	chr1-133363428-133364312-CpG:_71-CGI	1183	NA	NA	NA
chr1	133393169	0.661908	0.832106	-0.170199	0.0781691	-2.17731	0.015334	0.0120914	0.0294573	1	promoter-TSS (ENSMUST00000144386)	48	ENSMUST00000144386	chr1-133363428-133364312-CpG:_71-CGI	-28858	ENSMUSG00000070643	Sox13	SRY (sex determining region Y)-box 13 [Source:MGI Symbol;Acc:MGI:98361]
chr1	133397505	0.551092	0.777162	-0.226071	0.0739209	-3.05828	0.0133414	0.0117777	0.00222612	1	intron (ENSMUST00000153799, intron 1 of 13)	-4236	ENSMUST00000094551	chr1-133423057-133424444-CpG:_153-CGI	25552	ENSMUSG00000070643	Sox13	SRY (sex determining region Y)-box 13 [Source:MGI Symbol;Acc:MGI:98361]
chr1	133418297	0.203813	0.0756522	0.128161	0.0554282	2.3122	0.0147248	0.0166914	0.0207667	1	intron (ENSMUST00000153799, intron 1 of 13)	6079	ENSMUST00000153799	chr1-133423057-133424444-CpG:_153-CGI	4760	ENSMUSG00000070643	Sox13	SRY (sex determining region Y)-box 13 [Source:MGI Symbol;Acc:MGI:98361]
chr1	133418310	0.319395	0.106832	0.212563	0.0738615	2.87786	0.0221719	0.0251691	0.00400379	1	intron (ENSMUST00000153799, intron 1 of 13)	6066	ENSMUST00000153799	chr1-133423057-133424444-CpG:_153-CGI	4747	ENSMUSG00000070643	Sox13	SRY (sex determining region Y)-box 13 [Source:MGI Symbol;Acc:MGI:98361]
chr1	133418369	0.131241	0.341758	-0.210517	0.0716483	-2.9382	0.0186683	0.0124286	0.00330127	1	intron (ENSMUST00000153799, intron 1 of 13)	6007	ENSMUST00000153799	chr1-133423057-133424444-CpG:_153-CGI	4688	ENSMUSG00000070643	Sox13	SRY (sex determining region Y)-box 13 [Source:MGI Symbol;Acc:MGI:98361]
chr1	133422237	0.707541	0.571298	0.136243	0.0670471	2.03205	0.0139991	0.0109771	0.0421489	1	intron (ENSMUST00000153799, intron 1 of 13)	2139	ENSMUST00000153799	chr1-133423057-133424444-CpG:_153-CGI	820	ENSMUSG00000070643	Sox13	SRY (sex determining region Y)-box 13 [Source:MGI Symbol;Acc:MGI:98361]
chr1	133435232	0.362913	0.521009	-0.158096	0.0763848	-2.06973	0.0137223	0.0113467	0.0384772	1	Intergenic	-10856	ENSMUST00000153799	chr1-133423057-133424444-CpG:_153-CGI	-10789	NA	NA	NA
chr1	133448876	0.816524	0.690323	0.126201	0.0601116	2.09944	0.0132992	0.0119425	0.0357782	1	Intergenic	-24500	ENSMUST00000153799	chr1-133423057-133424444-CpG:_153-CGI	-24433	NA	NA	NA
chr1	133481610	0.654781	0.488788	0.165993	0.0817629	2.03017	0.0150878	0.0125909	0.0423391	1	Intergenic	-57234	ENSMUST00000153799	chr1-133423057-133424444-CpG:_153-CGI	-57167	NA	NA	NA
chr1	133481653	0.765727	0.541714	0.224013	0.0955537	2.34437	0.0144624	0.0328969	0.0190593	1	Intergenic	-57277	ENSMUST00000153799	chr1-133423057-133424444-CpG:_153-CGI	-57210	NA	NA	NA
chr1	133571542	0.285264	0.459631	-0.174367	0.0784051	-2.22393	0.0179007	0.0110531	0.0261533	1	Intergenic	-29680	ENSMUST00000082880	chr1-133609752-133610435-CpG:_75-CGI	38210	NA	NA	NA
chr1	133618382	0.659245	0.803586	-0.144342	0.06746	-2.13966	0.0212284	0.00988604	0.0323821	1	Intergenic	7972	ENSMUST00000180718	chr1-133609752-133610435-CpG:_75-CGI	-7948	NA	NA	NA
chr1	133660149	0.364545	0.477968	-0.113423	0.0513357	-2.20944	0.00891679	0.00912206	0.0271442	1	exon (ENSMUST00000179598, exon 1 of 17)	1168	ENSMUST00000179598	chr1-133660887-133661444-CpG:_44-CGI	738	ENSMUSG00000094410	Gm38394	predicted gene, 38394 [Source:MGI Symbol;Acc:MGI:5614057]
chr1	133663925	0.345464	0.484675	-0.139211	0.0684861	-2.03269	0.0207763	0.00911551	0.0420835	1	Intergenic	-2546	ENSMUST00000027736	chr1-133660887-133661444-CpG:_44-CGI	-2482	NA	NA	NA
chr1	133709962	0.495941	0.694294	-0.198353	0.0754481	-2.629	0.0148552	0.0216023	0.00856374	1	intron (ENSMUST00000143567, intron 20 of 20)	7966	ENSMUST00000140810	chr1-133660887-133661444-CpG:_44-CGI	-48519	ENSMUSG00000026463	Atp2b4	ATPase, Ca++ transporting, plasma membrane 4 [Source:MGI Symbol;Acc:MGI:88111]
chr1	133746196	0.885845	0.775838	0.110007	0.0453453	2.42598	0.015528	0.00808376	0.0152669	1	intron (ENSMUST00000112264, intron 1 of 19)	7084	ENSMUST00000112264	chr1-133660887-133661444-CpG:_44-CGI	-84753	ENSMUSG00000026463	Atp2b4	ATPase, Ca++ transporting, plasma membrane 4 [Source:MGI Symbol;Acc:MGI:88111]
chr1	133753829	0.651379	0.509158	0.142221	0.0647456	2.19661	0.0126617	0.00972796	0.0280485	1	promoter-TSS (ENSMUST00000125659)	-83	ENSMUST00000048953	chr1-133660887-133661444-CpG:_44-CGI	-92386	ENSMUSG00000026463	Atp2b4	ATPase, Ca++ transporting, plasma membrane 4 [Source:MGI Symbol;Acc:MGI:88111]
chr1	133766845	0.264849	0.421414	-0.156565	0.0776539	-2.01619	0.0131389	0.0146888	0.0437803	1	intron (ENSMUST00000143567, intron 1 of 20)	-13099	ENSMUST00000048953	chr1-133660887-133661444-CpG:_44-CGI	-105402	ENSMUSG00000026463	Atp2b4	ATPase, Ca++ transporting, plasma membrane 4 [Source:MGI Symbol;Acc:MGI:88111]
chr1	133777650	0.682113	0.803247	-0.121133	0.052608	-2.30257	0.0109557	0.0112929	0.0213031	1	intron (ENSMUST00000143567, intron 1 of 20)	23385	ENSMUST00000128692	chr1-133660887-133661444-CpG:_44-CGI	-116207	ENSMUSG00000026463	Atp2b4	ATPase, Ca++ transporting, plasma membrane 4 [Source:MGI Symbol;Acc:MGI:88111]
chr1	133778039	0.509968	0.677124	-0.167156	0.0744337	-2.24571	0.0128799	0.0117136	0.0247226	1	intron (ENSMUST00000143567, intron 1 of 20)	22996	ENSMUST00000128692	chr1-133660887-133661444-CpG:_44-CGI	-116596	ENSMUSG00000026463	Atp2b4	ATPase, Ca++ transporting, plasma membrane 4 [Source:MGI Symbol;Acc:MGI:88111]
chr1	133832008	0.711913	0.875542	-0.16363	0.0681965	-2.39939	0.0141087	0.0126371	0.0164226	1	Intergenic	-30968	ENSMUST00000143567	chr1-133660887-133661444-CpG:_44-CGI	-170565	NA	NA	NA
chr1	133863691	0.0478161	0.152639	-0.104823	0.0502034	-2.08797	0.0181382	0.0123943	0.0368005	1	Intergenic	37635	ENSMUST00000124245	chr1-133660887-133661444-CpG:_44-CGI	-202248	NA	NA	NA
chr1	133896118	0.630407	0.514127	0.11628	0.0552592	2.10426	0.00923504	0.00819067	0.0353557	1	Intergenic	5208	ENSMUST00000124245	chr1-134078807-134079438-CpG:_62-CGI	182689	NA	NA	NA
chr1	133950304	0.143778	0.342538	-0.19876	0.0707698	-2.80855	0.0143588	0.0166748	0.00497656	1	Intergenic	-28891	ENSMUST00000048432	chr1-134078807-134079438-CpG:_62-CGI	128503	NA	NA	NA
chr1	133953620	0.232349	0.332729	-0.10038	0.0444775	-2.25688	0.00842325	0.00700789	0.0240159	1	Intergenic	-32207	ENSMUST00000048432	chr1-134078807-134079438-CpG:_62-CGI	125187	NA	NA	NA
chr1	133953677	0.282417	0.468722	-0.186305	0.0489112	-3.80904	0.00841134	0.00710401	0.000139509	0.659209	Intergenic	-32264	ENSMUST00000048432	chr1-134078807-134079438-CpG:_62-CGI	125130	NA	NA	NA
chr1	133965001	0.283194	0.387965	-0.104771	0.051483	-2.03506	0.0101462	0.0075432	0.0418444	1	Intergenic	-43588	ENSMUST00000048432	chr1-134078807-134079438-CpG:_62-CGI	113806	NA	NA	NA
chr1	133968569	0.437054	0.644955	-0.207901	0.0641641	-3.24014	0.0172356	0.00801793	0.00119471	1	Intergenic	-47156	ENSMUST00000048432	chr1-134078807-134079438-CpG:_62-CGI	110238	NA	NA	NA
chr1	134047943	0.784848	0.917765	-0.132917	0.0422551	-3.14559	0.00922951	0.0135819	0.00165752	1	3' UTR (ENSMUST00000048183, exon 3 of 3)	10448	ENSMUST00000162779	chr1-134078807-134079438-CpG:_62-CGI	30864	ENSMUSG00000041559	Fmod	fibromodulin [Source:MGI Symbol;Acc:MGI:1328364]
chr1	134093797	0.378887	0.49912	-0.120233	0.0583991	-2.05882	0.0100562	0.00938556	0.0395116	1	Intergenic	-14678	ENSMUST00000020692	chr1-134092985-134093242-CpG:_34-CGI	-556	NA	NA	NA
chr1	134101000	0.476584	0.264674	0.21191	0.0949959	2.23073	0.034463	0.0107179	0.025699	1	Intergenic	-8367	ENSMUST00000097570	chr1-134092985-134093242-CpG:_34-CGI	-7759	NA	NA	NA
chr1	134122583	0.549425	0.378913	0.170511	0.0842086	2.02487	0.0158784	0.0120897	0.0428808	1	intron (ENSMUST00000160060, intron 1 of 10)	11342	ENSMUST00000160060	chr1-134092985-134093242-CpG:_34-CGI	-29342	ENSMUSG00000026450	Chit1	chitinase 1 (chitotriosidase) [Source:MGI Symbol;Acc:MGI:1919134]
chr1	134144102	0.527704	0.662419	-0.134715	0.0541345	-2.48853	0.0090524	0.00758994	0.0128273	1	intron (ENSMUST00000086475, intron 4 of 10)	5457	ENSMUST00000086475	chr1-134092985-134093242-CpG:_34-CGI	-50861	ENSMUSG00000026450	Chit1	chitinase 1 (chitotriosidase) [Source:MGI Symbol;Acc:MGI:1919134]
chr1	134177645	0.823554	0.92818	-0.104626	0.0523302	-1.99934	0.0148711	0.0123913	0.0455715	1	Intergenic	-4530	ENSMUST00000156873	chr1-134234704-134235089-CpG:_35-CGI	57059	NA	NA	NA
chr1	134188720	0.556865	0.8668	-0.309935	0.0904394	-3.42699	0.0165887	0.0208809	0.000610321	0.988336	promoter-TSS (ENSMUST00000134812)	-405	ENSMUST00000134812	chr1-134234704-134235089-CpG:_35-CGI	45984	ENSMUSG00000064246	Chil1	chitinase-like 1 [Source:MGI Symbol;Acc:MGI:1340899]
chr1	134189394	0.28599	0.487268	-0.201278	0.0924909	-2.1762	0.028107	0.0135506	0.0295406	1	intron (ENSMUST00000134812, intron 1 of 1)	269	ENSMUST00000134812	chr1-134234704-134235089-CpG:_35-CGI	45310	ENSMUSG00000064246	Chil1	chitinase-like 1 [Source:MGI Symbol;Acc:MGI:1340899]
chr1	134196355	0.289792	0.459202	-0.169411	0.080912	-2.09376	0.0141097	0.0255051	0.0362811	1	intron (ENSMUST00000038445, intron 3 of 10)	2908	ENSMUST00000038445	chr1-134234704-134235089-CpG:_35-CGI	38349	ENSMUSG00000042451	Mybph	myosin binding protein H [Source:MGI Symbol;Acc:MGI:1858196]
chr1	134202499	0.905088	0.774604	0.130483	0.049427	2.63992	0.0134586	0.00982536	0.00829252	1	3' UTR (ENSMUST00000086465, exon 3 of 3)	9052	ENSMUST00000038445	chr1-134234704-134235089-CpG:_35-CGI	32205	ENSMUSG00000042429	Adora1	adenosine A1 receptor [Source:MGI Symbol;Acc:MGI:99401]
chr1	134213258	0.411046	0.594886	-0.18384	0.0841634	-2.18432	0.0250946	0.0143613	0.0289389	1	intron (ENSMUST00000169927, intron 1 of 2)	19811	ENSMUST00000038445	chr1-134234704-134235089-CpG:_35-CGI	21446	ENSMUSG00000042429	Adora1	adenosine A1 receptor [Source:MGI Symbol;Acc:MGI:99401]
chr1	134299100	0.0580826	0.17341	-0.115327	0.0559732	-2.0604	0.0170181	0.0203529	0.0393606	1	exon (ENSMUST00000168515, exon 28 of 29)	9097	ENSMUST00000027730	chr1-134298895-134299450-CpG:_55-CGI	0	ENSMUSG00000026458	Ppfia4	protein tyrosine phosphatase, receptor type, f polypeptide (PTPRF), interacting protein (liprin), alpha 4 [Source:MGI Symbol;Acc:MGI:1915757]
chr1	134299130	0.00349839	0.136151	-0.132653	0.0417956	-3.17384	0.0215104	0.0175646	0.00150434	1	exon (ENSMUST00000168515, exon 28 of 29)	9127	ENSMUST00000027730	chr1-134298895-134299450-CpG:_55-CGI	0	ENSMUSG00000026458	Ppfia4	protein tyrosine phosphatase, receptor type, f polypeptide (PTPRF), interacting protein (liprin), alpha 4 [Source:MGI Symbol;Acc:MGI:1915757]
chr1	134336586	0.901889	0.783185	0.118704	0.0519835	2.28349	0.0213464	0.00989887	0.0224014	1	Intergenic	-3659	ENSMUST00000168515	chr1-134344568-134344874-CpG:_29-CGI	7982	NA	NA	NA
chr1	134400147	0.585556	0.399336	0.18622	0.0807037	2.30745	0.0151426	0.0104355	0.0210296	1	Intergenic	-5633	ENSMUST00000027726	chr1-134405951-134406174-CpG:_21-CGI	5804	NA	NA	NA
chr1	134418250	0.712273	0.868318	-0.156045	0.073296	-2.12897	0.0265645	0.0120821	0.0332566	1	intron (ENSMUST00000112237, intron 1 of 7)	2687	ENSMUST00000148822	chr1-134415248-134415959-CpG:_84-CGI	-2292	ENSMUSG00000026457	Adipor1	adiponectin receptor 1 [Source:MGI Symbol;Acc:MGI:1919924]
chr1	134419120	0.339923	0.680773	-0.34085	0.0766358	-4.44767	0.0135973	0.0113502	8.68e-06	0.226092	intron (ENSMUST00000112237, intron 1 of 7)	3557	ENSMUST00000148822	chr1-134415248-134415959-CpG:_84-CGI	-3162	ENSMUSG00000026457	Adipor1	adiponectin receptor 1 [Source:MGI Symbol;Acc:MGI:1919924]
chr1	134453788	0.619676	0.744598	-0.124922	0.056074	-2.22781	0.0121123	0.0122014	0.0258932	1	Intergenic	-1742	ENSMUST00000112232	chr1-134455275-134455836-CpG:_53-CGI	1487	NA	NA	NA
chr1	134513453	0.130792	0.0037613	0.127031	0.0502299	2.52898	0.0274993	0.0175557	0.0114393	1	Intergenic	-4627	ENSMUST00000179718	chr1-134513328-134513584-CpG:_27-CGI	0	NA	NA	NA
chr1	134527138	0.863851	0.741686	0.122166	0.0503704	2.42535	0.00964159	0.0152797	0.0152937	1	Intergenic	9058	ENSMUST00000179718	chr1-134513328-134513584-CpG:_27-CGI	-13555	NA	NA	NA
chr1	134536156	0.602676	0.732386	-0.12971	0.0623833	-2.07924	0.0134832	0.00920007	0.037595	1	Intergenic	10865	ENSMUST00000052911	chr1-134556259-134556601-CpG:_33-CGI	20103	NA	NA	NA
chr1	134555678	0.580716	0.737803	-0.157087	0.0536071	-2.93034	0.010029	0.00844695	0.00338591	1	Intergenic	-4492	ENSMUST00000047714	chr1-134556259-134556601-CpG:_33-CGI	581	NA	NA	NA
chr1	134561665	0.0470574	0.157475	-0.110417	0.0498814	-2.2136	0.0156532	0.0159323	0.0268565	1	intron (ENSMUST00000112198, intron 1 of 25)	1459	ENSMUST00000112197	chr1-134560080-134561744-CpG:_136-CGI	0	ENSMUSG00000042207	Kdm5b	lysine (K)-specific demethylase 5B [Source:MGI Symbol;Acc:MGI:1922855]
chr1	134651526	0.246645	0.101097	0.145548	0.0620035	2.34741	0.014795	0.0165944	0.0189045	1	Intergenic	-5007	ENSMUST00000181197	chr1-134646666-134647253-CpG:_56-CGI	-4274	NA	NA	NA
chr1	134680622	0.389378	0.214319	0.17506	0.079757	2.19492	0.0149257	0.0157294	0.0281697	1	Intergenic	-28677	ENSMUST00000121990	chr1-134708873-134709423-CpG:_50-CGI	28251	NA	NA	NA
chr1	134681173	0.225555	0.393882	-0.168327	0.0738574	-2.27908	0.0135396	0.0110806	0.0226622	1	Intergenic	-28126	ENSMUST00000121990	chr1-134708873-134709423-CpG:_50-CGI	27700	NA	NA	NA
chr1	134700668	0.120424	0.359193	-0.238769	0.0677714	-3.52316	0.0179075	0.0131207	0.00042644	0.912932	Intergenic	-8631	ENSMUST00000121990	chr1-134708873-134709423-CpG:_50-CGI	8205	NA	NA	NA
chr1	134707171	0.790089	0.905564	-0.115474	0.0527214	-2.19028	0.0116464	0.0163496	0.0285041	1	Intergenic	-2128	ENSMUST00000121990	chr1-134708873-134709423-CpG:_50-CGI	1702	NA	NA	NA
chr1	134708589	0.233943	0.0699069	0.164037	0.0516031	3.17881	0.0117469	0.0136806	0.0014788	1	promoter-TSS (ENSMUST00000121990)	-710	ENSMUST00000121990	chr1-134708873-134709423-CpG:_50-CGI	284	ENSMUSG00000026452	Syt2	synaptotagmin II [Source:MGI Symbol;Acc:MGI:99666]
chr1	134745530	0.758537	0.906488	-0.147951	0.0564228	-2.62219	0.0176175	0.00950177	0.00873677	1	intron (ENSMUST00000121990, intron 6 of 8)	14822	ENSMUST00000137022	chr1-134708873-134709423-CpG:_50-CGI	-36108	ENSMUSG00000026452	Syt2	synaptotagmin II [Source:MGI Symbol;Acc:MGI:99666]
chr1	134775035	0.210145	0.0719601	0.138185	0.0596774	2.31554	0.0157072	0.011351	0.0205834	1	intron (ENSMUST00000168381, intron 21 of 24)	-14683	ENSMUST00000137022	chr1-134708873-134709423-CpG:_50-CGI	-65613	ENSMUSG00000073557	Ppp1r12b	protein phosphatase 1, regulatory (inhibitor) subunit 12B [Source:MGI Symbol;Acc:MGI:1916417]
chr1	134775057	0.333082	0.118708	0.214375	0.0673725	3.18193	0.0130684	0.0151971	0.00146295	1	intron (ENSMUST00000168381, intron 21 of 24)	-14705	ENSMUST00000137022	chr1-134708873-134709423-CpG:_50-CGI	-65635	ENSMUSG00000073557	Ppp1r12b	protein phosphatase 1, regulatory (inhibitor) subunit 12B [Source:MGI Symbol;Acc:MGI:1916417]
chr1	134775210	0.45717	0.317374	0.139796	0.0584982	2.38974	0.0104667	0.00810411	0.0168603	1	intron (ENSMUST00000168381, intron 21 of 24)	-14858	ENSMUST00000137022	chr1-134708873-134709423-CpG:_50-CGI	-65788	ENSMUSG00000073557	Ppp1r12b	protein phosphatase 1, regulatory (inhibitor) subunit 12B [Source:MGI Symbol;Acc:MGI:1916417]
chr1	134987325	0.738843	0.916298	-0.177454	0.0555937	-3.19199	0.0144141	0.0109391	0.00141296	1	exon (ENSMUST00000044828, exon 18 of 18)	15370	ENSMUST00000139617	chr1-134987516-134988073-CpG:_47-CGI	191	ENSMUSG00000042793	Lgr6	leucine-rich repeat-containing G protein-coupled receptor 6 [Source:MGI Symbol;Acc:MGI:2441805]
chr1	134987337	0.719872	0.844046	-0.124174	0.0580429	-2.13936	0.0119989	0.00972031	0.0324069	1	exon (ENSMUST00000044828, exon 18 of 18)	15382	ENSMUST00000139617	chr1-134987516-134988073-CpG:_47-CGI	179	ENSMUSG00000042793	Lgr6	leucine-rich repeat-containing G protein-coupled receptor 6 [Source:MGI Symbol;Acc:MGI:2441805]
chr1	134987596	0.407856	0.584431	-0.176575	0.0777994	-2.26961	0.023286	0.0102524	0.023231	1	exon (ENSMUST00000044828, exon 18 of 18)	15641	ENSMUST00000139617	chr1-134987516-134988073-CpG:_47-CGI	0	ENSMUSG00000042793	Lgr6	leucine-rich repeat-containing G protein-coupled receptor 6 [Source:MGI Symbol;Acc:MGI:2441805]
chr1	134988052	0.0402234	0.172539	-0.132316	0.0404492	-3.27116	0.0139248	0.00939198	0.00107106	1	exon (ENSMUST00000044828, exon 18 of 18)	16097	ENSMUST00000139617	chr1-134987516-134988073-CpG:_47-CGI	0	ENSMUSG00000042793	Lgr6	leucine-rich repeat-containing G protein-coupled receptor 6 [Source:MGI Symbol;Acc:MGI:2441805]
chr1	135000689	0.955171	0.829912	0.12526	0.0436948	2.8667	0.0159244	0.0107142	0.00414775	1	intron (ENSMUST00000137968, intron 5 of 12)	17089	ENSMUST00000137968	chr1-134987516-134988073-CpG:_47-CGI	-12617	ENSMUSG00000042793	Lgr6	leucine-rich repeat-containing G protein-coupled receptor 6 [Source:MGI Symbol;Acc:MGI:2441805]
chr1	135032735	0.889074	0.766944	0.12213	0.0585903	2.08448	0.0118084	0.0163115	0.0371168	1	intron (ENSMUST00000044828, intron 4 of 17)	-10645	ENSMUST00000139369	chr1-134987516-134988073-CpG:_47-CGI	-44663	ENSMUSG00000042793	Lgr6	leucine-rich repeat-containing G protein-coupled receptor 6 [Source:MGI Symbol;Acc:MGI:2441805]
chr1	135032790	0.813625	0.647992	0.165633	0.0632497	2.61872	0.0103764	0.0168978	0.00882613	1	intron (ENSMUST00000044828, intron 4 of 17)	-10700	ENSMUST00000139369	chr1-134987516-134988073-CpG:_47-CGI	-44718	ENSMUSG00000042793	Lgr6	leucine-rich repeat-containing G protein-coupled receptor 6 [Source:MGI Symbol;Acc:MGI:2441805]
chr1	135032879	0.252604	0.409611	-0.157007	0.0667315	-2.35282	0.0163627	0.0125981	0.0186317	1	intron (ENSMUST00000044828, intron 4 of 17)	-10789	ENSMUST00000139369	chr1-134987516-134988073-CpG:_47-CGI	-44807	ENSMUSG00000042793	Lgr6	leucine-rich repeat-containing G protein-coupled receptor 6 [Source:MGI Symbol;Acc:MGI:2441805]
chr1	135084989	0.499133	0.338591	0.160542	0.0573737	2.79819	0.0134375	0.00821106	0.00513903	1	intron (ENSMUST00000044828, intron 1 of 17)	20286	ENSMUST00000044828	chr1-135085371-135085593-CpG:_19-CGI	382	ENSMUSG00000042793	Lgr6	leucine-rich repeat-containing G protein-coupled receptor 6 [Source:MGI Symbol;Acc:MGI:2441805]
chr1	135094972	0.773763	0.620308	0.153454	0.0658759	2.32944	0.0241475	0.00855546	0.0198356	1	intron (ENSMUST00000044828, intron 1 of 17)	10303	ENSMUST00000044828	chr1-135085371-135085593-CpG:_19-CGI	-9380	ENSMUSG00000042793	Lgr6	leucine-rich repeat-containing G protein-coupled receptor 6 [Source:MGI Symbol;Acc:MGI:2441805]
chr1	135105985	0.0892447	0.217886	-0.128642	0.0580493	-2.21608	0.0156969	0.0201478	0.0266861	1	promoter-TSS (ENSMUST00000044828)	-710	ENSMUST00000044828	chr1-135104868-135105311-CpG:_55-CGI	-675	ENSMUSG00000042793	Lgr6	leucine-rich repeat-containing G protein-coupled receptor 6 [Source:MGI Symbol;Acc:MGI:2441805]
chr1	135106432	0.250023	0.415412	-0.165389	0.0602434	-2.74535	0.00983204	0.0156465	0.00604467	1	Intergenic	-1157	ENSMUST00000044828	chr1-135104868-135105311-CpG:_55-CGI	-1122	NA	NA	NA
chr1	135106521	0.4657	0.622153	-0.156452	0.0602174	-2.59813	0.0121798	0.00952969	0.00937342	1	Intergenic	-1246	ENSMUST00000044828	chr1-135104868-135105311-CpG:_55-CGI	-1211	NA	NA	NA
chr1	135106683	0.641326	0.807366	-0.16604	0.0666586	-2.49089	0.0142998	0.0100921	0.0127422	1	Intergenic	-1408	ENSMUST00000044828	chr1-135104868-135105311-CpG:_55-CGI	-1373	NA	NA	NA
chr1	135131274	0.124029	0.283191	-0.159161	0.0694519	-2.29168	0.0145674	0.0220503	0.0219242	1	promoter-TSS (ENSMUST00000183328)	-112	ENSMUST00000183328	chr1-135146495-135147566-CpG:_115-CGI	15221	ENSMUSG00000097993	Ptprv	protein tyrosine phosphatase, receptor type, V [Source:MGI Symbol;Acc:MGI:108027]
chr1	135171258	0.414545	0.558441	-0.143896	0.0650059	-2.21358	0.0135307	0.00944943	0.0268577	1	Intergenic	-3578	ENSMUST00000027682	chr1-135146495-135147566-CpG:_115-CGI	-23693	NA	NA	NA
chr1	135198748	0.499275	0.617162	-0.117886	0.0559783	-2.10593	0.012644	0.00704847	0.0352103	1	Intergenic	-31068	ENSMUST00000027682	chr1-135146495-135147566-CpG:_115-CGI	-51183	NA	NA	NA
chr1	135204308	0.792169	0.68636	0.105809	0.0446506	2.3697	0.0081379	0.00819116	0.0178025	1	Intergenic	-27736	ENSMUST00000110798	chr1-135146495-135147566-CpG:_115-CGI	-56743	NA	NA	NA
chr1	135205542	0.811027	0.913728	-0.102701	0.0456824	-2.24815	0.0108048	0.0100566	0.0245664	1	Intergenic	-26502	ENSMUST00000110798	chr1-135146495-135147566-CpG:_115-CGI	-57977	NA	NA	NA
chr1	135208616	0.860464	0.683342	0.177122	0.0698838	2.53451	0.0153214	0.0113332	0.0112604	1	Intergenic	-23428	ENSMUST00000110798	chr1-135146495-135147566-CpG:_115-CGI	-61051	NA	NA	NA
chr1	135258089	0.708291	0.499574	0.208717	0.0788246	2.64787	0.0171074	0.0109712	0.00810016	1	intron (ENSMUST00000003135, intron 1 of 8)	382	ENSMUST00000003135	chr1-135283531-135284122-CpG:_76-CGI	25442	ENSMUSG00000003051	Elf3	E74-like factor 3 [Source:MGI Symbol;Acc:MGI:1101781]
chr1	135258113	0.766035	0.559106	0.206929	0.0747825	2.76708	0.017854	0.0175598	0.00565615	1	intron (ENSMUST00000003135, intron 1 of 8)	358	ENSMUST00000003135	chr1-135283531-135284122-CpG:_76-CGI	25418	ENSMUSG00000003051	Elf3	E74-like factor 3 [Source:MGI Symbol;Acc:MGI:1101781]
chr1	135258379	0.446703	0.627326	-0.180623	0.0729374	-2.47641	0.0150237	0.0112702	0.0132711	1	promoter-TSS (ENSMUST00000003135)	92	ENSMUST00000003135	chr1-135283531-135284122-CpG:_76-CGI	25152	ENSMUSG00000003051	Elf3	E74-like factor 3 [Source:MGI Symbol;Acc:MGI:1101781]
chr1	135282874	0.355818	0.481763	-0.125946	0.0505144	-2.49326	0.00901066	0.00778889	0.0126577	1	intron (ENSMUST00000074357, intron 1 of 9)	1209	ENSMUST00000077340	chr1-135283531-135284122-CpG:_76-CGI	657	ENSMUSG00000041926	Rnpep	arginyl aminopeptidase (aminopeptidase B) [Source:MGI Symbol;Acc:MGI:2384902]
chr1	135507874	0.71611	0.552274	0.163837	0.0739318	2.21605	0.0155124	0.0171804	0.026688	1	intron (ENSMUST00000040599, intron 3 of 29)	-76898	ENSMUST00000067468	chr1-135532492-135532693-CpG:_19-CGI	24618	ENSMUSG00000009418	Nav1	neuron navigator 1 [Source:MGI Symbol;Acc:MGI:2183683]
chr1	135511425	0.92377	0.801267	0.122503	0.0559022	2.19139	0.0149195	0.0113596	0.0284238	1	intron (ENSMUST00000040599, intron 3 of 29)	-73347	ENSMUST00000067468	chr1-135532492-135532693-CpG:_19-CGI	21067	ENSMUSG00000009418	Nav1	neuron navigator 1 [Source:MGI Symbol;Acc:MGI:2183683]
chr1	135532671	0.957207	0.850843	0.106364	0.0438939	2.42321	0.0141663	0.0134921	0.015384	1	exon (ENSMUST00000067414, exon 3 of 30)	-52101	ENSMUST00000067468	chr1-135532492-135532693-CpG:_19-CGI	0	ENSMUSG00000009418	Nav1	neuron navigator 1 [Source:MGI Symbol;Acc:MGI:2183683]
chr1	135544589	0.43251	0.651268	-0.218758	0.0911045	-2.40118	0.0177635	0.0203399	0.0163424	1	intron (ENSMUST00000040599, intron 1 of 29)	-40183	ENSMUST00000067468	chr1-135532492-135532693-CpG:_19-CGI	-11897	ENSMUSG00000009418	Nav1	neuron navigator 1 [Source:MGI Symbol;Acc:MGI:2183683]
chr1	135544664	0.272014	0.386049	-0.114035	0.0572797	-1.99085	0.0130609	0.00822551	0.0464972	1	intron (ENSMUST00000040599, intron 1 of 29)	-40108	ENSMUST00000067468	chr1-135532492-135532693-CpG:_19-CGI	-11972	ENSMUSG00000009418	Nav1	neuron navigator 1 [Source:MGI Symbol;Acc:MGI:2183683]
chr1	135583953	0.187565	0.0585894	0.128976	0.0541297	2.38271	0.01718	0.0106427	0.0171856	1	promoter-TSS (ENSMUST00000067468)	-819	ENSMUST00000067468	chr1-135584707-135585354-CpG:_48-CGI	754	ENSMUSG00000054412	Gm4793	predicted gene 4793 [Source:MGI Symbol;Acc:MGI:3646955]
chr1	135583983	0.211421	0.0830098	0.128411	0.0607279	2.11453	0.0237991	0.0140077	0.03447	1	promoter-TSS (ENSMUST00000067468)	-789	ENSMUST00000067468	chr1-135584707-135585354-CpG:_48-CGI	724	ENSMUSG00000054412	Gm4793	predicted gene 4793 [Source:MGI Symbol;Acc:MGI:3646955]
chr1	135583987	0.179256	0.04916	0.130096	0.047613	2.73236	0.0132155	0.0182327	0.00628827	1	promoter-TSS (ENSMUST00000067468)	-785	ENSMUST00000067468	chr1-135584707-135585354-CpG:_48-CGI	720	ENSMUSG00000054412	Gm4793	predicted gene 4793 [Source:MGI Symbol;Acc:MGI:3646955]
chr1	135584598	0.185133	0.0202163	0.164916	0.054665	3.01686	0.0174656	0.013902	0.0025541	1	promoter-TSS (ENSMUST00000067468)	-174	ENSMUST00000067468	chr1-135584707-135585354-CpG:_48-CGI	109	ENSMUSG00000054412	Gm4793	predicted gene 4793 [Source:MGI Symbol;Acc:MGI:3646955]
chr1	135584709	0.229611	0.099455	0.130156	0.0498062	2.61326	0.0151061	0.0116204	0.0089683	1	promoter-TSS (ENSMUST00000067468)	-63	ENSMUST00000067468	chr1-135584707-135585354-CpG:_48-CGI	0	ENSMUSG00000054412	Gm4793	predicted gene 4793 [Source:MGI Symbol;Acc:MGI:3646955]
chr1	135584730	0.270053	0.144345	0.125708	0.063767	1.97137	0.0289171	0.00929	0.048682	1	promoter-TSS (ENSMUST00000067468)	-42	ENSMUST00000067468	chr1-135584707-135585354-CpG:_48-CGI	0	ENSMUSG00000054412	Gm4793	predicted gene 4793 [Source:MGI Symbol;Acc:MGI:3646955]
chr1	135584786	0.199403	0.0951337	0.104269	0.0419688	2.48444	0.0105388	0.00794246	0.0129755	1	promoter-TSS (ENSMUST00000067468)	14	ENSMUST00000067468	chr1-135584707-135585354-CpG:_48-CGI	0	ENSMUSG00000054412	Gm4793	predicted gene 4793 [Source:MGI Symbol;Acc:MGI:3646955]
chr1	135584795	0.333726	0.148438	0.185287	0.075897	2.4413	0.036288	0.0137168	0.0146344	1	promoter-TSS (ENSMUST00000067468)	23	ENSMUST00000067468	chr1-135584707-135585354-CpG:_48-CGI	0	ENSMUSG00000054412	Gm4793	predicted gene 4793 [Source:MGI Symbol;Acc:MGI:3646955]
chr1	135584844	0.216771	0.112271	0.1045	0.0520156	2.00901	0.0163572	0.00864414	0.0445359	1	promoter-TSS (ENSMUST00000067468)	72	ENSMUST00000067468	chr1-135584707-135585354-CpG:_48-CGI	0	ENSMUSG00000054412	Gm4793	predicted gene 4793 [Source:MGI Symbol;Acc:MGI:3646955]
chr1	135598732	0.656836	0.833618	-0.176782	0.0660939	-2.67471	0.0153947	0.0103806	0.00747943	1	intron (ENSMUST00000067468, intron 5 of 5)	-13378	ENSMUST00000067414	chr1-135584707-135585354-CpG:_48-CGI	-13379	ENSMUSG00000054412	Gm4793	predicted gene 4793 [Source:MGI Symbol;Acc:MGI:3646955]
chr1	135607312	0.578809	0.411087	0.167721	0.0631861	2.6544	0.011624	0.00921929	0.00794498	1	exon (ENSMUST00000112103, exon 2 of 2)	-21958	ENSMUST00000067414	chr1-135584707-135585354-CpG:_48-CGI	-21959	ENSMUSG00000090399	Gm38399	predicted gene, 38399 [Source:MGI Symbol;Acc:MGI:5620007]
chr1	135670209	0.180849	0.317881	-0.137032	0.0475328	-2.88288	0.0140474	0.00718996	0.00394053	1	intron (ENSMUST00000112103, intron 1 of 1)	17895	ENSMUST00000112103	chr1-135687731-135688484-CpG:_80-CGI	17522	ENSMUSG00000090399	Gm38399	predicted gene, 38399 [Source:MGI Symbol;Acc:MGI:5620007]
chr1	135671566	0.518712	0.290591	0.228121	0.0904304	2.52262	0.0142046	0.031053	0.0116486	1	intron (ENSMUST00000112103, intron 1 of 1)	16538	ENSMUST00000112103	chr1-135687731-135688484-CpG:_80-CGI	16165	ENSMUSG00000090399	Gm38399	predicted gene, 38399 [Source:MGI Symbol;Acc:MGI:5620007]
chr1	135735297	0.34662	0.234906	0.111714	0.0562236	1.98696	0.0109409	0.0103362	0.0469265	1	intron (ENSMUST00000027677, intron 1 of 5)	6151	ENSMUST00000027677	chr1-135729162-135729379-CpG:_25-CGI	-5919	ENSMUSG00000026421	Csrp1	cysteine and glycine-rich protein 1 [Source:MGI Symbol;Acc:MGI:88549]
chr1	135735313	0.66629	0.503268	0.163022	0.0706914	2.30611	0.0183211	0.0135356	0.0211042	1	intron (ENSMUST00000027677, intron 1 of 5)	6167	ENSMUST00000027677	chr1-135729162-135729379-CpG:_25-CGI	-5935	ENSMUSG00000026421	Csrp1	cysteine and glycine-rich protein 1 [Source:MGI Symbol;Acc:MGI:88549]
chr1	135735774	0.566875	0.683772	-0.116897	0.0548448	-2.13141	0.010753	0.00784773	0.0330558	1	intron (ENSMUST00000027677, intron 1 of 5)	6628	ENSMUST00000027677	chr1-135729162-135729379-CpG:_25-CGI	-6396	ENSMUSG00000026421	Csrp1	cysteine and glycine-rich protein 1 [Source:MGI Symbol;Acc:MGI:88549]
chr1	135767483	0.193484	0.344729	-0.151245	0.0722483	-2.09341	0.0318048	0.0143803	0.0363124	1	intron (ENSMUST00000136445, intron 1 of 1)	350	ENSMUST00000136445	chr1-135765880-135766710-CpG:_96-CGI	-774	ENSMUSG00000041801	Phlda3	pleckstrin homology-like domain, family A, member 3 [Source:MGI Symbol;Acc:MGI:1351485]
[truncated: 43,848 more rows]
