# Supplementary material for: Vitamin C‐Dependent Intergenerational Inheritance of Enhanced Endurance Performance Following Maternal Exercise
Source: Adv Sci (Weinh). 2025 Feb 8;12(13):2408912. doi: 10.1002/advs.202408912 (PMC11967756; doi:10.1002/advs.202408912)
Supplement: Supplementary file 8 — Supplemental Table 7 [file ADVS-12-2408912-s001.xlsx]

## Sheet: Sheet1
Table S7. Primer List
Gene	For mice			Gene	For human
Myh7	Forward	TGTGCCCGATGACAAAGAAGA		MYH7	Forward	AGACACACTTGAGTAGCCCAG
	Reverse	CCATTCTCCGTCTCAGCAGT			Reverse	TTGTCGAACTTGGGTGGGTT
Mth2	Forward	GGAGGCTGAGGAACAATCCA		MYH2	Forward	CCAAGGTAAGTGGGAGCAGG
	Reverse	GGGACAGCCTTACTCTTCGC			Reverse	GCCTGGGAGTGAGACAGTTC
Myh4	Forward	TCACCTACCAGACCGAGGAG		MYH4	Forward	GTTGTCTGCTTTGAGCCTGC
	Reverse	TCTCCTGTCACCTCTCAACAGA			Reverse	AGTAGCTCCAGCTTCGGTCT
Myh1	Forward	GCATCCCTAAAGGCAGGCTC		PPARGC1a	Forward	GAAGGGTACTTTTCTGCCCCT
	Reverse	CAAACACCGATGACTTGGCG			Reverse	CTTCTTCCAGCCTTGGGGAG
Ppargc1a	Forward	CCATACACAACCGCAGTCGC		TFAM	Forward	AGAGCAGTCTGGGAGTAGGG
	Reverse	GTGGGAGGAGTTAGGCCTGC			Reverse	TGCTGCATTTGTCCCGAGAT
Tfam	Forward	CCAAAAAGACCTCGTTCAGC		TFB1M	Forward	CCTCCGGAAAACTCAGCACT
	Reverse	CTTCAGCCATCTGCTCTTCC			Reverse	CTGTCAGCCTCAAGTCCAGG
Tfb1m	Forward	CACCGAGGGCTTGGAATGTT		TFB2M	Forward	CACCTACTGCTGGAGTGCAA
	Reverse	TAGAACCCGCAGCTTTCTGG			Reverse	GCCCTCGAGAAGACATAGCA
Tfb2m	Forward	TAAAGCTGGTGCCAGAGTGG		TET1	Forward	ACTCCCTGAGGTCTGTCCTG
	Reverse	AGGAACACCTGCTGACCAAG			Reverse	GAGGAGTCGGTTCCCAAAGG
Tet1	Forward	TGGTGGCGTATAGCACAGTT		TET2	Forward	GCAGCACACCCTCTCAAGAT
	Reverse	CCCCAAGGTCTAGGATGGGA			Reverse	GGGCTTCCATTCTGGAGCTT
Tet2	Forward	GCCGAGCCTAGAGAACAGAC		TET3	Forward	AGCGCTAAAGCAAGGAAAGA
	Reverse	CCGTAGCGGAACAGGAACAA			Reverse	AAGCAAGTCTGGCTGGGTTT
Tet3	Forward	GGGCAGGCAGCGTAGC		SLC23A1	Forward	GATACGGGAGGTCCAGGGT
	Reverse	ATGAGGTGAGCCAATGGGTG			Reverse	CCAGCAGCTTGGAAGACAGA
Dnmt1	Forward	AGCCCCTTCTGAAAACTGGG		SLC23A2	Forward	ATTTTGCAGGCGGCTGTCG
	Reverse	TTGTGCTTGTTGTCCTCGGT			Reverse	AGTCCCCGTTAGTGGAGTCA
Dnmt3a	Forward	CAACAAGCAGCCCATGTACC		DNMT1	Forward	AGGAGGGCTACCTGGCTAAA
	Reverse	CAGCCTTGCCACTGTCACTT			Reverse	GCTTAGCCTCTCCATCGGAC
Dnmt3b	Forward	GCCAGACCTTGGAAACCTCA		DNMT3a	Forward	GGCCATACGGTGGAGCC
	Reverse	GCTGGCACCCTCTTCTTCAT			Reverse	TGTTGAGCCCTCTGGTGAAC
Gulo	Forward	AAGTAGAAGCAGTGTCTCACAGG		DNMT3b	Forward	CCGCTTCCTCGCAGCAG
	Reverse	TATGGCTCGTGGAGATGCAA			Reverse	CGATCGCCGAGCTAGGTTTA
Gulo. Mutant	Forward	AAACTGGGCGAAGACCTATG		b-actin	Forward	CCTCGCCTTTGCCGATCC
	Reverse	GATGTCTGAAGGCGAGTGG			Reverse	AATCCTTCTGACCCATGCCC
Slc23a1	Forward	CCAGGGGTAGATGAAGACAGG
	Reverse	TCAAGCCCAGGCCTAGAACA
Slc23a2	Forward	AGCTGCCTCTGGTCTTAAACTC
	Reverse	TGATCACCACCGGGAGAGTA
18s	Forward	GTAACCCGTTGAACCCCATT
	Reverse	CCATCCAATCGGTAGTAGCG
