# Supplementary material for: Vitamin C‐Dependent Intergenerational Inheritance of Enhanced Endurance Performance Following Maternal Exercise
Source: Adv Sci (Weinh). 2025 Feb 8;12(13):2408912. doi: 10.1002/advs.202408912 (PMC11967756; doi:10.1002/advs.202408912)
Supplement: Supplementary file 9 — Supplemental Table 8 [file ADVS-12-2408912-s003.xlsx]

## Sheet: C57BL6J-maternal exercise
Fig. S1c	Dam’s (pre-mating)		Fig. 1d	F1 generation (at weaing)				Fig. S1h	F1 generation (12-month-old)				Fig. 1g	F2 generation (at weaing)				Fig. 1j	F3 generation (at weaing)
	M-Con	M-Ex		male		female			male		female			male		female			male		female
	35	41		F1 Con	F1 Ex	F1 Con	F1 Ex		F1 Con	F1 Ex	F1 Con	F1 Ex		F1 Con	F1 Ex	F1 Con	F1 Ex		F1 Con	F1 Ex	F1 Con	F1 Ex
	38	41		22	25	25	28		16	22	22	25		19	19	22	22		19	22	22	22
	38	44		22	28	25	28		16	22	22	25		19	19	22	22		22	25	25	25
	38	44		25	31	25	28		16	25	25	28		19	22	25	25		22	25	25	30
	38	44		25	31	25	28		19	29	32	30		22	22	25	25		22	28	28	31
	41	44		28	31	28	31		19	30	33	33		22	25	25	25		22	28	28	36
	41	44		28	31	28	31		19	30	41	33		22	25	25	25		22	29	29	36
	41	44		28	35	28	31		19			35		22	30	25	29		22	29	29	38
	41	48		28	41	28	31		22			37		22	31	29	29		25	31	31	38
	41	48		28	42	28	35		25			39		22	33	30	31		25	38	38
	41	48		28	42	28	35		28			39		25	33	30	31		25	41	41
	41	50		31	43	28	35					41		25	34	30	32		25
	44	51		31	44	28	35					43		25	35	31	33		30
	44	51		31	44	28	38							25	36	31	33		32
	44	53		31		31	41							25	38	32	33		33
	44	54		35		31	41							25		32	33		33
	44	55		38		35	42							28		35	35		35
	44	55												29		35	38		39
	52	56												29		36	38
	55	56												30		37	39
														36		38

## Sheet: Kunming mice-maternal exercise
Fig. S2c	F1 generation (at weaing)				Fig. S2g	F2 generation (at weaing)
	male		female			male		female
	KM-Con	KM-Ex	KM-Con	KM-Ex		F2 KM-Con	F2 KM-Ex	F2 KM-Con	F2 KM-Ex
	22	28	22	25		22	28	22	25
	22	31	22	25		22	29	22	25
	22	31	30	29		25	29	22	25
	25	31	30	31		25	31	25	25
	25	35	30	31		25	31	25	29
	26	35	30	33		30	34	25	29
	31	35	31	35		31	34	28	30
	33	36	32	37		32	35	31	31
	36	37	32	39		32	35	32	31
	37	39	35	41		32	36	34	31
	37	41	35	42		34	37	35	32
	38	41	36	43		35	38	36	33
						35	40	36	34
						36	42	36	34
						38		37	34
						38		37	34
						40		39	35
						41		42	36
									38
									43

## Sheet: C57BL6J-maternal VC Sup
Fig. 3k	F1 generation (at weaing)						Fig. S7c	F2 generation (at weaing)						Fig. S7f	F3 generation (at weaing)
	male			female				male			female				male			female
	F1 Con	F1 Vita C	F1 Ex	F1 Con	F1 Vita C	F1 Ex		F1 Con	F1 Vita C	F1 Ex	F1 Con	F1 Vita C	F1 Ex		F1 Con	F1 Vita C	F1 Ex	F1 Con	F1 Vita C	F1 Ex
	22	22	22	22	22	25		22	19	25	19	22	19		19	19	16	22	25	30
	25	35	28	25	28	31		22	19	25	19	22	22		22	19	25	22	25	30
	29	36	30	30	32	31		22	22	25	19	22	22		22	22	25	25	28	31
	30	36	31	30	32	32		25	22	28	19	22	22		22	25	25	25	29	31
	33	37	33	31	32	34		25	22	29	19	22	22		25	30	28	25	31	33
	33	37	35	33	32	35		25	22	30	22	25	25		25	30	29	29	33	35
	33	39	36	33	33	39		25	25	31	22	25	25		28	31	30	30	34	36
	35	39	37	36	37	39		25	25	32	22	25	25		29	31	31	30	30	36
	36	46	40		37	43		28	25		22	25	28		29	32	31	30	31	36
	39		42					29	28		22	29	29		30	34	32	31	31	41
			46					36	29		22	29	30		31		32	31	31
									30		22	29	30		31		33	32	32
									30		22	30	30		32		33	32	33
									32		25	31	31		33		35	34
											25	31	31
											25		31
											25		32
											28		35
											31		41
											31
											32
											32
											35

## Sheet: Gulo knockout mice
Fig. 3u	Gulo knockout mice				Fig. S8d	F1 generation (at weaing)
	male		female			male			female
	Pre-training	After-training	Pre-training	After-training		Wild type	Gulo-/-Con	Gulo-/-Ex	Wild type	Gulo-/-Con	Gulo-/-Ex
	19	30	28	30		28	22	22	29	25	22
	22	30	30	34		29	22	28	30	22	22
	25	30	30	35		31	29	32	31	25	22
	25	32	31	36		31	31	35	31	25	25
	28	33	33	36		33	35	31	31	25	30
	29	34	34	38		35	22	34	32	28	30
	30	35	35	39		35	29	41	32	29	22
	30	35	37	42		35	40	19	32	32	29
						35	35	19	32	33	34
						36	25	19	33	34	22
						37	25	22	35		30
						37		28			32
						38					34
											35

## Sheet: C57BL6J-VC Sup at diff perid
Fig. 4f	F1 generation (at weaning)						Fig. 4l	8-week-old						Fig. S11e	12-week-old
	male			female				male			female				male		female
	MC	PS	MS	MC	PS	MS		Matched control	Pre-weaning	Post-weaning	Matched control	Pre-weaning	Post-weaning		Matched control	Adult supplement	Matched control	Adult supplement
	24	19	24	28	22	25		16	19	19	22	25	22		16	19	19	19
	28	25	24	29	25	25		19	19	19	25	29	29		16	19	19	19
	28	25	28	30	31	25		19	19	19	25	31	34		16	19	25	22
	29	25	30	33	32	25		22	22	22	25	32	35		16	22	28	25
	30	28	30	33	32	28		22	25	25	25	33	37		16	25	28	25
	31	28	35	34	35	29		22	25	25	31	38	39		19	25	31	25
	33	29	30	35	35	29		25	25	28	32	39	41		19	25	32	28
		29	31		36	29		25	25	29	32	39	42		19		33	28
		29	36		37	32		30			33	45	42		19		36	29
		32	31		37	32		31			34	45	44		22		37	31
		32	32		37	35		34			38		49		25		37	32
		32	36		42	38					40				28		38	32
											43						44	32
																		33
